# Supplementary material for: Between Elemental Match and Mismatch: From K12Ge3.5Sb6 to Salts of (Ge2Sb2)2−, (Ge4Sb12)4−, and (Ge4Sb14)4−
Source: Angew Chem Int Ed Engl. 2022 Jul 28;61(41):e202207232. doi: 10.1002/anie.202207232 (PMC9796001; doi:10.1002/anie.202207232)
Supplement: Supplementary file 1 — Supporting Information [file ANIE-61-0-s003.cif]

 
data_K12Ge3.5Sb6
 
_audit_creation_method            'SHELXL-2018/3'
_shelx_SHELXL_version_number      '2018/3'
_chemical_name_systematic         ?
_chemical_name_common             ?
_chemical_melting_point           ?
_chemical_formula_moiety          ?
_chemical_formula_sum
 'Ge0.29 K Sb0.50' 
_chemical_formula_weight          121.15

loop_
 _atom_type_symbol
 _atom_type_description
 _atom_type_scat_dispersion_real
 _atom_type_scat_dispersion_imag
 _atom_type_scat_source
 'Ge'  'Ge'   0.1547   1.8001
 'International Tables Vol C Tables 4.2.6.8 and 6.1.1.4'
 'K'  'K'   0.2009   0.2494
 'International Tables Vol C Tables 4.2.6.8 and 6.1.1.4'
 'Sb'  'Sb'  -0.5866   1.5461
 'International Tables Vol C Tables 4.2.6.8 and 6.1.1.4'
 
_space_group_crystal_system       hexagonal
_space_group_IT_number            176
_space_group_name_H-M_alt         'P 63/m'
_space_group_name_Hall            '-P 6c'
 
_shelx_space_group_comment
;
The symmetry employed for this shelxl refinement is uniquely defined
by the following loop, which should always be used as a source of
symmetry information in preference to the above space-group names.
They are only intended as comments.
;
 
loop_
 _space_group_symop_operation_xyz
 'x, y, z'
 '-y, x-y, z'
 '-x+y, -x, z'
 '-x, -y, z+1/2'
 'y, -x+y, z+1/2'
 'x-y, x, z+1/2'
 '-x, -y, -z'
 'y, -x+y, -z'
 'x-y, x, -z'
 'x, y, -z-1/2'
 '-y, x-y, -z-1/2'
 '-x+y, -x, -z-1/2'
 
_cell_length_a                    13.3366(19)
_cell_length_b                    13.3366(19)
_cell_length_c                    5.3594(11)
_cell_angle_alpha                 90
_cell_angle_beta                  90
_cell_angle_gamma                 120
_cell_volume                      825.5(3)
_cell_formula_units_Z             12
_cell_measurement_temperature     100
_cell_measurement_reflns_used     4687
_cell_measurement_theta_min       1.91
_cell_measurement_theta_max       54.78
 
_exptl_crystal_description        'block'
_exptl_crystal_colour             'metallic'
_exptl_crystal_density_meas       ?
_exptl_crystal_density_method     ?
_exptl_crystal_density_diffrn     2.924          
_exptl_crystal_F_000              646
_exptl_transmission_factor_min    ?
_exptl_transmission_factor_max    ?
_exptl_crystal_size_max           0.08
_exptl_crystal_size_mid           0.05
_exptl_crystal_size_min           0.04
_exptl_absorpt_coefficient_mu     9.467
_shelx_estimated_absorpt_T_min    ?
_shelx_estimated_absorpt_T_max    ?
_exptl_absorpt_correction_type    'none'
_exptl_absorpt_correction_T_min   ?
_exptl_absorpt_correction_T_max   ?
_exptl_absorpt_process_details    ?
_exptl_absorpt_special_details    ?
_diffrn_ambient_temperature       100
_diffrn_radiation_wavelength      0.71073
_diffrn_radiation_type            MoK\a
_diffrn_source                    ?
_diffrn_measurement_device_type   'Bruker APEX-II CCD'
_diffrn_measurement_method        '\w scans'
_diffrn_detector_area_resol_mean  ?
_diffrn_reflns_number             7288
_diffrn_reflns_av_unetI/netI      0.0458
_diffrn_reflns_av_R_equivalents   0.1336
_diffrn_reflns_limit_h_min        -16
_diffrn_reflns_limit_h_max        16
_diffrn_reflns_limit_k_min        -16
_diffrn_reflns_limit_k_max        15
_diffrn_reflns_limit_l_min        -6
_diffrn_reflns_limit_l_max        6
_diffrn_reflns_theta_min          1.763
_diffrn_reflns_theta_max          26.703
_diffrn_reflns_theta_full         25.242
_diffrn_measured_fraction_theta_max   1.000
_diffrn_measured_fraction_theta_full  1.000
_diffrn_reflns_Laue_measured_fraction_max    1.000
_diffrn_reflns_Laue_measured_fraction_full   1.000
_diffrn_reflns_point_group_measured_fraction_max   1.000
_diffrn_reflns_point_group_measured_fraction_full  1.000
_reflns_number_total              650
_reflns_number_gt                 514
_reflns_threshold_expression      'I > 2\s(I)'
_reflns_Friedel_coverage          0.000
_reflns_Friedel_fraction_max      .
_reflns_Friedel_fraction_full     .
 
_reflns_special_details
;
 Reflections were merged by SHELXL according to the crystal
 class for the calculation of statistics and refinement.
 
 _reflns_Friedel_fraction is defined as the number of unique
 Friedel pairs measured divided by the number that would be
 possible theoretically, ignoring centric projections and
 systematic absences.
;
 
_computing_data_collection        ?
_computing_cell_refinement        ?
_computing_data_reduction         ?
_computing_structure_solution     ?
_computing_structure_refinement 'SHELXL-2018/3 (Sheldrick, 2018)'
_computing_molecular_graphics     ?
_computing_publication_material   ?
_refine_special_details           ?
_refine_ls_structure_factor_coef  Fsqd
_refine_ls_matrix_type            full
_refine_ls_weighting_scheme       calc
_refine_ls_weighting_details
'w=1/[\s^2^(Fo^2^)+(0.0532P)^2^] where P=(Fo^2^+2Fc^2^)/3'
_atom_sites_solution_primary      ?
_atom_sites_solution_secondary    ?
_atom_sites_solution_hydrogens    .
_refine_ls_hydrogen_treatment     undef
_refine_ls_extinction_method      none
_refine_ls_extinction_coef        .
_refine_ls_number_reflns          650
_refine_ls_number_parameters      25
_refine_ls_number_restraints      0
_refine_ls_R_factor_all           0.0492
_refine_ls_R_factor_gt            0.0381
_refine_ls_wR_factor_ref          0.0952
_refine_ls_wR_factor_gt           0.0921
_refine_ls_goodness_of_fit_ref    1.073
_refine_ls_restrained_S_all       1.073
_refine_ls_shift/su_max           0.000
_refine_ls_shift/su_mean          0.000
 
loop_
 _atom_site_label
 _atom_site_type_symbol
 _atom_site_fract_x
 _atom_site_fract_y
 _atom_site_fract_z
 _atom_site_U_iso_or_equiv
 _atom_site_adp_type
 _atom_site_occupancy
 _atom_site_site_symmetry_order  
 _atom_site_calc_flag
 _atom_site_refinement_flags_posn
 _atom_site_refinement_flags_adp
 _atom_site_refinement_flags_occupancy
 _atom_site_disorder_assembly
 _atom_site_disorder_group
K1 K 0.60839(17) 0.48404(16) 0.250000 0.0235(5) Uani 1 2 d S T P . .
K2 K 0.2600(2) 0.2313(2) 0.250000 0.0386(6) Uani 1 2 d S T P . .
Sb1 Sb 0.45133(5) 0.27337(5) 0.750000 0.0214(2) Uani 1 2 d S T P . .
Ge1 Ge 0.666667 0.333333 0.750000 0.0202(4) Uani 1 6 d S T P . .
Ge2 Ge 0.000000 0.000000 0.500000 0.0385(12) Uani 0.5 6 d S T P . .
Ge3 Ge 0.000000 0.000000 0.250000 0.066(5) Uani 0.25 6 d S T P . .
 
loop_
 _atom_site_aniso_label
 _atom_site_aniso_U_11
 _atom_site_aniso_U_22
 _atom_site_aniso_U_33
 _atom_site_aniso_U_23
 _atom_site_aniso_U_13
 _atom_site_aniso_U_12
K1 0.0262(10) 0.0251(10) 0.0202(11) 0.000 0.000 0.0135(8)
K2 0.0491(14) 0.0497(15) 0.0332(14) 0.000 0.000 0.0369(12)
Sb1 0.0221(4) 0.0233(4) 0.0191(3) 0.000 0.000 0.0114(3)
Ge1 0.0218(5) 0.0218(5) 0.0171(8) 0.000 0.000 0.0109(3)
Ge2 0.0116(14) 0.0116(14) 0.092(5) 0.000 0.000 0.0058(7)
Ge3 0.009(3) 0.009(3) 0.181(19) 0.000 0.000 0.0046(14)
 
_geom_special_details
;
 All esds (except the esd in the dihedral angle between two l.s. planes)
 are estimated using the full covariance matrix.  The cell esds are taken
 into account individually in the estimation of esds in distances, angles
 and torsion angles; correlations between esds in cell parameters are only
 used when they are defined by crystal symmetry.  An approximate (isotropic)
 treatment of cell esds is used for estimating esds involving l.s. planes.
;
 
loop_
 _geom_bond_atom_site_label_1
 _geom_bond_atom_site_label_2
 _geom_bond_distance
 _geom_bond_site_symmetry_2
 _geom_bond_publ_flag
K1 Ge1 3.6588(14) 1_554 ?
K1 Ge1 3.6588(14) . ?
K1 Sb1 3.6847(14) . ?
K1 Sb1 3.6847(14) 1_554 ?
K1 Sb1 3.6861(15) 3_665 ?
K1 Sb1 3.6861(15) 3_664 ?
K1 Sb1 3.698(2) 7_666 ?
K1 K1 4.117(3) 7_665 ?
K1 K1 4.117(3) 7_666 ?
K1 K2 4.158(3) . ?
K1 K2 4.244(3) 7_666 ?
K1 K2 4.244(3) 7_665 ?
K2 Ge3 3.292(3) . ?
K2 Sb1 3.5464(17) 1_554 ?
K2 Sb1 3.5464(17) . ?
K2 Ge2 3.555(3) 4_554 ?
K2 Ge2 3.555(3) . ?
K2 Sb1 3.608(2) 9_556 ?
K2 K2 4.245(2) 9 ?
K2 K2 4.245(2) 9_556 ?
K2 K2 4.245(2) 8 ?
Sb1 Ge1 2.5672(7) . ?
Ge2 Ge3 1.3398(3) 7_556 ?
Ge2 Ge3 1.3398(3) . ?
Ge2 Ge2 2.6797(5) 4 ?
Ge2 Ge2 2.6797(5) 4_554 ?
Ge3 Ge3 2.6797(5) 7_556 ?
Ge3 Ge3 2.6797(5) 7 ?
 
loop_
 _geom_angle_atom_site_label_1
 _geom_angle_atom_site_label_2
 _geom_angle_atom_site_label_3
 _geom_angle
 _geom_angle_site_symmetry_1
 _geom_angle_site_symmetry_3
 _geom_angle_publ_flag
Ge1 K1 Ge1 94.18(5) 1_554 . ?
Ge1 K1 Sb1 108.04(5) 1_554 . ?
Ge1 K1 Sb1 40.923(16) . . ?
Ge1 K1 Sb1 40.922(16) 1_554 1_554 ?
Ge1 K1 Sb1 108.04(5) . 1_554 ?
Sb1 K1 Sb1 93.31(5) . 1_554 ?
Ge1 K1 Sb1 108.01(5) 1_554 3_665 ?
Ge1 K1 Sb1 40.915(16) . 3_665 ?
Sb1 K1 Sb1 74.21(2) . 3_665 ?
Sb1 K1 Sb1 141.74(6) 1_554 3_665 ?
Ge1 K1 Sb1 40.915(16) 1_554 3_664 ?
Ge1 K1 Sb1 108.01(5) . 3_664 ?
Sb1 K1 Sb1 141.74(6) . 3_664 ?
Sb1 K1 Sb1 74.21(2) 1_554 3_664 ?
Sb1 K1 Sb1 93.27(5) 3_665 3_664 ?
Ge1 K1 Sb1 132.72(2) 1_554 7_666 ?
Ge1 K1 Sb1 132.72(2) . 7_666 ?
Sb1 K1 Sb1 112.22(4) . 7_666 ?
Sb1 K1 Sb1 112.22(4) 1_554 7_666 ?
Sb1 K1 Sb1 105.95(4) 3_665 7_666 ?
Sb1 K1 Sb1 105.95(4) 3_664 7_666 ?
Ge1 K1 K1 86.16(3) 1_554 7_665 ?
Ge1 K1 K1 152.44(8) . 7_665 ?
Sb1 K1 K1 113.04(7) . 7_665 ?
Sb1 K1 K1 56.27(3) 1_554 7_665 ?
Sb1 K1 K1 161.75(8) 3_665 7_665 ?
Sb1 K1 K1 90.19(2) 3_664 7_665 ?
Sb1 K1 K1 55.95(4) 7_666 7_665 ?
Ge1 K1 K1 152.44(8) 1_554 7_666 ?
Ge1 K1 K1 86.17(3) . 7_666 ?
Sb1 K1 K1 56.27(3) . 7_666 ?
Sb1 K1 K1 113.04(7) 1_554 7_666 ?
Sb1 K1 K1 90.19(2) 3_665 7_666 ?
Sb1 K1 K1 161.75(8) 3_664 7_666 ?
Sb1 K1 K1 55.95(4) 7_666 7_666 ?
K1 K1 K1 81.22(7) 7_665 7_666 ?
Ge1 K1 K2 90.74(4) 1_554 . ?
Ge1 K1 K2 90.74(4) . . ?
Sb1 K1 K2 53.35(3) . . ?
Sb1 K1 K2 53.35(3) 1_554 . ?
Sb1 K1 K2 127.55(3) 3_665 . ?
Sb1 K1 K2 127.55(3) 3_664 . ?
Sb1 K1 K2 93.84(5) 7_666 . ?
K1 K1 K2 61.70(5) 7_665 . ?
K1 K1 K2 61.70(5) 7_666 . ?
Ge1 K1 K2 147.93(6) 1_554 7_666 ?
Ge1 K1 K2 85.55(3) . 7_666 ?
Sb1 K1 K2 92.64(3) . 7_666 ?
Sb1 K1 K2 164.69(6) 1_554 7_666 ?
Sb1 K1 K2 53.57(3) 3_665 7_666 ?
Sb1 K1 K2 108.91(6) 3_664 7_666 ?
Sb1 K1 K2 52.49(4) 7_666 7_666 ?
K1 K1 K2 108.44(7) 7_665 7_666 ?
K1 K1 K2 59.63(5) 7_666 7_666 ?
K2 K1 K2 121.33(5) . 7_666 ?
Ge1 K1 K2 85.55(3) 1_554 7_665 ?
Ge1 K1 K2 147.93(6) . 7_665 ?
Sb1 K1 K2 164.69(6) . 7_665 ?
Sb1 K1 K2 92.64(3) 1_554 7_665 ?
Sb1 K1 K2 108.91(6) 3_665 7_665 ?
Sb1 K1 K2 53.57(3) 3_664 7_665 ?
Sb1 K1 K2 52.49(4) 7_666 7_665 ?
K1 K1 K2 59.63(5) 7_665 7_665 ?
K1 K1 K2 108.44(7) 7_666 7_665 ?
K2 K1 K2 121.33(5) . 7_665 ?
K2 K1 K2 78.31(6) 7_666 7_665 ?
Ge3 K2 Sb1 119.05(5) . 1_554 ?
Ge3 K2 Sb1 119.05(5) . . ?
Sb1 K2 Sb1 98.16(6) 1_554 . ?
Ge3 K2 Ge2 22.143(18) . 4_554 ?
Sb1 K2 Ge2 99.50(3) 1_554 4_554 ?
Sb1 K2 Ge2 137.28(7) . 4_554 ?
Ge3 K2 Ge2 22.143(18) . . ?
Sb1 K2 Ge2 137.28(7) 1_554 . ?
Sb1 K2 Ge2 99.50(3) . . ?
Ge2 K2 Ge2 44.29(4) 4_554 . ?
Ge3 K2 Sb1 99.01(6) . 9_556 ?
Sb1 K2 Sb1 110.98(5) 1_554 9_556 ?
Sb1 K2 Sb1 110.98(5) . 9_556 ?
Ge2 K2 Sb1 98.34(6) 4_554 9_556 ?
Ge2 K2 Sb1 98.34(6) . 9_556 ?
Ge3 K2 K1 170.36(7) . . ?
Sb1 K2 K1 56.47(4) 1_554 . ?
Sb1 K2 K1 56.47(4) . . ?
Ge2 K2 K1 155.95(3) 4_554 . ?
Ge2 K2 K1 155.95(3) . . ?
Sb1 K2 K1 90.63(6) 9_556 . ?
Ge3 K2 K1 127.51(5) . 7_666 ?
Sb1 K2 K1 113.11(7) 1_554 7_666 ?
Sb1 K2 K1 55.82(4) . 7_666 ?
Ge2 K2 K1 143.32(6) 4_554 7_666 ?
Ge2 K2 K1 109.03(3) . 7_666 ?
Sb1 K2 K1 55.28(4) 9_556 7_666 ?
K1 K2 K1 58.67(5) . 7_666 ?
Ge3 K2 K1 127.51(5) . 7_665 ?
Sb1 K2 K1 55.82(4) 1_554 7_665 ?
Sb1 K2 K1 113.10(7) . 7_665 ?
Ge2 K2 K1 109.03(3) 4_554 7_665 ?
Ge2 K2 K1 143.32(6) . 7_665 ?
Sb1 K2 K1 55.28(4) 9_556 7_665 ?
K1 K2 K1 58.67(5) . 7_665 ?
K1 K2 K1 78.31(6) 7_666 7_665 ?
Ge3 K2 K2 67.183(8) . 9 ?
Sb1 K2 K2 90.38(3) 1_554 9 ?
Sb1 K2 K2 163.85(5) . 9 ?
Ge2 K2 K2 53.336(10) 4_554 9 ?
Ge2 K2 K2 83.04(3) . 9 ?
Sb1 K2 K2 52.94(5) 9_556 9 ?
K1 K2 K2 119.65(5) . 9 ?
K1 K2 K2 108.19(6) 7_666 9 ?
K1 K2 K2 60.99(5) 7_665 9 ?
Ge3 K2 K2 67.183(8) . 9_556 ?
Sb1 K2 K2 163.85(5) 1_554 9_556 ?
Sb1 K2 K2 90.38(3) . 9_556 ?
Ge2 K2 K2 83.04(3) 4_554 9_556 ?
Ge2 K2 K2 53.336(10) . 9_556 ?
Sb1 K2 K2 52.94(5) 9_556 9_556 ?
K1 K2 K2 119.65(5) . 9_556 ?
K1 K2 K2 60.99(5) 7_666 9_556 ?
K1 K2 K2 108.19(6) 7_665 9_556 ?
K2 K2 K2 78.28(5) 9 9_556 ?
Ge3 K2 K2 67.182(9) . 8 ?
Sb1 K2 K2 54.28(5) 1_554 8 ?
Sb1 K2 K2 111.72(6) . 8 ?
Ge2 K2 K2 53.336(10) 4_554 8 ?
Ge2 K2 K2 83.03(3) . 8 ?
Sb1 K2 K2 136.40(2) 9_556 8 ?
K1 K2 K2 105.66(6) . 8 ?
K1 K2 K2 163.18(6) 7_666 8 ?
K1 K2 K2 99.21(4) 7_665 8 ?
K2 K2 K2 84.39(4) 9 8 ?
K2 K2 K2 134.366(17) 9_556 8 ?
Ge1 Sb1 K2 130.82(3) . 1_556 ?
Ge1 Sb1 K2 130.82(3) . . ?
K2 Sb1 K2 98.16(6) 1_556 . ?
Ge1 Sb1 K2 120.43(5) . 8_556 ?
K2 Sb1 K2 72.79(7) 1_556 8_556 ?
K2 Sb1 K2 72.79(7) . 8_556 ?
Ge1 Sb1 K1 69.00(3) . 1_556 ?
K2 Sb1 K1 70.18(5) 1_556 1_556 ?
K2 Sb1 K1 139.46(5) . 1_556 ?
K2 Sb1 K1 133.33(2) 8_556 1_556 ?
Ge1 Sb1 K1 69.00(3) . . ?
K2 Sb1 K1 139.46(5) 1_556 . ?
K2 Sb1 K1 70.18(5) . . ?
K2 Sb1 K1 133.34(2) 8_556 . ?
K1 Sb1 K1 93.31(5) 1_556 . ?
Ge1 Sb1 K1 68.97(3) . 2_655 ?
K2 Sb1 K1 143.88(5) 1_556 2_655 ?
K2 Sb1 K1 73.09(4) . 2_655 ?
K2 Sb1 K1 71.15(4) 8_556 2_655 ?
K1 Sb1 K1 137.97(4) 1_556 2_655 ?
K1 Sb1 K1 71.66(5) . 2_655 ?
Ge1 Sb1 K1 68.97(3) . 2_656 ?
K2 Sb1 K1 73.09(4) 1_556 2_656 ?
K2 Sb1 K1 143.88(5) . 2_656 ?
K2 Sb1 K1 71.15(4) 8_556 2_656 ?
K1 Sb1 K1 71.66(5) 1_556 2_656 ?
K1 Sb1 K1 137.97(4) . 2_656 ?
K1 Sb1 K1 93.27(5) 2_655 2_656 ?
Ge1 Sb1 K1 115.10(4) . 7_666 ?
K2 Sb1 K1 71.69(4) 1_556 7_666 ?
K2 Sb1 K1 71.69(4) . 7_666 ?
K2 Sb1 K1 124.47(6) 8_556 7_666 ?
K1 Sb1 K1 67.78(4) 1_556 7_666 ?
K1 Sb1 K1 67.78(4) . 7_666 ?
K1 Sb1 K1 133.03(2) 2_655 7_666 ?
K1 Sb1 K1 133.03(2) 2_656 7_666 ?
Sb1 Ge1 Sb1 120.0 2_655 . ?
Sb1 Ge1 Sb1 120.0 2_655 3_665 ?
Sb1 Ge1 Sb1 120.0 . 3_665 ?
Sb1 Ge1 K1 70.11(3) 2_655 3_666 ?
Sb1 Ge1 K1 132.91(2) . 3_666 ?
Sb1 Ge1 K1 70.08(3) 3_665 3_666 ?
Sb1 Ge1 K1 70.08(3) 2_655 2_655 ?
Sb1 Ge1 K1 70.11(3) . 2_655 ?
Sb1 Ge1 K1 132.91(2) 3_665 2_655 ?
K1 Ge1 K1 140.193(18) 3_666 2_655 ?
Sb1 Ge1 K1 70.11(3) 2_655 3_665 ?
Sb1 Ge1 K1 132.91(2) . 3_665 ?
Sb1 Ge1 K1 70.08(3) 3_665 3_665 ?
K1 Ge1 K1 94.17(5) 3_666 3_665 ?
K1 Ge1 K1 72.27(4) 2_655 3_665 ?
Sb1 Ge1 K1 70.08(3) 2_655 2_656 ?
Sb1 Ge1 K1 70.11(3) . 2_656 ?
Sb1 Ge1 K1 132.91(2) 3_665 2_656 ?
K1 Ge1 K1 72.27(4) 3_666 2_656 ?
K1 Ge1 K1 94.17(5) 2_655 2_656 ?
K1 Ge1 K1 140.193(18) 3_665 2_656 ?
Sb1 Ge1 K1 132.91(2) 2_655 1_556 ?
Sb1 Ge1 K1 70.08(3) . 1_556 ?
Sb1 Ge1 K1 70.11(3) 3_665 1_556 ?
K1 Ge1 K1 72.27(4) 3_666 1_556 ?
K1 Ge1 K1 140.193(18) 2_655 1_556 ?
K1 Ge1 K1 140.193(18) 3_665 1_556 ?
K1 Ge1 K1 72.27(4) 2_656 1_556 ?
Sb1 Ge1 K1 132.91(2) 2_655 . ?
Sb1 Ge1 K1 70.08(3) . . ?
Sb1 Ge1 K1 70.11(3) 3_665 . ?
K1 Ge1 K1 140.192(18) 3_666 . ?
K1 Ge1 K1 72.27(4) 2_655 . ?
K1 Ge1 K1 72.27(4) 3_665 . ?
K1 Ge1 K1 140.193(18) 2_656 . ?
K1 Ge1 K1 94.17(5) 1_556 . ?
Ge3 Ge2 Ge3 180.0 7_556 . ?
Ge3 Ge2 Ge2 0.0 7_556 4 ?
Ge3 Ge2 Ge2 180.0 . 4 ?
Ge3 Ge2 Ge2 180.0 7_556 4_554 ?
Ge3 Ge2 Ge2 0.0 . 4_554 ?
Ge2 Ge2 Ge2 180.0 4 4_554 ?
Ge3 Ge2 K2 112.143(18) 7_556 . ?
Ge3 Ge2 K2 67.857(18) . . ?
Ge2 Ge2 K2 112.143(18) 4 . ?
Ge2 Ge2 K2 67.857(18) 4_554 . ?
Ge3 Ge2 K2 67.857(18) 7_556 9_556 ?
Ge3 Ge2 K2 112.143(18) . 9_556 ?
Ge2 Ge2 K2 67.857(18) 4 9_556 ?
Ge2 Ge2 K2 112.143(18) 4_554 9_556 ?
K2 Ge2 K2 73.328(19) . 9_556 ?
Ge3 Ge2 K2 112.143(18) 7_556 3 ?
Ge3 Ge2 K2 67.857(18) . 3 ?
Ge2 Ge2 K2 112.143(18) 4 3 ?
Ge2 Ge2 K2 67.857(18) 4_554 3 ?
K2 Ge2 K2 106.672(19) . 3 ?
K2 Ge2 K2 180.00(4) 9_556 3 ?
Ge3 Ge2 K2 67.857(18) 7_556 8_556 ?
Ge3 Ge2 K2 112.143(18) . 8_556 ?
Ge2 Ge2 K2 67.857(18) 4 8_556 ?
Ge2 Ge2 K2 112.143(18) 4_554 8_556 ?
K2 Ge2 K2 73.329(19) . 8_556 ?
K2 Ge2 K2 106.672(19) 9_556 8_556 ?
K2 Ge2 K2 73.328(19) 3 8_556 ?
Ge3 Ge2 K2 112.143(18) 7_556 2 ?
Ge3 Ge2 K2 67.857(18) . 2 ?
Ge2 Ge2 K2 112.143(18) 4 2 ?
Ge2 Ge2 K2 67.857(18) 4_554 2 ?
K2 Ge2 K2 106.671(19) . 2 ?
K2 Ge2 K2 73.328(19) 9_556 2 ?
K2 Ge2 K2 106.672(19) 3 2 ?
K2 Ge2 K2 180.0 8_556 2 ?
Ge3 Ge2 K2 67.857(18) 7_556 7_556 ?
Ge3 Ge2 K2 112.143(18) . 7_556 ?
Ge2 Ge2 K2 67.857(18) 4 7_556 ?
Ge2 Ge2 K2 112.143(18) 4_554 7_556 ?
K2 Ge2 K2 180.0 . 7_556 ?
K2 Ge2 K2 106.672(19) 9_556 7_556 ?
K2 Ge2 K2 73.328(19) 3 7_556 ?
K2 Ge2 K2 106.672(19) 8_556 7_556 ?
K2 Ge2 K2 73.328(19) 2 7_556 ?
Ge2 Ge3 Ge2 180.0 4_554 . ?
Ge2 Ge3 Ge3 180.0 4_554 7_556 ?
Ge2 Ge3 Ge3 0.0 . 7_556 ?
Ge2 Ge3 Ge3 0.0 4_554 7 ?
Ge2 Ge3 Ge3 180.0 . 7 ?
Ge3 Ge3 Ge3 180.0 7_556 7 ?
Ge2 Ge3 K2 90.0 4_554 . ?
Ge2 Ge3 K2 90.0 . . ?
Ge3 Ge3 K2 90.0 7_556 . ?
Ge3 Ge3 K2 90.0 7 . ?
Ge2 Ge3 K2 90.0 4_554 3 ?
Ge2 Ge3 K2 90.0 . 3 ?
Ge3 Ge3 K2 90.0 7_556 3 ?
Ge3 Ge3 K2 90.0 7 3 ?
K2 Ge3 K2 120.0 . 3 ?
Ge2 Ge3 K2 90.0 4_554 2 ?
Ge2 Ge3 K2 90.0 . 2 ?
Ge3 Ge3 K2 90.0 7_556 2 ?
Ge3 Ge3 K2 90.0 7 2 ?
K2 Ge3 K2 120.0 . 2 ?
K2 Ge3 K2 120.0 3 2 ?
 
loop_
 _geom_torsion_atom_site_label_1
 _geom_torsion_atom_site_label_2
 _geom_torsion_atom_site_label_3
 _geom_torsion_atom_site_label_4
 _geom_torsion
 _geom_torsion_site_symmetry_1
 _geom_torsion_site_symmetry_2
 _geom_torsion_site_symmetry_3
 _geom_torsion_site_symmetry_4
 _geom_torsion_publ_flag
Ge2 Ge2 Ge3 Ge3 0.0 4_554 . . 7_556 ?
K2 Ge2 Ge3 Ge3 0.0 . . . 7_556 ?
K2 Ge2 Ge3 Ge3 0.0 9_556 . . 7_556 ?
K2 Ge2 Ge3 Ge3 0.0 3 . . 7_556 ?
K2 Ge2 Ge3 Ge3 0.0 8_556 . . 7_556 ?
K2 Ge2 Ge3 Ge3 0.0 2 . . 7_556 ?
K2 Ge2 Ge3 Ge3 0.0 7_556 . . 7_556 ?
Ge2 Ge2 Ge3 K2 0.0 4_554 . . . ?
K2 Ge2 Ge3 K2 60.0 9_556 . . . ?
K2 Ge2 Ge3 K2 -120.0 3 . . . ?
K2 Ge2 Ge3 K2 -60.0 8_556 . . . ?
K2 Ge2 Ge3 K2 120.0 2 . . . ?
K2 Ge2 Ge3 K2 180.0 7_556 . . . ?
Ge2 Ge2 Ge3 K2 0.0 4_554 . . 3 ?
K2 Ge2 Ge3 K2 120.0 . . . 3 ?
K2 Ge2 Ge3 K2 180.0 9_556 . . 3 ?
K2 Ge2 Ge3 K2 60.0 8_556 . . 3 ?
K2 Ge2 Ge3 K2 -120.0 2 . . 3 ?
K2 Ge2 Ge3 K2 -60.0 7_556 . . 3 ?
Ge2 Ge2 Ge3 K2 0.0 4_554 . . 2 ?
K2 Ge2 Ge3 K2 -120.0 . . . 2 ?
K2 Ge2 Ge3 K2 -60.0 9_556 . . 2 ?
K2 Ge2 Ge3 K2 120.0 3 . . 2 ?
K2 Ge2 Ge3 K2 180.0 8_556 . . 2 ?
K2 Ge2 Ge3 K2 60.0 7_556 . . 2 ?
 
_refine_diff_density_max    1.420
_refine_diff_density_min   -1.417
_refine_diff_density_rms    0.246

_shelx_res_file
;
TITL K12Ge3.5Sb6 in P6(3)/m, SOF(Ge) fixiert, anisotrop verfeinert
    K12Ge4Sb6.res
    created by SHELXL-2018/3 at 13:27:54 on 08-Apr-2022
CELL 0.71073 13.3366 13.3366 5.3594 90 90 120
ZERR 12 0.0019 0.0019 0.0011 0 0 0
LATT 1
SYMM -Y,+X-Y,+Z
SYMM +Y-X,-X,+Z
SYMM -X,-Y,0.5+Z
SYMM +Y,-X+Y,0.5+Z
SYMM -Y+X,+X,0.5+Z
SFAC Ge K Sb
UNIT 3.50 12 6

L.S. 10
PLAN  10
CONF
LIST 6
MORE -1
FMAP 2
ACTA

WGHT    0.053200
FVAR       0.23252
K1    2    0.608386    0.484043    0.250000    10.50000    0.02625    0.02506 =
         0.02016    0.00000    0.00000    0.01351
K2    2    0.259962    0.231286    0.250000    10.50000    0.04915    0.04970 =
         0.03325    0.00000    0.00000    0.03693
SB1   3    0.451326    0.273371    0.750000    10.50000    0.02209    0.02325 =
         0.01912    0.00000    0.00000    0.01142
GE1   1    0.666667    0.333333    0.750000    10.16667    0.02179    0.02179 =
         0.01708    0.00000    0.00000    0.01089
GE2   1    0.000000    0.000000    0.500000    10.08334    0.01164    0.01164 =
         0.09214    0.00000    0.00000    0.00582
GE3   1    0.000000    0.000000    0.250000    10.04167    0.00925    0.00925 =
         0.18084    0.00000    0.00000    0.00462
HKLF 4


REM  K12Ge3.5Sb6 in P6(3)/m, SOF(Ge) fixiert, anisotrop verfeinert
REM wR2 = 0.0952, GooF = S = 1.073, Restrained GooF = 1.073 for all data
REM R1 = 0.0381 for 514 Fo > 4sig(Fo) and 0.0492 for all 650 data
REM 25 parameters refined using 0 restraints

END

WGHT      0.0533      0.0000

REM Highest difference peak  1.420,  deepest hole -1.417,  1-sigma level  0.246
Q1    1   0.0184  0.0374  0.4317  11.00000  0.05    1.42
Q2    1  -0.0026  0.0412  0.2500  10.50000  0.05    1.27
Q3    1   0.5468  0.2602  0.7500  10.50000  0.05    1.03
Q4    1   0.1818  0.1793  0.2500  10.50000  0.05    1.02
Q5    1   0.5384  0.4509  0.7500  10.50000  0.05    0.87
Q6    1   0.4259  0.3558  0.7500  10.50000  0.05    0.84
Q7    1   0.5711  0.3608  0.7500  10.50000  0.05    0.80
Q8    1   0.7134  0.5366  0.2500  10.50000  0.05    0.77
Q9    1   0.6220  0.2562  0.5699  11.00000  0.05    0.67
Q10   1   0.3692  0.2901  0.2500  10.50000  0.05    0.62
;
_shelx_res_checksum   68745

_shelx_hkl_file
;
  -4   3  -5   28.90   14.10
  -4   4  -6   17.80   16.30
  -4  11  -3   -6.50   14.40
  -4  12  -4  115.49   17.30
  -3   0  -5  605.54   16.30
  -3   0  -4   42.60   12.60
  -3   1  -6  136.29   15.70
  -3  13  -3   43.10   16.80
  -2  -2  -5  355.36   18.00
  -2  13  -2   33.00   14.90
  -1  14  -2    4.30   16.60
   3  10   1   77.79   19.70
   4  -4   1  674.53   14.10
   4   3   2  260.67   15.90
   4   4   2    7.40   13.90
   5  -1   2    2.20   13.30
   5  11   1   59.29   25.50
   6  -9   0  810.52   14.70
   7 -13  -3  127.19   19.70
   9 -14  -2   -0.70   15.10
   9 -13  -1   49.50   15.00
  10   0   3  270.57   15.70
  10   1   3  209.38   17.20
  11  -2   3  118.89   15.50
  11   2   3   74.49   17.00
  12 -15  -1   10.30   15.70
  12 -12   1  203.68   14.50
  12  -9   2 1478.35   15.10
  12  -3   3   82.69   15.10
  13  -4   3   44.10   15.50
  14 -13   1   74.59   18.20
  14  -5   3   38.20   17.50
  -4   3  -4   33.30    9.80
  -4   4  -3  353.46   10.20
  -4   5  -6   18.70   16.20
  -4   6  -6   42.80   18.30
  -4   7  -6   14.60   17.20
  -4  10  -3  319.87   14.10
  -4  11  -5   -8.60   18.20
  -4  11  -4  234.98   16.60
  -3  11  -2  304.77   14.90
  -2  -2  -4    7.40   12.80
  -2  -1  -6   -8.60   18.30
  -2   2  -1   65.09   13.30
  -1  -3  -6   -0.60   17.70
  -1   8   0  130.09   13.70
  -1  12  -1   23.60   14.40
   0  -5  -3  399.86   21.80
   0  13  -1   96.89   16.80
   1   6   1  136.09   17.50
   2  -8  -5   18.60   23.40
   2  -4   0   -1.60   15.70
   4   2   2 1710.43   20.90
   5  -8   0  165.58   13.40
   6  -3   2  517.55   11.40
   7 -10   0  386.56   10.50
   7  -8   1   12.00   12.90
   8 -11   0  280.37   14.10
   8  -9   1  388.86   14.00
   8  -6   2   -6.70   12.30
   9 -10   1  148.09   12.90
   9  -7   2  120.99   13.30
  10 -14  -1  541.55   17.00
  10  -8   2  104.99   13.30
  10  -2   3   16.80   13.30
  10  -1   3  112.69   14.70
  10   2   3   39.60   15.30
  11  -3   3  101.49   15.00
  11   3   3   49.30   20.40
  12 -14   0   15.00   16.40
  12  -4   3    2.60   13.70
  13 -10   2    4.00   10.80
  13  -5   3   37.60   16.10
  14 -15   0   38.00   14.50
  14  -6   3   65.89   16.00
  15 -11   2   -1.70   12.30
  -4   4  -5  136.89   14.00
  -4   4  -4  175.78   13.20
  -4   5  -3    8.90   12.10
  -4   9  -3  532.05   14.30
  -4  10  -5  128.59   16.70
  -4  10  -4  115.59   15.10
  -3   1  -3  721.53   15.20
  -3   2  -6    6.20   14.90
  -3  12  -3   -4.40   15.80
  -2  10  -1   66.29   10.20
  -1   7   0  289.17   15.50
   0  10   0   43.20   14.90
   2  -6  -1  863.41   20.40
   4   5   2  136.69   19.70
   6  -7   1  108.89    9.80
   7  -5   2 1555.54   16.40
   8 -14  -3   32.60   19.90
   9 -12   0   48.00   13.30
   9   0   3  166.88   14.90
   9   1   3    9.80   14.10
  10 -15  -2   18.20   16.50
  10 -11   1  414.46   14.90
  10   3   3   47.90   18.60
  11  -9   2  147.59   13.50
  11  -4   3   10.40   14.10
  12  -5   3   83.49   14.50
  13 -13   1   88.19   15.60
  13  -6   3  150.08   16.30
  14 -11   2   51.59   16.20
  15  -7   3  169.78   19.50
  -4   5  -5    6.50   10.60
  -4   5  -4    5.80   12.90
  -4   6  -5   48.80   15.30
  -4   6  -3  106.39    9.50
  -4   7  -5   13.10   15.20
  -4   7  -3   19.50    9.30
  -4   8  -5  109.79   15.20
  -4   8  -3  254.57   10.00
  -4   9  -5  215.88   12.60
  -4   9  -4   28.60   14.00
  -3   1  -5  235.68   14.90
  -3   3  -2  237.08   11.30
  -3  10  -2  148.89   10.00
  -3  12  -4 1097.19   20.80
  -2   0  -2  480.65   15.70
  -2  12  -2   45.50   14.20
  -2  13  -3  102.89   18.40
  -1   4   0    0.70   16.10
  -1  13  -2   48.90   15.20
   1  -6  -6  118.99   21.30
   1  11   0   33.30   15.70
   2  12   0    5.50   15.50
   4  -7   0    1.70    9.60
   4   1   2 3143.19   24.90
   5  -6   1  388.66   14.80
   5  -2   2    5.20   12.90
   9  -1   3  278.87   14.70
   9   2   3  157.38   15.00
  10 -13   0  391.36   16.00
  10  -3   3  383.16   11.40
  11 -15  -1   10.70   16.10
  11 -12   1   57.99   14.70
  12 -10   2   28.90   10.70
  13 -15   0    5.60   17.00
  14 -14   1  149.99   17.10
  14  -7   3   52.99   16.00
  15 -12   2   18.00   17.20
  -4   6  -4  252.17   10.10
  -4   7  -4   28.80   13.00
  -4   8  -4   -7.80    9.90
  -3   1  -4  578.54   11.50
  -3   3  -6   19.70   15.40
  -3   9  -2  104.59   12.40
  -3  11  -3  375.16   15.50
  -2  -1  -3  229.78   13.60
  -2   0  -6   32.20   16.20
  -2   9  -1  324.07   10.30
  -1   5   0 6666.03   36.80
  -1   6   0  781.42   16.90
  -1  11  -1  341.47   15.00
   0  -5  -5  154.78   15.60
   1  13  -1    1.10   16.40
   3  -3   1 3437.76   24.50
   6 -11  -1   10.50   12.50
   6  -4   2 1688.53   14.70
   7 -12  -1  130.19   13.30
   9  -8   2  203.48   13.90
   9  -2   3  486.35   14.60
   9   3   3    2.50   17.40
  10  -9   2   12.30   12.60
  10  -4   3  136.99   14.30
  11 -14   0   -1.60   15.00
  11  -5   3    7.90   10.40
  12 -13   1  156.98   16.50
  12  -6   3  483.55   12.70
  13 -11   2   37.90   11.00
  13  -7   3   78.99   15.30
  14  -8   3   13.90   16.10
  15  -8   3    0.00   13.40
  -3   2  -5   62.09   13.70
  -3   2  -3  230.48   13.20
  -3   4  -6    2.70   12.30
  -3   4  -2   31.30   10.00
  -3   5  -6    6.40   17.00
  -3   6  -6  100.99   16.90
  -3   7  -6   25.30   18.60
  -3   8  -2  338.17   13.80
  -3  10  -5   15.90   17.10
  -3  10  -3   70.99   12.90
  -3  11  -4  101.89   12.60
  -2  -1  -5  160.38   14.10
  -2   3  -1 1718.43   20.10
  -2   8  -1   75.19   12.50
  -2  11  -2  173.38   14.40
  -2  12  -3   49.50   14.90
  -1  -3  -5  190.48   15.00
  -1  -3  -3  562.74   17.90
  -1  -2  -6  142.09   18.60
   0  -4  -6   -8.90   18.90
   0  12  -1  249.18   15.80
   1   5   1  400.96   23.20
   2  -8  -4   21.70   25.80
   2  -1   1  107.79   20.30
   4  -5   1   20.00   15.20
   4   0   2  244.28   14.80
   5 -11  -2   -4.00   15.40
   5 -10  -1  694.73   15.80
   6 -12  -2   67.29   16.10
   7 -13  -2   23.00   16.70
   7  -6   2  619.84   13.90
   8 -13  -1   60.09   14.30
   8 -10   1   10.10   12.10
   8  -7   2  340.27   10.50
   8   0   3  258.77   14.00
   8   1   3  302.57   14.60
   8   2   3   42.70   15.20
   9  -3   3   18.10   13.20
  10   4   3   -1.90   19.60
  11 -10   2   20.20   12.90
  11  -6   3   13.90   14.50
  12 -11   2    2.10   14.00
  12  -7   3    1.50   15.00
  13 -14   1   -1.60   15.80
  14 -12   2  146.19   12.30
  -3   2  -4   -3.70   12.80
  -3   3  -5  596.84   16.50
  -3   5  -2    6.50    9.90
  -3   6  -2  544.95   11.40
  -3   7  -2  242.98    9.40
  -3   9  -5  168.58   16.50
  -3  10  -4   35.20   15.20
  -2  -1  -4   -1.00   12.50
  -2   1  -6   -1.70   15.70
  -2   7  -1   -1.60   12.60
  -2  12  -4   10.50   17.60
  -1  12  -2   20.30   15.60
  -1  13  -3   11.40   18.50
   0  -5  -4    3.70   16.30
   0   9   0    2.10   12.80
   0  13  -2   65.59   16.00
   2  -7  -6  223.78   25.00
   2   8   1   19.40   16.90
   3  -6   0 1537.85   17.20
   3  12   0   26.60   19.60
   4  -9  -1  770.22   18.50
   4  10   1  784.92   25.50
   5  -3   2 1209.38   17.40
   6  -8   1    6.10   12.00
   7 -11   0  904.11   16.90
   7  -9   1  655.73   12.10
   8 -14  -2    0.40   16.60
   8 -12   0   20.80   12.90
   8  -1   3   20.60   12.50
   9 -14  -1   41.20   15.00
   9 -11   1  152.18    9.80
   9   4   3   95.69   18.50
  10 -12   1   24.10   14.00
  10  -5   3  453.95   12.30
  12 -15   0   13.60   13.10
  13 -12   2   48.10   15.10
  13  -8   3   12.00   12.30
  14  -9   3   55.59   18.40
  -3   3  -3 1601.74   16.80
  -3   4  -5  237.88   14.80
  -3   8  -5   52.19   15.10
  -3   9  -4   31.30   14.00
  -3   9  -3  340.07   10.60
  -2   0  -5    4.90   13.00
  -2   4  -1 1872.91   19.00
  -2   5  -1 1466.45   20.10
  -2   6  -1  894.21   16.90
  -2  10  -2   94.69   14.00
  -2  11  -3  162.88   14.40
  -1  -3  -4    4.30   12.70
  -1  -2  -2  838.42   21.10
  -1  10  -1   21.50   12.70
   2  13  -1  100.89   17.80
   3  -9  -5  123.29   27.40
   4 -10  -2   96.59   17.50
   6 -10   0   87.69   12.10
   6  -5   2 1244.88   16.40
   8  -2   3    8.60   12.50
   8   3   3  412.16   15.90
   9 -13   0   25.90   14.20
   9  -4   3   86.09   10.00
  10 -15  -1   18.30   16.50
  11 -13   1   50.09   16.50
  11  -7   3    6.00   14.40
  12  -8   3  271.17   16.80
  14 -13   2   -2.70   17.00
  -3   3  -4   43.20    9.40
  -3   4  -3  596.84   13.80
  -3   5  -5   20.00   10.80
  -3   6  -5   16.10   10.40
  -3   7  -5   69.49   11.20
  -3   7  -3  216.58   13.20
  -3   8  -4  249.97   14.30
  -3   8  -3  159.08    9.50
  -2   2  -6   33.80   14.90
  -2  10  -5   20.30   16.70
  -2  11  -4   47.90   16.00
  -1  -1  -6   14.20   16.10
  -1  12  -3   16.40   15.00
   0  -4  -2  227.18   23.90
   0  11  -1  256.47   14.30
   0  13  -3   55.29   17.20
   1   4   1   19.90   25.80
   1  10   0    5.30   13.60
   1  12  -1  210.38   16.10
   2  11   0   67.19   14.60
   3   9   1  155.18   19.60
   4  -1   2   13.60   13.00
   5  -9   0  507.05   13.90
   5  -7   1 3929.71   22.80
   7   1   3 1062.89   18.50
   8  -8   2   61.09   12.50
   8  -3   3   21.50   13.70
   9 -15  -2  202.58   17.90
   9  -9   2   44.60    9.40
   9  -5   3  541.15   14.60
  10 -14   0   25.90   14.60
  10 -10   2  146.09   10.70
  10  -6   3  284.27   10.80
  11 -11   2  242.08   14.30
  12 -14   1  177.28   17.00
  12 -12   2    6.20   14.40
  13  -9   3   86.79   12.90
  14 -10   3    0.40   18.70
  -3   4  -4    1.60    9.30
  -3   5  -4  -19.90   13.20
  -3   5  -3   38.80    8.70
  -3   6  -4  431.46   14.00
  -3   6  -3    9.60    9.30
  -3   7  -4   50.69   10.10
  -2   0  -4   94.79   12.40
  -2   0  -3   30.90   12.50
  -2   1  -2   14.50    9.60
  -2   3  -6  178.98   12.60
  -2   4  -6    9.30   16.20
  -2   5  -6  121.59   16.20
  -2   6  -6  250.67   18.30
  -2   7  -6  321.87   18.90
  -2   9  -2  135.49   13.40
  -2  10  -3   50.79   14.40
  -1  -2  -5  452.35   18.60
  -1   9  -1  453.45   13.60
  -1  11  -2   29.20   14.30
  -1  12  -4    1.70   16.60
   0  -3  -6   18.10   17.90
   0   8   0    5.60   13.00
   0  12  -2    1.80   14.80
   1  -6  -5  151.28   18.10
   1  -5  -6  420.76   21.20
   1  13  -2  600.54   20.80
   4  12   0  209.68   19.30
   7  -7   2  147.09    9.00
   7  -1   3   75.39   13.00
   7   0   3    9.90   12.30
   7   2   3  191.78   13.70
   8   4   3  303.87   18.70
  11 -16  -1   23.40   16.70
  11 -15   0   -2.20   15.00
  11  -8   3  390.46   15.40
  12  -9   3   -2.80   14.30
  13 -15   1   43.80   18.10
  13 -13   2   51.29   17.70
  -2   1  -5   38.90    9.90
  -2   9  -5   71.19   12.10
  -2  10  -4   90.39   11.40
  -1   0  -6   54.19   14.90
  -1   0  -1 1382.26   24.40
   0  -4  -5  128.69   16.10
   3  -8  -1  219.48   13.90
   3  -4   1 1073.49   16.00
   4  -8   0   74.19   12.90
   5  -4   2 2894.61   18.50
   6  -6   2   15.10   13.10
   7 -10   1  562.64   14.60
   7  -2   3 2398.86   19.60
   7   3   3   63.19   15.80
   8 -11   1  150.88   12.70
   8  -4   3  256.67   10.40
   9 -12   1  120.49   13.50
   9  -6   3  314.87   13.80
  10 -13   1   62.29   15.00
  10  -7   3   52.69   10.20
  12 -16   0  133.49   18.80
  13 -10   3   35.50   12.70
  14 -11   3   35.30   19.10
  -2   2  -5   12.30   13.90
  -2   7  -5    2.10   13.90
  -2   8  -5   11.90   11.60
  -2   8  -2    9.60    9.40
  -2   9  -4   27.00   14.40
  -2   9  -3  204.98   13.50
  -1  10  -5   10.50   18.70
  -1  10  -2   11.30   12.90
  -1  11  -4    4.90   16.20
  -1  11  -3  210.48   14.80
   0  12  -3  140.69   18.10
   2  -2   1   54.29   19.10
   2  12  -1  173.68   17.00
   3  -9  -2   88.19   17.80
   4  -6   1  161.28   10.80
   4  -2   2  127.49   10.90
   6  -9   1   41.20   12.30
   7 -14  -3   52.19   21.80
   7 -13  -1  203.28   16.60
   8  -9   2   -8.90   12.80
   9 -10   2   -4.10   13.40
   9   5   3   50.69   20.60
  10 -11   2   41.40   10.30
  11 -14   1   45.70   15.30
  11 -12   2   -6.80   14.80
  -2   1  -4  -35.90   13.60
  -2   1  -3   64.29   12.90
  -2   2  -2  468.95   12.90
  -2   3  -5  235.88   14.50
  -2   4  -5  329.07   15.80
  -2   5  -5  266.27   14.40
  -2   6  -5  278.67   15.10
  -2   7  -2 1617.24   16.50
  -2   8  -4   30.70   13.90
  -1  -2  -4  593.04   16.90
  -1   1  -6   57.99   16.10
  -1   7  -6   68.59   19.60
  -1   8  -1 1675.13   17.40
   0  -2  -6   31.20   15.50
   0  10  -1  388.36   14.60
   1  11  -1   65.39   14.70
   1  12  -2   12.30   15.00
   2  -5   0  690.63   14.10
   3  11   0    5.60   15.20
   5  10   1   26.20   21.30
   6 -13  -4   41.20   30.70
   6 -13  -3   55.19   18.90
   6 -12  -1  701.93   16.60
   7 -12   0  713.53   15.80
   7  -8   2   75.89   13.40
   7  -3   3   24.00   11.70
   8 -15  -3  123.59   23.50
   8 -14  -1   65.49   14.00
   8 -13   0   13.00   13.90
   8  -5   3  142.99    9.90
   9 -15  -1    8.60   16.30
   9 -14   0   49.80   15.70
   9  -7   3  173.68   13.10
  10  -8   3   31.70   10.40
  11  -9   3  130.49   11.30
  12 -15   1   25.50   16.30
  12 -13   2   15.20   12.30
  12 -10   3   35.40   11.40
  12  -2   4    0.80   19.30
  13 -14   2  506.95   19.70
  13 -11   3   68.29   15.70
  13  -5   4    4.20   17.90
  13  -4   4   20.50   16.70
  -2   2  -4   97.29   12.90
  -2   3  -2  835.12   17.40
  -2   6  -2 1711.43   17.70
  -2   7  -4 1029.90   15.80
  -2   8  -3   37.40    9.10
  -1  -2  -3  660.93   16.10
  -1  -1  -5   41.90   13.60
  -1   2  -6   -1.30   15.40
  -1   3  -6   -3.20   16.40
  -1   4  -6    6.40   15.10
  -1   5  -6  511.45   19.20
  -1   6  -6  165.68   17.60
  -1   9  -5  138.99   12.20
  -1  10  -4    1.90   11.80
  -1  10  -3   10.80   14.90
   0   7   0  631.84   15.80
   0  11  -4  214.28   17.40
   0  11  -2  265.47   12.00
   1  -3   0   33.70   18.70
   1   2   1 2690.83   51.19
   1   9   0   35.90   12.80
   2  -6  -6  195.48   20.80
   2  10   0   33.20   16.10
   3   2   2 1235.78   21.50
   4  -3   2  195.38   14.60
   5 -12  -3    1.50   22.10
   5 -11  -1   13.50   12.50
   5  -8   1   28.40   12.90
   5  -5   2   34.00    9.80
   6 -11   0    3.50   12.70
   6   0   3   11.70   12.50
   6   1   3   54.79   12.80
   7  -4   3  193.38   12.80
  10 -16  -1   67.19   17.20
  10 -15   0    0.50   14.70
  12  -4   4   -3.40   16.80
  12  -3   4   -1.50   12.70
  12  -1   4    7.40   17.80
  13  -6   4    8.40   18.20
  -2   2  -3   21.20   12.70
  -2   3  -4  609.54   14.40
  -2   4  -2  129.59   10.80
  -2   5  -4  359.96   12.80
  -2   5  -2 1187.28   14.20
  -2   6  -4  570.04   14.70
  -2   7  -3    5.20    9.20
  -1   7  -1   97.09   13.00
  -1   8  -5  432.06   16.90
  -1   9  -2  262.67   13.90
   0  -4  -4  160.38   16.00
   0  11  -3  174.18   15.50
   1  -6  -4  382.86   20.40
   1  -4  -6   16.60   15.60
   1  12  -3  109.09   17.30
   2   7   1  733.13   21.60
   3  -7   0   18.50    9.70
   3   1   2  207.48   13.30
   3   3   2  587.24   18.90
   3  12  -1   33.10   17.30
   4 -10  -5  106.79   29.10
   5 -10   0   29.20   12.20
   6  -7   2  179.38   10.00
   6  -1   3  244.18   13.40
   6   2   3   45.10   12.60
   7 -14  -2    4.10   17.80
   7   4   3   -2.90   16.40
   8 -15  -2  102.29   19.90
   8 -12   1   11.40   14.70
   8  -6   3   41.00    9.50
   8   5   3   13.40   20.30
   9 -13   1   76.79   14.70
   9 -11   2  176.08   14.20
  10 -14   1  579.34   18.00
  10 -12   2   11.90   14.60
  10  -9   3   12.30   13.60
  11 -16   0   38.30   12.60
  11 -13   2   -5.20   16.80
  11 -10   3  177.88   14.60
  11  -3   4  173.68   17.00
  11  -2   4   60.59   16.80
  11  -1   4   -0.40   16.60
  12 -11   3   17.30   15.40
  12  -5   4  226.78   13.40
  13 -12   3   28.00   17.30
  13  -7   4   34.00   18.50
  -2   3  -3  686.83   14.60
  -2   4  -4    0.70    9.20
  -2   4  -3  949.11   14.50
  -2   5  -3  771.32   14.50
  -2   6  -3  619.64   11.30
  -1   0  -5  295.47   13.70
  -1   7  -5   14.00   15.20
  -1   9  -4  192.58   11.50
  -1   9  -3  278.97   14.30
   0  -3  -5  591.54   16.50
   0  -1  -6   54.59   14.90
   0   9  -1  261.07   13.90
   0  10  -2  160.28   13.40
   1  -5  -1    3.10   15.70
   2  -7  -5    0.80   17.90
   2  12  -2   38.90   17.40
   3  -5   1   48.20   14.40
   3   0   2  243.58   14.50
   4  11   0   20.70   19.10
   6 -13  -2   42.30   17.10
   6  -2   3  107.09   12.50
   7 -11   1   12.90    9.50
   7  -5   3   -8.30   12.80
   8 -10   2 1484.25   14.40
   9 -16  -2  167.18   22.00
   9  -8   3  260.87   11.10
  11 -15   1   11.40   15.50
  11  -5   4   -6.10   14.00
  11  -4   4  301.87   13.30
  11   0   4  207.58   17.70
  12 -14   2   35.60   17.10
  12  -6   4   18.50   12.70
  13  -8   4   32.10   15.80
  -1  -1  -4   50.09   12.70
  -1  -1  -2   22.10   13.70
  -1   1  -5  259.37   14.50
  -1   1  -1 1419.76   27.00
  -1   6  -5  159.78   15.20
  -1   6  -1  539.45   15.10
  -1   8  -4  111.99   13.90
  -1   8  -2  401.56   14.00
   0   0  -6 1517.75   20.70
   0   6  -6    3.00   19.90
   0   6   0  270.47   14.30
   0   9  -5   63.49   13.30
   0  10  -4   35.00   12.70
   0  10  -3  238.38   14.50
   1  -5  -5    1.50   13.60
   1  10  -1  490.55   15.40
   1  11  -4   14.10   16.90
   1  11  -2    6.60   14.20
   2  -7  -1    5.00   14.30
   2  11  -1   68.89   15.30
   4 -10  -1  479.75   15.30
   4  -7   1   32.70    9.20
   4   9   1   93.49   19.00
   4  12  -1   15.20   18.40
   5  -6   2  311.47   14.30
   6 -10   1  198.08   12.90
   6  -3   3    8.10   12.80
   6   3   3  330.87   16.70
   6  10   1  178.48   24.50
   7  -9   2  280.57   10.10
   8  -7   3  924.31   12.90
  10  -3   4  315.67   16.20
  10  -2   4 1044.40   19.20
  10  -1   4    0.20   15.80
  11 -11   3  137.09   15.50
  11  -6   4   -5.30   14.70
  11   1   4    0.90   19.10
  12 -12   3  109.09   15.40
  12  -7   4   59.79   15.50
  -1   2  -5   30.50   13.30
  -1   3  -5   55.99   14.30
  -1   4  -5   37.90   13.80
  -1   5  -5   -7.10   10.40
  -1   7  -4  171.78   13.20
  -1   8  -3 1010.10   15.30
   0  -4  -3  337.17   17.40
   0   1  -6   68.59   16.40
   0   2  -6   41.00   15.30
   0   3  -6   15.90   15.00
   0   4  -6   29.10   16.90
   0   5  -6   13.60   16.50
   0   8  -5  111.79   16.40
   1  -3  -6    6.00   16.20
   1   8   0  106.39   13.30
   1  11  -3   32.80   12.00
   2  -3   1 1632.74   19.30
   3  -7  -6   22.70   20.40
   3  -1   2  856.11   18.40
   3   8   1  175.38   18.90
   3  12  -2   -4.20   18.30
   4  -9   0   12.80   11.70
   4  -4   2  232.88   11.10
   5 -12  -2  191.08   15.40
   6  -8   2  202.08   13.90
   7  -6   3   55.29   12.30
   7   8   2  153.28   36.30
   8 -14   0   25.20   15.00
   9 -15   0  533.55   18.00
   9  -9   3  151.48   13.60
  10 -13   2  173.78   15.40
  10 -10   3  211.88   11.00
  10  -4   4   73.29   14.50
  10   0   4   39.00   15.50
  12  -8   4   95.69   17.50
  13 -13   3   48.30   17.40
  13  -9   4   20.30   16.90
  -1  -1  -3   70.09   12.70
  -1   0  -4  125.59   13.40
  -1   5  -1   -0.60   10.60
  -1   7  -2  689.73   14.10
   0  -2  -5   19.90   14.40
   0   8  -1  404.16   13.90
   0   9  -4    3.40   10.90
   0   9  -2   38.40   13.50
   1   1   1  103.59   20.90
   1   9  -5   47.40   19.00
   1  10  -4    7.60   17.70
   2  -5  -6  127.99   17.10
   3   4   2  258.77   20.70
   3  10   0  526.95   16.70
   4 -11  -3   -1.60   25.40
   5  -9   1  110.19    9.10
   5  11   0   59.39   17.60
   6  -4   3  620.04   14.50
   7 -14  -1   67.29   16.50
   7 -13   0    2.50   12.90
   8 -15  -1  203.28   16.50
   8 -11   2  462.25   15.00
   8  -8   3  235.28   14.10
   9 -16  -1  112.09   19.30
   9 -14   1   51.09   14.30
   9 -12   2   -3.20   11.10
   9  -2   4   87.79   15.10
   9  -1   4   -0.80   13.70
  10 -16   0   27.40   16.10
  10 -15   1   23.70   15.70
  10  -5   4   35.10   10.50
  10   1   4    6.10   16.20
  11 -14   2   26.00   12.90
  11  -7   4  207.18   12.70
  12 -15   2  -10.50   18.90
  -1   2  -1  109.79   14.40
  -1   3  -1  574.74   19.70
  -1   4  -1  164.78   10.90
  -1   6  -4  393.96   10.80
  -1   7  -3   53.29    9.20
   0   5   0   62.99   13.40
   0   7  -5   -3.20   10.90
   0   9  -3  176.38   14.00
   1  -6  -3  329.17   20.50
   1  -2  -6   12.70   16.10
   1   6  -6   53.19   19.70
   1  10  -3  323.27   15.10
   1  10  -2   49.70   13.80
   2   9   0   63.09   13.50
   2  11  -3   55.19   17.70
   2  11  -2    9.80   11.40
   3  -2   2   79.79   14.90
   3  11  -1   46.70   15.30
   5  -7   2  677.73   14.60
   5  -1   3    4.50   11.90
   5   0   3  424.96   14.70
   5   1   3  371.56   15.90
   6 -13  -1  108.29   16.20
   6 -12   0    0.30   12.90
   7 -12   1  125.19   14.50
   7 -10   2  707.33   14.90
   7   5   3    4.30   21.30
   8 -13   1   54.49   11.00
   9  -4   4  110.19   14.90
   9  -3   4  215.38   12.00
   9   0   4    9.60   15.10
   9   6   3  431.46   34.60
  10 -11   3  287.67   15.90
  10  -6   4   98.39   11.40
  11 -16   1   33.80   18.80
  11 -12   3   29.80   15.20
  11  -8   4  102.79   16.20
  12 -13   3  121.39   18.50
  12  -9   4  825.12   16.50
  -1   0  -2   12.30   21.60
  -1   1  -4 -371.96   21.50
  -1   2  -4   31.50   13.10
  -1   3  -4    5.30   12.20
  -1   4  -4   36.20   12.50
  -1   5  -4 1661.73   14.00
  -1   6  -3  365.76   13.90
  -1   6  -2 1205.08   15.50
   0  -3  -4   33.50   13.00
   0  -1  -5  275.27   14.40
   0   6  -5   20.70   10.80
   0   8  -4    9.30   10.40
   1  -4  -5   26.70   15.80
   1  -1  -6   61.59   15.80
   1   5  -6   51.69   18.90
   1   8  -5   99.69   16.70
   1   9  -1  177.68   13.30
   2  -6   0 1160.18   18.50
   2  10  -1   22.10   14.30
   3  -9  -1  490.05   17.90
   3  -6   1   17.70   10.30
   4 -11  -2  262.27   18.10
   4  -8   1  422.96   13.60
   4  -5   2    4.90    9.80
   5 -11   0   50.79   12.50
   5  -2   3   34.50   12.40
   6 -11   1   21.70   13.10
   6  -5   3  354.36   13.80
   6   4   3  338.57   19.10
   7  -7   3    2.50    9.00
   9 -10   3   94.69   10.60
   9  -5   4   13.00   14.40
   9   1   4    2.30   16.60
  10  -7   4   25.30   16.20
  10   2   4    6.30   18.50
  12 -10   4   14.40   17.00
  -1   0  -3  609.64   12.00
  -1   5  -3   10.70   12.50
  -1   5  -2 2955.50   21.00
   0   0  -5  108.39   13.90
   0   5  -5  161.68   11.20
   0   7  -4  160.88   14.00
   0   7  -1    8.80   12.10
   0   8  -3  249.68   13.40
   0   8  -2   73.59   13.00
   1   0  -6   67.99   16.30
   1   3  -6    4.90   15.50
   1   4  -6    2.40   16.10
   1   9  -4   -1.60   12.40
   2  -4  -6    5.40   16.10
   2  10  -4    5.80   13.40
   3  -9  -4    8.10   24.70
   3  -8  -5   50.39   17.80
   3  -8   0  953.90   15.80
   3  11  -3   29.30   18.50
   3  11  -2   31.10   16.90
   4  10   0   34.20   17.40
   4  11  -1    1.70   16.80
   5 -12  -1   -2.70   13.30
   5   2   3    2.80   12.10
   6  -9   2  259.97   10.00
   8  -9   3  233.28   10.60
   8  -2   4   31.90   14.10
   8  -1   4   77.19   14.00
   9 -13   2   92.79   16.50
   9  -6   4   31.00   14.70
  10 -14   2   87.89   16.60
  11 -15   2   -8.80   17.60
  11  -9   4   38.50   16.40
  -1   1  -3  624.24   14.70
  -1   4  -3   68.59   13.10
   0   1  -5  260.77   14.60
   0   2  -5   11.00   14.10
   0   3  -5  583.34   16.00
   0   4  -5  129.59   10.50
   0   4   0 1203.58   22.00
   1   0   1 1390.86   29.10
   1   1  -6    5.80   12.00
   1   2  -6  169.98   12.50
   1   7  -5   -0.70   11.60
   1   7   0  452.45   15.30
   1   9  -3  120.89   14.50
   1   9  -2    6.60   14.10
   2  -6  -5  242.58   15.90
   2  -4   1 1723.93   17.80
   2   8  -5  -15.30   16.60
   2  10  -3   11.20   16.20
   2  10  -2   -7.30   14.90
   3  -6  -6  104.79   20.10
   3  -3   2  217.48   16.00
   5 -11  -5    1.90   26.90
   5 -10   1  689.53   15.00
   5  -3   3  709.23   11.80
   5   9   1   58.09   17.40
   6  -6   3   11.70   12.70
   7  -8   3   16.80   13.00
   8 -12   2    3.50   10.50
   8  -4   4   -2.80   13.80
   8  -3   4   24.00    9.80
   8   0   4   17.10   14.40
   9 -16   0   90.29   16.70
   9 -11   3   87.59   15.20
  10 -12   3   22.20   14.40
  10  -8   4   93.69   11.90
  11 -13   3   32.40   12.50
  12 -11   4    1.00   18.40
  -1   1  -2  532.55   13.60
  -1   2  -3   62.99    9.00
  -1   2  -2   22.70   15.00
  -1   3  -3  209.28    9.90
  -1   3  -2   80.29   14.60
  -1   4  -2  177.68   11.10
   0  -2  -4   86.49   12.50
   0   6  -4   19.90   12.60
   0   7  -3    7.70   12.50
   1  -5  -4 1507.55   21.30
   1  -4   0   -2.00   15.00
   1  -3  -5   36.40   14.10
   1   6  -5   51.89   15.30
   1   8  -4   11.70   10.20
   2  -8  -2    2.10   19.20
   2  -3  -6  134.89   17.00
   2   5  -6   93.19   19.80
   2   9  -4   69.39   17.50
   3  10  -4  141.59   14.50
   3  10  -1   62.59   14.80
   4 -10   0  382.76   14.00
   4  -6   2  261.97   10.40
   4  11  -2   10.70   18.10
   5  -8   2    1.10    8.90
   5  -4   3   10.60   12.40
   5   3   3  146.09   15.80
   5  11  -1   63.29   18.00
   7 -15  -2   44.10   19.20
   7 -14   0    5.50   14.60
   7 -11   2  381.06   11.00
   8 -16  -2   71.79   21.00
   8 -15   0   68.29   15.10
   8 -14   1   61.09   15.00
   8 -10   3  -16.10   13.90
   8  -5   4  238.08   15.00
   8   1   4  172.98   16.80
   9 -15   1    1.80   15.50
   9  -7   4   27.20   10.60
   9   2   4   48.00   15.90
  10 -16   1   74.49   17.00
  10  -9   4    6.50   16.00
  11 -10   4   -3.30   13.20
   0  -3  -3 1411.26   19.50
   0   5  -4    4.90   12.70
   0   6  -1   21.20   13.20
   0   7  -2  147.89    9.90
   1   5  -5  109.19   14.10
   1   8  -1  389.66   14.10
   2  -7  -4  884.81   23.60
   2  -2  -6   39.00   14.70
   2   4  -6   59.49   18.50
   2   6   1   -0.30   14.60
   2   7  -5  226.48   16.90
   2   8   0 3094.19   23.90
   2   9  -1  196.98   14.20
   3  -7   1  305.37   13.30
   3   9   0   66.19   13.60
   3  10  -3   51.49   16.70
   4 -11  -1    7.70   15.10
   5  10   0  -68.99   19.60
   6 -13   0  155.28   14.70
   6 -10   2  265.37   13.80
   6  -7   3   71.99   13.40
   7 -15  -3    0.50   22.40
   7 -13   1  205.08   14.40
   8  -6   4   18.30   13.60
   9  -8   4  175.58   15.60
  10 -15   2   10.70   16.00
  11 -14   3   27.90   17.80
  11 -11   4  182.78   17.00
   0  -1  -4  113.79   12.90
   0   3   0    2.10   18.50
   0   4  -4  178.08   12.90
   0   6  -3   11.50   13.10
   1  -2  -5  -16.30   14.10
   1  -1   1 1388.46   27.50
   1   4  -5   -1.40   13.60
   1   7  -4   86.29   10.10
   1   8  -3  259.57   10.30
   1   8  -2   -4.60   12.80
   2  -1  -6   10.30   15.60
   2   2  -6   -2.50   15.10
   2   3  -6   -3.70   15.60
   2   9  -3  121.29   15.10
   3  -5  -6    2.50   15.80
   3  -4   2    3.70   10.40
   3   9  -4    7.60   18.10
   3  10  -2  197.78   16.60
   4  -9   1  733.53   15.30
   5  -5   3  396.26   14.20
   6 -14  -2   27.00   17.80
   6 -12   1  717.53   16.40
   7 -15  -1    3.40   16.70
   7  -9   3  406.46   10.70
   7  -3   4   21.80   14.20
   7  -2   4  195.18   13.80
   7  -1   4  187.48   14.50
   8 -16  -1    2.70   16.70
   8 -13   2   16.40   15.40
   8   6   3   -0.70   35.80
   9 -14   2    7.70   12.10
   9 -12   3   78.39   15.20
  10 -13   3   36.70   12.70
  10 -10   4   39.90   16.40
   0   0  -4 4640.24   23.50
   0   3  -4  241.88   13.90
   0   6  -2   13.60   12.50
   1  -1  -5  253.27   13.30
   1   3  -5  227.48   14.80
   2  -5  -5  254.27   15.00
   2  -5   1 1334.27   19.90
   2   0  -6   43.10   15.40
   2   1  -6   12.90   15.10
   2   6  -5   -3.20   15.70
   2   8  -4 1136.29   15.10
   2   9  -2  195.68   13.90
   4  -7  -6   13.20   19.30
   4  -7   2  154.08   12.30
   4  -1   3  557.64   14.40
   4   0   3  355.16   14.90
   4   8   1   13.50   15.90
   4  10  -3  527.45   20.00
   4  10  -1  783.22   18.10
   5 -12   0   86.69   13.90
   5  -9   2  119.29   13.40
   6   9   1    2.00   17.30
   7 -12   2  303.37   15.60
   7  -4   4   53.99   13.00
   7   0   4  129.89   14.90
   8 -11   3   85.59   13.70
   8  -7   4   76.19   13.60
   8   2   4  110.89   15.20
   8   8   2  170.88   30.80
   9  -9   4   19.20   15.00
   9   3   4 1039.80   25.40
  11  -5   5    2.70   16.80
  11  -4   5    4.70   18.30
  11  -3   5   37.00   17.50
   0  -3  -2  213.68   17.30
   0   1  -4  156.98    9.80
   0   2  -4   95.29    9.70
   0   5  -3  400.06   13.10
   0   5  -1  701.43   16.80
   1   0  -5  265.87   14.50
   1   1  -5   51.59   14.40
   1   2  -5  231.48   15.20
   1   6  -4  183.68   10.40
   1   6   0  717.33   15.80
   1   7  -3   24.80   12.70
   2  -7   0 3039.70   23.90
   3  -9   0    2.90   12.40
   3  -5   2    1.00   14.40
   3  -4  -6   -7.50   16.60
   3   4  -6  -11.10   18.20
   3   7  -5  203.88   13.20
   3   7   1  633.54   20.30
   3   9  -3  112.09   14.70
   4  -9  -5  171.38   22.10
   4  -2   3  867.71   12.50
   4   1   3    4.40   13.00
   4   9  -4   17.90   18.30
   4  10  -2  109.99   16.20
   5 -11   1   18.80   13.40
   5  -6   3  225.58   13.70
   6 -14  -3    3.30   25.20
   6 -14  -1   -1.30   14.00
   6  -8   3    6.30    9.60
   6  10   0   25.30   17.70
   7 -10   3  347.87   14.60
   7  -5   4  918.01   13.00
   7   1   4   91.39   14.10
   8 -15   1  189.98   15.80
   8  -8   4    0.20   13.30
   9 -16   1  143.29   18.20
  10 -14   3  388.36   18.10
  10 -11   4    8.20   16.20
  11 -12   4   -1.50   13.50
  11  -6   5   -0.30   16.60
   0  -2  -3   29.20   12.60
   0   2   0   89.79   28.10
   0   4  -3  200.48   15.60
   0   5  -2   48.40   13.20
   1  -4  -4   22.10   12.80
   1  -2   1  110.69   20.50
   1   5  -4   81.59   13.20
   1   7  -2   84.09   12.20
   1   7  -1    5.50   11.70
   2  -8  -1   60.89   15.50
   2  -1   2   -0.30   14.70
   2   0   2  451.35   16.20
   2   1   2   76.39   13.30
   2   5  -5  913.81   13.70
   2   7  -4   81.69   11.00
   2   8  -3    1.30   13.60
   3 -10  -2  121.59   19.20
   3  -7  -5   62.99   15.20
   3   3  -6  148.59   16.30
   3   8  -4  213.88   16.00
   3   9  -1  147.99   14.70
   4  -3   3   82.69    9.20
   4   9   0   19.40   14.00
   5 -13  -2   19.70   17.60
   5  10  -1   20.70   17.00
   6 -11   2   40.50    9.20
   6   5   3   11.00   22.70
   7 -14   1   90.49   15.90
   7  -6   4  163.28   13.70
   8 -16   0  243.48   18.30
   9 -15   2  273.97   18.30
   9 -13   3   56.39   15.70
   9 -10   4  -13.60   15.30
  10  -5   5  177.48   16.20
  10  -4   5   34.50   16.90
  10  -3   5  143.09   17.20
  11  -7   5   -2.60   13.60
   2  -4  -5  343.47   15.60
   2   4  -5   49.60   14.40
   2   8  -2 1775.22   18.50
   2   8  -1    2.00   12.20
   3 -10  -1   75.19   15.10
   3  -8   1  197.58   13.30
   3  -3  -6   21.40   15.30
   3  -2  -6   -1.20   15.10
   3   1  -6   13.60   16.50
   3   2  -6  137.09   13.10
   3   6  -5    3.60   11.80
   3   9  -2    0.20   10.50
   4 -11   0  669.53   15.50
   4  -8   2   11.10   12.60
   4  -6  -6   41.40   17.10
   4  -4   3  346.07   13.60
   4   2   3  581.44   15.70
   4   7  -5   26.10   13.90
   5 -13  -1   17.10   13.20
   5  -7   3 2157.68   18.00
   5   4   3  520.85   21.50
   5  10  -2   27.60   16.00
   6 -13   1  118.09   13.50
   6  -9   3   12.10   13.30
   6  -3   4  421.16   14.80
   6  -2   4  254.27   14.00
   6  -1   4   81.19   14.00
   7 -15   0    5.90   16.00
   7  -7   4  122.99   14.10
   7   9   1  212.28   22.30
   8 -14   2   16.60   14.60
   8 -12   3   13.40   10.80
   8  -9   4   -3.30   14.70
   8   3   4   97.29   18.30
  10 -12   4  -10.00   17.30
  10  -6   5  122.39   18.00
  10  -2   5   15.50   16.90
   0  -1  -3  605.74   15.00
   0   3  -3 1450.85   14.20
   0   4  -1  691.93   18.00
   1  -5   0 5766.62   34.70
   1  -3  -4   -0.40   14.50
   1   4  -4    4.90   11.70
   1   6  -3   72.59    9.40
   2  -6   1  806.72   16.80
   2  -2   2  438.76   13.30
   2   2   2  130.69   15.20
   2   3  -5   18.00   14.50
   2   6  -4   56.09   12.90
   2   7   0   84.29   13.60
   3  -6   2  497.75   14.90
   3  -1  -6  152.18   15.70
   3   0  -6   15.40   12.30
   3   5  -5   10.80   15.00
   3   7  -4  308.77   14.80
   3   8   0  301.07   14.10
   4 -10   1  444.96   10.90
   4   3  -6   30.90   17.50
   4   8  -4   -6.30   16.60
   4   9  -3   59.09   12.10
   5 -10   2  148.39    9.90
   6 -14   0  104.39   15.30
   6  -4   4  546.25   14.40
   6   0   4   38.80   13.20
   6  10  -1  121.59   18.10
   7 -13   2   22.10   10.90
   7 -11   3   17.80   13.60
   7   2   4   25.90   13.80
   9 -11   4   43.50   15.70
  10  -7   5   24.70   16.00
  10  -1   5   36.30   17.80
   0   0  -3    5.30   12.90
   0   1  -3  623.44   14.10
   0   2  -3   27.40    8.90
   0   4  -2  221.28   11.00
   1  -6  -1  478.75   20.90
   1  -5  -3    2.30   15.00
   1   3  -4    7.20   12.40
   2  -3  -5  212.98   14.70
   2  -3   2  794.42   17.90
   2   2  -5  369.56   15.20
   2   7  -3  446.66   11.10
   3   8  -3  111.19   11.00
   4  -5  -6   12.30   16.70
   4  -5   3    7.90    8.70
   4   6  -5   43.00   12.10
   4   9  -2  110.09   15.70
   4   9  -1   76.29   14.80
   5 -12   1    1.40   13.80
   5  -8   3   51.29   13.30
   5   8  -4  -10.40   16.70
   5   9  -3   42.60   18.00
   5   9   0   48.20   14.70
   6 -12   2   75.39   14.50
   6  -5   4  356.86   10.70
   7  -8   4   87.79   14.40
   8 -10   4  960.80   17.60
   9 -14   3   24.00   16.50
   9  -6   5  121.59   15.20
   9  -5   5  212.98   17.30
   9  -4   5   35.00   14.90
   9  -3   5  -13.20   15.40
   9  -2   5  203.38   17.10
  10  -8   5   28.50   12.50
   0   1   0   95.29   27.70
   0   3  -2  229.08   14.20
   1  -3   1  527.95   16.00
   1  -2  -4   23.00   12.80
   1   2  -4  566.44   14.60
   1   5  -3  202.08   10.30
   1   6  -2  153.58    9.70
   1   6  -1  121.59    9.80
   2  -6  -4  493.15   16.20
   2  -2  -5   11.10   13.00
   2  -1  -5   24.40   13.70
   2   0  -5   25.50   13.90
   2   1  -5   68.29   13.90
   2   5  -4  206.08   13.40
   3  -6  -5    5.60   14.40
   3   4  -5    0.90   15.00
   3   8  -2  526.95   14.60
   4  -9   2   70.29   13.00
   4  -6   3   90.99   12.50
   4   1  -6  514.85   17.50
   4   2  -6  215.58   14.10
   5 -13   0  137.59   14.60
   5   8   1   84.39   17.40
   6 -10   3  156.48   10.70
   6  -6   4   49.30   12.50
   6   1   4  177.08   13.80
   7 -16  -1   26.50   19.40
   8 -16   1    4.10   17.30
   8 -15   2  106.09   16.90
   8 -13   3   36.40   12.00
   9 -16   2  162.98   19.70
   9 -12   4   -1.30   16.30
   9  -7   5   50.09   16.60
   9  -1   5   89.59   17.10
   9   4   4   10.50   22.60
  10  -9   5    1.10   16.50
   0  -2  -2  411.66   16.60
   0   3  -1 3186.38   25.80
   1  -1  -4   70.39   13.10
   1   0  -4  140.39   12.20
   1   1  -4   95.69   12.50
   1   5   0   49.40   13.30
   2  -8   0  157.38   13.30
   2  -4   2  124.59   15.20
   2   6  -3   -4.10   12.70
   2   7  -2  253.57   10.70
   2   7  -1  694.93   14.70
   3 -10   0   14.20   12.30
   3  -9   1  466.05   14.10
   3  -7   2  201.58   12.80
   3  -1   3  646.44   15.20
   3   3  -5   -1.40   13.10
   3   6  -4  240.08   10.70
   3   8  -1  157.28   13.60
   4 -12  -2  221.28   20.40
   4 -12  -1  340.57   15.60
   4  -4  -6   25.20   15.50
   4  -3  -6   27.50   16.70
   4  -1  -6   12.10   15.70
   4   0  -6   42.50   16.40
   4   3   3  177.58   15.30
   4   5  -5   38.00   11.90
   4   7  -4  336.67   12.90
   4   8  -3   15.60   14.20
   5 -11   2    1.90   13.70
   5  -7  -6   56.89   17.90
   5   6  -5   13.70   13.30
   5   9  -2   13.10   15.70
   5   9  -1   36.00   15.60
   6  -7   4  181.98   14.00
   6   9   0  735.63   21.40
   7 -16  -2   12.40   21.40
   7 -15   1    0.30   14.70
   7 -14   2   12.20   16.10
   7 -12   3   88.59   11.40
   7  -9   4   85.89   10.90
   8 -11   4  173.38   16.30
   8  -4   5  103.79   14.90
   8  -3   5    6.80   14.50
   9  -8   5   96.79   17.40
   0   2  -2  431.06   16.20
   1   4  -3   -4.70   12.20
   1   5  -2  295.97   12.80
   2  -7   1   -7.60   12.60
   2   4  -4  235.88   10.00
   3  -8  -4  200.58   19.50
   3  -5  -5   20.40   16.30
   3  -3   3 1479.25   16.80
   3  -2   3  202.08    9.90
   3   0   3 1520.25   18.20
   3   7  -3  408.46   11.60
   4 -11   1    1.80   13.30
   4  -8  -5   85.09   15.10
   4  -7   3   23.60   12.30
   4  -2  -6   -2.90   12.10
   4   8   0   26.00   15.60
   5 -13  -3    5.60   32.00
   5 -10  -5  160.48   20.40
   5  -9   3   89.69    9.60
   5  -4   4 1672.73   17.40
   5  -3   4  318.67   11.20
   5  -2   4    3.00   10.10
   5  -1   4   -3.80   13.00
   5   2  -6  345.17   19.20
   5   7  -4  275.47   16.60
   6 -15  -1  400.46   20.20
   6 -14   1    9.50   15.40
   6 -11   3    5.40   14.40
   6   2   4   22.90   15.40
   6   7   2   31.10   24.30
   6   9  -2  355.96   17.20
   7 -16   0   66.39   17.00
   7   3   4   29.30   16.90
   8 -14   3   40.70   16.40
   8  -6   5   18.80   15.70
   8  -5   5   60.09   11.50
   8  -2   5    0.80   15.60
   9 -13   4   19.80   17.50
   9  -9   5   56.59   16.70
   9   0   5   64.69   17.00
   0  -1  -2  442.36   16.60
   0   1  -2  452.05   16.80
   1  -4   1  161.88   15.90
   2   3  -4   -3.30   11.90
   3  -4   3  528.05   13.70
   3   1   3   82.79   15.20
   3   2  -5  264.87   11.40
   3   5  -4   13.60   13.80
   4 -12   0  106.29   14.00
   4 -10  -4   72.49   21.20
   4   4  -5  116.89   11.10
   4   6  -4   93.09   15.00
   4   8  -2   21.20   13.80
   5  -6  -6   15.00   17.10
   5  -5   4   -4.30   12.90
   5   0   4   -6.20   12.70
   5   1  -6  194.68   18.00
   5   5  -5  218.48   12.60
   5   8  -3   61.79   12.00
   6 -15  -2   24.20   19.10
   6 -13   2   42.90   10.70
   6  -8   4   34.80   12.90
   6   9  -1    4.90   16.20
   7 -10   4  242.08   11.80
   7   9  -2  211.28   18.30
   7   9   0  252.77   18.60
   8 -12   4    5.60   15.00
   8  -7   5  403.46   17.30
   8  -1   5    0.50   15.80
   0   0  -2 9920.41   37.90
   0   2  -1   50.69   14.80
   1  -6   0  663.83   16.90
   1  -4  -3   84.89   15.10
   1   3  -3  930.11   12.70
   1   5  -1  346.87   11.00
   2  -5  -4  299.47   14.00
   2  -5   2 1056.99   13.90
   2   5  -3 2220.88   17.60
   2   5   1 3804.22   38.80
   2   6  -2  193.18   12.80
   2   6   0   19.60   13.10
   3  -8   2  293.57   13.30
   3  -4  -5  208.08   15.00
   3   1  -5   36.50   13.70
   3   7  -2  699.13   16.30
   3   7   0  470.25   16.40
   4 -10   2   79.79    9.60
   4   3  -5   66.09   15.10
   4   7  -3   21.00   14.80
   4   7   1   23.90   15.60
   4   8  -1   -7.60   14.60
   5 -13   1   18.90   13.10
   5 -12   2  193.38   14.20
   5 -10   3  404.46   14.90
   5  -6   4   74.39   13.50
   5  -5  -6   -5.70   15.80
   5   0  -6  -14.50   17.50
   6 -15   0    7.80   15.70
   6   5  -5   -9.70   16.20
   6   7  -4   -9.70   16.50
   6   8  -3   50.79   17.70
   6   8   1   90.49   17.30
   7 -13   3  139.79   12.50
   7  -4   5   73.59   14.00
   7   9  -1  166.08   16.90
   8 -16   2   95.09   19.40
   8  -8   5   81.59   18.20
   8   4   4   95.79   21.80
   9 -10   5   44.50   17.60
   9   1   5    9.30   20.30
   1   2  -3  663.03   15.00
   1   4  -2   -8.40   13.50
   2   2  -4   17.10   12.40
   2   3   2    3.50   15.90
   3 -10   1   88.29   12.50
   3  -5   3   33.60    9.50
   3  -3  -5  520.55   15.50
   3  -2  -5   56.19   13.90
   3  -1  -5  226.98   14.30
   3   0  -5  536.15   12.30
   3   4  -4   50.09   13.00
   3   6  -3   19.20    9.30
   4  -8   3  218.18   10.00
   4  -7  -5   12.90   16.50
   5 -14  -1   46.20   14.70
   5  -7   4  169.48   13.50
   5  -4  -6  457.35   18.80
   5  -3  -6  117.39   17.40
   5  -2  -6   -0.50   17.20
   5  -1  -6   12.00   15.90
   5   1   4  392.56   14.50
   5   4  -5  230.78   12.00
   5   6  -4    1.50   15.80
   5   8  -2   17.40   15.00
   6 -12   3  445.36   17.50
   6  -9   4  204.68   11.20
   6   1  -6   83.19   17.60
   7 -16   1   15.20   18.20
   7 -15   2   28.80   17.50
   7 -11   4  262.67   15.40
   7  -6   5   20.60   15.70
   7  -5   5    6.40   13.80
   7  -3   5    1.50   11.20
   7  -2   5  902.21   17.90
   7   8  -3  169.68   19.80
   8 -15   3  128.19   17.70
   8  -9   5   87.59   17.70
   8   0   5   90.79   15.80
   0  -2  -1   52.79   27.20
   0  -1   0   94.39   27.00
   0   1  -1 1273.57   26.20
   1  -5   1    9.40   15.10
   2  -9  -1  265.07   16.10
   2  -8   1   49.00   12.50
   2  -6   2 1491.65   16.80
   2  -4  -4    3.10   12.60
   2   1  -4    4.40   13.10
   2   4  -3  103.89   12.30
   2   6  -1   -0.40   11.50
   3 -11  -1  464.55   18.00
   3  -6   3   10.40   12.60
   3   2   3  692.43   18.40
   3   6   1   37.10   15.90
   3   7  -1  574.84   11.60
   4 -12   1  326.47   14.60
   4   2  -5  284.87   14.30
   4   5  -4  130.29   10.30
   5 -14   0   29.00   14.70
   5   7  -3  101.69   15.60
   5   8  -1  102.59   14.10
   5   8   0    5.20   13.90
   6 -15   1  396.36   17.00
   6 -14   2   30.60   15.90
   7 -14   3   51.99   15.90
   7  -7   5    7.50   15.80
   7  -1   5   28.90   15.40
   8 -13   4    3.60   17.20
   1  -3  -3  184.08   13.70
   1   1  -3   45.80    9.10
   1   4   0  186.38   18.00
   2  -9   0   10.00   12.30
   2  -7  -3    1.30   17.20
   2  -3  -4  481.45   14.40
   2   0  -4   51.69   14.50
   3 -11   0   98.59   13.10
   3  -9   2   77.99   12.90
   3   3  -4  406.36   13.70
   4 -11   2  259.07   14.70
   4  -9   3  422.66   13.90
   4  -4   4  168.68   13.30
   4  -3   4   25.00    9.60
   4  -2   4    7.00    9.90
   4  -1   4    9.50   13.00
   4   1  -5    4.60   15.00
   4   6  -3  128.89   13.70
   4   7  -2  425.36   14.80
   5 -14  -2   85.09   20.70
   5 -11   3   17.40   13.80
   5  -9  -5   13.80   19.10
   5  -8   4   26.30   13.60
   5   3  -5   59.49   10.80
   6 -11  -5    3.00   21.30
   6 -10   4   70.69   11.10
   6  -7  -6   25.90   18.10
   6  -1  -6   25.00   16.50
   6   0  -6    5.30   12.50
   6   3   4   11.30   16.80
   6   4  -5  126.29   12.20
   6   6  -4   17.50   12.90
   6   8  -2   -4.40   14.80
   7 -12   4  202.88   17.20
   7  -8   5    0.10   16.80
   7   8   1  288.27   19.70
   8 -10   5    4.80   13.60
   8   1   5   98.39   18.90
   0   0  -1   10.40   21.60
   1  -2  -3   54.69   12.70
   1  -2   2   12.40   14.90
   1  -1  -3  563.94   14.80
   1  -1   2  517.85   17.10
   1   0  -3  568.54   14.00
   1   3  -2   21.10   14.40
   1   4  -1   19.10   15.00
   2  -7   2 1376.06   16.50
   2  -2  -4   66.99   13.00
   2  -1  -4   49.99    8.70
   2   5  -2  632.64   11.30
   3  -7  -4   40.90   15.80
   3  -7   3  172.88   13.70
   3   5  -3   20.90    8.90
   3   6  -2  305.37   13.80
   4 -13  -1  104.39   16.50
   4 -13   0    6.30   16.20
   4  -6  -5   29.00   14.40
   4  -5   4    4.10    9.30
   4   0  -5  137.09   14.80
   4   0   4  155.38   12.80
   4   4  -4    6.20   13.70
   5 -14   1   48.30   15.60
   5 -13   2   12.90   14.40
   5   2  -5    7.40   14.00
   5   2   4  916.11   17.80
   5   5  -4   49.60   10.60
   6 -13   3   78.39   15.20
   6  -6  -6    5.30   17.40
   6  -5  -6   93.69   16.90
   6  -5   5  188.88   15.40
   6  -4   5  267.77   15.00
   6  -3   5    8.50   14.80
   6  -2  -6   54.59   18.30
   6  -2   5   36.50   14.40
   6   7  -3  178.08   12.50
   6   8  -1   79.29   14.50
   6   8   0   25.70   16.90
   7  -9   5  175.18   16.20
   7   0   5    4.20   15.30
   7   4  -5   14.30   17.50
   7   6  -4   58.09   16.80
   7   8  -2  109.79   17.40
   8   8   1    3.60   19.00
   0  -2   0   87.19   23.00
   0  -1  -1 1161.28   29.60
   1  -6   1  481.35   15.10
   1  -3   2   81.79   14.90
   1   0   2  724.83   18.60
   2  -3   3  642.14   14.70
   2  -2   3   30.70   12.90
   2  -1   3   64.59   13.20
   2   3  -3  446.06   13.70
   3   2  -4  344.07   13.30
   4 -10   3  299.37   14.20
   4  -6   4  226.88   10.60
   4  -5  -5    6.80   14.30
   4  -1  -5  214.08   14.80
   4   4   3  248.78   21.20
   4   7  -1   28.80   12.60
   4   7   0  964.30   16.50
   5  -9   4  113.29   10.60
   5   6  -3    9.60   13.90
   5   7  -2  346.27   15.30
   6 -16  -1   16.30   19.90
   6 -16   0    2.80   17.00
   6 -13  -4   30.60   30.60
   6 -11   4   -0.70   11.40
   6  -7   5   29.20   14.70
   6  -6   5   -2.90   11.80
   6  -4  -6  178.08   16.90
   6  -3  -6   72.29   13.40
   6   3  -5  147.19   12.20
   6   5  -4   14.50   14.00
   7 -16   2   12.60   17.20
   7 -13   4    4.90   18.80
   7   4   4  251.87   21.60
   7   7  -3   46.10   16.20
   7   7   2    5.30   20.50
   8   6   3    1.40   37.80
   8   8  -2  130.69   13.90
   1  -7   0  221.88   13.60
   2  -9   1  275.07   13.50
   2  -4   3  851.21   14.70
   2   0   3   15.40   12.70
   2   5  -1 3617.64   22.50
   3 -11   1  431.56   11.80
   3 -10   2  115.99   13.90
   3  -8   3  117.09   13.10
   3   4  -3  112.99   12.80
   4 -12   2  240.28   15.10
   4  -7   4   23.00   14.30
   4  -4  -5  114.99   15.10
   4  -3  -5   22.30   14.20
   4  -2  -5  341.67   13.80
   4   1   4 1589.74   20.20
   4   3  -4   48.40   13.50
   4   5  -3   72.79   12.40
   5 -12   3   -4.90   11.70
   5  -8  -5    4.40   18.00
   5   1  -5  153.78   15.30
   5   4  -4   17.80   13.70
   5   7   1  141.19   16.10
   6 -15   2   25.10   17.20
   6  -1   5   90.49   14.00
   7 -15   3    7.60   14.10
   7 -10   5  153.78   16.60
   7  -1  -6   26.90   17.00
   7   1   5  369.16   19.20
   7   3  -5   30.10   16.90
   7   8  -1  287.77   17.60
   7   8   0   51.79   15.70
   8   7  -3   -0.60   13.80
   8   8  -1    6.00   19.00
   1  -7  -1   71.69   14.60
   1  -4   2  163.88   11.20
   1   2  -2  737.03   16.60
   2  -8   2   14.00   12.90
   2  -5   3  683.73   14.50
   2   2  -3  864.91   15.00
   2   4  -2  305.37   14.10
   2   5   0  304.17   15.90
   3   1  -4   18.00    9.30
   3   6  -1   33.60    8.80
   3   6   0  765.72   16.50
   4 -13   1  112.69   14.40
   4  -8   4   -2.10   12.90
   4   6  -2  339.67   14.50
   5 -15   0  139.69   16.40
   5 -14   2   76.39   15.60
   5 -10   4   37.00   10.90
   5   0  -5  155.38   14.20
   6 -16   1    9.40   18.00
   6 -14   3    6.40   16.00
   6 -12   4   19.50   15.90
   6  -8   5    9.80   11.70
   6   0   5   11.60   14.80
   6   2  -5   13.90   11.00
   6   6  -3  583.14   16.70
   6   7  -2   35.50   14.60
   7 -11   5   11.80   16.50
   7  -3  -6   16.00   16.90
   7  -2  -6   82.09   14.30
   7   5  -4   72.09   16.00
   8   2   5   24.10   19.80
   8   8   0  324.27   18.70
   0  -3   0   12.90   18.50
   1  -7   1   85.89   12.50
   1  -5   2 2585.14   20.50
   1   1   2   11.70   13.70
   1   3  -1 1000.90   18.70
   2 -10   0  308.67   14.10
   2  -6   3  554.84   13.60
   3 -12   0 2110.29   23.50
   3 -11  -2  227.78   22.50
   3  -9   3  285.77   14.30
   3  -6  -4  334.47   15.00
   3  -4   4   -7.10   12.80
   3  -3   4   35.80    9.50
   3  -2   4   -1.70   12.90
   3   0  -4   17.40   12.80
   3   3   3   13.30   14.40
   3   5  -2    7.10   12.00
   4 -11   3   -2.30   13.80
   4  -9  -4   12.30   17.50
   4   2  -4  551.54   14.00
   5 -15  -1   47.00   18.80
   5 -13   3   19.60   15.20
   5  -6   5  105.69   15.50
   5  -5   5  142.09   11.20
   5  -4   5    0.80   10.50
   5  -3   5  242.58   11.40
   5  -2   5   13.50   14.10
   5   7  -1  504.25   15.40
   6 -10  -5   22.40   19.20
   6  -9   5    0.80   12.40
   6   1  -5    5.30   16.00
   6   4  -4   94.49   14.80
   7  -6  -6   62.39   17.50
   7  -5  -6  257.97   18.90
   7  -4  -6   41.10   16.60
   7   2  -5   66.09   16.40
   7   6  -3   95.19   15.30
   7   7  -2   16.50   15.60
   8   5  -4   45.70   14.40
   8   7   2   46.70   21.10
   2   1  -3  -81.49   17.80
   2   1   3  194.48   12.80
   3 -11   2  258.37   14.90
   3  -6   4  375.26   13.10
   3  -5  -4    9.80   14.80
   3  -5   4    7.90    9.30
   3  -1  -4  546.55   14.20
   3  -1   4  543.95   14.10
   3   3  -3  283.07   13.00
   4  -9   4   24.10   13.80
   5 -15   1   40.40   15.90
   5 -11  -4    1.70   21.40
   5 -11   4   15.60   10.90
   5  -7  -5  768.82   18.40
   5  -7   5  882.81   17.60
   5  -1  -5    3.80   10.60
   5  -1   5    8.90   13.10
   5   3  -4  215.78   10.70
   5   3   4  227.88   17.30
   5   5  -3  470.45   11.30
   5   6  -2   46.40   12.90
   5   7   0  796.42   16.40
   6 -13   4   47.80   19.60
   6 -10   5   33.00   16.60
   8   6  -3   -5.50   17.00
   8   7  -2   37.90   17.00
   9   7  -2   32.30   17.30
   9   7   2   36.20   23.80
   0  -2   1   54.49   19.30
   1  -6   2 1045.80   15.60
   1   1  -2    9.70   10.60
   2 -10  -1   51.99   15.60
   2 -10   1   60.19   13.20
   2  -9   2  113.69    9.90
   2  -7   3    8.10   12.50
   2  -6  -3  463.35   18.00
   3 -12  -1   -2.80   15.20
   3 -12   1   -3.80   12.90
   3  -4  -4    2.50   12.50
   3  -3  -4   29.60   12.90
   3  -2  -4   -4.60   12.50
   3   0   4   25.10   12.90
   4 -14   0    2.40   15.10
   4 -13  -2   45.10   22.30
   4 -13   2   51.49   10.90
   4 -12   3  224.28   15.80
   4   1  -4 1551.74   16.40
   4   2   4  519.55   15.60
   4   4  -3  249.78    9.70
   4   6  -1  292.27   13.90
   5  -8   5   10.20   15.40
   5  -6  -5   90.09   15.30
   5  -5  -5  122.99   14.30
   5  -3  -5  252.67   15.20
   5  -2  -5    6.40   10.80
   5   6   2   38.50   20.20
   6 -15   3  265.47   18.70
   6   0  -5   -4.70   15.70
   6   1   5   13.40   15.10
   6   7  -1  251.47   14.70
   6   7   1  224.98   16.70
   7  -6   6   83.49   17.10
   7  -5   6  236.18   17.80
   7  -4   6   39.90   17.90
   7   1  -5  454.85   17.70
   7   2   5   56.19   18.20
   7   4  -4  254.27   12.20
   8   2  -5   14.60   12.90
   9   6  -3  390.46   15.80
   0  -4   0 1042.80   21.00
   0  -3   1 2918.31   26.00
   0  -1   1 1184.38   21.80
   1  -8   0   96.09   13.40
   2   0  -3  -43.40   13.00
   2   3  -2    5.80   10.00
   3 -10   3   42.10   10.00
   3  -7   4   55.69    9.90
   4 -14   1    4.20   15.40
   4 -10   4   77.39   14.00
   4  -4   5  120.39   13.90
   4   5  -2  151.68   12.90
   4   6   1  201.38   15.70
   5 -15   2   63.69   17.30
   5 -14   3   38.10   17.40
   5 -12   4   64.09   16.20
   5  -9   5   29.90   16.20
   5  -4  -5    3.30   10.90
   5   0   5  163.98   15.40
   5   2  -4  935.41   16.00
   6 -11   5   -3.10   12.60
   6  -9  -5    9.60   19.10
   6  -1  -5  103.09   14.60
   6   3  -4   14.20   10.60
   6   4   4   91.19   20.10
   6   5  -3    6.20   10.60
   6   6  -2   77.69   14.80
   6   7   0   -9.60   14.30
   7  -3   6   11.50   16.50
   7   7  -1  113.69   15.30
   8   4  -4  119.59   13.20
   9   4  -4   17.90   17.90
   0  -4   1  612.34   18.20
   1  -8   1 1314.87   16.40
   1  -7   2  554.64   13.80
   1  -3   3  191.48   13.80
   1  -2   3   56.59   12.30
   1   0  -2  434.26   16.90
   1   3   0  173.28   17.60
   2  -8   3   29.50   12.00
   2   4  -1  136.99   10.60
   3 -12   2 1261.17   18.90
   3  -9  -3  233.88   22.80
   3  -8   4  194.48   14.30
   3   2  -3  638.84   11.30
   3   4  -2  217.28    9.70
   3   5  -1   31.80   11.90
   4 -14  -1    0.40   17.60
   4  -8  -4    7.90   15.80
   4  -6   5   23.60   15.80
   4  -5   5   -1.20   10.60
   4  -3   5   26.80   10.60
   4  -2   5  345.77   14.60
   4   0  -4  156.98   13.50
   4   6   0   91.69   14.80
   5   4  -3  522.85   14.50
   7 -11  -5    7.00   20.20
   7  -2   6   80.39   17.00
   7   0  -5   11.20   16.70
   7   3  -4   29.60   15.00
   7   5  -3    5.80   15.00
   7   7   1   98.19   17.40
   8   1  -5  106.69   12.90
   8   7  -1    9.10   15.60
   9   6   3  391.46   35.60
   9   7  -1   23.90   17.90
   1  -5  -2 2136.09   34.40
   1  -4   3   62.89    9.60
   1  -1   3  573.64   14.90
   1   2  -1 1445.26   22.00
   2 -11   0   27.20   14.50
   2 -10   2   82.69   10.10
   2  -5  -3  576.14   18.30
   2  -4   4   18.90   12.60
   2  -3   4  553.94   14.80
   2  -2   4   74.29   12.60
   2  -1  -3   50.49    9.30
   2   2   3  794.32   16.30
   3 -11   3  330.47   15.60
   3   1   4   26.80   12.10
   4 -14   2    9.30   16.20
   4 -13   3   69.69   16.70
   4 -11   4  209.78   15.30
   4  -7   5    8.10   13.60
   4  -1   5  200.88   13.90
   4   3  -3  179.78   10.00
   5 -16   0   44.20   17.50
   5 -16   1   35.40   18.10
   5 -13   4   31.00   18.90
   5 -10   5  162.98   13.10
   5   1  -4  390.66   14.50
   5   6  -1   20.10   13.50
   6  -8  -5    3.20   15.50
   6  -7   6   41.40   18.50
   6  -6   6    9.20   16.80
   6  -5   6  142.49   13.90
   6  -4   6  194.68   17.90
   6  -3   6   84.09   15.90
   6  -2  -5   27.80   10.80
   6   2  -4   31.80   14.00
   7  -1   6   26.20   16.40
   7   6  -2   49.60   10.70
   7   7   0   -1.50   15.00
   8   3  -4  127.89   15.10
   8   5  -3    0.30   15.40
   8   6  -2   29.00   14.60
   9   1  -5    7.60   13.80
   9   5  -3   60.19   17.10
   0  -5   0   49.99   13.40
   0  -5   1  562.54   16.80
   0   0   1    0.70   16.00
   1  -8   2  331.07   13.90
   1  -5   3    1.20    8.60
   1  -1  -2  410.06   16.50
   1   2   2  710.63   18.10
   2 -11   1  181.78   13.80
   2  -9   3  148.19   13.30
   2  -6   4  508.05   13.50
   2  -5   4  300.07   10.00
   2  -4  -3  660.23   16.20
   2  -3  -3  515.75   14.70
   2  -2  -3   31.10   12.00
   2  -1   4   -2.40   13.00
   2   2  -2  120.39   15.00
   3 -13   0   16.20   14.40
   3 -13   1   44.70   14.90
   3  -9   4   16.60   10.40
   3   1  -3  -12.80   13.30
   4  -8   5  106.29   14.40
   4  -1  -4    3.40    9.40
   5 -11   5   -6.00   17.90
   5   1   5  157.08   14.80
   5   5  -2  167.88    9.90
   6  -7  -5   18.00   15.30
   6  -4  -5  216.38   15.50
   6  -3  -5    8.70   10.50
   6  -2   6   56.79   19.10
   6   2   5   15.60   15.30
   6   4  -3  328.47   13.70
   7  -1  -5   26.60   12.00
   8   0  -5   98.89   12.90
   8   7   0    9.40   15.30
   8   7   1   10.70   15.80
   9   3  -4 1169.28   20.00
   9   6  -2   57.89   16.00
   9   7   0  114.09   17.60
   9   7   1   30.50   19.60
   0  -3   2  210.68   15.00
   0  -2   2  415.86   16.60
   1  -9   0  515.75   16.60
   1  -9   1  352.16   14.00
   1  -8  -1 1211.98   23.70
   1  -6   3  311.07   10.40
   1   0   3  583.64   15.30
   2 -11   2  138.89   13.90
   3 -10   4   19.80   14.10
   3   5   0  152.48   13.20
   4 -15   1   -0.60   16.70
   4 -12   4  101.39   17.90
   4  -9   5  193.78   16.40
   4  -7  -4   20.60   13.70
   4  -2  -4    5.80   13.10
   4   0   5  136.49   14.90
   4   2  -3  667.73   13.90
   4   4  -2  155.68   13.20
   5   0  -4    2.80   12.70
   5   3  -3  144.39   13.10
   6  -6  -5   13.70   13.60
   6  -5  -5  141.59   14.80
   6   6  -1  819.02   16.00
   7 -10  -5  134.99   20.30
   7  -2  -5  855.51   18.10
   7   2  -4   18.80   14.00
   7   4  -3   -8.90   14.60
   8  -1  -5   11.70   16.50
   9   0  -5   37.50   13.40
   0  -6   1   20.20   13.20
   0  -4   2  208.28   11.20
   0  -1   2  422.96   17.30
   1  -7   3   37.00   13.00
   1  -4  -2  127.59   15.80
   1  -2  -2   21.90   13.90
   2 -10   3   31.60   14.40
   2  -7   4  879.51   12.40
   2   0   4   73.69   13.20
   2   4   0  910.91   18.10
   3 -13   2    3.90   11.50
   3 -12   3    2.00   11.60
   3  -6   5   -2.50   14.90
   3  -5   5   27.80   10.70
   3  -4   5  198.38   11.00
   3  -3   5  482.25   15.10
   3  -2   5   54.29   13.30
   3   2   4  324.27   15.70
   3   3  -2  464.85   12.00
   3   5   1   28.00   14.40
   4 -15   0   16.40   15.80
   4 -14   3   -2.80   18.50
   4 -10   5  122.29   15.50
   4  -6  -4  165.18   13.30
   4  -3  -4   23.10   13.60
   4   3   4   52.79   12.80
   4   5  -1   83.99   13.40
   5 -16  -1   34.90   20.70
   5 -15  -2   47.30   23.90
   5 -10  -4   26.90   18.00
   5  -7   6   76.69   18.30
   5  -6   6   33.40   15.70
   5  -5   6  -10.20   16.50
   5  -4   6  459.95   18.80
   5  -3   6  114.09   15.80
   5   6   0    3.80   12.70
   6  -1   6   38.90   17.50
   6   1  -4  151.78   10.40
   6   5  -2    1.10    9.60
   7  -3  -5    5.60   14.50
   7   3   5   15.40   22.00
   7   6  -1  130.79   13.60
   8   2  -4  109.89   15.10
   8   4  -3  279.37   16.80
   0  -5   2   20.70    9.60
   1  -9   2  165.28   13.40
   1  -3  -2   57.19   13.60
   2 -12   1   47.60   13.70
   2  -8   4   18.40   13.10
   2   3  -1   36.50   15.60
   3 -11   4  105.69   17.00
   3  -7   5   67.79   14.20
   3   0  -3 1267.17   13.40
   3   4  -1   20.80   13.10
   4 -15   2    7.40   15.90
   4 -13   4   19.70   18.40
   4  -5  -4    3.70   12.70
   4  -4  -4  138.49   12.60
   5  -1  -4    4.10   12.90
   5   6   1   19.70   13.60
   6 -12  -4   11.00   20.80
   6   3  -3  314.07   14.10
   6   6   2   71.69   19.50
   7  -9  -5  156.38   16.20
   7  -4  -5   70.59   14.70
   7   1  -4   97.09   13.40
   7   5  -2  240.18   14.20
   8  -2  -5  -12.30   16.80
   8   6  -1   -3.90   15.30
   9  -1  -5   99.69   13.10
   9   2  -4   71.19   16.00
   9   4  -3  110.99   15.20
   9   6  -1  546.15   17.20
  10   2  -4    0.90   16.60
  10   4  -3    2.30   17.70
  10   6  -1   44.70   16.50
   0  -6   0  201.68   14.10
   0  -6   2    8.30   12.50
   0   0   2 9999.00   40.10
   1 -10   1   10.30   13.10
   1  -8   3  807.62   11.80
   1   1   3   53.59   12.80
   2 -12   0    5.00   15.80
   2 -12   2   35.70   13.70
   2 -11  -1  187.08   16.60
   2 -11   3  132.69   15.20
   2  -9   4   27.50   14.30
   2   1  -2   65.69   10.50
   2   4   1  134.79   16.10
   3 -14   1   64.89   16.00
   3 -13  -1   39.10   17.30
   3 -13   3   40.00   16.60
   3  -8   5   58.29   10.90
   3  -1   5  200.28   13.80
   4 -11   5   -7.60   18.10
   4   1  -3  -38.70   13.00
   4   1   5   -4.00   14.30
   5  -2   6   -1.60   15.40
   5   2  -3    9.20   12.80
   5   2   5    3.50   14.30
   5   4  -2   79.99   13.10
   5   4   4   15.40   19.20
   6   0  -4   44.10   13.00
   6   0   6    6.10   18.90
   6   6   0   14.40   12.60
   7  -8  -5    7.70   15.80
   7  -7  -5    3.40   15.10
   7  -6  -5    3.20   14.60
   7  -5  -5    6.10   15.90
   8  -3  -5    4.50   15.00
   8   5  -2   22.90   10.50
   9  -2  -5  178.08   16.90
   9   5  -2  139.99   16.00
  10  -1  -5   41.10   14.50
  10   5  -2   87.09   18.10
   0  -7   1    5.00    8.70
   0  -3   3 1188.08   18.00
   1 -10   2    0.10   14.10
   1  -5   4 1445.36   15.50
   1  -4   4   23.50    9.20
   1  -3   4    1.70    9.40
   1  -2   4   21.70   13.30
   1   1  -1   64.69   20.30
   2   1   4    0.50   12.80
   3 -14   0   -3.00   15.20
   3 -14   2   47.10   17.00
   3 -12   4  842.72   20.10
   3  -9   5  122.39   15.20
   3  -1  -3  579.94   14.30
   4 -11  -3    0.30   23.50
   4  -7   6   18.50   16.50
   4  -6   6   57.49   17.60
   4  -5   6    1.90   17.00
   4  -4   6   29.20   17.30
   4   3  -2  643.24   15.80
   5  -9  -4   95.29   16.80
   5  -2  -4    6.60   13.00
   5  -1   6   -2.60   16.70
   5   5  -1  695.63   13.30
   7   3  -3   70.69   10.30
   8   1  -4  177.18   11.20
  10  -2  -5    3.30   16.70
   0  -7   2  106.69    9.80
   0  -5   3  324.37   13.50
   0  -4   3  276.27   11.20
   0  -2   3   17.00   12.30
   1 -10   0   20.30   12.60
   1  -9   3  214.88   10.80
   1  -7   4  152.48   13.00
   1  -6   4  357.86   10.50
   1  -1   4 -221.28   22.40
   2 -10   4   86.19   15.60
   2  -6   5  237.78   15.00
   2  -5   5  270.97   14.20
   2  -4   5  328.27   14.80
   2  -3   5  223.68   14.70
   2   3   3   29.10   14.50
   3 -10   5    0.40   16.70
   3  -8  -3  100.49   16.50
   3   0   5  531.05   15.30
   3   2  -2  993.80   13.70
   3   4   3   17.50   18.50
   4 -15  -1    2.90   18.70
   4  -3   6   19.00   15.40
   4   5   0  453.95   14.90
   5 -13  -3    5.50   31.70
   5  -3  -4  290.37   14.10
   6  -1  -4   84.29   12.90
   6   2  -3   20.60   12.10
   6   3   5  116.79   18.80
   6   4  -2   84.89   12.70
   6   6   1  726.13   17.10
   7   0  -4  137.59   13.10
   7   6   0  195.88   14.20
   8 -10  -5   -0.10   19.50
   8  -4  -5   80.89   11.80
   8   3  -3  361.96   11.30
   8   6   0  142.19   14.70
   9  -3  -5    2.80   16.70
   9   1  -4    2.00   11.40
   9   3  -3   -1.90   16.10
   9   6   0    8.10   17.70
  10   1  -4    3.10   16.20
  10   6   0    9.80   16.80
  11   1  -4   -5.60   17.10
  11   3  -3   60.59   17.20
   0  -8   1  289.97   13.60
   0  -7   0  464.85   15.10
   0  -6   3   26.00   12.60
   0  -1   3  556.04   14.20
   2 -13   1   82.29   14.90
   2 -12   3   27.30   14.90
   2  -7   5    3.90   13.70
   2  -2   5   14.80   13.30
   2   0  -2  375.26   16.40
   3 -14   3   38.00   19.00
   3  -2  -3  177.78   13.20
   4 -16   0   10.70   19.60
   4  -2   6    5.70   15.20
   4   0  -3  295.47   12.90
   4   4  -1  360.16   13.80
   5  -8  -4   18.90   16.00
   5  -4  -4 1299.87   16.50
   5   0   6   -3.50   18.30
   5   1  -3  315.87   13.30
   6   5  -1   10.10   10.00
   7   4  -2  309.57   14.20
   7   6   2   38.70   17.20
   8  -9  -5   59.19   16.90
   8  -6  -5    4.90   15.60
   8  -5  -5   26.50   12.10
   8   0  -4   12.30   14.10
   9  -4  -5   19.20   15.50
  10  -3  -5  170.58   17.60
  10   3  -3   44.30   13.10
   0  -8   2   64.99    9.60
   0  -7   3    1.10   12.60
   0   1   1 1144.59   30.20
   0   1   2  425.26   17.10
   1 -11   1  224.98   13.80
   1 -11   2   10.40   14.30
   1 -10   3    7.00   10.60
   1  -9  -1  312.77   18.90
   1  -8   4   71.29   10.20
   1   0   4  112.19   13.20
   1   2   3  593.34   16.80
   2 -13   2   33.80   14.90
   2 -11   4   39.30   16.00
   2  -8   5   13.20   11.60
   2  -1   5   33.60   14.20
   3 -15   1  211.78   17.90
   3 -15   2   25.40   17.00
   3  -6   6  121.99   16.50
   3  -5   6    7.10   16.50
   3   1   5   17.10   13.80
   3   3   4  380.86   17.30
   4  -1   6   -8.20   16.60
   4   2   5  231.18   15.10
   5  -7  -4  155.28   16.00
   5  -5  -4   -4.20   13.20
   5   3  -2  280.07   13.10
   6 -11  -4    9.00   17.10
   6  -2  -4  222.08   13.60
   6   1   6   56.69   18.10
   7  -1  -4  159.28   13.50
   7   2  -3  174.48   14.00
   7   5  -1   -1.00   13.00
   7   6   1  119.49   13.90
   8  -8  -5   79.39   15.80
   8  -7  -5  328.27   16.10
   8   4  -2  298.17   15.10
   8   5  -1   24.80   13.70
   8   6   1    4.60   17.00
   8   6   2   35.90   17.90
   9   0  -4    3.90   15.00
   9   4  -2   77.99   14.70
   9   6   1  556.34   20.20
   9   6   2   46.60   19.50
  10   4  -2   18.70   15.00
  10   5  -1   56.39   15.60
  10   6   1   26.10   17.70
  11   4  -2   -4.10   18.30
  11   5  -1   43.80   17.50
   0   0   3   -7.00   13.20
   1  -9   4  165.68   14.80
   2 -13   0  -10.10   17.00
   2 -13   3   52.69   16.70
   2  -9   5   55.69   15.00
   2   2  -1 1507.95   20.70
   2   2   4    3.50   12.50
   3  -7  -3  254.67   16.90
   3  -7   6   31.20   17.20
   3  -4   6    1.30   12.00
   3  -3  -3 1086.09   13.70
   3  -3   6   28.60   16.20
   3   3  -1   18.60   14.30
   3   4   0    7.50   15.10
   5  -6  -4   54.39   12.50
   5   5   0   19.50   12.00
   7 -13  -4    2.00   22.20
   8   2  -3   35.90   13.90
   9  -6  -5  112.29   16.10
   9  -5  -5  176.98   12.90
   9   5  -1   60.99   14.80
  10  -4  -5   33.90   12.70
  10   0  -4   48.80   14.80
  11   0  -4  204.68   17.20
  -1  -4   2  -14.70   13.70
  -1  -3   2   13.40   14.80
   0  -9   1  197.28   13.60
   0  -9   2   33.90    9.80
   0  -8   0    3.30   13.10
   0  -8   3  179.48    9.80
   0  -5   4    2.40   12.90
   0  -4   4  147.99   12.30
   0  -3   4   31.10   12.90
   1 -11   0    3.20   16.00
   1 -11   3  148.69   15.00
   1  -6   5  133.79   14.20
   1  -5   5   -2.80   14.30
   1  -4   5   23.90   14.30
   1  -3   5   65.99   13.80
   1   2   0 2415.26   33.50
   2 -12   4    1.50   16.20
   2 -10   5   13.30   18.40
   2   0   5    7.70   13.60
   3 -15   0    4.40   19.40
   3  -6  -3   11.40   15.40
   3  -4  -3  421.96   14.70
   3  -2   6   14.40   15.70
   3   1  -2  148.59   11.00
   4  -1  -3  432.56   10.50
   4   0   6   32.20   18.20
   4   2  -2 1361.46   14.50
   4   5   1   87.69   12.90
   4   5   2  108.19   19.70
   5   0  -3  342.57   13.80
   5   1   6  123.39   20.60
   5   3   5   50.49   17.50
   5   4  -1  669.73   15.00
   6  -3  -4  321.57   10.80
   6   1  -3   34.20    9.40
   6   3  -2   75.19   13.30
   7  -2  -4  170.18   13.30
   8  -1  -4   83.99   10.40
   9 -10  -5   21.40   18.00
   9  -9  -5   34.60   19.20
   9  -8  -5   51.69   16.90
   9  -7  -5   38.30   17.10
   9   2  -3  120.09   10.50
  10  -5  -5  157.98   17.90
  10   2  -3   44.50   16.60
  11  -4  -5    5.10   13.10
  11   2  -3  103.59   17.90
  -1  -5   1  299.37   14.30
  -1  -5   2  228.08   13.00
  -1  -4   1   17.00   10.80
  -1  -3   1  838.72   14.40
  -1  -2   2  685.83   16.70
   0  -9   3  140.39   14.70
   0  -7   4  116.89   13.20
   0  -6   4   35.30    9.80
   0  -2   4   77.49    9.80
   1 -12   1   13.40   14.40
   1 -12   2   14.60   15.60
   1 -10   4   17.90   11.80
   1  -7   5   25.10   15.60
   1  -2   5   23.50   14.10
   1   1   4   51.59   12.70
   2 -14   1   68.59   17.10
   2 -14   2  102.89   17.50
   2 -12  -1   41.30   16.50
   2  -1  -2    7.10   14.60
   3 -14  -1   62.39   17.70
   3 -12  -2 1101.49   49.20
   3  -5  -3   22.10   13.30
   4 -14  -2    3.70   30.40
   4   4   4    0.70   18.00
   6 -10  -4   54.69   17.40
   6  -4  -4  486.35   15.00
   6   5   0   57.89   12.30
   7   1  -3  883.41   15.60
   7   3  -2  108.19   12.50
   9  -1  -4    6.70   10.30
  10  -6  -5   83.29   18.20
  10  -1  -4    4.10   14.30
  11  -5  -5   -3.10   18.10
  -1  -6   2  111.19    9.70
  -1  -5   3  203.08   13.10
  -1  -4   3    5.40   12.90
  -1  -3   3  916.11   15.90
  -1  -2   1 1320.67   22.70
   0 -10   2  124.99   14.20
   0  -1   4  154.28   13.00
   0   1   3  537.05   15.00
   1 -12   3    0.70   16.30
   1 -11   4    0.40   16.10
   1  -8   5  346.27   15.80
   1  -1   5  232.88   13.40
   1   0  -1 1097.89   21.00
   2  -7   6  300.07   19.80
   2  -6   6  211.98   16.80
   2  -5   6  117.99   16.10
   2  -4   6    5.40   16.20
   2   3   0  157.28   15.50
   3  -1   6  128.49   15.00
   3   2   5  235.48   17.10
   4  -2  -3  738.93   14.80
   5   2  -2 1223.38   15.50
   6  -5  -4  324.57   14.10
   6   4  -1  470.55   14.00
   7  -3  -4   12.70   13.60
   8  -2  -4   44.10   13.30
   8   1  -3  251.37   13.70
   8   3  -2  291.97   14.00
  10  -7  -5   15.10   17.40
  10   5   0  204.18   16.10
  11  -6  -5   -3.10   18.80
  11  -1  -4   10.50   12.30
  11   3  -2   53.09   16.20
  11   5   0   35.10   16.40
  12  -1  -4  -18.30   12.50
  12   3  -2    8.70   13.90
  12   4  -1   20.50   18.60
  -1  -7   2   62.99   13.10
  -1  -6   1  102.59    9.60
  -1  -6   3   64.59   13.10
  -1  -2   3  665.53   15.00
  -1  -1   2   17.50   10.80
   0 -10   1  272.77   14.50
   0 -10   3  201.68   15.80
   0  -8   4    6.00    9.90
   1  -9   5   92.69   16.50
   1   3   2   12.40   16.60
   2  -3   6  142.49   12.00
   2   1   5   75.59   15.00
   4   3  -1  270.37   13.40
   5  -1  -3   11.10   12.70
   6  -9  -4  178.98   14.80
   6  -6  -4   40.40   13.90
   6   0  -3   20.10    9.20
   7 -12  -4  151.28   19.40
   7   4  -1  -14.60   13.30
   7   5   0   82.29   13.00
   8   5   0  150.58   14.60
   9  -2  -4   68.19   14.10
   9   1  -3   10.70   13.30
   9   3  -2 1489.35   14.90
   9   5   0   39.50   14.70
  10  -9  -5    2.40   18.70
  10  -8  -5   13.60   12.70
  10   1  -3  181.58   15.50
  10   3  -2   -3.10   11.60
  11  -7  -5    8.80   18.60
  11   1  -3    9.20   16.20
  11   4  -1   -2.20   16.70
  12   1  -3   18.80   17.20
  -1  -7   1   15.90   12.40
  -1  -7   3   -6.10   12.90
  -1  -1   3   55.49   12.90
   0 -11   2  183.18   14.40
   0  -9   0    6.80   12.90
   0  -9   4    2.00   14.30
   0  -5   5  134.29   14.10
   0  -4   5  119.69   14.00
   0   0   4 4191.98   22.40
   1 -13   2   48.60   15.10
   1 -12   4   12.60   16.70
   1 -10   5    6.30   19.00
   1   0   5  343.67   13.90
   2 -14   0  250.57   19.30
   2  -2  -2  346.97   15.40
   2  -2   6   38.20   12.10
   3   0  -2  180.48   11.30
   3   0   6   33.90   16.30
   4 -10  -3  221.98   19.70
   4  -3  -3   67.59   11.80
   4   1  -2 2210.18   16.50
   4   1   6  378.06   17.90
   4   3   5   69.19   17.20
   4   4   0   61.29   12.70
   5   5   1  623.44   15.70
   6  -8  -4   35.40   14.10
   6  -7  -4  133.19   14.70
   6   2  -2    1.40   12.40
   7  -4  -4   46.20   13.90
   7   4   5   -1.20   26.00
   8  -3  -4   20.90   14.30
   8   4  -1  373.86   13.90
   9   4  -1  141.39   14.80
  10  -2  -4  797.12   13.40
  10   4  -1   12.60   11.50
  11  -8  -5  129.99   19.00
  11  -2  -4   55.49   16.20
  11   5   1   43.70   19.50
  12  -2  -4   -0.10   17.40
  -1  -8   2    4.00    9.80
  -1  -8   3  192.58   13.10
  -1  -5   4   56.99   13.10
  -1  -4   4    6.20   12.70
  -1  -3   4    4.20   12.20
  -1  -1   1   73.89   14.90
   0 -11   3  107.99   16.40
   0 -10   4   32.80   16.50
   0  -7   5   -2.50   15.00
   0  -6   5    8.00   10.70
   0  -3   5  508.25   12.20
   1 -13   1   22.80   15.10
   1 -13   3   14.90   13.60
   1 -12   0    2.10   13.60
   1 -10  -1   11.60   15.80
   1  -6   6  161.88   17.20
   1  -5   6  448.86   18.10
   1   2   4  498.45   14.90
   2 -15   1   25.80   16.20
   2  -1   6    4.60   15.90
   2   3   4    9.60   12.80
   3   2  -1 1156.28   19.00
   5   2   6  246.38   21.70
   7  -5  -4  772.92   16.00
   7   0  -3    6.20    9.40
   9  -3  -4  210.58   15.00
  13   0  -3   77.79   18.20
  -1  -8   1  272.27   13.70
  -1  -7   4   66.69   12.80
  -1  -6   4  148.19   10.20
  -1  -2   4  493.15   14.00
  -1   0   2  384.66   12.90
   0 -11   1  161.78   14.70
   0  -8   5   93.99   16.20
   0  -2   5   20.30   10.60
   0   2   2  361.06   16.00
   1  -7   6   78.19   18.00
   1  -4   6   19.50   11.60
   1  -3   6   -2.40   16.10
   1   3   3  457.85   17.00
   2   1  -1  456.65   15.40
   4  -4  -3  250.27   13.00
   5  -2  -3   23.90   12.10
   5   3  -1  188.48   13.10
   6  -1  -3  191.68   13.00
   6   5   1   13.30   12.40
   7 -11  -4  226.38   16.90
   7   2  -2  106.99    9.50
   8  -4  -4    0.20   13.00
   8   0  -3  205.68    9.90
   8   2  -2   77.69   12.10
   9   0  -3  138.69   14.00
  10  -3  -4  242.58   16.00
  10   5   1   64.79   15.90
  11  -3  -4  161.48   15.70
  11   0  -3  161.98   14.30
  11   2  -2   32.50   16.30
  12  -3  -4    1.90   16.00
  12   0  -3  135.69   17.90
  12   2  -2  159.78   13.20
  12   4   0   27.50   18.10
  -1  -9   2    1.60    9.90
  -1  -9   3   93.99   14.70
  -1  -8   4   -3.00   13.50
  -1  -1   4   85.59   13.40
  -1   0   3  487.15   11.30
   0 -12   2   -2.40   16.20
   0 -12   3   91.29   16.90
   0 -11   4  181.18   18.20
   0 -10   0   26.00   15.10
   0  -9   5   49.70   17.60
   0  -1   5  237.58   13.60
   0   1   4  103.19   12.30
   0   2   3   24.10   12.40
   1 -14   2    3.00   17.90
   1  -2   6    5.00   15.90
   1   1   5   32.60   14.20
   2   0   6   44.80   15.80
   2   2   5  389.76   15.60
   3   1   6   20.10   16.70
   5   1  -2  915.91   12.30
   5   4   0   12.20   12.70
   5   5   2  143.59   18.30
   6   4   5   98.09   24.20
   7 -10  -4  174.78   15.40
   7  -7  -4  113.69   13.50
   7  -6  -4  121.09   10.00
   7   5   1    3.20   13.60
   8 -13  -4   -0.10   20.10
   8  -5  -4  196.18   14.10
   8   5   1   17.60   14.10
   9  -4  -4  117.99   15.30
   9   2  -2  170.78   10.80
   9   5   1   70.79   15.60
  10   0  -3  213.88   10.70
  10   2  -2   39.90   10.80
  12   3  -1  306.07   17.00
  -2  -5   2  535.75   13.70
  -2  -4   2  372.96   14.80
  -2  -4   3   86.89   12.80
  -1  -9   1  117.89   13.00
  -1  -5   0   35.30   12.90
  -1  -4   0  140.19   15.00
   1 -14   1   27.00   18.60
   1  -1   6   56.69   15.10
   2 -13  -1   64.39   19.50
   2  -3  -2  629.64   16.70
   3  -1  -2  664.73   16.50
   3   3   5   10.60   16.30
   3   4   1   23.50   11.60
   3   4   4   22.30   17.50
   4  -9  -3  359.76   17.80
   4  -5  -3    6.90   12.60
   4   0  -2  187.08   14.90
   4   2   6  180.68   17.90
   6   3  -1  427.56   12.90
   7  -9  -4   63.49   14.60
   7  -8  -4   60.59   14.40
   7  -1  -3   59.79    9.30
  10  -4  -4   63.69   15.90
  10   5   2   43.30   16.70
  11   3  -1   75.99   16.40
  11   4   0   21.70   15.70
  13  -4  -4   28.70   17.50
  13   1  -2   -8.00   16.20
  -2  -6   2  144.99   12.60
  -2  -6   3   -4.40   12.80
  -2  -5   3 1731.63   14.20
  -2  -3   2    5.40   10.00
  -2  -3   3  382.46   10.30
  -1 -10   2   39.00   10.40
  -1 -10   3  216.38   11.60
  -1  -9   4    1.70   11.80
  -1  -7   5   -8.80   14.80
  -1  -6   0  527.45   15.00
  -1  -6   5   27.90   14.00
  -1  -5   5   82.09   11.10
  -1  -4   5    0.90   10.20
  -1  -3   5  187.48   14.60
  -1   0   4  115.79   12.70
   0 -12   1  150.08   15.50
   0  -6   6   27.00   19.20
   0  -5  -1  478.35   29.50
   0  -5   6   16.60   15.90
   0  -4   6   23.50   16.60
   0   0   5    6.30   12.80
   1 -13   0   12.30   16.90
   3 -15  -1  174.58   23.30
   3   3   0 1324.67   19.20
   4  -8  -3  176.18   16.20
   4  -6  -3   71.39   12.90
   5 -12  -3    1.10   19.70
   5  -3  -3  537.65   10.90
   6  -2  -3   63.49    9.80
   6   1  -2  446.36   10.90
   6   4   0  361.66   13.80
   7   3  -1   91.99   12.40
   8 -12  -4   -5.10   18.30
   8  -6  -4   15.70   14.00
   8  -1  -3    8.80    9.20
   8   3  -1  502.15   15.30
   9  -5  -4    9.30   14.50
   9  -1  -3  217.28   13.20
   9   3  -1   -2.60   13.80
   9   4   0    1.70   13.50
   9   5   2  101.69   18.80
   9   5   3   39.10   21.40
  10   3  -1   59.39   10.70
  10   4   0   -2.50   14.50
  11  -4  -4  273.17   13.10
  12  -4  -4   -2.40   12.70
  12  -1  -3   25.40   16.00
  12   1  -2   36.70   15.20
  13  -1  -3  128.19   13.90
  -2  -7   2  200.28   14.10
  -2  -7   3  331.67   13.80
  -2  -5   4  153.58   13.40
  -2  -4   4  212.88   13.60
  -2  -2   2  103.09   10.90
  -2  -2   3  754.82   11.80
  -1 -10   4    7.40   17.90
  -1  -8   5   99.29   16.60
  -1  -7   0  306.37   17.00
  -1  -3   0  152.78   17.40
  -1  -2   5  211.08   13.90
  -1   1   2  399.16   16.90
  -1   1   3  518.55   14.90
   0 -13   2   47.00   17.10
   0 -13   3   48.00   17.00
   0  -6  -1   16.60   18.60
   0  -3   6   15.80   12.10
   1  -1  -1 1075.89   27.00
   1   0   6   43.30   14.70
   2 -15   0   17.30   17.10
   2   1   6   11.70   16.40
   2   4   3   76.69   16.70
   4  -7  -3   16.70   12.60
   4   2  -1  704.73   12.80
   5   4   5  179.28   21.70
   6 -14  -3    0.60   24.00
   6   5   2   -2.50   15.90
   7   1  -2  297.57   13.40
   7   4   0  681.73   14.40
   8  -7  -4   71.69   14.40
   8   4   0  128.29   14.10
   8   5   2   23.40   16.70
  10  -5  -4   33.20   15.10
  10  -1  -3   84.19   10.40
  11  -5  -4    5.50   15.10
  11  -1  -3  250.37   11.70
  11   1  -2   25.90   16.20
  12   4   1   29.20   18.00
  13  -5  -4  -18.90   17.80
  13   2  -1   32.50   18.20
  -2  -8   2 1252.57   16.40
  -2  -8   3   -0.50   14.50
  -2  -7   4   54.29   14.10
  -2  -6   4   32.40    9.90
  -2  -5   1 2896.11   21.20
  -2  -3   4   11.00    8.90
  -2  -2   4   14.00   12.40
  -2  -1   3  875.11   15.20
  -1 -11   2   -9.80   15.60
  -1 -11   3   23.00   11.80
  -1 -10   1  303.87   15.00
  -1  -9   5   14.30   18.90
  -1  -1   5   29.20   13.90
  -1   0   1 1046.60   21.10
   0 -11   0  456.05   15.70
   0  -2   6   46.40   11.70
   0   1   5  240.88   14.40
   0   2   4   78.39   12.30
   1 -11  -1  216.38   19.30
   1   2   5  500.15   16.40
   1   3   4   -5.20   12.20
   2  -4  -2   90.19   12.80
   3   2   6   98.09   16.80
   5  -4  -3    8.40   12.10
   5   0  -2   41.50   13.40
   6  -3  -3    7.40   11.90
   6   5   3    5.70   22.30
   7  -2  -3 1774.42   14.10
   7   5   2  217.28   16.70
   8 -11  -4  132.99   16.00
   8 -10  -4  724.43   18.10
   8  -9  -4    2.20   14.70
   8  -8  -4    2.80   14.70
   8   1  -2  175.58    9.70
   8   5   3   10.30   20.80
   9  -6  -4   14.90   10.60
   9   1  -2   -2.80   12.20
  10   1  -2   14.40   10.00
  12  -5  -4  201.98   13.40
  12   2  -1  119.29   16.00
  13  -2  -3   42.90   15.10
  -2  -9   3   83.29   14.00
  -2  -8   4  853.01   17.90
  -2  -6   1   -0.60   12.10
  -2  -4   1  124.69   10.40
  -2  -3   1   41.60   15.80
  -2  -1   2   56.89   10.70
  -1 -11   4    0.40   13.40
  -1   1   4  117.49   12.90
   0 -13   1   70.99   16.40
   0  -7  -1   11.00   18.50
   0  -1   6   41.20   16.40
   2   3   5   16.60   13.00
   3  -2  -2   70.79   15.00
   3   1  -1  135.09   16.50
   5   2  -1   -0.40   12.30
   7   5   3   -2.70   19.70
   8  -2  -3   -2.90    8.90
   9 -13  -4    8.80   17.50
   9  -7  -4   23.70   13.50
   9  -2  -3  372.56   14.30
  10  -6  -4   76.79   10.80
  11  -6  -4    9.70   16.20
  11   4   1    8.20   16.60
  12  -6  -4   17.40   15.60
  12  -2  -3    1.80   15.00
  12   3   0  -12.80   16.80
  13  -6  -4    0.30   17.80
  13   0  -2   66.09   18.20
  -2  -9   2  130.09   14.00
  -2  -9   4   53.39   16.80
  -2  -7   1  495.65   14.10
  -2  -6   5   -7.30   15.40
  -2  -5   5  757.82   15.90
  -2  -4   5   41.50   13.60
  -2  -3   5  -12.30   14.20
  -2  -1   4   -2.20    9.30
  -2   0   3   30.20   12.50
  -1 -12   2   15.40   14.90
  -1 -12   3   85.49   17.20
  -1  -8   0   62.19   13.30
  -1  -6   6   55.09   14.00
  -1  -5   6   34.50   13.50
  -1  -4   6    6.30   12.20
  -1  -3   6    5.20   15.90
  -1   0   5  230.68   14.40
   1   1   6    9.00   15.90
   2   0  -1   42.10   18.70
   4  -1  -2    5.90   10.00
   4   3   0   17.20   12.80
   4   4   1  344.37   16.90
   4   4   5   83.09   19.60
   5  -5  -3  306.27   13.70
   6   0  -2    8.90   12.80
   7  -3  -3   17.70   12.70
   9 -12  -4    0.40   16.60
   9  -8  -4  154.58   16.00
  10  -7  -4   15.80   14.60
  10  -2  -3    9.80   10.00
  10   4   1    6.70   16.70
  11  -2  -3   84.79   10.80
  11   2  -1   97.39   10.90
  11   3   0   13.70   14.60
  12   0  -2   -0.50   16.10
  14  -3  -3   29.30   16.40
  -3  -5   3   18.30   12.40
  -3  -4   3   71.09   12.70
  -2 -10   3    9.20   16.00
  -2  -8   5    3.20   17.80
  -2  -7   5  151.38   12.30
  -2  -2   1 1363.56   20.40
  -2  -2   5  317.77   15.00
  -2   0   4  -16.60   13.70
  -1 -11   1   36.70   13.50
  -1  -2   6  134.39   16.40
   0   0   6 1274.07   19.30
   1 -14   0   26.40   18.90
   2  -5  -2  815.02   19.50
   2   2   0    5.10   16.30
   2   2   6   -0.70   15.40
   2   4   4  194.28   16.10
   4   3   6   22.70   16.70
   5 -11  -3    7.20   17.00
   6  -4  -3  473.35   13.80
   6   2  -1   50.69    9.10
   7   0  -2  112.99   12.90
   7   2  -1  259.57   13.10
   8   2  -1   49.70   12.50
   9 -11  -4   45.10   15.90
   9 -10  -4   -2.70   15.90
   9  -9  -4   -1.20   11.10
   9   2  -1  222.68   14.20
  10  -8  -4   71.29   16.10
  10   2  -1   66.19    9.90
  11  -7  -4  159.68   12.20
  11   0  -2  231.38   14.60
  12  -7  -4   52.09   16.30
  13  -7  -4   35.30   17.80
  13  -3  -3   21.50   15.50
  14  -1  -2  542.15   18.20
  -3  -6   3   22.90   12.60
  -3  -6   4  191.18   13.70
  -3  -5   4   19.60   13.80
  -3  -4   4   16.80   13.20
  -3  -3   3   95.69    9.50
  -3  -3   4  327.17   12.90
  -2 -10   2   -2.30   14.80
  -2 -10   4    1.10   12.80
  -2  -8   1    9.50   12.20
  -2  -1   5   48.20   14.60
  -2   0   2  371.26   16.50
  -1  -9   0   28.20   12.70
  -1  -2   0 2133.59   32.40
  -1  -1   6    7.40   14.60
  -1   1   5  222.68   13.30
  -1   2   3   61.89   12.60
   0 -12   0   12.60   13.90
   0   2   5   11.40   14.10
   0   3   3 1187.58   18.00
   5  -6  -3  181.68   12.90
   8  -3  -3   20.50    9.00
   8   0  -2   49.30    9.20
   9  -3  -3  -10.50   13.60
   9   0  -2   34.20   12.10
   9   4   1  129.19   15.00
  10  -9  -4   -4.10   16.20
  10  -3  -3  338.57   13.70
  10   0  -2  118.89   10.10
  10   3   0   28.50   13.50
  11  -8  -4   80.09   16.90
  11  -3  -3   95.49   14.20
  11   4   2   -4.80   19.60
  12  -8  -4   77.09   16.00
  12  -3  -3   72.09   14.40
  13  -8  -4   22.40   16.40
  13   1  -1   59.79   13.20
  13   2   0   25.70   15.90
  -3  -7   3  316.07   11.40
  -3  -7   4  222.88   15.10
  -3  -6   2  233.38   13.40
  -3  -5   2    7.70    9.20
  -3  -4   2  211.88    9.70
  -3  -3   2  862.71   16.40
  -3  -2   3  558.64   11.20
  -3  -2   4  279.87   13.30
  -2 -11   3   41.60   17.50
  -2  -9   1  131.09   13.40
  -2  -5   6   82.79   19.20
  -2  -4   6   78.99   18.10
  -1 -13   2  436.46   19.70
  -1 -12   1  113.09   17.20
  -1   2   4   42.60   12.60
   0 -14   1  106.39   17.60
   0  -8  -1  244.68   18.40
   0   1   6   38.90   14.70
   0   3   4   20.00   12.60
   1   3   5  173.48   14.10
   2 -14  -1   62.49   21.70
   2  -8  -2    2.60   19.80
   2  -6  -2 1122.09   23.60
   3  -3  -2  176.88   14.70
   3   3   6  101.49   19.30
   3   4   5   11.00   18.40
   4   1  -1   -9.40   14.80
   5 -10  -3  336.07   17.00
   5  -7  -3 1582.94   18.50
   5  -1  -2   -6.30    9.70
   5   3   0  842.92   15.70
   5   4   1  679.73   16.10
   6 -13  -3   58.69   20.80
   6  -5  -3  266.47   13.00
   7 -15  -3    1.40   22.40
   7  -4  -3  146.49   13.20
   8   4   1  366.06   14.90
   9   3   0 2458.75   19.80
  10 -12  -4    1.50   16.80
  10 -11  -4    7.60   16.50
  10 -10  -4   38.40   14.90
  11  -9  -4   42.10   16.60
  12   1  -1   41.60   16.00
  13  -1  -2    0.90   12.10
  14  -4  -3  434.26   18.30
  -3  -8   3   72.79   10.90
  -3  -8   4  164.78   16.70
  -3  -7   2  555.84   14.50
  -3  -6   5   -4.40   15.40
  -3  -5   5    5.80   14.90
  -3  -4   5   14.70   14.80
  -3  -3   5   13.30   13.30
  -3  -2   2  859.71   16.10
  -3  -1   3  -22.40   13.10
  -2 -11   2    2.80   16.00
  -2  -3   6  -16.90   15.30
  -2   0   5    3.20   13.90
  -2   1   3   52.79    9.40
  -2   1   4   50.39   12.10
  -1   0   6   57.99   15.40
   1 -12  -1   14.20   19.60
   1   2   6  135.49   16.40
   4  -2  -2  106.29   14.00
   5  -9  -3   47.60   13.00
   5  -8  -3   10.10   12.40
   6  -1  -2  235.08   13.60
   6   3   0    7.70   11.50
   6   4   1  423.56   14.70
   7   3   0   19.00   12.50
   7   4   1    4.10   12.50
   8  -4  -3  195.38   13.20
   8   3   0  104.69    9.90
  10   4   2   -1.80   18.00
  11 -12  -4    0.60   16.70
  11 -11  -4   99.69   18.30
  11 -10  -4    9.70   16.60
  11   1  -1   31.60   14.30
  12 -10  -4    5.30   16.40
  12  -9  -4  654.63   15.60
  12  -1  -2   -6.40   13.20
  12   2   0  326.17   16.00
  12   3   1  218.48   16.90
  13  -9  -4   10.90   17.30
  13  -4  -3   36.80   14.90
  14   0  -1  162.68   18.50
  -3  -9   3   70.89   14.60
  -3  -9   4   12.30   17.50
  -3  -8   2  382.36   14.80
  -3  -7   5  145.09   12.90
  -3  -2   5  228.48   14.70
  -3  -1   4   19.90    9.10
  -2  -2   6    3.30   11.80
  -2  -1   1  423.16   18.60
  -1 -10   0   -7.40   13.50
  -1   2   2    7.70   14.10
   2  -7  -2  973.00   24.20
   5   1  -1  417.56   14.70
   6  -6  -3   13.50   12.50
   7  -5  -3    1.50   12.40
   7  -1  -2  154.48   12.50
   9  -4  -3   56.99   12.50
  10  -4  -3  126.19   13.40
  10  -1  -2   -1.80   12.70
  10   1  -1  267.87   13.40
  11  -4  -3   13.80   13.60
  11  -1  -2   25.10   10.20
  12 -11  -4   15.40   18.30
  12  -4  -3   -0.80   10.70
  14  -5  -3   47.60   15.30
  14  -2  -2   32.70   16.00
  14   1   0    8.10   16.90
  -3 -10   3   24.30   15.30
  -3  -9   2    2.50   13.40
  -3  -1   5   33.00   13.30
  -3   0   3 1224.58   15.70
  -3   0   4   39.60   12.10
  -2 -12   2   19.30   15.70
  -2 -10   1   17.00   13.30
  -2  -1   6   -4.40   15.80
  -2   1   5   28.10   12.70
  -1   2   5  -15.10   14.00
   0 -13   0   18.20   17.90
   0  -9  -1  177.68   18.20
   1 -15   0    4.40   20.10
   1   1   0  442.06   26.30
   2   3   6    1.80   16.50
   8  -1  -2   69.29   12.10
   9  -1  -2   -4.30    9.00
   9   1  -1   13.20   12.80
  11   2   0   14.60   14.80
  11   3   1   79.09   16.20
  13  -5  -3   51.09   15.40
  13  -2  -2    4.10   15.20
  13   0  -1  108.89   16.50
  15  -3  -2    7.60   17.50
  -4  -6   3   84.19   13.50
  -4  -6   4   53.89   14.80
  -4  -5   3   51.79   13.40
  -4  -5   4   95.79   13.00
  -4  -4   3  200.38   13.00
  -4  -4   4    0.20   12.80
  -4  -3   3  148.69   13.10
  -4  -3   4   53.89   13.30
  -3  -6   1   26.00   11.80
  -3  -5   1   18.60   12.30
  -3  -4   6  -10.40   18.10
  -3  -3   6  104.69   16.10
  -3  -1   2  150.38   11.00
  -2   1   2   12.40   11.00
  -1 -13   1   -3.10   16.20
  -1   1   6   50.99   14.50
   0   2   6   34.20   15.10
   0   3   2  171.58   16.10
   0   3   5  496.95   15.90
   1   4   3    7.90   14.10
   1   4   4    7.70   13.10
   2   3   1   37.40   18.50
   2   4   5   33.10   16.80
   3 -12  -2 1021.40   47.50
   3  -4  -2   12.10   13.20
   3   0  -1 2493.85   20.90
   3   2   0  574.84   16.90
   5  -2  -2  -10.80   12.80
   6 -12  -3  366.16   18.80
   6  -7  -3   53.09   12.50
   6   1  -1   73.19    9.20
   7   1  -1 1327.97   15.60
   8  -5  -3   89.09    9.60
   8   1  -1  367.06   13.30
   9  -5  -3  410.36   13.10
   9   4   2   51.19   14.50
  10   4   3    2.80   19.00
  11  -5  -3    2.90   13.10
  12  -5  -3   56.59   14.50
  12  -2  -2   -0.50   14.00
  12   0  -1  182.18   15.00
  13   2   1   26.90   19.30
  -4  -7   3   29.20   14.60
  -4  -7   4  258.97   12.60
  -4  -6   5   19.50   16.40
  -4  -5   5   24.60   15.80
  -4  -4   5   91.09   14.90
  -4  -2   3  401.96   14.00
  -4  -2   4  451.25   14.20
  -3 -11   3   39.10   18.20
  -3 -10   2  163.88   16.10
  -3  -7   1  402.96   14.70
  -3  -4   1   18.40    9.40
  -3  -2   6  113.09   17.10
  -3   0   5  485.55   15.00
  -2 -11   1   47.20   15.10
  -2   0   6   43.80   11.90
  -2   2   3   27.20   12.60
  -2   2   4   83.29   12.90
  -1 -11   0   14.50   13.40
  -1   1   1 1071.79   27.70
  -1   3   4   -6.40   12.50
   1  -2  -1   70.09   19.40
   1   3   6   -4.70   17.00
   4  -3  -2  148.09   14.20
   6 -11  -3   12.30   15.60
   6  -8  -3    1.60   12.80
   7 -14  -3   39.10   19.00
   7  -6  -3   23.80    9.30
  10  -5  -3  338.07   10.80
  10   2   0    3.50   12.60
  10   3   1   55.79   14.70
  11  -2  -2  173.58   13.80
  12   3   2    3.30   17.70
  13   1   0   48.70   11.80
  14  -6  -3   50.09   13.00
  14  -3  -2   22.30   16.40
  14  -1  -1   -1.90   17.20
  -4  -8   3    0.90   14.10
  -4  -8   4   -7.20   13.00
  -4  -7   5  -14.10   16.80
  -4  -6   2  275.67   13.40
  -4  -5   2  126.09   13.30
  -4  -4   2  162.18   13.10
  -4  -3   5   63.19   11.00
  -4  -2   5  235.28   14.70
  -4  -1   4 1323.37   15.90
  -3  -8   1  111.29   12.90
  -3  -3   1    3.10   14.00
  -3  -1   6    5.50   15.80
  -3   1   4  463.25   14.00
  -2  -7   0   56.69   12.90
  -2  -6   0    7.30   13.00
  -2  -5   0  226.98   13.60
  -1   3   3  165.18   13.30
   2  -1  -1   78.29   19.80
   6 -10  -3  100.09   16.00
   6  -9  -3   13.90   12.90
   6  -2  -2  215.38   10.10
   7  -7  -3   14.60   12.50
   7  -2  -2  539.15   13.80
   8  -6  -3   30.30   13.40
   8   4   2  260.37   14.60
   9   2   0   43.20   13.50
  10  -2  -2 1387.26   16.40
  11   0  -1  206.58   14.80
  12  -6  -3  411.46   16.30
  13  -6  -3  116.79   12.00
  13  -3  -2  143.99   14.40
  15  -7  -3  132.59   18.10
  15  -4  -2    4.40   16.20
  -4  -9   3   48.40   16.30
  -4  -9   4   13.70   13.40
  -4  -7   2  307.77   14.70
  -4  -3   2  367.36   16.00
  -4  -1   3    1.20    8.60
  -4  -1   5    8.00   13.60
  -3 -11   2   30.70   16.30
  -3   0   2  161.88   11.30
  -3   1   3  513.75   11.20
  -3   1   5  189.98   14.10
  -2  -8   0 2102.29   22.20
  -2  -4   0  728.93   17.20
  -2   1   6   12.50   15.10
  -2   2   5   -0.10   12.80
  -1   2   6    9.60   15.00
  -1   3   5   48.00   14.40
   0 -14   0   39.30   19.40
   0 -10  -1  258.97   20.40
   1   4   5    0.80   16.00
   4   0  -1  508.55   16.60
   4   2   0  956.50   17.70
   8 -15  -3   89.89   21.20
   8  -2  -2  128.19    9.50
   8   2   0  313.57   13.70
   9  -6  -3  212.58   10.30
   9  -2  -2  235.78    9.90
   9   3   1   -5.20   14.00
  10  -6  -3  267.37   14.20
  10   0  -1  313.77   13.70
  11  -6  -3   -5.80   13.60
  12   1   0   -1.00   14.00
  12   2   1   93.19   16.70
  13  -1  -1  167.78   17.00
  14  -7  -3   47.80   16.30
  14   0   0   51.59   18.00
  15  -2  -1   70.39   18.00
  -5  -5   4   16.30   14.00
  -5  -4   4    3.70   12.70
  -4  -8   2    5.10   13.70
  -4  -3   6   25.10   17.30
  -4  -2   2 1130.79   17.00
  -4   0   4  127.19   12.90
  -3  -9   1   92.09   14.10
  -3  -2   1 1035.70   19.00
  -3   0   6   32.40   16.40
  -2 -12   1  135.09   16.70
  -2   0   1   37.00   20.00
  -1 -12   0    5.80   17.10
   0   2   1   43.30   27.20
   0   3   6   23.30   15.20
   0   4   4  139.79   15.40
   1 -13  -1   18.40   20.30
   2 -15  -1   15.00   24.80
   3  -5  -2    6.80   14.30
   3   4   6   34.70   21.30
   5  -3  -2  901.01   16.10
   5   2   0 2588.54   20.90
   7 -13  -3   96.49   15.30
   7  -8  -3   10.50   12.60
   7   2   0    1.70   12.10
   7   4   2  262.67   14.40
   8  -7  -3  752.32   15.40
   8   3   1  483.45   13.90
   9   0  -1  222.08   13.10
   9   4   3   80.99   18.30
  11   3   2   51.39   15.60
  12  -7  -3    0.90   14.10
  12  -3  -2   -1.30    9.70
  13  -7  -3   61.59   12.00
  14  -4  -2  100.19   16.20
  15  -8  -3   14.10   14.20
  -5  -7   4  199.18   17.50
  -5  -6   3    9.30   13.70
  -5  -6   4   -0.70   11.90
  -5  -6   5    1.90   16.80
  -5  -5   3  368.16   13.80
  -5  -5   5  175.48   16.40
  -5  -4   3  378.86   14.20
  -5  -4   5  202.48   16.50
  -5  -3   4  184.08   13.30
  -4 -10   3  288.17   14.80
  -4  -9   2   68.39   14.30
  -4  -2   6  211.68   13.10
  -4   0   3  266.67   12.90
  -4   0   5  108.99   14.50
  -3 -12   2   -1.40   16.30
  -3   2   4   -1.70   12.50
  -2  -9   0   44.70   15.60
   3   4   2  206.78   19.90
   4  -4  -2  159.08   13.50
   5   0  -1  559.54   15.50
   6   2   0  144.89    9.30
   6   4   2   89.09   15.90
   7 -12  -3   56.19   17.20
   7  -9  -3  318.27   13.70
   8   0  -1  303.07   13.70
   9  -7  -3  137.49   13.00
  10  -7  -3   53.69   14.60
  11  -7  -3    6.00   13.30
  11  -3  -2  364.66   10.70
  11   1   0    4.10    9.70
  11   2   1  102.89   14.60
  12  -1  -1   52.79   10.90
  13   0   0   26.80   14.70
  14  -8  -3    3.30   13.20
  14  -2  -1  185.18   17.10
  15  -5  -2   18.70   16.80
  15  -1   0   46.20   19.10
  -5  -8   4   18.40   18.10
  -5  -7   3   64.19   15.40
  -5  -3   3  104.39    9.20
  -5  -3   5   52.99   10.80
  -5  -2   4  771.12   12.30
  -5  -2   5    7.20   14.90
  -4  -1   2 2213.38   19.40
  -4  -1   6  387.56   13.70
  -4   1   4    4.80   12.40
  -3 -10   1   39.10   14.60
  -3   1   6  134.29   16.70
  -3   2   5   47.50   13.70
  -2   2   6   29.10   14.70
  -2   3   4  459.35   14.10
   0   4   5  100.29   13.60
   2   4   6   47.10   19.00
   3   3   1    7.30   14.10
   6  -3  -2  350.76   10.20
   6   0  -1   10.20    9.40
   7 -11  -3   13.80   13.30
   7 -10  -3  285.57   14.60
   7  -3  -2  129.09   11.90
   7   0  -1   10.00    8.40
   7   3   1   90.19   12.70
   8 -14  -3   41.30   18.90
   8  -8  -3  180.08   13.40
   9  -8  -3  182.18   13.00
   9  -3  -2  231.58   13.10
   9   4   4   11.40   20.40
  10  -3  -2  612.14   11.20
  10   1   0    7.40   12.80
  10   3   2    0.40   17.00
  11  -1  -1  376.66   14.40
  12  -8  -3  191.88   16.40
  13  -8  -3   14.30   11.70
  13  -4  -2   80.09   11.10
  13   1   1   65.79   17.10
  14  -9  -3   45.10   15.60
  -5  -8   3   33.40   16.10
  -5  -2   3  -13.40    9.40
  -5  -1   4  307.57   10.90
  -5  -1   5  119.99   15.20
  -4 -10   2   66.09   16.40
  -4   0   6   29.70   16.30
  -4   1   5  176.38   14.10
  -3   1   2  640.14   17.30
  -3   2   3  165.88   13.30
  -2 -13   1   38.50   17.70
  -2 -10   0   21.30   15.80
  -2  -3   0  130.49   15.30
  -2   2   2  350.46   16.00
  -2   3   5  179.68   13.70
  -1   3   6   11.90   16.00
   0   4   3  272.27   16.20
   4   4   2    3.10   15.60
   5   4   2   66.09   14.20
   6   3   1  406.06   14.40
   8 -13  -3   32.70   17.70
   8  -9  -3  187.38   14.30
   8  -3  -2    5.90    9.20
   8   4   3  230.28   18.20
  10  -8  -3   36.80   13.30
  11  -8  -3  229.98   11.20
  11   3   3   48.20   20.40
  12  -4  -2   -8.10   12.90
  13  -9  -3   59.19   16.80
  13  -2  -1   58.59   15.80
  14  -5  -2    4.20   14.40
  15  -3  -1   27.30   12.90
  -5  -9   3   22.70   18.10
  -5  -6   2   24.90   13.80
  -5  -5   2  131.59   13.40
  -5  -4   2   52.99   13.10
  -5  -2   6  259.17   19.20
  -5  -1   3  263.47   13.10
  -5   0   4   -7.20   12.60
  -4  -7   1   20.90   12.10
  -4  -6   1  463.85   14.60
  -4  -5   1  -39.30   14.70
  -4  -4   1  286.97   12.90
  -4   1   3  421.56   13.70
  -3 -11   1   27.40   15.80
  -3  -1   1  114.59   12.10
  -2   3   3  521.95   14.60
  -1 -13   0  702.83   22.70
  -1  -1   0  422.26   26.40
  -1   4   4   28.00   14.00
   0 -11  -1  165.68   20.60
   1   4   6    0.70   16.50
   3  -6  -2  379.66   16.10
   3  -1  -1 1127.89   17.10
   4 -14  -2    2.90   29.60
   4   3   1  243.18   13.70
   5  -4  -2 2203.88   19.20
   5   3   1  175.58   13.70
   8 -12  -3    1.10   16.50
   8 -11  -3   66.09   16.70
   8 -10  -3    2.80   13.70
   9  -9  -3  130.59   14.30
   9   1   0   32.80   13.50
  10  -9  -3    7.60   13.80
  10  -1  -1  113.79    9.60
  10   2   1   42.70   14.70
  11  -9  -3  115.79   14.60
  11  -4  -2  342.27   14.10
  12  -9  -3    1.00   15.00
  12   0   0   27.10   13.40
  12   2   2  127.39   17.00
  13  -5  -2   15.20   13.40
  14 -10  -3    0.70   15.90
  14  -1   0  907.01   18.50
  15  -6  -2  306.17   15.90
  16  -4  -1   16.00   14.20
  -6  -6   4    3.20   17.30
  -6  -5   4    7.90   14.20
  -6  -5   5    4.30   18.10
  -6  -4   4   72.59   13.30
  -6  -4   5  113.79   16.70
  -6  -3   4    5.50   13.90
  -6  -3   5  105.39   14.90
  -5  -7   2  237.18   14.90
  -5  -3   2  229.08   13.60
  -5  -1   6  122.59   17.90
  -5   0   5  122.59   11.00
  -4 -11   2   -0.60   17.80
  -4  -8   1    6.30   13.20
  -4   0   2  169.18   15.10
  -4   1   6   -5.30   16.60
  -3   2   6    5.20   14.50
  -2   3   6  134.59   15.60
  -1   4   5   25.80   13.70
   4  -5  -2    9.10   11.70
   9 -14  -3   17.90   16.70
   9 -10  -3   82.89   14.40
   9  -1  -1  323.87   13.50
   9   3   2 1371.96   21.10
  10  -4  -2  232.28   13.10
  12 -10  -3   28.80   15.80
  12  -2  -1   25.20   12.90
  12   1   1   33.90   15.80
  13 -10  -3   17.60   15.40
  14 -11  -3   32.30   19.60
  14  -3  -1   32.70   11.90
  14   0   1  144.09   17.80
  15  -2   0    2.90   16.60
  16  -7  -2  145.09   14.40
  -6  -7   4    6.10   13.20
  -6  -6   3  381.86   15.50
  -6  -5   3   13.60   14.60
  -6  -4   3  257.97   13.50
  -6  -2   4   22.70   13.00
  -6  -2   5    8.80   15.00
  -5  -8   2   17.80   14.90
  -5  -2   2 1106.79   15.10
  -5   0   3  308.77   13.60
  -5   0   6    9.70   15.60
  -4  -3   1  226.28   12.70
  -4   2   4    5.40    9.40
  -4   2   5  269.27   14.00
  -3   3   4   28.40   12.20
  -3   3   5  490.55   15.40
  -2 -11   0   45.10   16.90
  -1   3   2   59.39   15.50
   0   4   6   22.80   16.40
   2   1   0   27.00   20.30
   4  -1  -1  864.31   18.50
   6  -4  -2 1125.39   13.20
   7  -4  -2  191.08   12.80
   8  -4  -2    2.50   12.90
   8  -1  -1   19.60   12.00
   8   1   0  539.25   13.60
   9 -13  -3   33.60   15.10
   9 -12  -3   56.99   15.20
   9 -11  -3   73.99   14.60
   9  -4  -2   96.89    9.20
   9   2   1  195.78   14.20
  10 -11  -3  194.08   15.10
  10 -10  -3  135.59   11.30
  11 -10  -3  126.49   11.70
  11   0   0  525.15   15.30
  12 -11  -3   14.00   15.30
  12  -5  -2  261.07   13.50
  13 -11  -3   63.49   17.70
  13  -1   0    6.60   15.20
  14  -6  -2    5.50   11.20
  15  -7  -2   87.99   15.50
  15  -4  -1   -1.40   15.80
  -6  -7   3  111.39   16.40
  -6  -3   3  228.58   10.50
  -6  -2   3   29.40   11.90
  -6  -1   4  150.38   13.90
  -6  -1   5    1.90   15.90
  -5  -9   2    0.90   15.90
  -5   1   4   -6.50    9.10
  -5   1   5    6.00   10.30
  -4  -9   1   55.79   14.40
  -3 -12   1    8.60   16.00
   3  -7  -2  159.08   14.90
   5  -1  -1   11.70   13.90
   7  -1  -1  102.09   13.20
   7   1   0   92.49   12.20
   7   4   3    5.90   16.60
   8   4   4   89.99   22.10
  10 -14  -3  277.87   17.70
  10 -13  -3   25.50   16.20
  10 -12  -3    3.50   15.90
  10   3   3   31.20   18.90
  11 -14  -3   17.20   18.90
  11 -12  -3   31.60   15.80
  11 -11  -3  103.49   14.70
  11  -5  -2   36.20   13.40
  11  -2  -1  136.79    9.80
  11   2   2   30.00   16.90
  12 -12  -3   87.99   16.90
  13 -13  -3   35.40   17.40
  13 -12  -3    8.80   15.90
  13  -6  -2   18.10   14.60
  13  -3  -1   46.10   10.60
  13   1   2   -3.80   18.80
  16  -8  -2   99.29   17.20
  16  -5  -1   56.29   17.50
  -6  -8   3   33.90   17.10
  -6  -1   6   58.49   17.10
  -6   0   4   41.40   12.50
  -6   0   5   20.90   15.40
  -5  -1   2  883.81   15.40
  -5   1   6   -3.50   16.80
  -4  -2   1  632.74   16.10
  -4   2   3  643.34   11.60
  -4   2   6    4.10   11.90
  -3  -7   0  311.67   14.20
  -3  -6   0  568.74   15.60
  -3  -5   0  110.09   14.80
  -3   3   3 1169.38   16.40
  -3   3   6   13.00   16.50
  -2   4   4    3.30   12.60
  -2   4   5  292.87   15.40
  -1 -14   0   30.40   20.40
  -1   4   3   84.09   14.30
  -1   4   6   12.50   15.00
   1 -14  -1   40.90   25.40
   2  -2  -1   47.00   18.10
   2   5   5  724.43   24.50
   3 -11  -2  203.68   23.60
   3   5   5    8.50   24.80
   5  -5  -2   24.10   12.50
   6  -1  -1  302.07   11.00
  10  -5  -2  134.29   12.70
  10  -2  -1   21.10   12.50
  10   0   0   34.00   13.70
  11 -13  -3   40.40   15.60
  11   1   1   23.90   15.00
  12 -13  -3   78.39   16.50
  13   0   1  100.69   16.20
  14  -7  -2   -4.60   14.80
  14  -4  -1  535.95   16.70
  14  -2   0   -9.90   16.20
  -7  -6   4   63.49   16.20
  -7  -5   4   52.49   17.10
  -7  -4   4  183.78   15.50
  -7  -4   5   -6.10   17.80
  -7  -3   4   32.50   13.70
  -7  -3   5   16.50   17.00
  -6  -1   3   31.60    9.40
  -5 -10   2    7.20   15.80
  -5   1   3    7.40    9.30
  -5   2   4    5.40   12.10
  -5   2   5    0.60   14.40
  -4 -10   1  439.96   15.80
  -4   1   2   -0.40   14.40
  -4   3   4   14.70   12.40
  -4   3   5   26.50   13.90
  -3  -8   0  197.18   13.40
  -3   0   1 2491.65   24.00
  -3   2   2   70.99   15.30
  -2 -12   0   -7.30   18.40
  -2  -2   0    3.30   16.20
  -2   1   1   83.09   20.20
   0 -12  -1  159.48   22.80
   1   5   5   86.69   18.80
   2   5   4  146.49   22.60
   3   1   0   -2.40   15.50
   4  -6  -2  187.28   13.20
   5   1   0  607.54   15.50
   6  -5  -2  900.21   15.30
   6   1   0  191.58   10.10
   8   2   1   61.39   12.70
   8   3   2  256.47   14.60
   9  -5  -2   73.39   12.70
  12  -6  -2   67.29   10.00
  12  -3  -1   99.49   10.60
  12  -1   0   24.40   10.50
  15  -8  -2   41.10   13.10
  15  -5  -1   25.40   16.90
  15  -3   0   16.80   15.90
  16  -9  -2   26.50   17.70
  -7  -2   4   17.20   14.30
  -7  -2   5   55.49   11.90
  -6  -7   2   24.40   13.60
  -6  -6   2   59.99   13.50
  -6  -5   2   -4.80    9.60
  -6  -4   2   61.39   12.10
  -6  -3   2   61.49   12.20
  -6   0   6   11.10   12.30
  -6   1   4   72.99   11.80
  -6   1   5   83.19   15.10
  -5   2   6    5.00   15.50
  -3  -9   0   35.10   13.70
  -3  -4   0   -0.70   13.10
  -2   4   6    3.80   15.80
   1   5   4   64.49   18.30
   3  -8  -2  206.38   15.60
   4   1   0 4973.90   29.20
   7  -5  -2 1168.48   15.30
   8  -5  -2  217.18   10.00
   9  -2  -1  510.65   11.20
   9   0   0   16.80   12.40
  11  -6  -2    2.10   13.00
  13  -7  -2   28.30   10.60
  13  -4  -1   61.79   13.60
  14  -8  -2   34.00   16.30
  14  -1   1    7.80   16.70
  16  -6  -1   74.79   13.50
  16  -4   0  133.29   18.70
  -7  -6   3   72.39   16.50
  -7  -5   3   -2.00   14.20
  -7  -4   3   -0.30   13.10
  -7  -3   3   51.99   13.60
  -7  -1   4   76.59   13.70
  -7  -1   5  339.77   13.00
  -6  -8   2    7.00   16.00
  -6   0   3   12.30    9.10
  -6   1   6   35.10   17.00
  -5  -7   1  418.26   15.00
  -5  -6   1   17.20    9.70
  -5  -5   1  555.84   13.00
  -5  -4   1  548.15   14.50
  -5   0   2   16.30    9.60
  -4 -11   1   -4.00   16.60
  -4  -1   1   12.00   14.90
  -4   3   6    8.30   15.20
  -3   4   4    3.50   12.30
  -3   4   5  165.08   13.90
  -1  -8  -1  268.27   19.20
   0   5   5  128.49   16.80
   3 -10  -2   90.19   18.40
   3  -9  -2   60.89   17.00
   7   2   1  242.78   13.30
   8  -2  -1    5.00   12.20
  10  -6  -2   70.09   13.00
  10   1   1  253.07   13.50
  10   2   2   34.20   14.80
  11  -3  -1  121.29    9.30
  11  -1   0   -2.40   13.50
  12  -7  -2  192.18   14.10
  12   0   1  168.88   15.70
  12   1   2   42.00   16.30
  13  -2   0   50.09   11.00
  14  -5  -1   38.10   14.90
  15  -9  -2   37.20   13.30
  15  -2   1   60.29   17.00
  -7  -7   3   61.79   15.90
  -7  -2   3  146.09   13.80
  -7   0   4  117.39   13.70
  -7   0   5   -6.30   14.80
  -6  -9   2  228.78   16.30
  -6  -2   2    5.60    9.20
  -6   2   5   32.00   13.70
  -5  -8   1   83.09   14.50
  -5  -3   1  144.79   12.90
  -5   2   3   21.70   12.10
  -5   3   5  223.98   14.80
  -3 -10   0  337.77   15.30
  -3   4   6    7.60   16.20
  -2   4   3  671.73   15.90
  -1  -7  -1   10.10   16.40
   0   5   4    0.90   15.00
   1  -3  -1  382.46   23.50
   1   5   6   30.10   19.50
   2   5   6   56.09   22.20
   3  -2  -1  425.06   18.90
   4  -7  -2  122.09   15.40
   5 -15  -2   37.30   25.40
   5  -6  -2  218.08   13.00
   6   4   3  266.47   18.10
   7  -2  -1 3073.89   20.20
   7   3   2  114.79   13.10
   8   0   0    3.50   12.10
   9  -6  -2   66.69   12.70
   9   3   3   -1.50   14.20
  10  -3  -1  424.16   13.90
  12  -4  -1   25.30   13.60
  13  -8  -2    5.20   14.50
  14  -9  -2   81.89   16.80
  14  -3   0    3.70   16.40
  15 -10  -2   59.59   16.40
  15  -6  -1   -7.20   15.90
  16  -7  -1  144.59   16.40
  -8  -5   4    8.20   19.30
  -8  -4   4   98.79   17.60
  -8  -3   4   79.39   14.50
  -8  -2   5   25.30   17.20
  -7  -8   3  104.59   14.40
  -7  -1   3  720.63   14.80
  -7   1   5   19.00   14.40
  -6  -1   2  429.96   13.70
  -6   1   3  176.58   13.50
  -6   2   4  188.98   13.50
  -6   2   6   44.60   17.40
  -5  -9   1   40.70   15.20
  -5   3   4  280.97   14.20
  -5   3   6  114.09   16.90
  -4   3   3   64.99    8.90
  -4   4   5  121.29   14.90
  -3  -3   0 1174.88   18.50
  -2 -13   0   14.10   19.80
  -2   3   2  607.24   16.10
  -1  -9  -1  118.69   18.60
  -1   5   5   -3.60   12.90
   0   5   6   -3.00   18.30
   4 -13  -2   48.70   21.70
   6  -6  -2   22.00   11.90
   6  -2  -1  116.49   14.70
   7  -6  -2  446.86   13.40
   8  -6  -2   -6.90    8.90
  11  -7  -2  235.38   10.10
  11   2   3   58.69   16.50
  12  -8  -2  223.68   13.90
  12  -2   0   28.50   14.30
  13  -1   1  171.18   16.40
  15  -4   0   -1.00   17.30
  -8  -2   4   81.89   13.80
  -8  -1   5   87.09   17.20
  -7   1   4  145.99   13.40
  -7   1   6   36.40   18.00
  -5  -2   1    6.20   12.20
  -5   1   2    0.40   13.70
  -4   2   2  108.49   14.80
  -4   4   4  141.49   12.80
  -4   4   6   23.30   15.20
  -3 -11   0    3.60   17.50
  -2   5   5  230.28   17.00
  -1   5   4 1308.27   22.20
  -1   5   6  424.56   20.20
   4  -2  -1 1199.88   16.50
   5  -2  -1   31.90   14.70
   6   2   1   55.29   13.10
   7   0   0  483.55   13.30
   7   4   4  206.88   22.30
   9  -3  -1   23.60   11.90
   9   1   1   11.20   11.80
   9   2   2  142.79   16.20
  10  -7  -2   80.99    9.30
  10  -1   0   33.60    9.20
  11  -4  -1    9.60   12.10
  11   0   1  208.38   14.10
  13  -9  -2   46.40   15.80
  13  -5  -1   54.69   10.00
  13   0   2   52.19   16.00
  14 -10  -2   84.39   16.30
  14  -6  -1   53.59   15.00
  15 -11  -2    7.90   16.20
  16  -5   0   62.19   13.40
  -8  -5   3    9.10   16.40
  -8  -4   3  205.48   15.90
  -8  -1   4  140.29   13.90
  -8   0   5  103.29   16.90
  -7  -7   2   -4.80   14.80
  -7  -6   2   21.80   14.30
  -7  -5   2  174.18   11.00
  -7  -4   2  235.68   12.80
  -7  -3   2  103.49   13.00
  -7   0   3   -1.50    9.20
  -7   2   5  763.02   16.50
  -6   3   5    5.30   13.90
  -5 -10   1   11.20   16.60
  -1 -10  -1  317.97   22.50
  -1  -6  -1   86.99   17.70
   4  -8  -2   -0.20   14.70
   5  -7  -2  473.75   14.90
   9  -7  -2  105.19   12.50
  11  -8  -2  240.88   13.60
  11   1   2   17.80   14.20
  12  -9  -2 1186.88   16.80
  13  -3   0  390.06   14.70
  14  -2   1  153.58   13.00
  14  -1   2  368.66   18.50
  15 -12  -2   14.10   18.10
  15  -7  -1  194.18   11.80
  16  -8  -1   14.50   15.70
  -8  -7   3   24.10   18.50
  -8  -6   3   -8.30   12.40
  -8  -3   3  303.67   10.90
  -8  -2   3   39.60   13.70
  -8   0   4    1.40   13.50
  -7  -8   2   81.49   15.70
  -7  -2   2  108.39   12.40
  -7   2   4  158.78   12.50
  -7   2   6   87.89   18.80
  -6  -6   1  568.24   14.60
  -6  -5   1    4.40   13.00
  -6   0   2    7.90    9.00
  -6   2   3   96.39   13.00
  -6   3   4  325.87   14.40
  -6   3   6   90.09   17.20
  -5   3   3  574.84   14.20
  -5   4   5    7.20   14.80
  -4  -7   0  712.23   15.60
  -4  -6   0   73.89   12.20
  -4   0   1  485.15   12.70
  -3   1   1 1269.87   23.20
  -3   4   3  432.16   14.50
  -3   5   5   21.10   16.00
  -2   5   4  276.47   15.50
  -2   5   6  102.09   16.50
  -1   2   1   82.39   24.70
   0 -13  -1   75.79   23.90
   5   2   1    1.70   12.10
   6  -7  -2  137.19   12.50
   6   3   2   72.79   12.60
   7  -7  -2  110.79   12.50
   8  -7  -2  229.18    9.30
   8  -3  -1   20.40   12.80
   8   3   3  313.97   17.50
   9  -1   0   86.09   12.60
  10  -8  -2   65.29   13.60
  11  -2   0   34.10   12.90
  12  -5  -1  100.29    9.80
  12  -1   1   47.20   14.50
  12   1   3   14.50   17.00
  13 -10  -2    0.60   11.50
  14 -11  -2   34.10   12.30
  14  -4   0   16.70   14.80
  15  -3   1   23.80   16.40
  16  -4   1   11.80   17.30
  -9  -4   4    7.00   19.30
  -9  -3   4  867.31   19.50
  -8  -1   3  227.88   14.30
  -8   1   5    3.80   12.20
  -7   1   3   63.19   11.90
  -6  -7   1  168.98   15.20
  -6  -4   1  380.66   13.60
  -5 -11   1   32.50   17.70
  -5  -1   1  395.56   14.60
  -5   4   4 1356.46   17.40
  -5   4   6  382.26   17.30
  -4  -8   0  -36.00   14.30
  -4  -5   0  373.36   14.40
  -3 -12   0   13.70   19.10
  -3   3   2  185.98   14.90
  -3   5   6   -0.30   15.50
   4 -12  -2  182.88   18.60
   4  -9  -2   67.19   15.00
   5 -14  -2   78.09   20.90
   5   4   3  421.66   22.20
   6   0   0  194.38   10.00
   7   4   5   -3.50   27.90
   8   1   1  353.06   13.70
   9  -8  -2  161.28   13.90
   9   3   4  766.32   23.70
  10  -4  -1  175.98    9.90
  10   0   1  327.17   13.90
  10   2   3   19.40   15.40
  11  -9  -2  134.89   14.70
  12 -10  -2   26.50   14.40
  12   0   2    2.80   14.30
  13 -11  -2   21.90   16.00
  13  -6  -1  172.38   10.80
  14 -12  -2   93.09   16.60
  14  -7  -1   67.79   15.30
  15  -8  -1   -8.10   15.60
  15  -5   0   -2.70   12.00
  16  -9  -1   17.10   17.30
  16  -6   0   30.50   16.40
  -9  -2   4   49.80   11.70
  -9  -1   4    2.50   13.70
  -9  -1   5   -0.80   13.10
  -8   1   4   71.99   10.20
  -7  -9   2  135.69   17.70
  -7  -1   2  252.57   12.90
  -7   3   5    6.80   14.10
  -7   3   6   18.50   16.20
  -6  -8   1   61.69   15.00
  -6  -3   1  355.76   13.30
  -4  -9   0   16.00   14.00
  -4  -4   0   53.89   12.60
  -4   5   5    5.40   15.80
  -3  -2   0  548.75   17.50
  -3   5   4    6.20   14.20
  -2  -1   0   26.40   20.30
   4 -11  -2  202.08   17.50
   4 -10  -2   71.69   16.50
   5  -8  -2    3.90   12.20
   6 -15  -2   27.30   21.00
   6  -8  -2  125.19   12.30
   7 -16  -2   12.00   20.50
   7  -8  -2   59.89   11.60
   7  -3  -1   21.20    9.60
   8  -8  -2   49.80   12.40
   8   2   2   68.99   14.80
  10  -9  -2   -1.20   13.50
  11  -5  -1    8.00   13.80
  12  -3   0   39.00    9.30
  13 -12  -2   38.90   16.90
  13  -2   1   64.49   14.70
  13   0   3   62.49   20.00
  14 -13  -2   13.10   16.90
  -9  -4   3   75.19   15.50
  -9   0   5   37.40   13.70
  -8  -5   2    4.10   13.40
  -8  -4   2  220.18   13.80
  -8   0   3  172.68    9.70
  -8   2   5    4.40   11.40
  -7   3   4   27.50   13.70
  -6  -9   1   -3.50   16.20
  -6   1   2  209.68   10.10
  -6   4   5  206.38   10.90
  -6   4   6  177.28   17.50
  -5   2   2    0.60    9.60
  -4   4   3  284.57   13.10
  -4   5   6    7.00   16.90
  -1 -11  -1   49.60   21.60
   4   2   1  693.43   18.10
   5   0   0   53.29   10.70
   6  -3  -1   -3.70   14.00
   8  -1   0  343.87   10.10
   9  -9  -2   22.00   13.10
   9  -4  -1   86.09    9.20
  10  -2   0 2295.07   16.00
  10   1   2   21.50   13.40
  11 -10  -2   15.40   10.40
  12 -11  -2   24.00   10.50
  12  -6  -1  619.44   15.00
  13 -13  -2   48.90   17.00
  13  -7  -1   87.59   13.00
  13  -4   0   13.20   10.10
  13  -1   2    9.40   15.70
  14  -5   0   44.00   13.40
  14  -3   1   52.39   16.00
  15  -9  -1  370.86   16.00
  16 -10  -1   13.90   18.40
  -9  -5   3   40.60   12.60
  -9  -3   3    7.10   11.50
  -9  -2   3   99.29   14.00
  -9   0   4    4.70   10.70
  -9   1   5   83.59   16.10
  -8  -7   2   41.40   15.30
  -8  -6   2   32.30   14.30
  -8  -3   2  230.88   13.70
  -8   2   4   35.70   10.10
  -7   0   2  105.09   12.50
  -7   2   3 1655.43   13.90
  -6  -2   1   39.30    9.00
  -6   3   3    1.60    9.10
  -6   4   4  436.46   14.80
  -5   5   5  119.39   13.70
  -4 -10   0   18.30   14.80
  -4   5   4   11.00   12.00
   2  -3  -1 1170.58   22.30
   5 -13  -2   13.30   17.20
   5  -9  -2   86.89   12.30
   5  -3  -1 1074.69   18.00
   5   3   2  256.77   16.20
   6  -9  -2  224.88   14.70
   7   1   1 1267.27   16.50
   8 -16  -2   71.79   20.60
   8  -9  -2   -0.80   12.30
  10 -10  -2  130.09   13.90
  10  -5  -1  567.64   14.00
  11 -11  -2  200.88   14.80
  11  -1   1  348.07   13.80
  12 -12  -2    3.80   15.00
  13 -14  -2  420.36   17.80
  14  -8  -1   -6.80   10.60
  15  -6   0  527.05   13.90
  15  -4   1    3.90   12.50
  16  -7   0  108.89   13.50
  16  -5   1   31.60   18.00
 -10  -2   4    9.60   16.40
  -9  -1   3    7.30   13.60
  -9   1   4   10.80   14.40
  -8  -8   2   86.89   17.10
  -8  -2   2   60.69   12.10
  -8   1   3    8.60    9.00
  -8   3   5   11.40   14.70
  -7   4   5   59.99   14.80
  -7   4   6   35.30   17.40
  -6 -10   1   57.89   17.80
  -5   0   1  511.45   12.30
  -5   5   6    0.00   16.90
  -4  -3   0   14.80   13.30
  -4   1   1  823.72   18.70
  -4   3   2  137.19   14.70
   3  -3  -1 2496.65   25.00
   4  -3  -1  125.39   15.10
   4   0   0  921.81   16.10
   5 -12  -2  167.78   17.30
   5 -11  -2   -2.70   15.20
   5 -10  -2  105.99   13.00
   6 -14  -2   17.10   17.30
   6   4   4   74.99   21.70
   7 -15  -2   35.40   19.00
   7  -9  -2  196.58   12.50
   7  -1   0  562.94   14.10
   8  -4  -1  309.97   10.10
   9 -16  -2  101.39   20.20
   9 -10  -2    1.80   12.90
   9   0   1  188.68    9.80
  10 -11  -2   24.30   14.00
  11 -12  -2   -2.60   15.90
  11  -6  -1   17.40   12.40
  11  -3   0  208.48    9.80
  11   0   2  207.28   14.00
  11   1   3    4.80   15.50
  12 -15  -2   -0.70   18.00
  12 -14  -2   11.90   17.20
  12 -13  -2   17.10   11.30
  12  -2   1   22.30   13.30
  14  -2   2   20.90   12.30
  15 -10  -1   50.09   15.70
  15  -3   2   -5.60   18.30
  16 -11  -1   35.70   14.40
 -10  -1   4   -3.60   16.00
  -9   0   3  124.69   13.00
  -9   2   5  143.09   13.40
  -8  -1   2  146.69   13.00
  -8   3   4   14.50   14.10
  -7  -7   1   72.99   14.60
  -7  -6   1   83.19   14.30
  -7  -5   1   -3.60   12.60
  -7  -4   1   -1.70   12.90
  -6  -1   1   60.09   12.40
  -6   2   2  219.98   13.80
  -5   4   3   -4.40    8.60
  -4 -11   0   13.90   18.80
  -2   2   1   35.20   19.00
   6 -13  -2   27.40   16.70
   6 -10  -2  204.28   12.80
   7 -10  -2  528.55   14.40
   7   3   3   51.89   15.40
   8 -15  -2   71.39   18.40
   8 -10  -2 1239.18   17.00
   9 -11  -2  150.48   13.90
   9  -5  -1  621.74   13.90
   9  -2   0   57.69    9.50
   9   2   3  112.59   17.10
  10 -15  -2   13.80   18.30
  10 -12  -2   -1.30   14.10
  10   2   4    9.40   19.40
  11 -15  -2   -9.30   16.80
  11 -14  -2   12.10   16.60
  11 -13  -2   14.90   14.40
  12  -7  -1    8.00   12.60
  12  -4   0   14.10    9.20
  13  -8  -1   -0.40   13.30
  13  -5   0   -2.10   12.90
  13  -3   1   61.69   13.90
  14  -9  -1   48.90   14.00
  16  -8   0  243.48   17.10
 -10  -4   3   -2.90   16.00
 -10   0   4   17.10   15.70
 -10   1   5   50.49   17.50
  -9   2   4   55.09   13.50
  -8   2   3    8.00   12.40
  -7  -8   1  200.78   17.00
  -7  -3   1   73.79   12.90
  -7   1   2  130.59    9.00
  -7   3   3   20.60   12.30
  -7   4   4   42.20    9.70
  -6   5   5  105.89   11.60
  -6   5   6  123.49   16.60
  -5  -8   0    1.80   15.50
  -5  -7   0  563.84   15.60
  -5  -6   0   -2.10   12.70
  -5  -5   0   20.70   12.20
  -5   5   4   10.00    9.50
  -2   6   5  207.78   17.50
  -2   6   6  168.18   19.90
  -1  -5  -1  251.27   22.10
  -1   5   3    3.70   13.50
  -1   6   5  114.99   17.30
  -1   6   6  138.19   20.30
   3   0   0    7.90   12.70
   3   2   1 1065.79   20.20
   6 -12  -2   59.99   15.60
   6 -11  -2   31.00   12.90
   7 -14  -2    6.80   15.20
   7 -13  -2   15.50   16.30
   7 -11  -2  295.87   14.30
   7  -4  -1  220.58   10.20
   7   2   2  106.09   12.90
   8 -14  -2   -4.70   16.30
   8 -11  -2  373.36   14.80
   8   3   4   70.89   17.80
   9 -15  -2  209.18   17.20
   9 -14  -2   -2.80   15.00
   9 -13  -2   63.89   13.60
   9 -12  -2    5.10   13.90
   9   1   2    0.20   13.50
  10 -14  -2   72.09   16.40
  10 -13  -2  124.79   14.80
  10  -1   1  146.29   13.60
  12  -1   2    3.70   14.30
  12   0   3   76.89   17.00
  14  -6   0   19.40   10.70
  14  -4   1  538.85   17.20
  15 -11  -1   -2.20   17.40
  15  -7   0   27.00   11.20
  15  -5   1   30.90   15.60
  16  -6   1   65.39   18.30
 -10  -3   3   33.40   12.60
 -10  -2   3   21.90   16.20
 -10   1   4   -7.10   14.70
 -10   2   5    8.00   16.90
  -9  -6   2   32.70   17.00
  -9  -5   2   77.19   16.10
  -9  -4   2   54.39   14.60
  -9  -3   2 1191.78   17.40
  -9   1   3  189.98   13.50
  -9   3   5   -3.60   12.00
  -8   0   2   46.30   12.00
  -8   4   5   85.29   11.50
  -7  -2   1  206.38   13.00
  -6   4   3  463.45   13.40
  -5   3   2  885.01   16.30
  -4   6   6   34.90   18.60
  -3   6   5    7.40   13.70
  -3   6   6   83.59   17.10
  -2   5   3  531.65   15.50
  -1 -12  -1  136.09   24.20
   0   6   5    7.60   18.30
   0   6   6    4.80   20.00
   6  -4  -1  630.94   15.20
   6  -1   0   28.60   14.40
   6   1   1   76.99   12.70
   7 -12  -2  230.68   14.30
   8 -13  -2    8.80   14.00
   8 -12  -2   11.80   13.00
   8   0   1  285.17   12.90
  10  -6  -1  367.76   10.20
  10  -3   0  364.16   10.60
  11  -7  -1    5.30   12.70
  12  -8  -1  276.17   13.40
  13  -9  -1  125.89   14.60
  14 -10  -1    3.50   14.50
 -11  -1   4   18.80   16.50
 -10  -1   3  164.48   14.20
  -9  -7   2   20.30   18.90
  -9  -2   2  137.49   13.70
  -9   3   4  168.98   15.20
  -8   4   4   28.90   13.80
  -7  -9   1  103.09   16.10
  -7   5   5    7.80   14.10
  -7   5   6  193.98   13.80
  -6   0   1   33.30   13.20
  -6   5   4  313.27   13.60
  -5  -9   0   29.10   14.40
  -5  -4   0    4.80   11.70
  -5   1   1   15.50   13.60
  -4 -12   0  149.19   21.00
  -4  -2   0  876.51   17.50
  -4   6   5   35.10   14.30
  -3  -1   0    3.80   15.70
  -3   5   3   20.70   12.90
  -2  -8  -1   11.00   17.40
   0 -14  -1  127.29   40.00
   0   5   3  284.57   18.60
   2   0   0   64.39   15.90
   4   4   3  234.98   21.60
   8  -5  -1  157.98    9.10
   8  -2   0   13.30    8.60
  11  -4   0  759.02   13.70
  11  -2   1  135.09   14.00
  11   1   4   -4.30   18.80
  13  -2   2    3.00   11.40
  13  -1   3   67.09   16.70
  14 -11  -1   65.09   15.10
  14  -3   2   34.70   17.00
  15 -12  -1  182.18   14.10
  15  -8   0   -9.90   15.60
  15  -4   2    1.30   16.80
  16  -9   0   87.09   12.70
 -11   0   4  159.38   17.40
 -10   0   3  194.28   13.80
 -10   2   4  793.42   15.90
 -10   3   5  143.19   17.90
  -9  -1   2   18.60   13.00
  -9   2   3  341.87   14.00
  -9   4   5   34.90   15.90
  -8   1   2   58.99   12.50
  -8   3   3   13.90   12.00
  -7  -1   1 1150.48   15.30
  -7   2   2  478.85   11.30
  -5 -10   0  -54.49   19.00
  -5   6   5   75.89   15.20
  -5   6   6   33.10   16.90
  -4   5   3    6.10   12.10
  -3   2   1  391.96   15.30
  -2  -9  -1  127.19   19.30
  -2  -7  -1  487.95   20.20
  -2   4   2   94.99   15.00
  -1   4   2  134.09   15.00
   1   6   6   29.80   25.80
   4   3   2  195.48   15.40
   5  -4  -1   10.80   14.70
   9  -6  -1  407.76   13.90
  10   0   2  131.39   13.80
  10   1   3  166.78   15.70
  12  -5   0  588.84   12.00
  12  -3   1  121.39   14.20
  13 -10  -1   56.19   15.30
  13  -6   0    7.80    9.70
  14  -7   0    8.80   10.70
  15 -13  -1   21.20   16.30
  16  -7   1  118.59   18.40
 -11  -3   3   33.20   16.40
 -11   1   4   12.00   15.00
 -10   1   3   88.49   13.90
  -9   0   2   30.70   12.40
  -8  -7   1   13.70   15.50
  -8  -6   1  -10.00   14.10
  -8  -5   1   11.50   10.00
  -8  -4   1  289.57   13.70
  -8  -3   1  427.86   13.90
  -8   5   5   51.39   14.80
  -7   4   3  131.19   12.60
  -7   5   4  725.33   15.00
  -6   3   2  393.26   13.80
  -6   6   5   -1.20   13.50
  -6   6   6   11.40   17.10
  -5  -3   0  727.63   14.80
  -3   4   2   14.90   12.60
  -3   6   4  328.57   16.40
  -2   6   4  462.75   17.50
   1   0   0   79.89   18.90
   7  -5  -1    7.80   12.90
   9  -3   0  609.24   11.40
   9  -1   1  300.47   12.70
  10  -7  -1   59.29    9.20
  11  -8  -1  450.15   13.90
  12  -9  -1   -4.10    9.80
  13  -4   1   53.59   10.80
  14 -12  -1   64.39   16.50
  14  -5   1   37.60   15.10
  15  -6   1   -1.80   11.90
  16 -10   0    7.70   15.60
 -11  -2   3   63.79   13.30
 -11  -1   3   -4.60   16.10
 -10  -5   2   63.59   17.80
 -10  -4   2    9.20   15.90
 -10  -3   2  -10.40   15.60
 -10   3   4  250.97   15.40
 -10   4   5   27.60   15.40
  -9   4   4   96.09   13.70
  -8  -8   1    5.20   17.40
  -7   6   6   48.90   16.80
  -6  -6   0    6.70   12.20
  -5   5   3  314.37   13.80
  -4   6   4  181.88   13.20
  -2 -10  -1   16.80   19.30
   0   4   2  170.08   21.50
   1   6   5   24.40   24.50
   4  -4  -1  505.05   16.10
   5  -1   0  149.59   11.20
   5   1   1  397.06   14.90
   6   2   2    4.80   14.20
   7  -2   0  263.17   14.10
   8   1   2  153.58   13.30
   8   2   3   34.40   13.60
   8   3   5  102.39   21.70
   9   2   4   23.70   18.40
  10  -4   0   69.69   12.50
  11  -1   2   29.00   13.20
  11   0   3   90.59   15.80
  13 -11  -1  101.29   15.20
  14 -13  -1   66.39   17.10
  14  -8   0  131.89   14.30
  15  -9   0   20.40   11.50
 -11   0   3  115.69   15.00
 -11   2   4   44.10   15.10
 -10  -2   2   25.70   13.80
 -10   2   3   17.70   13.60
  -9   1   2    3.00   12.00
  -9   3   3   16.50    9.90
  -9   5   5  167.78   16.70
  -8  -2   1   48.80    9.40
  -8   2   2  166.18   12.50
  -8   4   3  177.58   13.30
  -8   5   4  183.68   14.90
  -7   0   1   11.80   12.00
  -7   6   5   11.10   15.20
  -6  -8   0   22.30   16.30
  -6  -7   0  -23.10   14.30
  -6  -5   0   36.20   12.70
  -6   1   1  294.27   15.00
  -5 -11   0   39.60   17.40
  -5   6   4   54.49   13.10
  -4   2   1 1301.57   17.10
  -4   4   2  175.78   14.50
  -2  -6  -1    0.20   15.00
  -1   6   4  309.17   17.80
   2   2   1 1331.57   26.30
   6  -5  -1  388.46   14.80
   6   3   3  248.58   14.20
   6   4   5   97.09   23.20
   7   0   1    4.30    8.40
   8  -6  -1   32.50    8.90
   9  -7  -1  244.08   13.40
  10  -8  -1   47.20   12.20
  10  -2   1   11.70   12.70
  11  -9  -1  181.18   13.20
  11  -5   0    6.70    8.90
  12 -10  -1   37.00   10.60
  12  -6   0    4.40   12.90
  12  -2   2    0.80   13.60
  12  -1   3   40.20   15.40
  13 -12  -1   23.60   15.80
  13  -7   0  146.79   11.10
  13  -3   2  134.69   14.10
  14 -14  -1  115.29   17.00
  15  -5   2   20.50   16.20
  16 -11   0   51.89   13.50
  16  -8   1   -7.90   18.20
 -12   1   4   12.10   16.10
 -10  -1   2   13.60   10.10
 -10   4   4   69.09   14.70
  -8  -1   1  317.07   13.60
  -7   3   2  123.69    8.90
  -6  -4   0  292.47   13.40
  -6   5   3  289.47   12.50
  -6   6   4   41.30   13.70
  -5  -2   0 2387.96   20.80
  -4  -1   0 4674.73   28.80
   3  -4  -1  781.02   17.90
   8  -3   0  130.99   13.10
  11  -3   1  127.99   13.20
  12 -11  -1   13.50   14.60
  12  -4   1    3.60   13.10
  13 -13  -1   70.79   16.40
  13  -2   3   31.10   16.60
  14  -6   1   60.59   15.40
  14  -4   2   79.79   12.00
  14  -3   3   19.70   16.30
  15 -10   0  157.68   11.80
  15  -7   1  197.28   16.10
  16 -12   0   -1.90   19.30
 -11   1   3  215.88   11.40
 -11   3   4  147.29   12.30
 -11   4   5    2.00   17.90
 -10   0   2  122.09   13.50
 -10   3   3  318.17   13.60
 -10   5   5  146.59   17.60
  -9  -6   1  405.96   17.10
  -9  -5   1   63.79   15.60
  -9  -4   1  109.79   14.10
  -9   5   4   15.20   14.10
  -8   6   5   14.10   14.30
  -6  -9   0  527.75   17.80
  -6  -3   0    0.30   11.40
  -5   2   1   35.40   15.00
  -5   4   2 1959.00   16.60
  -4   7   6   19.70   19.90
  -2 -11  -1   59.79   22.10
  -1 -13  -1    2.10   34.90
  -1   0   0   83.59   28.10
   1  -4  -1  104.39   19.50
   2  -4  -1 1214.58   22.50
   4  -1   0  163.08   16.90
   7  -6  -1   69.59   12.50
   7   3   4   20.50   16.80
   8  -1   1   11.60   11.40
   9   0   2   27.30    9.20
   9   1   3    4.20   14.50
  10   1   4    1.10   18.00
  11 -10  -1  226.08   14.80
  13 -15  -1   30.90   16.70
  13 -14  -1   13.60   17.20
  13  -5   1   60.69   11.20
  14  -9   0   29.50   10.70
  16  -9   1   12.90   16.30
 -12  -1   3   12.00   17.40
 -12   2   4    2.30   15.70
 -11  -4   2    1.00   17.70
 -11  -3   2   38.40   16.40
 -11  -2   2   23.40   14.90
 -11   2   3   67.09   14.10
  -9  -7   1   20.80   17.30
  -9  -3   1    6.50    9.60
  -9  -2   1  177.08   12.90
  -9   2   2  193.18   12.60
  -9   4   3   58.89    9.20
  -9   6   5  102.09   15.30
  -8   0   1  249.88   13.60
  -8   3   2   -1.00   12.50
  -7   1   1   97.39   13.30
  -7   5   3    2.90    9.10
  -7   6   4  120.79    9.90
  -6 -10   0    8.70   19.70
  -6   4   2 1251.17   15.90
  -6   7   6   33.20   16.40
  -5   7   6   61.29   17.60
  -3   7   6   21.40   19.60
   5  -5  -1  535.75   15.90
   5   4   4   11.50   18.60
   6  -2   0  799.02   13.30
   8  -7  -1 1225.68   15.50
   9  -8  -1  345.77   13.60
   9  -4   0  380.96   10.60
  10  -9  -1    9.10   12.30
  10  -5   0   20.80   12.80
  10  -1   2    8.80   13.00
  11  -6   0   46.80   13.20
  12 -12  -1  136.89   10.90
  12  -7   0    8.20   13.00
  13  -8   0  109.99   10.30
  15 -11   0   16.20   12.00
  16  -7   2  112.49   18.90
 -12   0   3  118.99   12.90
 -12   3   4   -6.40   16.00
 -11  -1   2   17.20   16.00
 -11   4   4  264.37   15.40
 -11   5   5   15.90   17.20
 -10   1   2   10.80    9.90
 -10   5   4   24.80   14.60
  -8   5   3   89.99   12.50
  -8   6   4    5.30   13.40
  -7  -6   0  138.79   16.20
  -6   7   5   25.70   14.70
  -5   7   5  704.83   17.90
  -4   7   5    4.60   14.10
  -3   7   5   59.99   16.70
  -2   0   0   78.89   22.40
  -2   7   6  238.88   21.70
   0   6   4   29.60   19.80
   6   0   1   17.40   12.00
   7   1   2  283.87   13.20
   9  -2   1  546.75   13.50
  10   0   3  185.88   15.10
  11 -11  -1  171.38   13.80
  11  -2   2  148.19   13.90
  11   0   4  135.49   17.70
  12 -15  -1   15.30   15.60
  12 -14  -1  122.99   16.80
  12 -13  -1  112.19   11.10
  14 -10   0   12.70   13.70
  14  -7   1   66.79   14.30
  14  -5   2   -0.70   14.70
  15 -12   0    3.20   17.50
  15  -8   1    5.90   11.50
  15  -6   2  250.47   16.80
 -12   1   3   11.30   11.60
 -11   0   2  205.38   14.30
 -11   3   3   68.19   14.10
 -10   4   3  117.69   13.20
 -10   6   5   98.59   17.40
  -9  -1   1    7.00   12.30
  -7  -7   0    1.90   14.60
  -7  -5   0   73.79   12.70
  -7  -4   0  593.14   14.40
  -7   4   2  173.28   12.70
  -7   7   5    1.70   15.50
  -6  -2   0  137.89   12.70
  -6   2   1  122.99   10.70
  -5  -1   0  602.84   16.00
  -3  -8  -1  122.99   18.40
   4  -5  -1   12.70   13.00
   4   1   1   -7.80   12.90
   6  -6  -1   17.50   11.90
   7  -3   0    1.00   13.80
   7   2   3  138.49   16.00
   9  -9  -1  167.38   12.80
  10 -10  -1  233.78   10.50
  10  -3   1  458.65   14.20
  11 -12  -1   51.69   14.50
  11  -1   3  232.08   15.40
  12  -5   1   97.09   12.40
  12  -3   2  -10.10   13.50
  12  -1   4    6.80   17.30
  13  -9   0    5.30   12.60
  13  -6   1  169.58   14.60
  13  -4   2   73.59   13.80
  15 -13   0   26.70   17.60
  16 -10   1   23.90   12.70
 -12   2   3    3.00   14.90
 -12   4   4    6.50   17.20
 -11   5   4  -11.80   14.60
 -10  -5   1   54.29   16.70
 -10  -4   1   10.70   16.00
 -10  -3   1   36.80   13.50
 -10   2   2 1244.68   13.30
  -9   3   2  199.88    9.90
  -9   5   3  376.46   13.90
  -9   6   4    3.80   13.30
  -8   1   1    9.40   12.60
  -8   7   5  338.87   16.90
  -7  -8   0   42.70   15.40
  -3  -9  -1  104.69   18.60
  -3  -7  -1  431.26   17.70
  -3   0   0   12.30   18.10
  -2  -5  -1 2647.54   33.40
  -2   7   5   -2.60   17.00
   3   3   2  613.34   18.90
   5   2   2 1165.98   18.60
   7  -7  -1    3.40    8.60
   8  -8  -1  298.47   12.30
   8  -4   0   62.29   13.10
   8   2   4   79.49   17.30
  10 -11  -1  328.97   14.50
  11 -16  -1   37.40   17.70
  11 -15  -1   -5.80   16.60
  11 -14  -1   26.50   15.60
  11 -13  -1   44.20   14.40
  11  -7   0  590.34   13.90
  11  -4   1   20.90    9.00
  12  -8   0   93.59   10.00
  12  -2   3   11.60   15.30
  13  -3   3   34.90   16.60
  14 -11   0    3.60   11.40
  14  -4   3  249.28   17.40
  15 -14   0    0.00   18.80
  15  -9   1  405.96   16.90
  16 -11   1   43.40   16.50
  16  -8   2   86.19   17.50
 -13   0   3   67.79   14.70
 -12  -3   2   25.60   16.50
 -12  -2   2  115.79   17.20
 -11   1   2   32.80   10.10
 -11   4   3    6.90   12.70
 -11   6   5    1.80   18.30
 -10  -6   1   17.50   16.40
 -10  -2   1   50.09   13.80
  -9   0   1  186.28    9.70
  -9   7   5   50.29   15.30
  -8   4   2    2.10   13.00
  -7  -9   0  205.08   20.20
  -7  -3   0    6.10    8.80
  -7   2   1 2940.31   20.50
  -6   6   3   12.40   12.50
  -5   6   3  177.48   12.60
  -4   6   3   75.19   12.70
  -3  -6  -1   32.40   16.50
  -1   7   6   44.80   22.80
   5  -2   0  141.79   15.90
   7  -1   1  104.29   12.50
   7   3   5   11.50   21.80
   8   0   2   60.79   12.90
   9 -10  -1  110.49   13.40
   9  -5   0   10.70   12.00
  10 -12  -1   17.50   13.60
  10  -6   0  332.97   12.90
  13 -10   0   23.70   13.60
  14 -12   0  285.57   17.50
  14  -8   1   10.20   14.50
  15  -7   2   93.89   16.40
 -13   1   3  108.99   13.60
 -12  -1   2   34.00   11.80
 -12   0   2    5.40   15.00
 -12   3   3   67.79   10.90
 -11   2   2  141.79   13.00
 -10  -1   1  239.58   14.20
 -10   3   2  572.94   14.40
 -10   5   3  345.27   14.20
 -10   6   4   67.39   10.60
  -7  -2   0   12.30   11.40
  -7   6   3   34.80   12.90
  -7   7   4  115.39   14.10
  -6  -1   0  194.08   13.50
  -6   7   4  124.29   13.60
  -5   7   4  131.59   13.50
  -4   0   0  911.31   19.30
  -4   7   4   21.30   15.40
  -3 -10  -1   55.09   19.80
  -3   6   3   11.70   12.30
  -2 -12  -1  163.98   28.70
   3  -5  -1   36.60   14.90
   3  -1   0 2180.78   24.00
   5  -6  -1  270.47   13.60
   5   3   3  117.99   15.40
   8  -9  -1  274.57   12.70
   8   1   3  206.68   14.10
   9  -1   2   -4.60   12.00
  10 -16  -1   47.00   17.20
  10 -15  -1   11.60   16.00
  10 -14  -1  422.76   16.40
  10 -13  -1   53.69   14.80
  12  -9   0 1948.51   18.40
  13  -7   1   78.79   13.90
  14 -13   0   28.90   16.90
  14  -6   2    3.30   14.80
  15 -10   1   51.09   15.80
  16 -12   1   20.90   18.70
  16  -9   2   20.10   19.30
 -13   2   3   47.30   15.20
 -13   4   4   26.70   13.50
 -12   5   4  191.98   13.50
 -11   6   4    7.00   15.80
 -10   7   5   14.20   15.70
  -9   1   1  292.57   13.00
  -9   4   2   96.89   12.90
  -8  -6   0  111.09   15.40
  -8  -5   0  114.09   14.20
  -8  -4   0  113.59   13.80
  -8   2   1   -7.40   13.00
  -8   6   3   15.60   13.40
  -8   7   4   71.89   14.20
  -5   3   1 1087.69   18.30
  -5   5   2   31.40   12.10
  -4   3   1  117.29   11.80
  -3   3   1 2153.78   21.70
   3   4   3   13.90   18.10
   6  -7  -1   80.99    9.30
   6  -3   0 1222.98   17.00
   7  -8  -1   11.40    8.40
   8  -2   1    9.00   12.20
   9 -16  -1   79.29   16.50
   9 -11  -1  131.79   12.70
   9   1   4    9.90   15.10
  10  -2   2 1313.17   17.20
  11  -8   0   90.19   12.70
  11  -3   2  370.46   15.00
  12  -6   1  593.24   15.20
  12  -4   2    5.80   14.50
  13 -11   0   -1.30   10.40
  13  -5   2   13.40   10.80
  14 -15   0   31.50   17.20
  14 -14   0   47.70   17.30
  15  -6   3   -4.10   16.90
 -13   3   3   37.00   15.80
 -12   1   2   -3.20   10.60
 -12   4   3    5.40   13.60
 -11  -5   1   36.10   17.70
 -11  -4   1   -4.00   16.60
 -11  -3   1   63.59   16.30
 -11  -2   1   86.99   14.00
 -11   5   3   12.80   13.90
 -11   7   5    6.40   18.00
 -10   0   1  284.47   10.10
  -9   6   3  250.77   14.20
  -9   7   4   16.40   13.80
  -8  -7   0    8.00   14.30
  -8  -3   0   90.59   13.10
  -6   3   1    7.30   14.20
  -6   5   2  916.51   15.60
  -5   0   0   37.90   15.10
  -4   5   2   -0.10   12.80
  -3   7   4   38.40   15.20
  -1   7   5   15.00   21.70
   6   3   4   14.30   15.90
   8 -10  -1    8.80   12.60
   9 -15  -1   -9.90   16.00
   9 -14  -1   30.40   13.60
   9 -13  -1   44.20   13.40
   9 -12  -1  100.49   13.60
   9  -3   1   28.40    9.20
   9   0   3  122.99   14.60
  10  -7   0   10.00   12.30
  10  -4   1  168.38   12.50
  10   0   4   32.60   15.60
  11  -5   1   11.30    9.00
  11  -1   4   -5.40   18.00
  12 -10   0   17.20   13.40
  13 -12   0    3.90   15.80
  13  -4   3   45.00   15.20
  14  -9   1   55.89   10.80
  14  -5   3   23.20   12.60
  15 -11   1    7.10   15.00
  15  -8   2   28.10   13.30
 -13  -1   2   -9.60   16.20
 -13   0   2   67.19   16.10
 -13   5   4  -11.20   17.70
 -12   2   2  -16.00   14.60
 -12   6   4   16.60   16.70
 -11  -1   1   14.20   14.20
 -11   3   2  377.66   10.80
 -10   4   2  208.58   13.00
 -10   7   4   19.40   14.20
  -8  -8   0  225.78   17.40
  -8   8   5   61.39   16.50
  -7  -1   0   89.09   12.10
  -7   5   2 1061.49   12.80
  -7   8   5    6.30   15.60
  -6   8   5    6.50   15.00
  -4  -7  -1   21.90   17.90
  -3  -5  -1   16.40   14.80
  -3   5   2   -3.00   11.60
  -2   3   1 1221.28   23.50
  -2   6   3  441.86   17.10
   4  -6  -1  118.49   12.70
   5   0   1  530.65   12.60
   6   1   2  460.25   14.80
   7  -9  -1  535.35   13.90
   7  -4   0   15.10   10.00
   8 -16  -1    3.60   16.60
   8 -11  -1  114.49   12.60
   8  -5   0  835.82   14.60
   8   2   5   20.40   19.20
   9  -6   0    1.10    9.00
  10  -1   3   81.89   14.70
  11  -2   3   89.39   15.30
  12  -3   3   63.99   16.10
  12  -2   4   -5.30   16.30
  13 -13   0   13.10   16.40
  13  -8   1   21.40   12.60
  14  -7   2   -1.50   16.60
  15 -12   1  189.68   16.80
 -13   1   2   20.10   15.00
 -13   4   3   33.70   15.90
 -12   5   3   75.29   14.50
 -10   1   1  125.89    9.50
 -10   6   3  228.18   13.50
  -9   2   1  529.45   11.20
  -9   8   5   82.39   17.60
  -8  -2   0  268.77   10.10
  -8   5   2  197.28   10.10
  -7   3   1   35.10    9.60
  -6   0   0  196.48   13.70
  -5   8   5    8.10   14.70
  -4  -8  -1    5.40   16.10
  -4  -6  -1  158.48   15.40
  -3 -11  -1   40.80   23.20
   2  -5  -1 1042.30   22.50
   5  -7  -1 2931.81   21.80
   5   4   5  168.58   22.10
   6  -8  -1   -2.00   11.00
   7 -16  -1    6.40   16.80
   8 -15  -1  178.38   15.80
   8 -14  -1   57.79   15.80
   8 -12  -1   11.30   13.10
  11  -9   0   27.80    9.20
  12 -11   0    0.30   13.30
  12  -7   1    0.20   13.30
  13 -15   0   22.90   17.90
  13 -14   0  674.53   17.90
  13  -6   2   25.10   14.90
  14 -10   1    3.60   10.90
  15  -9   2   51.59   17.70
  15  -7   3  100.59   17.30
 -14   3   3   17.90   16.40
 -13   6   4  -11.80   17.00
 -12   3   2   -3.50   13.20
 -11   0   1  167.08   11.00
 -11   4   2  324.47   13.60
 -11   6   3    3.00   13.30
 -11   7   4  177.28   15.10
 -10   8   5    3.90   17.00
  -9  -6   0    5.80   15.70
  -9  -5   0   29.40   14.50
  -9  -4   0    7.40   14.30
  -9   5   2   73.39   12.60
  -8   3   1   22.70   12.90
  -4  -9  -1   64.69   19.70
  -4   8   5   82.79   16.90
   0 -14  -1  118.39   38.60
   4  -2   0    5.60   12.70
   5 -16  -1   23.80   20.90
   6 -16  -1   12.40   16.80
   6  -1   1  315.17   13.90
   6   2   3   26.70   12.50
   7 -15  -1   -1.10   17.40
   7 -10  -1  449.56   13.90
   7   0   2  114.69   12.60
   8 -13  -1   47.10   13.20
   9   1   5    7.30   17.60
  10  -8   0  300.97   12.80
  11  -6   1   15.20   12.40
  12 -12   0    3.50   15.00
  12  -5   2  242.78   14.60
  13  -9   1   86.59   14.40
  14 -11   1   56.09   14.50
  14  -6   3   43.90   17.30
  15 -13   1   12.20   14.30
 -14   4   3  355.86   16.80
 -13   2   2   -3.70   11.00
 -13   5   3   37.30   15.40
 -12  -3   1  209.38   13.60
 -12  -2   1   94.99   15.60
 -12  -1   1   29.20   14.50
 -12   7   4   54.49   16.00
 -11   1   1  332.27   13.90
 -10   2   1   13.60   11.60
  -9  -7   0   88.89   17.70
  -9  -3   0 1997.70   18.40
  -8  -1   0  468.75   10.40
  -8   7   3  740.33   14.90
  -7   0   0  457.35   13.70
  -7   7   3    5.10   12.40
  -6   7   3   52.59   12.10
  -2   7   4  745.83   21.20
   3   1   1  122.69   15.70
   6  -9  -1   24.20   11.90
   7 -14  -1   69.09   16.50
   7 -11  -1   12.80   12.00
   7  -2   1 3012.30   20.40
   7   2   4   12.90   13.50
   8  -1   2   62.99   12.60
   9  -7   0   11.30   12.60
  10  -5   1  540.95   13.80
  10  -3   2  605.04   14.30
  11 -10   0   12.20    9.60
  11  -4   2  336.37   14.70
  12 -13   0    1.10   15.20
  13  -5   3   27.20   16.30
  14  -8   2   12.30   11.70
  15 -10   2   49.60   17.10
 -14   1   2  512.25   19.50
 -13   3   2  135.29   15.10
 -12   0   1  153.38   14.40
 -12   4   2    4.70   14.10
 -12   6   3  412.16   16.10
 -10   5   2  106.89    9.20
  -9  -2   0   33.70   12.70
  -9   3   1   16.60    8.50
  -9   7   3  140.29   13.90
  -9   8   4  141.39   15.80
  -8   8   4    3.70   13.60
  -7   8   4   69.79   13.60
  -6   8   4   30.80   13.80
  -5   7   3 1766.32   20.50
  -4 -10  -1  537.95   25.90
  -4  -5  -1   82.39   13.10
  -2  -4  -1   90.99   19.00
  -2   5   2  853.31   19.40
   2 -15  -1   15.60   24.70
   3  -6  -1   12.40   11.90
   4  -7  -1   53.89   11.90
   4   2   2 1249.38   18.70
   4   4   4    0.10   17.90
   5  -8  -1   19.50   11.80
   5  -3   0  527.85   13.00
   6 -15  -1  368.66   17.50
   7 -13  -1  171.88   14.70
   7 -12  -1   90.69   13.40
   7  -5   0 2451.95   19.40
   7   1   3  765.42   17.40
   8  -6   0  141.39   12.90
   8  -3   1   27.10   11.80
   9  -4   1   90.09    9.50
   9  -2   2  204.18   10.70
  10  -9   0   14.40   12.60
  11 -11   0  462.45   15.50
  12 -16   0   94.29   18.40
  12 -15   0    8.90   17.00
  12 -14   0    4.10   11.60
  12  -8   1  300.17   13.50
  12  -4   3   -4.80   13.70
  13 -10   1   53.59   14.30
  13  -7   2   26.80   14.40
  13  -4   4   15.50   16.60
  14 -12   1   62.49   15.50
  15  -8   3   -3.70   13.40
 -14   2   2   43.90   17.70
 -14   5   3   14.20   15.70
 -13   7   4   39.90   15.90
 -11   2   1  129.09   13.20
 -11   5   2   35.70   13.50
 -11   8   4   81.89   14.90
 -10  -4   0    6.60   14.30
 -10   7   3   37.50   13.80
 -10   8   4   68.89   11.50
  -9  -1   0   28.70   13.50
  -8   0   0  -11.50   12.20
  -5  -7  -1  101.69   16.10
  -5  -6  -1   22.10   15.60
  -5   1   0  145.99   15.60
  -4   1   0  148.09   16.30
  -3  -4  -1   24.20   14.20
  -1  -4  -1   11.20   26.30
   1   2   1 1384.06   42.00
   2  -1   0  412.16   18.50
   5 -15  -1   33.50   18.90
   6 -14  -1    6.40   16.00
   6 -10  -1  168.48   12.50
   6  -4   0  879.21   13.40
   8   0   3  173.48   15.00
   8   1   4  131.69   15.20
   9   0   4    8.70   16.40
  10  -1   4    4.00   17.10
  11 -12   0    4.60   13.60
  11  -7   1   -3.80   12.80
  11  -3   3   75.29   14.40
  11  -2   4   38.30   16.40
  12  -3   4    7.40   12.20
  14 -13   1   64.29   16.00
  14  -9   2   95.09   16.00
  14  -7   3   40.00   16.80
  15 -11   2  -22.90   17.10
 -13  -2   1   23.20   18.40
 -13  -1   1   68.19   15.70
 -13   4   2   71.09   15.00
 -13   6   3  124.19   15.10
 -12   1   1   55.89   11.40
 -11   7   3    8.20   14.10
 -10  -6   0   14.90   16.60
 -10  -5   0  157.58   15.80
 -10  -3   0   21.20   14.80
 -10   3   1  423.16   10.60
 -10   9   5  -11.00   16.40
  -9   6   2   65.59   12.20
  -9   9   5   52.99   17.20
  -8   6   2    9.30   12.20
  -8   9   5   68.09   16.80
  -7   4   1  235.88   13.50
  -7   6   2  444.56   13.20
  -6   1   0   31.80   10.30
  -6   4   1  608.24   12.40
  -6   6   2    9.30   12.10
  -5  -8  -1   62.09   17.30
  -5   4   1   -5.40   15.20
  -5   8   4   16.00   13.00
  -3   1   0 2243.98   28.30
  -3   8   5   47.40   17.70
   3 -15  -1  198.58   22.00
   4 -15  -1   -3.80   18.40
   5  -9  -1   69.49   11.90
   6 -13  -1   88.19   13.70
   6 -12  -1  543.65   15.30
   6 -11  -1   11.50   12.30
   6   3   5   91.29   19.00
   9  -8   0  495.25   13.80
   9  -1   3  192.38   14.10
  10 -10   0   17.70   12.90
  10  -2   3   17.40   12.80
  11 -16   0   20.50   15.80
  11 -13   0   26.50   14.30
  12  -9   1    7.20   13.30
  12  -6   2   42.50   10.20
  13 -11   1   59.49   15.10
  14 -14   1   89.49   13.80
  15 -12   2   26.00   16.20
 -14   3   2   35.30   12.30
 -13   0   1   94.99   16.40
 -12   2   1   18.10   13.60
 -12   5   2  239.28   10.60
 -12   7   3    7.80   15.20
 -12   8   4   71.89   12.70
 -11   3   1  116.19   12.50
 -10  -2   0   -1.60    9.50
 -10   6   2   68.09   12.90
  -9   0   0   -4.90   12.40
  -8   4   1  298.67   10.10
  -7   1   0  527.45   13.90
  -7   9   5  132.89   15.90
  -5  -9  -1   42.60   19.10
  -5  -5  -1  551.44   15.60
  -5   6   2  238.28   13.30
  -4  -4  -1  310.17   16.30
  -4   7   3   16.90   12.10
   1  -5  -1    3.80   15.40
   5 -14  -1   40.50   17.20
   8  -7   0   79.49   12.10
  10  -6   1  381.06   10.50
  11 -15   0    7.20   15.00
  11 -14   0    7.00   11.40
  11  -5   2   29.10   12.70
  13 -12   1   22.00   16.30
  13  -8   2    7.70   14.20
  13  -6   3   79.09   15.40
  13  -5   4    5.10   16.40
  14 -10   2   15.10   16.00
 -14   4   2   79.69   15.00
 -14   6   3   56.19   13.10
 -13   1   1  158.98   16.90
 -13   8   4   17.70   16.60
 -11   6   2   -6.60   12.30
 -10  -1   0   -2.60   12.80
  -9   4   1   87.79    9.20
  -8   1   0  336.27   13.20
  -6   9   5    5.10   15.70
  -4   4   1  491.85   16.70
  -3 -12  -1   22.60   31.70
  -1   3   1  408.46   24.50
  -1   6   3  273.27   20.40
   3   5   5    8.50   24.40
   4 -14  -1    2.20   17.00
   4  -8  -1  303.47   14.10
   4   0   1  500.55   13.60
   4   3   3  146.49   15.20
   5 -13  -1   12.10   15.30
   5 -10  -1  540.65   14.80
   5   1   2  955.80   16.90
   7   2   5   54.99   18.60
   9  -9   0   10.20   12.90
   9  -5   1  629.24   14.30
  10 -11   0    1.70    9.50
  10  -4   2  214.38   13.60
  11  -8   1  447.56   14.00
  12 -10   1   37.40   13.90
  12  -5   3   63.09   14.50
  13 -13   1   93.79   17.00
  14  -8   3    7.70   16.30
 -15   3   2   -0.90   19.10
 -15   6   3  -13.90   17.10
 -13   5   2   24.40   10.10
 -13   7   3   60.89   12.30
 -12   3   1  110.49   13.90
 -11  -5   0   39.70   17.40
 -11  -4   0   12.50   16.50
 -11  -3   0   11.20   15.40
 -11  -2   0  -15.00   14.00
 -10   0   0   28.50   12.60
 -10   4   1  162.08    9.70
 -10   8   3   33.30   13.10
 -10   9   4   -1.40   14.30
  -9   8   3  184.28   14.10
  -9   9   4   -4.20   14.10
  -8   8   3  186.18   13.50
  -6  -7  -1  179.28   17.00
  -6  -6  -1  597.74   18.70
  -5  -4  -1  604.64   15.80
  -4 -11  -1    3.30   23.80
  -4   8   4    2.30   12.60
   1 -14  -1   50.29   25.40
   2  -6  -1  635.24   18.70
   3  -7  -1  226.78   13.50
   3  -2   0   30.30   19.90
   5 -12  -1   -6.50   13.10
   5 -11  -1    6.60   12.10
   5  -1   1   13.10   13.90
   6   0   2   13.00   11.50
   7  -6   0  191.48    9.80
   8  -4   1  320.17   12.90
   8   1   5   61.19   19.80
   9  -3   2  205.18   13.10
   9   0   5   44.10   19.00
  10 -16   0   12.50   17.70
  10 -15   0    3.90   14.90
  10 -13   0  319.87   15.20
  10 -12   0   28.30   10.60
  10  -1   5   29.20   17.70
  12  -7   2  166.88   10.80
  12  -4   4   -1.20   16.60
  13 -15   1   43.50   18.00
  13 -14   1    2.70   16.80
  13  -9   2   50.29   14.70
  14 -11   2   42.90   11.60
 -14   0   1  138.69   18.80
 -14   5   2   11.60   14.30
 -14   7   3   36.00   17.70
 -13   2   1   46.60   11.80
 -12   6   2   59.39   10.10
 -12   9   4  720.43   18.50
 -11  -1   0   -6.80   14.20
 -11   4   1   28.40   12.70
 -11   8   3  298.87   14.90
 -11   9   4   36.20   15.40
  -9   1   0   73.09    9.20
  -8   9   4    8.10   14.30
  -7   8   3    8.30   12.30
  -6  -8  -1   66.39   17.20
  -6  -5  -1   10.20   12.40
  -5 -10  -1   20.30   21.50
  -5   9   5   27.20   18.10
  -4   6   2  214.98   13.20
   2 -14  -1   77.29   20.80
   3 -14  -1   67.09   17.70
   4 -13  -1  101.59   16.50
   4  -9  -1  564.04   15.50
   4  -3   0    6.70   16.20
   5  -4   0 4901.91   27.30
   5   3   4  198.68   16.30
   6  -5   0  557.14   12.20
   6  -2   1  115.49   14.10
   7  -3   1   20.20    9.30
   7  -1   2  143.39   12.50
   8  -8   0    6.10   12.10
   8  -2   2  156.68    9.10
   9 -10   0   30.60   12.60
  10 -14   0   25.10   11.30
  10  -7   1   76.29   12.20
  11  -9   1  180.48   13.50
  11  -6   2   -1.90   12.10
  11  -4   3   20.80   10.40
  11  -3   4  121.39   16.50
  12 -11   1    5.60   10.10
  13  -7   3   46.80   15.40
  14 -12   2  114.69   16.60
  14  -9   3   40.90   17.30
 -15   4   2    1.10   12.70
 -14   1   1    2.70   15.30
 -13   3   1   44.50   13.90
 -13   6   2   14.90   14.40
 -13   9   4   -1.40   18.90
 -12   8   3  197.18   14.70
 -10   1   0   26.80   12.10
  -9   7   2   95.59   13.00
  -8   5   1  175.78   12.20
  -7   2   0  253.97   14.00
  -7   9   4   54.89   14.40
  -6  -4  -1  384.26   14.40
  -6   2   0  797.12   17.00
  -4  -3  -1  229.98   15.60
  -3   7   3  145.39   14.70
  -2   1   0  398.06   19.10
   2   3   2    1.90   15.50
   4 -12  -1  306.57   17.10
   4 -10  -1  401.16   16.30
   5   2   3    0.90   14.50
   9 -16   0   69.09   15.80
   9 -11   0   44.80   13.60
  10  -3   3  278.47   13.70
  10  -2   4  841.12   18.30
  12 -12   1  130.99   14.70
  12  -8   2  189.68   14.00
  13 -10   2   -5.60   14.70
  13  -6   4    1.40   16.40
  14 -13   2   -8.10   18.10
 -15   5   2   12.50   16.60
 -15   7   3  123.99   14.80
 -14   2   1  159.78   15.50
 -13   8   3    6.90   11.50
 -12  -4   0   22.90   17.80
 -12  -3   0   -5.30   16.80
 -12  -2   0  295.97   16.50
 -12   4   1    5.70    9.90
 -11   0   0  454.25   11.50
 -11   7   2  229.08   13.90
 -10   5   1  534.55   14.10
 -10   7   2   95.59    9.30
  -9   5   1  569.94   11.30
  -9  10   5   28.80   17.70
  -8   2   0   20.20    8.50
  -8   7   2  223.58    9.80
  -7  -6  -1  102.69   16.30
  -7  -5  -1    0.60   15.20
  -7   5   1    4.70    9.10
  -7   7   2  110.09   12.10
  -6  -9  -1   -3.90   17.50
  -6   8   3   -3.40   12.60
  -5  -3  -1  161.78   13.60
  -5   2   0  137.09   11.70
  -3  -3  -1    6.10   14.70
  -3   4   1  676.43   14.90
   3 -13  -1   40.90   17.20
   3  -8  -1  173.58   15.60
   4 -11  -1    0.80   12.90
   6   2   4   16.00   13.10
   7  -7   0  471.85   13.80
   7   1   4   71.39   15.60
   8  -9   0   73.59   12.40
   8   0   4    7.20   15.90
   9 -15   0  436.56   17.00
   9 -12   0   30.80   13.50
   9  -6   1  399.86   10.40
   9  -2   3  363.16   14.30
   9  -1   4    7.70   14.20
  10  -5   2  127.09   13.10
  11 -10   1  221.58   13.70
  12 -15   1   21.90   16.10
  12 -14   1  149.88   16.60
  12 -13   1  133.59   12.30
  12  -6   3  369.36   12.40
  13  -8   3   31.50   16.40
  14 -10   3   -0.70   18.20
 -14   3   1   51.19   16.00
 -14   6   2   -6.20   10.70
 -14   8   3    9.30   16.00
 -13   4   1   56.99   13.50
 -12  -1   0    0.60   14.30
 -12   7   2  181.18   14.50
 -11   1   0   -8.80   13.40
 -11   5   1    7.70   13.20
  -9   2   0   60.69    9.40
  -8  10   5    1.40   16.80
  -7  -7  -1   79.89   14.60
  -7  -4  -1    0.70   12.50
  -6  -3  -1  375.66   14.50
  -6   5   1  363.56   11.30
  -6   9   4  182.78   14.20
  -2   8   5   10.80   22.50
  -1 -13  -1    4.00   33.90
   6   1   3   34.50   12.60
   7   0   3    4.40   12.50
   8  -5   1  172.48   13.20
   8  -1   3    0.00    9.10
   9 -14   0   45.90   13.90
   9 -13   0   16.00   10.00
  10  -8   1   42.50    9.20
  11  -7   2  240.58   13.00
  11  -5   3    9.60   13.40
  11  -3   5    9.50   18.00
  12  -9   2 1143.19   16.80
  12  -5   4  162.38   13.30
  13 -11   2   26.80   10.80
 -15   2   1   67.69   17.40
 -15   6   2  260.87   17.00
 -15   8   3    1.90   19.10
 -13   7   2   37.50   14.40
 -12   0   0   13.40   13.40
 -12   5   1   98.89   13.30
 -11   9   3  115.29   14.30
 -11  10   4   -3.90   15.00
 -10   2   0 2217.08   18.00
 -10   9   3    7.10   12.70
  -7  -8  -1  226.18   20.20
  -7  -3  -1   70.69   14.40
  -6   7   2  140.79   12.80
  -4   2   0   -5.70   16.40
  -3   8   4  182.48   18.90
  -1   7   4  133.59   24.40
   2 -13  -1   78.59   19.20
   2   5   4  151.88   22.90
   3 -12  -1   -2.50   15.50
   3  -9  -1  391.96   17.00
   6  -6   0  210.38   13.90
   8 -16   0  189.38   17.70
   8 -10   0 2250.57   18.60
   9  -4   2   96.19    9.50
  10  -2   5   13.00   16.20
  11 -11   1  158.08   10.60
  11  -4   4  234.98   16.90
  12  -7   3    8.60   14.60
  13 -12   2   38.20   15.00
  13  -9   3   72.19   15.50
  13  -7   4   23.00   13.20
  14 -11   3   31.50   13.90
 -15   3   1   25.80   17.60
 -14   4   1  488.75   16.50
 -14   7   2   15.50   14.60
 -13  -2   0   30.90   17.10
 -13  -1   0   48.70   16.70
 -13   9   3   68.59   16.00
 -12   1   0   15.10   14.20
 -12   9   3   -0.10   11.00
 -12  10   4    9.90   12.40
 -11   2   0   44.40   12.90
 -10  10   4   30.60   14.70
  -9   9   3  128.79   14.20
  -9  10   4    2.40   14.60
  -8  -6  -1   -1.30   17.00
  -8  -5  -1   19.00   13.90
  -8  -4  -1  331.97   14.70
  -7  10   5  125.69   17.20
  -6 -10  -1   84.39   23.20
  -5 -11  -1   47.30   25.50
  -5   5   1  511.95   15.70
  -5   8   3   15.60   12.00
  -4   9   5  156.38   19.30
  -3   6   2  408.46   16.00
   2  -7  -1    2.60   11.30
   3 -11  -1  435.26   17.80
   3 -10  -1   66.89   15.00
   4   4   5   78.89   18.10
   7  -8   0  347.27   12.80
   7  -4   1  241.78   13.70
   8 -15   0   75.69   15.80
   8 -11   0  205.38   13.50
   8  -3   2    4.40   11.80
   9  -7   1  228.08    9.90
  10  -9   1    5.40    8.80
  10  -4   3   95.69   14.10
  11 -16   1   25.10   18.50
  11 -13   1   47.20   15.70
  11 -12   1   50.79   10.60
  12 -10   2   -9.60   14.10
  13 -14   2  390.56   20.50
  13 -13   2   54.69   12.90
 -15   7   2   86.19   15.40
 -14   9   3   33.00   16.90
 -13   0   0   22.90   16.00
 -13   5   1   50.89    9.90
 -11   8   2  216.38   14.30
 -10   6   1  380.36   13.40
 -10   8   2   76.59   13.40
  -9   3   0  647.34   14.40
  -9   6   1  369.56   14.00
  -8  -7  -1    6.80   18.40
  -8  -3  -1  460.95   14.40
  -8   3   0  116.79    9.60
  -8   9   3  178.68   14.30
  -7  -9  -1  129.39   23.30
  -7   3   0   12.10   13.90
  -6  -2  -1   38.70   13.30
  -5  -2  -1    2.20   12.10
  -5   9   4   96.99   16.10
   0 -13  -1   86.39   26.10
   1 -13  -1   16.70   20.60
   5  -5   0   45.00   14.80
   6  -3   1   18.90   13.30
   7 -16   0   60.09   18.40
   8 -14   0    5.00   13.40
   8 -13   0   -9.70   13.60
   8 -12   0   13.60   12.40
   8   0   5   54.09   17.70
   9  -1   5   65.69   15.70
  10 -10   1  241.38   13.40
  10  -6   2   78.49    9.20
  10  -3   4  192.28   16.20
  11 -15   1    0.40   13.00
  11 -14   1   21.00   11.70
  11  -8   2  219.38   14.40
  12  -6   4   18.40   15.00
  13 -10   3   25.30   15.90
  13  -8   4   17.20   17.40
 -15   4   1    9.20   16.10
 -14   5   1   37.70   14.80
 -13   1   0    0.70   15.00
 -13   8   2   21.30   15.40
 -12   2   0   20.00   10.50
 -12   6   1  573.64   15.00
 -12   8   2  189.78   11.10
 -11   6   1    9.30    8.70
 -10   3   0  345.57   10.60
  -9  -5  -1   48.20   17.80
  -9  -4  -1  112.29   16.40
  -9   8   2  163.38   13.10
  -8   6   1   28.10    9.00
  -8  10   4  737.13   18.40
  -7  -2  -1  230.08   12.70
  -6   3   0 1238.68   17.80
  -5   7   2  492.45   15.30
  -4  -2  -1  659.53   15.90
  -2  -3  -1   52.29   17.10
  -1   5   2 2190.18   35.30
   1  -6  -1  379.36   20.10
   2 -12  -1   33.60   16.70
   3   2   2  938.21   20.10
   5   3   5   44.20   16.70
   6  -7   0  552.04   13.80
   6   2   5   17.50   17.10
   7  -9   0   57.39   12.30
   7  -2   2  497.95   10.70
   7   1   5  271.47   17.40
   8  -6   1   45.90   13.20
   9  -8   1  331.67   13.30
   9  -3   3   16.00   13.30
   9  -2   4   67.59   13.80
  11  -6   3    1.20   10.50
  11  -4   5    9.90   17.70
  12 -11   2    6.40   10.60
  12  -8   3  179.98   14.50
 -16   7   2  156.28   18.70
 -15   5   1   20.70   15.20
 -14   0   0   40.80   17.90
 -14   8   2   15.40   15.80
 -13   2   0   71.69   14.40
 -13   6   1  189.48   14.70
 -11   3   0  191.08    9.80
  -9  -6  -1  464.85   20.40
  -9  -3  -1   -6.90   14.10
  -8  -8  -1    6.40   19.10
  -8  -2  -1   53.09   12.20
  -8   8   2   54.79   12.70
  -7   6   1   67.59   12.80
  -7   9   3  329.17   13.90
  -6  10   5   24.50   15.80
   2  -8  -1   44.70   14.90
   2   1   1  445.46   20.00
   4  -4   0  800.22   15.30
   4   1   2 2303.87   23.80
   5  -2   1   31.10   14.40
   5   0   2   23.30   12.50
   6  -1   2  236.58   10.10
   7 -15   0    5.90   15.10
   7 -10   0  344.67   13.00
   8  -2   3   -4.60   13.00
   9  -5   2   59.69    9.40
  10 -16   1   44.10   17.60
  10 -12   1   16.20   13.20
  10 -11   1  308.67   10.40
  10  -7   2   97.19   11.90
  11  -9   2  121.39   13.90
  11  -5   4   21.60   15.40
  12 -13   2   16.10   15.60
  12 -12   2    2.90   10.60
  12  -7   4   49.10   15.50
  13 -11   3   43.10   11.80
  13  -9   4   17.90   18.40
 -15   8   2   46.50   17.30
 -14   1   0  744.63   19.20
 -14   6   1   60.49   15.00
 -14  10   3    9.50   15.60
 -13  10   3   30.30   15.90
 -12   3   0   36.80    9.60
 -12  10   3   23.40   15.70
 -12  11   4    5.70   18.00
 -11  10   3  154.58   15.70
  -9  -7  -1   18.70   19.60
  -9  -2  -1  184.88   13.90
  -7  -1  -1 1195.98   16.50
  -7  10   4  195.68   17.60
  -6  -1  -1   68.39   12.60
  -5   3   0  559.24   17.20
  -4   5   1    7.30   13.90
  -3   2   0   24.80   14.50
   2 -11  -1  188.18   17.00
   3   0   1 2603.14   26.70
   4  -1   1  828.02   17.60
   6 -16   0    0.00   16.50
   7 -14   0   13.70   13.90
   7 -13   0    7.10   12.60
   7 -11   0  716.13   15.50
   7  -5   1    1.80   13.10
   8  -1   4   64.59   14.40
   9  -9   1  198.58   12.60
  10 -15   1   26.40   15.40
  10 -14   1  463.25   16.80
  10 -13   1   39.40   14.90
  10  -5   3  346.37   14.50
  10  -3   5  123.79   18.40
  11  -7   3   -7.50   13.20
  12 -15   2    3.20   17.90
  12 -14   2   23.30   16.20
  12  -9   3   -3.00   13.70
  13 -12   3    0.20   12.40
 -16   5   1   58.39   19.30
 -16   8   2  124.69   18.50
 -15   6   1    0.90   14.50
 -14   2   0    2.80   16.20
 -13   3   0  343.07   15.40
 -11   4   0  726.43   14.20
 -11   7   1    2.10   12.70
 -11  11   4  133.39   16.80
 -10  -5  -1   51.09   15.60
 -10  -4  -1    3.50   15.10
 -10  -3  -1   47.20   14.50
 -10   4   0   65.39    9.30
 -10  10   3  174.28   15.90
  -9  -1  -1    8.20   12.30
  -9   4   0  366.36   10.00
  -8  -1  -1  324.77   13.10
  -8   4   0   71.69   13.00
  -7   8   2   66.29   11.90
  -6   6   1   26.80   12.80
  -5  -1  -1  388.46   14.50
  -4   8   3  186.58   15.70
  -2   4   1 1397.66   26.00
   1 -12  -1   14.40   18.60
   2 -10  -1   43.90   15.40
   2  -9  -1  211.58   13.80
   2   4   3   79.29   16.70
   3  -3   0    9.40   14.10
   3   4   4   26.50   17.10
   5  -6   0   21.70   13.80
   6  -8   0   13.90   12.30
   7 -12   0  481.95   11.50
   7  -1   3   56.99   12.70
   7   0   4   98.49   14.50
   8  -7   1 1226.88   15.40
   8  -4   2   15.40   11.90
  10  -4   4   60.29   14.70
  11 -10   2   13.40    9.90
  11  -5   5   12.40   16.50
  13 -13   3   53.39   13.40
  13 -10   4   -3.70   17.80
 -15   1   0   41.90   18.90
 -14   9   2  101.19   16.30
 -13   7   1   86.89   13.70
 -13   9   2   44.80   11.00
 -12   4   0    8.60   12.90
 -12   7   1    3.20    9.90
 -12   9   2 1070.69   14.30
 -11   9   2  104.69   10.20
 -10  -6  -1   27.00   17.20
 -10  -2  -1   35.70   13.50
 -10   7   1   59.39    9.30
 -10   9   2    8.20   13.50
 -10  11   4   10.60   15.30
  -9   7   1  235.08   13.20
  -9  10   3   79.69   14.50
  -8  11   5   36.10   18.00
  -7   4   0   18.90   14.30
  -6   9   3   12.20   12.60
  -3  -2  -1 1062.09   20.30
   5 -16   0   30.00   18.80
   6 -15   0    8.80   14.80
   6   0   3   12.50   12.20
   6   1   4  133.89   14.10
   9 -16   1   96.29   17.30
   9 -10   1  109.99   12.30
   9  -6   2   61.09   12.20
   9  -4   3   50.79   13.60
   9  -2   5  109.09   16.00
  10  -8   2   65.19    9.80
  11 -11   2  178.68   13.40
  11  -6   4    0.50   14.70
  12 -10   3   19.60   10.70
  12  -8   4   68.29   12.30
 -16   6   1   68.19   17.00
 -15   2   0   -1.80   18.10
 -15   9   2   36.20   16.40
 -14   3   0   -0.40   11.80
 -14   7   1   67.19   13.90
 -13   4   0    7.00   14.20
 -11  -4  -1   -0.90   16.50
 -11  -3  -1   71.59   16.40
 -11  -2  -1   88.89   14.10
 -10  -1  -1  235.68   13.40
  -9   0  -1  184.78   12.80
  -9  11   4   35.70   15.80
  -8   0  -1  284.07   13.00
  -8   7   1 1181.68   15.30
  -7   0  -1    0.60   12.10
  -2   7   3    2.30   16.10
   0  -5  -1  468.35   26.70
   2  -2   0   65.69   15.60
   4   3   4   42.20   12.80
   5   1   3  281.07   15.70
   5   2   4  774.92   17.40
   6 -14   0   76.19   15.00
   6  -9   0  640.24   14.00
   6  -4   1  665.23   15.70
   7  -3   2  120.29   12.50
   8  -8   1  284.47   13.00
   8  -1   5   18.10   14.80
   9 -15   1   -4.80   15.90
   9 -12   1  104.59   13.60
   9 -11   1  136.29   12.50
   9  -3   4  171.58   14.90
  10  -6   3  237.58   14.00
  11 -15   2    1.00   17.20
  11 -14   2   33.40   15.40
  11 -13   2    5.50   16.10
  11 -12   2    4.90   10.50
  11  -8   3  271.87   11.00
  12 -11   3   -0.10   11.50
 -16   9   2   15.30   17.70
 -15   3   0   24.80   17.20
 -15   7   1  178.98   11.70
 -14   4   0    5.30   15.90
 -14  11   3   54.19   18.60
 -13  11   3   46.20   17.30
 -11  -5  -1   37.00   17.70
 -11  -1  -1    8.50   14.90
 -11   5   0    2.50   12.50
 -10   0  -1  283.47   13.90
 -10   5   0   24.40   12.50
  -9   9   2   22.80    9.60
  -8  10   3   -1.60   13.70
  -6   0  -1   16.40   12.80
  -6   4   0  942.81   17.10
  -6   8   2  147.89   12.90
  -6  10   4   51.79   16.70
  -5  10   5  143.69   20.30
  -4  -1  -1   -9.70   13.40
  -4   3   0   -5.80   17.10
  -4   7   2  113.69   13.20
  -4   9   4   14.00   16.60
   0 -12  -1  156.38   21.30
   1 -11  -1  237.18   19.70
   1  -7  -1   64.49   14.90
   1  -1   0   80.49   25.30
   3   3   3   11.30   14.10
   4  -5   0  144.39   15.00
   4   2   3  462.05   15.20
   6 -13   0  131.49   13.90
   6 -10   0   59.09   12.30
   7  -6   1   62.59   13.20
   8  -3   3    9.30   13.40
   9 -14   1   38.90   10.60
   9 -13   1   53.09   13.70
  10  -9   2    1.20    9.60
  10  -5   4   17.50   14.30
  10  -4   5   26.90   15.60
  11  -9   3  106.49   14.10
  11  -7   4  158.28   15.40
  11  -6   5   -4.10   18.50
  12 -13   3   70.79   18.10
  12 -12   3   74.39   12.60
  12  -9   4  590.64   16.30
 -16   7   1  120.99   16.30
 -13   5   0    1.80   13.60
 -13   8   1   17.90   13.40
 -12  -3  -1  208.98   17.70
 -12  -2  -1   80.99   16.60
 -12   5   0  544.85   11.80
 -12   8   1  280.67   13.80
 -12  11   3    4.60   11.90
 -11   0  -1  170.18   14.10
 -11   8   1  414.96   13.70
 -11  11   3   99.09   14.80
  -9   5   0   -7.60    9.20
  -8   9   2   -5.50   12.20
  -7  11   5    6.90   19.70
  -5   6   1  299.77   14.60
   4 -16   0    8.40   17.50
   5 -15   0  156.38   15.90
   5  -7   0  228.08    9.90
   6 -12   0   12.10   12.20
   6 -11   0   -2.70    9.10
   6  -2   2  218.98   13.20
   7   0   5    2.60   15.10
   8 -16   1    3.00   17.00
   8  -9   1  289.07   13.40
   8  -5   2  231.38   10.20
   8  -2   4   38.90   14.10
   9  -7   2   98.09    9.40
  10 -10   2  124.49   13.80
  12 -10   4    1.20   18.10
 -15   4   0    4.70   12.50
 -15   8   1    8.70   15.50
 -15  10   2   49.50   17.30
 -14   5   0   34.10   14.70
 -14   8   1    1.90   10.50
 -14  10   2    7.10   12.10
 -13  10   2   -1.40   10.80
 -12  -1  -1   22.20   14.60
 -12  10   2   25.80   13.50
 -11  10   2    0.80   13.30
 -11  12   4   -0.40   16.30
 -10   1  -1  126.69   14.10
 -10   8   1   37.70   13.10
  -9   1  -1  276.57   12.30
  -8   1  -1    5.70   12.10
  -8   5   0  769.02   14.60
  -8  11   4  113.79   15.80
  -7   7   1    3.90    8.80
  -3   9   5   95.29   25.80
   1 -10  -1   15.30   17.40
   1  -8  -1 1163.08   23.70
   1   6   5   25.80   24.30
   5 -14   0   26.20   16.10
   5  -3   1 1049.20   14.70
   6   1   5   10.70   16.80
   8 -15   1  144.19   15.40
   9  -5   3  366.96   10.60
   9  -3   5   13.50   16.00
  10 -11   2   26.00   13.90
  10  -7   3   43.80   10.00
  11 -10   3  144.19   15.40
  11  -8   4   58.39   15.70
  12 -11   4    3.30   18.60
 -16   4   0  121.09   19.10
 -16   8   1   -0.20   16.60
 -15   5   0   -3.80   16.30
 -13  -2  -1   32.50   16.40
 -13  -1  -1   48.90   15.70
 -12   0  -1  147.29   11.60
 -11   1  -1  331.47   13.70
 -10  11   3  201.88   15.30
  -9   8   1  305.17   13.20
  -7   1  -1   91.19   12.70
  -7  10   3  294.87   16.20
  -5   0  -1  515.85   12.50
  -5   9   3   48.90   15.40
  -3   5   1   32.70   13.40
  -1 -12  -1  140.49   23.80
   1  -9  -1  313.57   17.40
   4 -15   0   24.80   18.80
   5  -8   0  124.59   12.80
   6  -5   1  403.86   15.40
   7  -7   1   12.80   11.80
   7  -2   3 1702.73   17.70
   7  -1   4  124.89   14.00
   8 -14   1   56.89   14.90
   8 -11   1  115.09   13.40
   8 -10   1    9.20    9.30
   9  -8   2  167.48   12.70
   9  -4   4   82.09   14.70
  10 -15   2   17.80   12.60
  10 -14   2   75.69   16.50
  10 -13   2  132.99   16.50
  10 -12   2   -1.10   10.50
  10  -6   4   73.89   15.20
  10  -5   5  115.59   16.60
  11 -11   3  113.79   15.60
  11  -7   5   -0.80   13.90
 -16   5   0   38.00   16.60
 -14   6   0   26.40   14.40
 -13   0  -1   83.99   16.20
 -13   6   0    4.50    9.70
 -12   1  -1   47.50   13.60
 -12   6   0    5.40    9.20
 -11   6   0   45.50    9.40
 -10   2  -1    8.80   12.80
 -10   6   0  329.97   13.40
 -10  10   2  120.49   12.90
 -10  12   4    7.90   16.80
  -9   2  -1  529.25   13.00
  -7   5   0 2218.88   17.00
  -7   9   2  189.68   12.90
  -5   4   0 4895.41   27.70
  -2   6   2 1206.08   22.70
  -1   1   0   80.69   28.40
   5 -13   0  104.09   13.90
   5  -9   0  390.66   13.30
   5  -1   2    6.40   13.00
   5   2   5   -5.90   14.30
   6   1   6   51.09   17.90
   7 -16   1    6.10   17.20
   7  -4   2  176.28    9.50
   8 -13   1   48.20   10.50
   8 -12   1    9.40    9.70
   8  -6   2    6.00   12.10
   8  -4   3  184.48   12.80
   8  -2   5  -11.00   15.40
  10  -8   3   31.60   10.10
  11 -14   3   19.50   19.80
  11 -13   3   18.20   17.40
  11 -12   3   22.00   11.80
  11  -9   4   23.20   17.00
 -15   6   0  525.25   17.90
 -15   9   1  380.46   17.20
 -15  11   2   -1.00   17.40
 -14   9   1   40.40   10.90
 -14  11   2   28.80   16.20
 -13   1  -1  139.79   16.20
 -13   9   1  106.99   10.50
 -13  12   3   10.40   15.80
 -12   2  -1   21.30   14.10
 -12   9   1   -6.60   13.60
 -11   2  -1  130.89   10.10
  -9   6   0    1.50   11.80
  -9  11   3   63.89   14.70
  -8   2  -1    5.00   12.30
  -6   1  -1  295.27   13.70
  -6   7   1  100.49   13.20
  -5   8   2    7.60   12.60
   0 -11  -1  182.78   20.10
   2   5   5  668.43   24.30
   3  -4   0  145.49   11.70
   3   4   5    6.00   16.50
   4  -6   0  688.73   13.30
   4  -2   1 1341.07   17.20
   4   3   5   50.89   14.90
   5 -12   0   66.89   13.40
   5 -11   0   27.90   11.90
   5 -10   0   21.20   11.70
   5   2   6  149.39   21.60
   6  -1   3  184.68   13.00
   6   0   4   30.50   12.50
   7  -8   1   11.40   12.50
   8  -3   4   13.20   12.50
   9 -16   2  117.09   19.60
   9  -9   2   34.50    9.10
   9  -6   3  228.78   10.00
   9  -4   5   20.60   15.30
  10  -9   3    1.40   13.60
  10  -7   4    3.70   15.00
  10  -6   5   63.89   17.00
  11 -10   4   22.70   16.00
  11  -8   5   80.29   14.20
 -16   6   0   26.90   18.20
 -16   9   1   26.30   12.80
 -14   0  -1  121.19   16.50
 -14   1  -1    8.90   16.50
 -13   2  -1   54.09   15.10
 -13  11   2   27.00   11.40
 -12  11   2   11.40   13.60
 -12  12   3   67.99   12.30
 -11   9   1  161.88    9.70
  -9  10   2    3.10   12.50
  -8   8   1  254.67   10.10
  -7  11   4  216.88   16.60
  -3  -1  -1  124.99   18.70
  -2   2   0   72.59   22.70
   3 -15   0   -0.90   18.00
   4 -14   0   -0.80   14.80
   4   0   2  171.68   13.40
   4   3   6   17.40   19.80
   7 -15   1    1.60   14.40
   7  -9   1  505.15   13.70
   7  -1   5   38.20   14.90
   8  -7   2  252.77   13.00
   9 -15   2  233.38   18.40
   9 -10   2    5.70    9.30
   9  -5   4    4.60   14.20
  10 -10   3  167.98   13.60
  11 -11   4  134.69   17.20
 -15   7   0   31.50   15.40
 -14   2  -1  150.48   17.40
 -14   7   0    3.80   13.60
 -13   7   0  136.19   10.50
 -12   3  -1  102.39   14.10
 -12   7   0   63.29    9.70
 -11   3  -1  115.39   12.40
 -11   7   0  578.64   14.60
 -11  12   3   32.40   15.80
 -10   3  -1  444.36   13.90
 -10   9   1   11.40   12.80
  -9  12   4   11.00   16.20
  -8   6   0  129.59   13.10
  -7   2  -1 2895.51   20.30
  -6   5   0  587.24   16.20
  -4   0  -1  502.85   16.70
  -4   6   1  132.39   13.80
   5  -4   1    2.90   13.80
   6 -16   1    3.50   17.40
   6  -6   1   14.30    9.40
   6  -3   2  420.56   13.20
   7 -14   1   55.39   14.50
   7 -13   1  144.49   13.60
   7 -10   1  417.76   13.30
   7  -5   2 1171.48   15.20
   7  -3   3   12.90   11.80
   7  -1   6   29.00   18.30
   9 -14   2    9.50   11.80
   9 -13   2   44.90   15.60
   9 -12   2   16.20   14.10
   9 -11   2  125.89   10.40
   9  -7   3  123.19   13.10
  10 -11   3  190.68   15.50
  10  -8   4   65.29   16.20
  10  -7   5    9.60   15.80
  11 -12   4  -10.40   15.80
 -13   3  -1   48.50   10.80
 -11  11   2  156.38   11.00
  -9   3  -1   16.80    9.20
   4  -7   0   -0.40    9.30
   8  -5   3  101.09    9.60
  10 -12   3    1.40   10.70
 -11  -2  -3   62.09   16.90
  -9  -4  -2   52.49   14.00
  -8   9  -4    6.60   16.40
  -8  10  -5    0.30   19.90
  -7  -2  -1  142.59    9.00
  -7  -1  -1 1002.90   12.50
  -6  -6  -1  629.44   14.60
  -6   6  -2    4.30   17.00
  -5  -8  -1   65.79   12.70
  -4 -10  -1  580.94   15.90
  -3  -4   0    4.30    9.80
  -2  -7   0   73.29   12.70
  -2  -1   0   25.00   14.10
  -1  -9   0   19.50   12.50
   1   9  -4   -4.60   15.50
   2   0   0   61.39   22.50
   2   6  -2  148.69   13.30
   3 -13   0   25.00   14.30
   4   3  -1  240.88   14.20
   5  -1   0  116.69   14.50
   7 -15   0    2.30   15.40
   7   5  -3    7.10   10.40
   8 -15   0   54.09   17.30
   9 -15   0  433.96   19.30
   9   2  -2  137.79   10.20
  10 -15   0    2.60   15.40
  10  -1  -1  120.69   13.10
  10   3  -3   30.20   16.40
  11  -2  -1  126.39   13.00
  11   2  -3   66.79   13.50
  12 -13   0    0.80   20.90
  14  -6  -1   46.20   15.30
  15  -4  -2    3.10   17.70
  16 -10  -1   -6.80   23.00
 -12   4  -4    2.50   18.00
 -11  -1  -3    9.90   15.60
 -11   0  -3   38.60   16.30
 -11   1  -3  219.08   17.10
 -11   2  -3   55.59   14.50
 -10   5  -3  242.08   20.00
  -9  -3  -2 1283.17   17.80
  -9   2  -2  139.39   13.30
  -8  -6  -2   23.30   16.30
  -7  -8  -2   92.29   17.70
  -4  10  -4   54.99   13.90
  -3 -11  -1   53.89   11.10
  -3   4  -1  628.44   22.30
  -2 -12  -1  171.28   16.90
  -1 -13  -1    1.90   17.70
   0 -14  -1  141.49   18.10
   0 -10   0   31.50    9.10
   1 -11   0   -4.00   13.50
   1   4  -1   16.50   10.80
   1   8  -3  208.88   13.40
   2 -12   0   -7.90   13.90
   4   7  -3   18.10   13.30
   4   8  -4   11.40   17.30
   5 -14   0   20.40   15.00
   6   2  -1   39.20    8.70
   6   6  -3  453.05   14.40
   6   7  -4  -13.90   18.40
   8  -3   0  114.59   13.10
   8   3  -2  236.48   10.60
   9  -4   0  340.37   14.70
   9   0  -1  188.58   13.40
   9   4  -3   82.69   16.10
  10  -5   0   18.50   14.90
  11 -14   0   -1.70   16.80
  12  -3  -1  123.99   14.10
 -12   3  -4   16.30   19.30
 -10  -4  -3   -3.20   16.10
  -9  -2  -2  114.29   12.90
  -9  -1  -2   -3.10   13.00
  -9   1  -2   -5.80   12.80
  -8   4  -2    4.30   15.70
  -7   8  -3    3.00   15.10
  -6  -5  -1   13.20    8.90
  -5  -7  -1  112.39   14.10
  -5  10  -4   12.40   14.10
  -5  11  -5   -0.40   19.20
  -4  -9  -1   58.39   12.90
  -4  11  -5    3.10   18.00
  -3   7  -2  181.58   13.90
  -3  10  -4   12.90   14.00
  -3  11  -5   13.50   17.60
  -2  -6   0   13.40    8.90
  -2   7  -2 1152.88   16.20
  -2  10  -4   69.29   15.40
  -1  -8   0   70.99    8.90
  -1   7  -2  488.95   13.40
   2   4  -1  128.39   14.60
   2   8  -3   12.00   13.30
   2   9  -4   23.70   14.60
   3   0   0    9.60   18.00
   3   6  -2  259.77   13.30
   4 -13   0   -5.20   13.80
   5   5  -2  117.19    9.80
   6 -14   0   98.89   14.50
   7  -2   0  237.28   13.80
   7   4  -2  267.27   14.10
   8   1  -1  337.87   13.70
   8   5  -3   21.30   14.50
  11   1  -2   10.30   15.40
  12   0  -2   -4.20   15.90
  13  -4  -1   46.20   14.50
  13  -1  -2   -7.60   16.70
  15  -7  -1  159.38   19.30
 -12   1  -4    9.40   17.90
 -12   2  -4    0.60   17.30
 -11   6  -4    1.10   24.60
  -9  -6  -3  271.47   18.20
  -9   0  -2   25.50   12.40
  -8  -5  -2   23.40   10.70
  -7  -7  -2   11.00   16.20
  -6  -9  -2  309.77   17.00
  -6  -4  -1  297.07   10.10
  -6   1  -1  286.57   14.10
  -6  10  -4   17.00   14.20
  -6  11  -5  -12.10   20.10
  -3 -10  -1   47.20   13.50
  -3   9  -3  249.38   14.30
  -2  -5   0  256.57   10.50
  -2  -4   0  799.82   16.20
  -2  -3   0  143.09   15.20
  -2  -2   0    3.90   11.30
  -2   9  -3  145.89   13.60
  -1  -7   0  337.77   12.40
  -1  10  -4    6.70   14.30
   0  -9   0    6.70    9.10
   0   7  -2  114.39   12.40
   1 -10   0   42.70   12.60
   2 -15  -1   14.60   18.90
   2 -11   0   20.60   13.70
   3 -12   0 1998.10   18.10
   3   9  -4    3.40   15.30
   5   3  -1  177.08   12.40
   5   7  -3   72.39   13.80
   5   8  -4    7.20   19.00
   7 -14   0   -4.40   14.40
   7   2  -1  238.18   12.90
   8 -14   0    8.70   15.80
  10 -14   0   26.20   17.00
  10   2  -2   19.30   13.70
  11  -6   0   37.20   15.50
  11   3  -3   61.99   18.80
  12 -12   0    5.40   24.40
  12  -8   0   73.49   20.80
  14  -5  -1   37.80   14.80
  14  -2  -2   23.40   15.60
  15  -3  -2  -12.90   16.70
  16  -9  -1    8.70   19.60
 -10  -3  -3   35.30   16.60
  -9  10  -5    0.20   21.00
  -8  -4  -2  253.07   15.10
  -6  -3  -1  265.27   10.00
  -6  -2  -1   51.19   11.60
  -6   0  -1   11.60   12.60
  -5 -10  -2   28.80   16.70
  -5  -6  -1   13.00   12.40
  -4  -8  -1   15.80   12.40
  -4   7  -2   93.09   13.10
  -4   9  -3  276.97   13.10
  -2 -11  -1   61.99   10.50
  -1 -12  -1  168.58   15.10
  -1   9  -3  204.18   14.10
   0 -13  -1   78.19   15.80
   0  10  -4   24.70   14.80
   1 -14  -1   75.19   12.60
   1   7  -2   53.99   12.90
   3   4  -1   26.80    9.60
   3   8  -3   74.09   15.00
   4 -16  -1   31.90   18.70
   4   6  -2  237.58   13.30
   5 -13   0  101.79   10.20
   6  -1   0   37.10   13.40
   6   5  -2  -23.50   13.20
   7   6  -3   77.99   14.60
   9 -14   0   16.00   14.10
   9   3  -2 1320.07   14.10
  10   4  -3    5.50   17.90
  11  -1  -1  338.67   14.50
 -10  -2  -3   23.50   15.60
  -9  -5  -3   24.50   17.90
  -7  -6  -2   39.50   15.10
  -7  10  -4  210.78   17.80
  -7  11  -5    4.20   17.00
  -6  -8  -2   12.20   15.60
  -6  -1  -1   75.29   12.10
  -5   9  -3   48.80   12.80
  -4 -11  -2    1.40   15.60
  -3 -12  -2  -13.70   16.70
  -3  -9  -1  119.59   13.70
  -1  -6   0  542.75   14.70
   0  -8   0    2.60    9.10
   0   9  -3  127.79   13.10
   1  -9   0  504.85   13.80
   1  10  -4   18.90   17.20
   3 -15  -1  258.37   18.40
   3 -11   0   92.59   13.40
   4 -12   0   87.19    9.70
   4   0   0  878.71   16.30
   4   9  -4   23.10   17.90
   6 -13   0  152.08   14.00
   6   3  -1  389.56   13.90
   8   4  -2  246.78   13.40
   9   1  -1   10.50   12.80
   9   5  -3   61.99   16.60
  10   0  -1  284.17   10.80
  11 -13   0   30.30   16.80
  12  -2  -1   13.70   10.00
  13  -3  -1   62.89   14.60
  15  -6  -1   -6.90   17.80
  16  -8  -1    5.20   19.20
 -10  -1  -3  142.39   14.80
 -10   4  -3   94.49   15.80
  -8  -7  -3   -7.70   13.60
  -8  -3  -2  188.68   10.50
  -5  -9  -2   10.90   15.40
  -5  -5  -1  571.04   10.90
  -4  -7  -1   27.10   12.10
  -2 -10  -1   14.30   13.40
  -1 -11  -1   71.59   13.20
  -1  -5   0   41.60   14.10
  -1  -1   0  424.46   18.90
   0   5  -1  546.45   15.60
   1 -13  -1   26.40   15.00
   1   9  -3   92.19   13.40
   2 -14  -1  116.99   16.40
   2 -10   0  263.37   10.40
   2   7  -2  188.28   10.10
   2  10  -4   -3.90   15.70
   4   4  -1  327.67   10.40
   4   8  -3    6.70   13.70
   5 -16  -1   29.50   16.10
   5 -12   0   73.69   13.00
   5   6  -2   21.10   13.40
   6   7  -3  150.68   11.20
   7 -13   0    0.00   13.40
   7   5  -2  201.08   13.90
   8  -2   0    6.40   12.50
   8   2  -1   41.00   12.80
   8   6  -3    0.00   16.50
   9  -3   0  610.24   15.60
  10 -13   0  304.07   18.00
  10  -4   0   59.89   12.80
  11   2  -2   27.00   16.20
  12   1  -2   43.20   11.80
  13   0  -2   59.29   12.70
  14  -4  -1  448.66   16.20
  14  -1  -2  501.35   19.20
 -11  -1  -4    9.70   19.10
 -10   0  -3  166.08   14.90
  -9  -4  -3   76.09   16.90
  -9   9  -4    0.80   21.80
  -8  -2  -2   75.19   13.40
  -8   3  -2    7.80   15.50
  -7  -8  -3  148.19   17.50
  -7  -5  -2  202.08   14.80
  -6  -7  -2   28.20   14.50
  -6   9  -3   14.00   15.20
  -5  -4  -1  659.23   13.90
  -5   7  -2  401.86   14.60
  -4 -10  -2   83.29   14.80
  -4  11  -4  170.28   15.10
  -3  -8  -1  147.59   12.50
  -3  11  -4   75.99   16.20
  -2  11  -4   37.50   15.80
  -1  -4   0  144.99   15.10
  -1   5  -1    1.60   15.00
   0 -12  -1  183.18   12.00
   0  -7   0  455.05   10.60
   1   5  -1  287.57   13.90
   2   9  -3   96.49   15.10
   3   7  -2  568.74   14.40
   4 -15  -1   -1.40   17.00
   4 -11   0  569.34   14.10
   5   0   0   50.89   15.10
   6 -16  -1   27.40   16.20
   7  -1   0  530.95   14.60
   8 -13   0    1.80   13.00
   9 -13   0   12.70   12.90
  10   3  -2    1.20   11.40
  11  -5   0    5.20   15.30
  12  -7   0   64.69   16.60
 -10   1  -3   62.89   14.40
 -10   2  -3   -0.80   16.10
 -10   3  -3  264.37   14.70
  -8  -6  -3   -2.30   15.70
  -8  -1  -2  164.48   13.60
  -8  11  -5   16.10   17.50
  -5  11  -4    1.50   14.90
  -4  -6  -1  170.88   12.80
  -3 -11  -2   20.30   16.40
  -2 -12  -2   13.80   15.60
  -2  -9  -1  139.19   12.70
  -2   5  -1 1073.49   18.90
  -2   8  -2    7.00   12.40
  -1  -3   0  152.38   16.30
  -1  -2   0 2214.28   27.90
  -1   8  -2  317.17   13.40
  -1  11  -4   -1.90   15.20
   0  -6   0  202.78   13.30
   1  -8   0   75.99    9.10
   2  -9   0    1.30   12.20
   2   5  -1 3021.90   18.20
   3 -14  -1   60.59   16.10
   3 -10   0   18.50   12.30
   3   9  -3   78.49   14.80
   5   4  -1  647.74   11.30
   5   8  -3   43.30   11.80
   6 -12   0   -0.80   12.70
   6   6  -2   80.19   13.90
   7   3  -1   71.99    9.40
   7   7  -3   80.39   15.00
   9   4  -2   59.19   10.80
  10   1  -1  254.57   14.50
  11   0  -1  190.98   13.90
  12 -11   0    0.20   27.50
  12  -1  -1   61.09   14.80
  13  -2  -1   55.99   14.30
  15  -5  -1   20.50   16.10
  16  -7  -1   98.59   17.50
 -11   0  -4  100.29   17.40
 -11   5  -4    1.40   17.30
  -9  -3  -3    8.60   15.10
  -8   0  -2   41.30   13.00
  -8   1  -2   56.59   12.40
  -8   2  -2  141.19   12.90
  -8  10  -4  759.42   23.60
  -7  -4  -2  270.07   14.20
  -6  -9  -3   -2.60   17.60
  -6  -6  -2   69.89   13.80
  -5  -8  -2    7.80   13.50
  -5  -3  -1  169.78    9.50
  -5   2  -1   29.10   13.40
  -3   8  -2  249.28   13.40
  -3  10  -3   39.80   14.00
  -2  10  -3   38.20   14.10
  -1 -13  -2  479.95   15.50
  -1 -10  -1  343.57   13.80
  -1  10  -3   -1.80   13.70
   0 -11  -1  174.58   13.30
   0   8  -2   60.99    9.30
   0  11  -4  164.08   13.30
   1 -12  -1    9.00   14.40
   1   8  -2    1.10   12.60
   1  11  -4   -0.40   17.00
   2 -13  -1   82.39   14.80
   3   1   0   -1.50   16.60
   3   5  -1   34.20    9.00
   4   7  -2  347.67   11.10
   5 -15  -1   47.60   16.40
   5 -11   0   40.20   11.80
   6   0   0  194.28   13.60
   7 -16  -1   21.10   17.20
   7 -12   0  559.94   15.20
   8   5  -2   26.50   10.30
   9   2  -1  186.78   13.40
  11 -12   0   13.50   17.70
  11   3  -2   52.69   15.90
  12   2  -2  126.59   17.60
  13   1  -2   12.60   18.60
  14  -3  -1   27.90   14.70
 -11   1  -4    9.10   16.40
 -11   2  -4   25.20   18.00
 -11   4  -4  199.38   18.70
 -10  -3  -4   -2.00   18.00
  -9   6  -3  229.88   25.00
  -8  -5  -3   10.40   15.90
  -7  -7  -3   38.30   16.00
  -6  11  -4   -2.20   14.80
  -5  -2  -1    4.10   12.10
  -4  -9  -2   62.89   14.80
  -4  -5  -1   93.29   12.70
  -4  10  -3  234.98   15.00
  -3  -7  -1  469.45   10.50
   0  -5   0   44.10   14.90
   0  10  -3  187.08   10.80
   1  -7   0  183.68   12.80
   1  10  -3  245.88   14.10
   2   1   0   26.00   14.50
   2   8  -2 1336.47   16.00
   4 -14  -1   -3.00   14.20
   4 -10   0  307.67   13.20
   4   1   0 4960.20   28.90
   4   5  -1   52.19   13.60
   4   9  -3   62.39   16.40
   5   7  -2  272.57   14.00
   6   4  -1  388.96   10.30
   6   8  -3   54.79   12.30
   7   6  -2   45.60   14.50
   8 -16  -1   -1.20   15.40
   8 -12   0   13.50   15.40
   8  -1   0  323.97   13.30
   8   3  -1  470.95   13.90
   8   7  -3    2.50   17.60
   9  -2   0   54.99   12.00
  10 -12   0   25.20   15.90
  10  -3   0  367.16   13.80
  10   4  -2   23.90   17.20
  11  -4   0  759.32   17.60
  12  -6   0    3.90   12.90
  16  -6  -1   62.79   19.20
 -11   3  -4  103.69   15.70
  -9  -2  -3  103.49   14.40
  -7  -3  -2  115.59   12.70
  -6  -8  -3   40.50   16.70
  -5  -7  -2  267.47   14.20
  -5  -1  -1  394.36   14.40
  -5   0  -1  477.45   15.00
  -5   1  -1   13.40   13.00
  -5  10  -3  369.26   16.70
  -4   8  -2    0.60   12.50
  -3 -10  -2  141.29   14.30
  -2 -11  -2    3.30   13.80
  -2  -8  -1   13.60   12.70
   1 -14  -2    6.20   17.60
   2  -8   0  128.09    9.30
   2  10  -3    6.00   14.40
   3 -13  -1   50.19   13.40
   3  -9   0  -10.60   11.90
   3   8  -2  425.96   14.20
   6 -15  -1  428.36   17.60
   6 -11   0    1.00   12.10
   7   0   0  464.35   14.40
   9 -12   0   32.00   12.80
   9   5  -2  112.99   16.00
  11   1  -1   19.70   14.40
  12   0  -1  165.48   15.00
  15  -4  -1   -5.40   16.30
 -10  -2  -4   11.10   15.80
  -9  -1  -3    0.90   14.40
  -8  -4  -3  197.58   15.20
  -8   8  -3  141.79   23.10
  -7  -6  -3   67.79   16.20
  -7  -2  -2  102.09   13.20
  -7   5  -2  959.90   31.20
  -7   9  -3  303.37   17.90
  -7  11  -4  238.98   18.50
  -6  -5  -2   -3.40    9.00
  -4  -4  -1  302.47   13.00
  -3  -6  -1   31.60   11.90
  -3   5  -1   38.80   15.90
  -3  12  -4  837.52   20.00
  -2  12  -4   -5.90   17.50
  -1 -12  -2   12.40   12.10
  -1  -9  -1  134.19   12.80
  -1  12  -4   -4.90   15.90
   0 -13  -2   68.79   13.00
   0 -10  -1  294.27   13.20
   0  -4   0  966.90   19.00
   0   6  -1   22.30   12.60
   1 -11  -1  227.88   12.70
   1  -6   0  586.74   15.90
   1   1   0  416.66   26.30
   1   6  -1   96.69   12.80
   2 -12  -1   40.70   13.70
   2   6  -1    2.70   11.60
   5   1   0  602.94   12.90
   5   5  -1  602.24   11.30
   5   9  -3   29.00   13.40
   6   7  -2   49.80   14.60
   7   4  -1    8.60    9.00
   7   8  -3  185.88   13.80
   8   6  -2   21.80   13.70
   9 -16  -1  111.89   16.30
  10   2  -1   47.00   13.30
  12  -5   0  576.34   18.10
  12   3  -2   20.20   16.80
  13  -9   0    5.50   22.90
  13  -8   0  100.69   19.90
  13  -1  -1  143.99   12.10
  14  -2  -1  153.08   16.50
 -10  -1  -4   -1.20   15.40
  -9  -4  -4    1.20   16.60
  -5  -9  -3   21.00   13.50
  -4 -10  -3  331.67   17.30
  -4  -8  -2    4.40    9.70
  -4   4  -1  392.06   27.10
  -4  12  -4   57.19   15.60
  -1   6  -1  401.06   14.60
  -1   9  -2  194.58   14.10
   0   9  -2   35.80   13.20
   3 -15  -2    3.00   18.50
   3   6  -1   24.80   12.20
   3  10  -3   33.90   12.40
   4   8  -2   14.40   10.00
   5 -14  -1   38.40   14.80
   5 -10   0   17.20   12.20
   6   1   0  201.38   13.10
   6   5  -1   14.60   11.60
   6   9  -3    2.50   17.00
   7 -15  -1    6.20   15.90
   7 -11   0  696.23   15.30
   9  -1   0   67.79   12.50
   9   3  -1    4.00   10.20
  10 -16  -1   56.89   16.30
  10  -2   0 2344.87   20.00
  11 -16  -1   30.20   20.30
  11  -3   0  196.88   13.50
  11   4  -2   10.00   16.00
  13  -7   0  135.99   19.30
  15  -3  -1   19.30   15.50
  16  -5  -1   29.30   18.00
  -9   0  -3  125.99   14.20
  -8  -3  -3  294.57   15.20
  -7  -1  -2  257.27   13.20
  -6  -7  -3  103.89   16.60
  -6  -4  -2   82.79   12.30
  -6   7  -2  129.79   16.70
  -6  10  -3  137.49   16.00
  -5  -6  -2   41.20    9.30
  -5  12  -4   48.20   15.60
  -4  -3  -1  232.28   13.70
  -3 -11  -3   26.20   17.50
  -3  -9  -2   16.60   10.40
  -3  11  -3  307.57   15.40
  -2 -10  -2    1.00   13.50
  -2  -7  -1  535.85   10.80
  -2   9  -2   98.99   12.70
  -2  11  -3  124.89   14.20
  -1  11  -3  181.88   14.70
   0  -3   0    5.40   18.00
   0  11  -3  136.39   15.00
   1 -13  -2   33.10   15.90
   1   9  -2    6.10    9.30
   2 -14  -2  117.89   16.20
   2  -7   0 2213.28   17.40
   2   9  -2  144.09   13.60
   3  -8   0  776.82   15.30
   3   2   0  558.74   17.60
   4 -13  -1  107.59   14.40
   4  -9   0   -0.20   11.60
   4   6  -1  460.65   14.00
   4  10  -3  446.76   18.40
   5   8  -2   25.40   14.50
   7   7  -2  -11.40   14.90
   8 -15  -1  146.89   15.70
   8 -11   0  211.48   16.50
   8   0   0   -0.70    8.60
   8   4  -1  322.97   10.80
  10   5  -2   72.29   13.40
  11 -11   0  405.96   23.70
  12  -4   0   17.70   15.80
  12   1  -1   23.80   14.70
  13   0  -1   93.79   15.30
 -10   0  -4   29.00   16.20
  -9  -3  -4  770.72   19.50
  -9   1  -3  185.08   14.80
  -8  -5  -4   42.10   18.70
  -7  -5  -3    1.30   11.10
  -5  -8  -3   48.40   15.40
  -5   8  -2    4.40   12.10
  -4  -7  -2  334.87   13.80
  -4  11  -3   -1.40   14.00
  -3  -5  -1   14.60    9.00
  -3   9  -2   59.09   12.80
  -2   6  -1  644.24   16.50
  -1 -11  -2    0.10   10.30
  -1  -8  -1  299.77   12.80
   0 -12  -2    8.90   11.80
   0  -9  -1  205.98   12.30
   1  -5   0 4803.22   28.80
   1  11  -3   52.99   14.80
   2 -11  -1  180.38   13.10
   2   2   0    4.60   17.40
   3 -12  -1   -0.50   14.50
   3   9  -2    7.80   13.40
   4 -15  -2    0.20   16.20
   4   2   0  897.11   14.00
   5   2   0 2492.45   20.20
   6 -14  -1   -6.70   14.60
   6 -10   0   66.69   12.40
   7   1   0   80.09   12.50
   7   5  -1  -29.30   14.00
   9 -11   0   42.30   15.60
   9   6  -2   54.99   12.50
  10   3  -1   49.99   15.20
  11   2  -1  101.69   10.90
  13  -6   0    4.70   15.60
  14  -1  -1   12.40   16.60
  -9   2  -3  335.97   16.90
  -9   5  -3  357.66   19.70
  -8  -2  -3   40.70   13.50
  -7   0  -2  109.39   12.80
  -6  -3  -2   83.09   12.70
  -6  12  -4   15.80   16.20
  -5  -5  -2  130.59   13.20
  -4  -9  -3   41.70   14.70
  -4  -2  -1  596.34   16.50
   0  -2   0   68.29   22.00
   1 -10  -1    3.70    9.10
   1   7  -1   21.40   12.00
   2  11  -3   32.30   12.50
   5 -13  -1    4.40   13.00
   5   6  -1   21.60    9.30
   6   8  -2    7.30   10.70
   8   7  -2   50.49   16.20
   9 -15  -1    2.90   15.10
   9   0   0    1.50   13.00
   9   4  -1  105.39   14.70
  10 -11   0    0.60   16.30
  10  -1   0   28.70   12.90
  11  -2   0   51.59   13.20
  13  -5   0    5.90   15.60
  15  -2  -1   57.89   18.20
 -11   7  -5    4.10   25.00
 -10   1  -4    8.70   15.10
  -9  -2  -4   34.70   16.60
  -9   3  -3   14.50   15.40
  -9   4  -3   49.60   15.30
  -8  11  -4  136.99   20.30
  -7  -6  -4   60.79   17.70
  -7  -4  -3   -0.40   14.20
  -7   1  -2  142.39   13.20
  -6  -6  -3  332.77   13.70
  -5  11  -3   11.90   13.80
  -4   9  -2   61.59   12.40
  -3 -10  -3   16.50   15.90
  -3  -8  -2  405.96   11.00
  -3  -4  -1   20.70   13.30
  -2  -6  -1   10.70    8.70
   0   7  -1    4.90    8.90
   1   2   0 2311.77   29.40
   2 -13  -2   17.50   15.00
   2  -6   0  892.41   17.60
   2   7  -1  531.35   11.20
   3 -14  -2   37.70   11.80
   3   7  -1  474.15   14.40
   3  11  -3   37.40   12.50
   4  -8   0   61.19   11.60
   4   9  -2   98.69   10.30
   5  -9   0  346.17   13.20
   6   2   0  134.59    9.50
   6   6  -1  670.93   15.00
   7 -14  -1   73.29   14.60
   7 -10   0  336.27   15.70
   7   8  -2  129.49   15.60
   8   1   0  496.25   13.10
   8   5  -1   -0.30   14.30
  10 -15  -1   17.90   15.00
  12  -3   0   36.70   13.90
  12   2  -1  106.09   16.40
  13   1  -1   56.69   17.80
 -11   3  -5   23.60   18.20
 -10   2  -4  695.43   19.20
 -10   7  -4   19.50   21.00
  -8  -4  -4   60.89   15.80
  -8  -1  -3  204.68   13.30
  -7   2  -2  512.25   17.60
  -5  -7  -3   81.19   15.70
  -4  -6  -2  225.88   13.20
  -4  -1  -1   -5.60   14.80
  -4  13  -4    9.40   16.10
  -2 -11  -3   38.00   12.40
  -2  -9  -2  150.78   10.30
  -2  10  -2   75.39   13.10
  -2  12  -3   40.50   15.50
  -1 -12  -3   86.59   13.40
  -1 -10  -2   29.20   13.50
  -1  -7  -1   16.10   12.00
  -1   7  -1   66.39    9.20
  -1  10  -2    6.40   12.80
  -1  12  -3   -4.50   15.90
   0 -13  -3   41.80   14.20
   0 -11  -2  209.68   14.60
   0  -1   0   68.99   18.50
   0  10  -2  122.19   10.20
   0  12  -3  148.89   17.10
   1 -12  -2   25.90   15.70
   1  -4   0    5.80   15.40
   1  10  -2   22.50   13.20
   2  10  -2   -3.50   13.80
   3  -7   0   15.00    9.40
   3   3   0 1276.77   18.20
   4 -12  -1  301.47   13.70
   4   3   0   14.10   13.90
   4   7  -1   22.60   13.10
   5 -15  -2   57.09   17.50
   5   9  -2    8.40   14.10
   7 -16  -2   19.10   17.00
   7   2   0   13.70   12.00
   9   7  -2   27.40   18.50
  10   0   0   23.20   12.90
  10   4  -1   10.70   16.20
  11 -15  -1    2.50   18.70
  11  -1   0    0.40   12.60
  11   3  -1   71.99   12.00
  13 -15  -1   35.00   22.60
  13  -4   0   10.60   16.50
  14   0  -1  134.49   16.90
 -11   4  -5    6.50   17.50
 -11   5  -5    3.40   20.40
 -11   6  -5    5.80   22.20
 -10   3  -4  195.38   18.10
  -9  -1  -4    6.20   14.60
  -9  10  -4    1.50   24.40
  -7   3  -2  124.59   15.60
  -7   4  -2  164.08   15.70
  -7  10  -3  297.47   17.10
  -7  12  -4  152.58   16.90
  -6  -7  -4    7.50   17.90
  -6  -5  -3   18.50   13.50
  -6  -2  -2    2.50    9.00
  -5  -4  -2   37.20   13.10
  -5  13  -4   26.20   17.40
  -4  -8  -3    1.20   13.80
  -3   6  -1    3.80   12.50
  -3  12  -3    3.90   15.10
   0  -8  -1  287.27   12.90
   1  -9  -1  344.87   13.50
   1  12  -3  127.69   16.80
   2 -10  -1   57.29   13.10
   2   3   0  143.29   15.20
   3 -11  -1  389.76   11.00
   3  10  -2  168.88   16.20
   4 -14  -2    8.40   16.00
   5   3   0  787.22   11.80
   5   7  -1  460.95   14.30
   6 -13  -1   90.79   14.40
   6   9  -2  323.17   17.20
   7   6  -1  107.69   10.40
   8 -14  -1   52.99   14.50
   8   8  -2  149.59   18.10
   9   1   0   23.50   12.90
   9   5  -1   59.39   15.90
  12 -15  -1    8.40   15.80
  12  -2   0   20.50   14.20
  14  -8   0  104.39   20.10
  14  -7   0    5.50   17.00
  14  -6   0   15.80   16.80
 -10   4  -4   50.79   16.90
  -8  -3  -4   78.29   16.90
  -7  -5  -4   62.19   16.30
  -7  -3  -3   44.20   10.40
  -6  11  -3   13.40   15.10
  -5  -8  -4   15.20   18.50
  -4  12  -3  209.28   15.60
  -3  -9  -3   58.79   14.20
  -3  -7  -2  573.74   13.80
  -3  -3  -1    8.00   14.20
  -3  10  -2   99.49   12.90
  -2  -5  -1 2966.40   18.00
  -2   7  -1    6.80   11.90
   1   8  -1  305.57   13.40
   2   8  -1   -5.80   12.20
   3 -13  -2   -7.90   14.60
   4  10  -2  118.29   17.30
   6 -15  -2   25.00   16.80
   6  -9   0  564.64   15.50
   6   3   0   -3.30    9.20
   6   7  -1  174.88   14.30
   8 -16  -2   44.40   17.40
   8 -10   0 1867.71   21.90
   8   2   0  302.47   10.40
   8   6  -1    7.50   14.80
  11   4  -1    5.10   15.40
  12   3  -1  282.97   18.00
  13  -3   0  374.86   16.10
  13   2  -1   21.50   18.90
  14  -5   0   34.40   17.00
 -10   5  -4   24.00   17.40
 -10   6  -4   59.09   17.60
  -8   0  -3  174.88   13.20
  -6  -1  -2  465.45   13.60
  -6  13  -4   42.50   17.00
  -5  -6  -3   14.90   14.20
  -5   9  -2   89.49   12.60
  -4  -9  -4   31.60   18.90
  -4  -5  -2  114.09   13.00
  -4   0  -1  474.45   12.60
  -2 -10  -3   -0.40   14.10
  -2  -8  -2 1272.97   15.40
  -1 -11  -3   33.60   16.00
  -1  -9  -2    1.80   12.20
   0 -12  -3  107.49   17.30
   0   8  -1  296.97    9.80
   1 -13  -3   12.90   13.70
   1   3   0  162.48   17.70
   2 -12  -2   33.50   15.00
   2  -5   0  542.35   16.50
   3   4   0   15.10   14.00
   3   8  -1  117.29    9.40
   4   4   0   57.49   13.10
   4   8  -1    2.60   13.10
   5 -12  -1    0.30    9.40
   5  -8   0  107.19   12.90
   5  10  -2   31.20   15.90
   7 -13  -1  148.99   13.90
   7   3   0   12.90   12.70
   7   9  -2  242.48   17.50
   9 -14  -1   40.70   14.80
   9   2   0   40.00   12.30
  10   1   0    3.60   13.80
  10   5  -1   52.69   17.80
  11   0   0  485.55   14.30
  12  -1   0   23.00   14.70
  14  -9   0   25.10   24.50
 -10   1  -5   29.60   17.80
  -9   0  -4   18.20   13.80
  -7  -2  -3  130.59   14.30
  -6  -6  -4   15.00   15.50
  -6  -4  -3  342.87   15.40
  -6   8  -2  137.19   14.90
  -5  -3  -2  266.27   12.90
  -5  12  -3    8.50   14.60
  -4  10  -2   71.69   12.90
  -2  11  -2  126.79   13.10
  -2  13  -3   53.29   15.30
  -1  -6  -1   98.99    9.50
  -1   8  -1 1214.38   15.40
  -1  11  -2    8.00   13.30
  -1  13  -3   23.10   17.10
   0 -10  -2  127.79   10.20
   0   1   0   80.29   20.70
   0  11  -2  197.98   11.10
   0  13  -3   64.89   18.30
   1 -11  -2    9.60   10.00
   1  11  -2   -1.40   11.10
   2   4   0  801.82   16.80
   2  11  -2   -5.50   16.00
   3  -6   0 1188.68   17.90
   4 -11  -1   -9.90   12.90
   4  -7   0    4.40   12.20
   5 -14  -2  103.99   16.60
   5   4   0    3.30    8.50
   5   8  -1   95.79   13.30
   7   7  -1   96.29   10.90
   8   3   0  103.49   12.90
   9 -16  -2  118.79   18.60
   9 -10   0   29.60   15.40
   9   6  -1  533.85   17.90
  10 -14  -1  461.45   19.00
  12 -10   0   -0.20   27.30
  13  -2   0   48.90   14.50
  14  -4   0   21.90   15.40
  -8  -2  -4   69.89   16.10
  -8   1  -3    6.00   12.60
  -8   9  -3  170.68   23.30
  -7  -4  -4  186.98   15.40
  -5  -7  -4  196.28   18.50
  -4  -7  -3    7.80   10.30
  -4   1  -1  812.52   19.70
  -4   5  -1    8.10   15.00
  -3  -6  -2  212.98   13.50
  -3   7  -1  239.68   13.70
  -3  13  -3   37.50   16.60
  -2  -4  -1  122.79   14.90
   0  -7  -1    5.70    8.40
   1  -8  -1 1188.48   15.10
   1  -3   0   22.80   14.20
   2  -9  -1  243.48   13.10
   3 -14  -3   58.49   17.70
   3 -10  -1   73.39   12.20
   3  11  -2   35.70   15.80
   4 -13  -2   48.60   14.60
   6 -12  -1  557.74   14.40
   6   4   0  320.97   10.40
   7 -15  -2   32.20   15.40
   7  -9   0   54.79   15.50
   8   7  -1  -14.30   15.50
  10 -10   0   20.60   18.10
  10   2   0   -6.80   14.50
  11   1   0    6.60   13.90
  11   5  -1   58.89   18.10
  12   0   0   17.30   15.30
  14  -3   0   -3.60   15.20
 -10   2  -5    2.40   17.20
  -9  -1  -5   -4.00   17.90
  -9   1  -4    4.30   15.00
  -8  -3  -5   95.99   19.40
  -8  12  -4    0.90   18.40
  -7  13  -4    1.10   18.50
  -6   0  -2   13.50   11.70
  -5  -5  -3  626.24   14.60
  -4  -8  -4   -2.50   15.60
  -4  13  -3   69.59   15.50
  -3  -8  -3   78.69   10.70
  -3  -2  -1 1110.99   16.00
  -3  11  -2  253.97   14.30
  -2  -9  -3   70.29   14.30
  -2  -7  -2  213.08   13.50
  -2   8  -1   38.40   11.70
   0   2   0   70.29   16.40
   0   9  -1  211.78   13.40
   1 -12  -3    7.10   15.50
   1   4   0  161.48   15.00
   1   9  -1  132.59   12.40
   2 -13  -3   49.90   16.80
   2   9  -1  140.59    9.70
   3 -12  -2 1199.68   17.00
   3   5   0  129.49   13.70
   3   9  -1  118.09   14.00
   4   5   0  413.36   13.00
   4  11  -2   -9.90   14.00
   5   5   0   16.80   12.30
   6   8  -1   67.49   10.90
   7   4   0  655.83   11.40
   8 -13  -1   42.30   14.00
   9   3   0 2221.88   19.60
  10   6  -1   38.30   18.90
  11 -14  -1   22.90   15.00
  11 -10   0    5.60   20.40
  13  -1   0    0.20   15.20
  15  -7   0   38.00   18.10
  15  -6   0  458.45   19.10
  15  -5   0   -5.20   17.30
  -8   2  -3   -2.60   12.50
  -7  -1  -3  759.92   15.50
  -7  11  -3   13.20   15.80
  -6  -5  -4    2.60   14.80
  -6  -3  -3  252.47   14.20
  -6  12  -3  365.96   16.30
  -5  -2  -2 1175.78   15.80
  -5  10  -2  132.59   14.60
  -4  -4  -2   13.70    8.50
  -3  -9  -4   16.70   17.20
  -2 -10  -4   16.70   15.80
  -1 -10  -3  217.98   11.60
  -1  -8  -2  -14.70   12.80
  -1  -5  -1  286.37   14.90
  -1   9  -1  364.36   13.20
   0 -11  -3  109.89   11.20
   0   3   0    8.60   18.60
   0  12  -2   -6.30   15.40
   1 -10  -2    7.00   12.50
   1  12  -2    4.70   16.20
   2 -11  -2  119.79   14.40
   2   5   0  263.87   14.00
   4   9  -1   60.59   10.60
   5 -11  -1   18.40   13.00
   6 -14  -2   16.30   12.00
   6   5   0   46.10   12.50
   7   8  -1  262.87   15.10
   8 -15  -2   73.39   17.30
   8   4   0  112.09   12.50
   9   7  -1   35.40   18.00
  11   2   0   -5.10   14.30
  12 -14  -1  107.09   16.80
  12   1   0    3.30   15.50
  13 -14  -1    7.00   18.40
  14 -14  -1   89.79   20.90
  14  -2   0    1.50   15.90
  15  -8   0    6.20   18.80
  15  -4   0    9.30   17.80
 -10   3  -5   83.89   17.60
  -9   0  -5   27.50   16.40
  -9   2  -4   55.69   14.50
  -8  -1  -4  141.19   11.90
  -7  -4  -5   -6.80   16.70
  -7  -3  -4   19.00   13.80
  -5  -6  -4    5.60   15.10
  -5  13  -3   21.90   16.70
  -4  -6  -3  160.78   13.70
  -4  11  -2  238.78   14.30
  -2  12  -2   17.90   14.50
  -1 -11  -4   -5.80   13.00
  -1  12  -2   30.50   10.40
   0  -9  -2   24.00    9.60
   1   5   0   44.80   13.70
   2  12  -2   33.80   12.00
   3  12  -2   -2.40   18.20
   4 -14  -3   11.80   16.10
   4 -10  -1  386.36   12.80
   5 -13  -2   17.70   14.30
   5   9  -1   36.00   11.00
   6  -8   0   20.00   12.30
   7 -12  -1  103.29   13.50
   7   5   0   66.19   13.30
   8   8  -1   -1.00   17.50
   9 -13  -1   51.39   14.10
   9   4   0   10.80   14.60
  10   3   0   26.90   10.50
  13   0   0   18.20   14.70
  14  -1   0  797.32   21.00
  15  -3   0   31.90   18.10
  -8  -2  -5   10.30   17.10
  -8   3  -3   16.40   14.60
  -6   1  -2  232.78   13.40
  -6   9  -2  205.78   15.40
  -4   2  -1 1253.97   25.40
  -4   6  -1  116.29   12.50
  -3  -7  -3  461.05   14.70
  -3  -5  -2   12.50    9.40
  -3   8  -1  179.08   13.10
  -3  14  -3   46.00   18.20
  -2  -3  -1   38.30   14.60
  -2   9  -1  231.88   13.10
   0  -6  -1   19.90    9.40
   0   4   0  979.50   19.40
   1  10  -1  355.36   14.50
   2  -4   0   -0.90   10.30
   2   6   0   22.10   12.20
   2  10  -1   24.90   13.60
   3 -13  -3   33.10   15.90
   3  -9  -1  374.86   13.40
   3   6   0  675.53   13.70
   3  10  -1   55.79   13.90
   4   6   0   84.79    9.30
   5   6   0    0.70   12.70
   6 -15  -3  212.98   20.10
   6   9  -1    4.90   11.60
   7 -14  -2    0.10   15.20
   8  -9   0   58.89   12.70
   8   5   0  137.29   13.90
   9 -15  -2  220.18   17.90
  11   3   0    3.70   14.70
  12   2   0  341.77   16.00
 -10   4  -5   29.70   17.00
  -9   3  -4  155.48   16.80
  -9  11  -4   37.00   27.40
  -8   0  -4    6.90   14.40
  -7   0  -3    6.70   12.40
  -6  -5  -5   -2.30   18.50
  -6  -4  -4   71.69   15.10
  -5  -4  -3  417.46   10.70
  -4  -7  -4  215.88   13.30
  -4  -3  -2  302.37   13.20
  -4  14  -3    7.50   18.50
  -3  -1  -1  121.59   11.70
  -3  12  -2 1268.07   17.80
  -2  -8  -3    3.00   13.60
  -2  -6  -2  145.39   12.80
  -1  -9  -3  105.29   13.20
   0 -10  -3  163.78   13.90
   0  10  -1  282.37   10.40
   1 -11  -3  136.59   15.00
   1  -7  -1   64.99    9.00
   2 -12  -3   28.20   12.30
   2  -8  -1   48.50    9.00
   3  -5   0  136.79   14.30
   4 -12  -2  198.08   11.20
   4  10  -1  565.74   12.50
   5  -7   0  220.28   13.60
   6 -11  -1   18.90   12.10
   6   6   0   -3.70    9.90
   7   9  -1  192.48   13.10
  10 -13  -1   32.50   14.40
  10   4   0   -8.70   15.90
  13   1   0   32.60   15.50
  14   0   0   41.60   17.40
  15  -9   0    4.30   27.30
  15  -2   0    2.90   17.00
  16  -7   0   94.99   20.10
  16  -6   0   16.20   15.90
  16  -5   0   42.50   17.30
  -9   1  -5   50.89   17.00
  -7  -3  -5   15.40   16.20
  -7  -2  -4   27.70   13.70
  -6  -2  -3   20.30    9.90
  -5  -1  -2  918.51   12.90
  -5  11  -2    2.70   14.60
  -3  -8  -4  142.59   12.30
  -2  -9  -4   22.90   16.00
  -1 -10  -4    6.60   15.90
  -1  -7  -2   55.29   13.10
  -1  10  -1    8.60    9.70
  -1  13  -2   56.29   15.90
   0 -11  -4  124.79   16.60
   0   5   0   44.50   15.40
   0  13  -2   73.29   16.20
   1 -12  -4    5.00   17.10
   1   6   0  560.24   11.50
   1  13  -2  539.15   17.90
   2 -10  -2   75.69   12.80
   3 -11  -2  227.78   11.10
   3   7   0  366.86   13.70
   4  -6   0  716.53   16.70
   4   7   0  817.52   15.20
   5 -14  -3   18.70   13.00
   5  10  -1   18.80   11.80
   6 -13  -2   29.10   14.60
   6  10  -1   94.09   16.60
   7   6   0  158.08   10.40
   8 -12  -1    4.50   13.50
   9   5   0   27.00   11.80
  10 -15  -2    3.40   16.90
  12   3   0   -4.50   16.40
  15  -1   0   42.90   17.10
  16  -4   0  144.59   18.70
 -10   5  -5   84.19   17.10
  -8  -1  -5   56.79   15.90
  -8   4  -3  195.98   15.90
  -8  10  -3    1.70   20.10
  -8  13  -4    1.30   20.00
  -7  12  -3   60.19   17.50
  -6   2  -2  215.48   13.30
  -6  13  -3   54.69   15.50
  -5  -6  -5    3.90   13.20
  -5  -5  -4   26.20   13.90
  -4  -5  -3   89.19    9.30
  -4   7  -1   25.00   11.90
  -4  12  -2  221.58   15.30
  -3   9  -1  411.16   14.00
  -2  10  -1   53.59   13.60
  -2  13  -2   39.70   15.50
  -1  -4  -1   13.30   14.00
   0  -8  -2   62.89    9.20
   1  -9  -2  159.58    9.60
   1  11  -1   73.39   14.90
   2   7   0   54.39   12.50
   2  11  -1   69.19   15.60
   3  11  -1   51.89   16.20
   4 -13  -3   62.79   16.80
   5 -10  -1  530.25   14.30
   5   7   0  654.63   11.70
   6   7   0   89.79   13.80
   8 -14  -2   -0.30   14.30
   8   6   0  136.39   10.80
  10   5   0  226.28   16.40
  11 -13  -1   36.30   14.90
  11   4   0   24.70   15.30
  13   2   0   36.30   13.10
  14   1   0   -2.60   18.00
  16  -8   0  218.88   24.50
 -10   6  -5   66.79   19.50
  -9   2  -5  122.29   19.00
  -9   4  -4   83.59   13.60
  -8   1  -4   63.49   14.30
  -7   1  -3   54.99   12.60
  -6  -4  -5   96.99   16.80
  -6  -3  -4   13.70   14.40
  -6  10  -2  213.58   16.20
  -5  -3  -3  111.39   13.00
  -5  14  -3   31.10   15.80
  -4  -7  -5   13.70   16.60
  -4  -6  -4   75.89   16.10
  -3  -8  -5   33.80   18.00
  -3  -6  -3   17.30   13.00
  -3  -4  -2  204.68    9.20
  -3  13  -2   -3.80   15.20
   0   6   0  210.58   14.10
   0  11  -1  195.08   11.10
   1  -2   0  427.36   24.40
   1   7   0  340.57   13.10
   3 -12  -3    1.50   15.70
   4  11  -1    3.40   12.60
   5 -12  -2  169.78   14.90
   5  11  -1   57.59   17.30
   6 -14  -3   -7.80   15.90
   7  -8   0  318.17   16.70
   7   7   0   46.60   14.60
   9  -9   0    2.00   14.90
   9   6   0   -0.90   16.20
  11 -15  -2   -0.20   16.80
  -7  -1  -4   81.79   14.30
  -6  -1  -3   38.30   12.80
  -4  -2  -2 1285.67   16.00
  -4   8  -1  333.17   14.50
  -3  -7  -4  209.98   15.10
  -2  -7  -3  333.27   13.70
  -2  -5  -2  521.45   13.90
  -2  -2  -1 2307.87   22.50
  -1  -8  -3  210.18   13.20
  -1  11  -1  245.58   10.70
  -1  14  -2    8.30   16.20
   0  -5  -1  512.05   12.10
   1 -10  -3    2.10   13.70
   2 -12  -4   -1.90   18.50
   2 -11  -3  105.69   13.50
   2   8   0 2465.95   18.00
   3   8   0  238.78    9.70
   4 -11  -2  242.48   14.40
   4  -9  -1  526.75   10.90
   4   8   0  -10.30    9.90
   5   8   0    4.10   13.70
   7 -13  -2    9.60   14.70
   7 -11  -1   19.30   12.20
   8 -15  -3   84.19   18.80
   8   7   0   19.70   16.30
   9 -14  -2    7.40   15.50
   9 -12  -1  102.59   13.30
  10   6   0   16.00   16.20
  11   5   0   56.79   17.80
  12 -15  -2    2.60   19.00
  12 -13  -1  110.29   15.70
  12   4   0   22.30   13.70
 -10   7  -5    5.40   20.00
  -9   5  -4    8.90   16.00
  -8   0  -5   57.59   15.70
  -8   5  -3  107.29   15.90
  -7  -2  -5   40.60   12.30
  -5  -5  -5  113.89   17.40
  -5  -4  -4    0.60   14.30
  -5   0  -2   27.10   12.00
  -5  12  -2  180.78   14.60
  -4  -4  -3  157.08   13.20
  -4  13  -2   58.39   14.70
  -3   0  -1 2598.44   26.30
  -3  10  -1   84.19   13.00
  -2  -8  -4  752.92   13.60
  -2  11  -1  208.18   14.20
  -2  14  -2  146.39   17.10
  -1  -9  -4    1.60   15.00
  -1   4   0    3.30   15.90
   0 -10  -4   31.20   15.80
   0  -9  -3  107.19   10.10
   0   7   0  496.65   13.90
   1 -11  -4   -5.70   12.20
   1  -6  -1  369.36   11.10
   1   8   0  105.39   13.00
   1  12  -1  169.18   16.00
   2  -7  -1   10.90   12.20
   2  12  -1  188.28   17.30
   3 -10  -2   96.39   13.00
   3  -8  -1  164.38    9.30
   3  12  -1   27.80   17.90
   5 -13  -3   20.00   16.10
   6   8   0   23.70   10.80
   7   8   0   48.30   14.30
   9   7   0  112.59   17.90
  13 -13  -1   51.59   18.80
  15 -13  -1   15.60   23.20
 -10   8  -5   10.80   21.30
 -10   9  -5    0.70   27.60
  -9   3  -5    1.50   15.50
  -8   2  -4   32.60   13.60
  -7  13  -3  104.49   18.10
  -6   3  -2  397.56   16.60
  -6  14  -3    6.30   16.10
  -4  -6  -5   23.40   17.60
  -1  -6  -2  139.89    8.90
  -1   3   0   24.20   20.70
  -1   5   0 4528.15   26.20
  -1  12  -1   16.50   13.40
   0  -7  -2   95.19   12.20
   0  12  -1  176.48   11.10
   1  -8  -2  261.57   13.50
   2  -9  -2  102.59   12.70
   3   9   0   41.10   13.30
   4 -13  -4    7.30   18.20
   4 -12  -3  173.48   15.30
   4   9   0   18.50   13.90
   5   9   0   42.50   13.70
   6 -12  -2   55.19   13.80
   6 -10  -1  148.69   12.60
   6  -7   0  524.75   17.50
   7 -14  -3   46.30   17.50
   7   0   1    6.90   12.30
   7   1   1 1248.18   15.80
   8  -1   1   13.80   12.70
   8   0   1  284.57   13.50
   8   1   1  364.56   14.10
   8   8   0  293.97   16.90
   9  -1   1  293.07   13.60
   9   0   1  180.18   13.90
  10 -14  -2   49.50   18.00
  14 -13  -1   41.00   19.00
  -9  12  -4    3.20   27.00
  -8  11  -3   72.89   19.40
  -7   0  -4  110.19   14.20
  -7   2  -3 1733.83   19.20
  -6  -3  -5   78.39   16.00
  -6  -2  -4   20.30   13.00
  -6  11  -2   28.00   12.90
  -5  -2  -3   -3.60   12.50
  -4  -5  -4  103.49   14.10
  -4   3  -1  109.09   24.90
  -4   9  -1  569.64   14.50
  -3  -7  -5  118.29   18.40
  -3  -5  -3    9.70   13.10
  -3  -3  -2  665.73   14.40
  -3  14  -2   34.80   12.10
  -1   6   0  562.54   12.70
   0   8   0    7.40   12.50
   1   9   0   25.40   11.90
   2   9   0   47.40    9.10
   3 -12  -4  591.14   18.70
   3 -11  -3  273.27   14.60
   6   1   1   68.29   12.80
   6   2   1   43.40   11.80
   6   9   0  641.94   17.10
   7  -1   1   90.39   12.90
   7   2   1  242.58   13.00
   8 -13  -2   15.20   14.40
   8 -11  -1  109.59   14.60
   8  -2   1    4.50   13.00
   8   2   1   55.29   13.70
   9  -2   1  531.55   14.70
   9   1   1   18.00   13.50
  10 -12  -1   10.10   13.20
  10  -9   0   20.30   17.90
  10  -2   1   17.40   12.70
  10  -1   1  117.69   12.50
  10   0   1  290.17   14.10
  11  -1   1  344.77   16.70
  16  -9   0   71.39   29.00
  -9   6  -4   11.80   16.60
  -8   1  -5   -2.90   15.90
  -8   6  -3   30.20   17.00
  -7  -1  -5  296.27   15.90
  -6   0  -3   18.80   12.40
  -5  -4  -5  140.49   15.70
  -5  13  -2   25.20   14.80
  -4  14  -2    5.80   15.20
  -3  -6  -4  169.48   14.70
  -3  11  -1  407.56   11.20
  -2  -8  -5    2.50   13.60
  -2  -6  -3    4.30   12.50
  -2  12  -1   52.79   13.60
  -1  -9  -5   35.30   13.60
  -1  -3  -1  838.42   14.60
  -1   7   0  204.48   13.00
   0  13  -1   91.69   15.00
   1  13  -1    5.30   16.60
   2 -11  -4   35.60   16.70
   2 -10  -3   41.60   13.90
   2  13  -1   88.79   16.40
   3  10   0  402.36   14.30
   4  10   0   24.90   14.30
   5 -11  -2    2.70   13.70
   5  -9  -1   77.59   12.60
   6 -13  -3   62.89   16.10
   6   0   1   22.00   12.10
   6   3   1  420.76   13.30
   7   3   1   78.69   12.70
   7   9   0  148.09   13.50
   8   3   1  503.45   14.80
   9  -3   1   23.70   15.60
   9   2   1  176.98   13.40
  10  -3   1  427.76   15.00
  10   1   1  243.08   10.60
  11  -3   1  125.29   15.00
  11  -2   1  143.19   13.20
  11   0   1  179.58   14.50
  -9   4  -5   26.60   15.60
  -6  12  -2   66.59   15.80
  -6  15  -3  275.07   21.50
  -5  -3  -4  175.98   15.00
  -4  -1  -2 2255.47   19.70
  -4  10  -1  377.76   14.10
  -2  -7  -4   67.69   10.30
  -2  -4  -2  359.16   14.10
  -1  -8  -4    6.50   15.00
  -1  -7  -3   -0.50    9.20
  -1   8   0   84.89   12.20
  -1  13  -1   23.30   15.00
   0  -9  -4  -18.70   14.80
   0  -8  -3  183.98   12.70
   0   9   0   11.80   12.00
   1 -10  -4   -8.00   10.70
   1  -9  -3  170.28   10.70
   2  -3   0 2147.09   32.00
   2  10   0   24.70   13.10
   4 -10  -2   62.79   12.70
   5 -13  -4   11.10   17.90
   5  -6   0   36.60   14.50
   5   1   1  401.16   14.50
   5   2   1    2.90    8.70
   5   3   1  169.78   13.00
   5  10   0  -31.10   15.20
   6  -1   1  309.27   14.40
   6   4   1  379.86   14.10
   6  10   0   33.30   17.30
   7 -12  -2  211.48   13.60
   7  -2   1 2897.41   24.40
   7   4   1   11.20   12.60
   8 -14  -3   36.00   15.40
   8  -8   0   -3.20   14.70
   8   4   1  349.67   14.10
   9   3   1  -12.50   14.00
  10   2   1   39.20    9.80
  11 -14  -2   13.20   16.40
  11 -12  -1   39.30   16.30
  11   1   1   28.30   13.40
  12  -3   1  107.09   16.10
  12  -2   1   26.00   14.10
  12  -1   1   45.30   14.50
  12   0   1  176.78   15.90
  -8   3  -4   20.40   13.40
  -7  14  -3   49.90   19.40
  -6  -2  -5   15.50   16.30
  -5   1  -2    1.90   12.70
  -4  -5  -5   25.70   15.50
  -4  -3  -3  141.29    9.80
  -3  12  -1   -9.40   13.60
  -3  15  -2   18.80   17.00
   0  -4  -1  525.35   16.70
   1  10   0    0.40    9.70
   4  -8  -1  309.87   13.20
   4   3   1  233.78   13.40
   5 -12  -3    2.30   10.70
   5   0   1  545.85   15.90
   5   4   1  647.04   11.70
   6   5   1   27.70   12.80
   7   5   1   15.90   13.10
   8  -3   1   18.10   14.90
   9 -13  -2   61.29   14.30
   9   4   1  121.29   14.80
  10   3   1   57.69   13.60
  11  -4   1   13.60   16.10
  11   2   1   99.09   14.20
  12   1   1   23.90   15.70
  13  -2   1   56.59   15.00
  13  -1   1  149.79   15.00
  -9   7  -4   11.10   19.00
  -8   2  -5   -2.10   15.80
  -8  12  -3    9.50   16.80
  -7   0  -5    0.60   15.40
  -7   1  -4  117.09   14.80
  -7   3  -3   18.30   12.60
  -6  -1  -4  129.99   10.30
  -5  14  -2   66.89   16.50
  -4  -4  -4   -3.80   13.10
  -4  11  -1   -2.50   12.40
  -4  15  -2   -8.50   19.30
  -3  -6  -5  -13.10   12.80
  -3  -4  -3    8.40   12.30
  -2  -7  -5  136.09   17.40
  -2  -1  -1  461.25   18.30
  -2  13  -1   82.89   11.00
  -1  -5  -2  216.08   10.10
  -1   9   0  532.35   14.00
   0  -6  -2    1.30   12.70
   0  10   0   35.30   12.10
   0  14  -1  149.59   18.50
   1 -10  -5   21.60   17.60
   1  -5  -1   -5.60   14.60
   2  -8  -2    7.40   12.80
   2  -6  -1  641.24   15.80
   2  11   0   41.70   14.70
   3  -9  -2   63.39    9.40
   3  -7  -1  253.67   13.60
   3  -4   0  140.29   16.60
   3  11   0   -1.70   14.20
   4 -12  -4   46.20   13.60
   4 -11  -3   10.60   14.60
   4  -5   0  133.09   14.70
   4   2   1  667.53   12.90
   4   4   1  317.47    9.80
   4   5   1   92.69   12.50
   4  11   0    4.80   15.10
   5   5   1  583.14   11.10
   5  11   0   54.69   17.70
   7 -13  -3  111.29   16.80
   7 -10  -1  406.96   13.60
   8   5   1   31.20   13.80
   9 -14  -3   20.00   16.70
   9 -11  -1  118.19   13.50
   9   5   1   70.59   14.80
  10  -4   1  165.08   15.60
  10   4   1    4.00   15.90
  11   3   1   80.09   15.10
  12 -14  -2   20.90   16.00
  12  -4   1   10.20   15.80
  12   2   1  107.69   16.70
  13  -3   1   50.49   14.90
  13   0   1   67.89   16.10
  -9   5  -5  127.39   16.40
  -9  13  -4   14.50   27.20
  -6   1  -3  182.88   13.10
  -6  13  -2   29.60   16.50
  -5  -3  -5   43.10   15.60
  -5  -1  -3  272.17    9.60
  -3  -5  -4   10.50   13.80
  -2   6   0  947.21   18.10
  -2   7   0 2504.15   20.30
  -1  -8  -5   64.19   12.40
  -1   2   0  435.86   26.70
  -1  14  -1   77.19   17.50
   0  -9  -5   37.60   12.70
   1  -7  -2  446.06   10.70
   1  11   0   15.30   10.40
   3 -11  -4   74.69   12.40
   3 -10  -3   40.20   13.60
   4   1   1   -3.10   15.00
   4   6   1  159.98   12.30
   5   6   1    9.10    8.90
   6 -13  -4   28.60   17.30
   6 -11  -2   21.20   12.70
   6   6   1  642.44   12.00
   7   6   1  108.89   10.40
   8   6   1    1.00   15.60
  10 -13  -2   94.59   14.10
  10   5   1   55.49   14.80
  11  -9   0   27.70   20.50
  11   4   1   18.00   17.30
  12 -12  -1  121.19   15.20
  12   3   1  239.08   18.20
  13 -14  -2  308.47   21.20
  13  -4   1   53.19   16.20
  13   1   1   45.90   15.90
  14  -3   1   39.30   17.20
  14  -2   1  148.29   16.60
  14  -1   1   -0.50   16.60
  -8   4  -4    3.30   15.60
  -8   7  -3  700.13   27.60
  -7   9  -2  200.58   18.40
  -7  15  -3    4.20   20.10
  -6   4  -2 1194.68   22.70
  -5  -2  -4  719.13   16.00
  -5   8  -1   23.20   11.80
  -5   9  -1   90.99   15.20
  -4  12  -1  345.17   15.20
  -3  -2  -2  880.51   13.10
  -3  13  -1   45.00   11.40
  -2  -6  -4   28.00   13.10
  -2  -5  -3 1519.15   14.90
  -2   5   0  557.94   17.10
  -2   8   0  143.09   13.00
  -2  14  -1   98.29   16.80
  -1  -7  -4   64.69   13.50
  -1  -6  -3   68.59   12.60
  -1  10   0   23.90    9.40
   0  -8  -4   16.90   14.10
   0  11   0  542.25   14.80
   1  -9  -4  129.39   15.10
   2 -10  -4   69.39   11.00
   2  -9  -3  129.89   13.50
   2  12   0    5.00   16.50
   3   3   1   22.00   14.20
   3   4   1   24.50    9.50
   3   5   1   30.30   12.90
   3  12   0   23.90   17.70
   4  12   0  192.58   18.90
   5   7   1  120.99   14.10
   6 -12  -3  370.66   15.40
   6  -9  -1   23.20   11.60
   6  -2   1  137.39   15.20
   6   7   1  189.88   14.30
   7   7   1   90.19   15.00
   8 -12  -2    5.60   12.80
   9  -4   1   84.29   15.10
   9   6   1  502.05   17.90
  13   2   1    9.40   16.30
  14   0   1  106.39   17.00
  -9   8  -4  119.79   22.10
  -8   3  -5   13.40   14.30
  -8  13  -3   34.30   17.80
  -7  10  -2  526.75   19.20
  -6  -1  -5   11.60   16.00
  -5   7  -1 2807.82   28.30
  -5  10  -1  591.34   16.60
  -5  15  -2   55.19   17.50
  -4  -4  -5   66.59   12.00
  -4  -2  -3  443.06   13.30
  -3   1  -1 1290.67   24.70
  -2   9   0    6.90   12.30
  -1  11   0   -4.70   12.60
   0  -7  -3    7.40    9.40
   1  -8  -3  690.63   11.20
   1  12   0    2.90   14.50
   3 -11  -5   90.19   19.10
   3   2   1 1586.54   20.80
   3   6   1   21.90    8.60
   4   7   1   12.50    9.00
   5 -12  -4   40.70   15.70
   5 -10  -2  110.19   10.10
   5  -1   1   14.80   13.00
   7  -3   1   26.40   14.40
   8 -13  -3   24.70   16.30
   8   7   1    5.70   15.80
  10 -14  -3  195.18   17.80
  10 -11  -1  312.97   17.10
  10   6   1   42.80   17.40
  11   5   1   42.10   14.10
  12  -5   1  103.29   18.10
  13 -12  -1    9.70   17.20
  14  -4   1  487.95   17.90
  15  -3   1   22.90   18.50
  15  -2   1   59.69   17.90
  -9   6  -5   65.29   19.40
  -7   1  -5   22.50   14.20
  -7   2  -4  149.49   14.50
  -7  11  -2  322.67   17.30
  -6  -1  -6   47.50   18.10
  -6   0  -4   29.50   12.70
  -6  14  -2   22.50   15.10
  -4  -3  -4   33.90   13.60
  -4   0  -2  165.88   14.10
  -4  13  -1  118.09   15.40
  -3  -5  -5    3.00   11.80
  -3  14  -1   75.49   15.50
  -2  -6  -5    5.80   16.50
  -2  -3  -2    7.90   13.40
  -2  10   0  295.17   13.70
   0  12   0   15.40   13.70
   1  -9  -5   80.59   16.90
   2 -10  -5   22.40   12.70
   2   5   1 3143.29   21.00
   2   6   1   15.00   12.70
   3   7   1  469.85   10.70
   4 -11  -4  162.98   16.70
   4  -9  -2   65.09   12.30
   4   0   1  524.35   16.90
   4   8   1    2.70   12.60
   5 -11  -3    8.20   13.30
   5   8   1   66.79   10.10
   6   8   1   69.69   11.00
   7 -13  -4    6.60   18.40
   7 -11  -2  274.57   13.50
   7  -7   0  420.86   17.80
   7   8   1  241.48   16.00
   8 -10  -1   13.10   12.30
   8   8   1   -3.50   16.30
   9   7   1   28.20   13.20
  11 -13  -2    3.00   14.80
  11  -5   1   11.10   16.10
  13  -5   1   47.30   16.70
  15  -4   1   -6.80   19.40
  -7   1  -6   43.90   17.10
  -7   4  -3  145.49   15.70
  -7  12  -2  236.68   16.70
  -5  -2  -5   13.50   14.50
  -5   2  -2    3.40   12.00
  -5  11  -1   15.80   12.60
  -3  -4  -4   26.60   13.20
  -3  -3  -3    8.10   12.50
  -2   4   0   -2.80   16.50
  -2  15  -1   38.80   16.60
  -1  -7  -5   13.60   11.80
  -1  -4  -2   10.70   12.70
  -1  -2  -1 1774.32   20.40
  -1  12   0    8.00   14.30
   0  -8  -5   77.89   12.00
   1  13   0  927.51   18.90
   2   4   1  127.19   10.90
   2   7   1  562.84   13.80
   2  13   0   10.90   12.60
   3 -10  -4   24.70   14.90
   3  -8  -2  236.58   13.10
   3   8   1  127.19    9.50
   4 -10  -3  229.28   14.20
   4   9   1   60.29   14.10
   5  -8  -1   21.60    8.50
   5   9   1   44.30   14.90
   6   9   1   -7.40   16.40
   7 -12  -3   47.20   14.70
   9 -12  -2    4.90   13.80
  11 -14  -3   18.90   17.60
  14 -12  -1   61.59   18.40
  14  -5   1   43.10   18.20
  -8  14  -3   42.00   18.70
  -6  15  -2   34.60   18.20
  -5  -2  -6  137.39   17.70
  -5  -1  -4  289.67   13.80
  -5   0  -3  303.27   10.10
  -5  12  -1   -9.50   13.50
  -4  14  -1    4.00   14.30
  -3  15  -1  220.88   16.60
  -2  -5  -4  143.09   13.20
  -2  11   0   32.50   12.80
   0  -5  -2   21.20   13.40
   0  13   0   14.60   16.00
   1  -6  -2  870.91   14.70
   2  -9  -4   17.90   14.40
   2  -7  -2 1134.79   15.10
   2   3   1   61.29   14.90
   2   8   1   23.70   12.80
   3  -9  -3  220.68   13.50
   3   1   1  125.29   15.50
   3   9   1  106.59   13.80
   4 -11  -5    7.40   19.40
   4  -7  -1  -26.80   14.10
   6 -12  -4    7.30   16.10
   7   9   1  169.28   14.00
   9 -13  -3   38.80   14.80
   9  -8   0  416.46   18.60
  12 -13  -2    6.50   14.10
  15 -12  -1  164.78   22.00
  -8   4  -5   74.19   15.60
  -8   5  -4  172.28   14.10
  -7   2  -5  585.24   16.80
  -6   0  -6   -3.20   17.20
  -6   0  -5   15.50   14.30
  -6   2  -3   78.59   12.10
  -4  -3  -6   24.30   18.80
  -4  -3  -5   62.19   10.80
  -3   8   0  798.82   15.60
  -3   9   0    4.20   11.60
  -2  -4  -3   65.69    9.60
  -2  12   0   -3.20   14.40
  -1  -6  -4  136.39   10.40
  -1  13   0   13.10   15.50
   0  -7  -4  112.29   13.10
   0  -3  -1 2577.84   24.00
   1  -8  -4   76.39   10.20
   1   6   1  104.79   13.40
   1   7   1   16.00   12.60
   1  14   0   53.09   18.10
   2  -8  -3   35.80   12.60
   2   9   1  159.28   13.90
   3 -10  -5   18.40   17.60
   3  10   1   61.89   13.70
   4  10   1  576.74   15.40
   5  10   1   22.70   11.80
   6 -11  -3   -3.90   14.30
   6 -10  -2  189.48   13.50
   6  10   1   78.09   17.10
   7  -9  -1  481.35   14.20
   8 -13  -4   -3.50   16.90
  11 -11  -1  145.49   14.30
  -3  -4  -5   10.40   11.00
  -1  -5  -3  155.88    9.90
   0  -6  -3    9.70    9.10
   1  -7  -3   36.30    9.30
   1   5   1  288.27   11.40
   1   8   1  313.77   10.30
   3  -6  -1   18.00    9.50
   5 -11  -4    2.20   11.80
   0   0   0    0.00    0.00
;
_shelx_hkl_checksum   33620

# start Validation Reply Form
_vrf_PLAT213_K12Ge4Sb6
;
PROBLEM: Atom Ge3 has ADP max/min Ratio ..... 4.5 prolat
RESPONSE: This is due to a situation of statistical disorder
and partial occupation involving Ge3.
;
# end Validation Reply Form
