# Supplementary material for: Between Elemental Match and Mismatch: From K12Ge3.5Sb6 to Salts of (Ge2Sb2)2−, (Ge4Sb12)4−, and (Ge4Sb14)4−
Source: Angew Chem Int Ed Engl. 2022 Jul 28;61(41):e202207232. doi: 10.1002/anie.202207232 (PMC9796001; doi:10.1002/anie.202207232)
Supplement: Supplementary file 2 — Supporting Information [file ANIE-61-0-s005.cif]

data_2
_audit_creation_date               2022-01-13
_audit_creation_method
;
Olex2 1.3
(compiled 2020.11.12 svn.r5f609507 for OlexSys, GUI svn.r6408)
;
_shelx_SHELXL_version_number       '2016/6'
_audit_contact_author_address      ?
_audit_contact_author_email        ?
_audit_contact_author_name         ''
_audit_contact_author_phone        ?
_publ_contact_author_id_orcid      ?
_publ_section_references
;
Dolomanov, O.V., Bourhis, L.J., Gildea, R.J, Howard, J.A.K. & Puschmann, H.
 (2009), J. Appl. Cryst. 42, 339-341.

Sheldrick, G.M. (2008). Acta Cryst. A64, 112-122.
;
_chemical_name_common              ?
_chemical_name_systematic          ?
_chemical_formula_moiety           'Ge2 Sb2, 2(C18 H36 K N2 O6), C2 H8 N2'
_chemical_formula_sum              'C38 H80 Ge2 K2 N6 O12 Sb2'
_chemical_formula_weight           1279.96
_chemical_absolute_configuration   ?
_chemical_melting_point            ?
loop_
  _atom_type_symbol
  _atom_type_description
  _atom_type_scat_dispersion_real
  _atom_type_scat_dispersion_imag
  _atom_type_scat_source
 'C' 'C' 0.0033 0.0016 'International Tables Vol C Tables 4.2.6.8 and 6.1.1.4'
 'H' 'H' 0.0000 0.0000 'International Tables Vol C Tables 4.2.6.8 and 6.1.1.4'
 'Ge' 'Ge' 0.1547 1.8001 'International Tables Vol C Tables 4.2.6.8 and 6.1.1.4'
 'K' 'K' 0.2009 0.2494 'International Tables Vol C Tables 4.2.6.8 and 6.1.1.4'
 'N' 'N' 0.0061 0.0033 'International Tables Vol C Tables 4.2.6.8 and 6.1.1.4'
 'O' 'O' 0.0106 0.0060 'International Tables Vol C Tables 4.2.6.8 and 6.1.1.4'
 'Sb' 'Sb' -0.5866 1.5461
 'International Tables Vol C Tables 4.2.6.8 and 6.1.1.4'

_shelx_space_group_comment
;
The symmetry employed for this shelxl refinement is uniquely defined
by the following loop, which should always be used as a source of
symmetry information in preference to the above space-group names.
They are only intended as comments.
;
_space_group_crystal_system        'monoclinic'
_space_group_IT_number             4
_space_group_name_H-M_alt          'P 1 21 1'
_space_group_name_Hall             'P 2yb'
loop_
  _space_group_symop_operation_xyz
 'x, y, z'
 '-x, y+1/2, -z'

_cell_length_a                     11.9235(5)
_cell_length_b                     20.4010(6)
_cell_length_c                     12.4643(5)
_cell_angle_alpha                  90
_cell_angle_beta                   118.271(3)
_cell_angle_gamma                  90
_cell_volume                       2670.30(19)
_cell_formula_units_Z              2
_cell_measurement_reflns_used      14393
_cell_measurement_temperature      100
_cell_measurement_theta_max        29.220
_cell_measurement_theta_min        1.855
_shelx_estimated_absorpt_T_max     0.892
_shelx_estimated_absorpt_T_min     0.653
_exptl_absorpt_coefficient_mu      2.329
_exptl_absorpt_correction_T_max    0.890
_exptl_absorpt_correction_T_min    0.756
_exptl_absorpt_correction_type     numerical
_exptl_absorpt_process_details     ?
_exptl_absorpt_special_details     ?
_exptl_crystal_colour              'metallic dark red'
_exptl_crystal_colour_lustre       metallic
_exptl_crystal_colour_modifier     dark
_exptl_crystal_colour_primary      red
_exptl_crystal_density_diffrn      1.592
_exptl_crystal_density_meas        ?
_exptl_crystal_density_method      ?
_exptl_crystal_description         plate
_exptl_crystal_F_000               1300
_exptl_crystal_preparation         ?
_exptl_crystal_size_max            0.2
_exptl_crystal_size_mid            0.1
_exptl_crystal_size_min            0.05
_exptl_transmission_factor_max     ?
_exptl_transmission_factor_min     ?
_diffrn_reflns_av_R_equivalents    0.1151
_diffrn_reflns_av_unetI/netI       0.1067
_diffrn_reflns_Laue_measured_fraction_full  1.000
_diffrn_reflns_Laue_measured_fraction_max  0.996
_diffrn_reflns_limit_h_max         16
_diffrn_reflns_limit_h_min         -15
_diffrn_reflns_limit_k_max         28
_diffrn_reflns_limit_k_min         -27
_diffrn_reflns_limit_l_max         17
_diffrn_reflns_limit_l_min         -17
_diffrn_reflns_number              47254
_diffrn_reflns_point_group_measured_fraction_full  1.000
_diffrn_reflns_point_group_measured_fraction_max  0.994
_diffrn_reflns_theta_full          25.242
_diffrn_reflns_theta_max           29.220
_diffrn_reflns_theta_min           1.855
_diffrn_ambient_temperature        100
_diffrn_detector_area_resol_mean   ?
_diffrn_measured_fraction_theta_full  1.000
_diffrn_measured_fraction_theta_max  0.996
_diffrn_measurement_device_type    'Bruker APEX-II CCD'
_diffrn_measurement_method         '\w scans'
_diffrn_radiation_type             MoK\a
_diffrn_radiation_wavelength       0.71073
_diffrn_source                     ?
_diffrn_standards_number           0
_reflns_Friedel_coverage           0.943
_reflns_Friedel_fraction_full      1.000
_reflns_Friedel_fraction_max       0.991
_reflns_number_gt                  9317
_reflns_number_total               14393
_reflns_special_details
;
 Reflections were merged by SHELXL according to the crystal
 class for the calculation of statistics and refinement.
 
 _reflns_Friedel_fraction is defined as the number of unique
 Friedel pairs measured divided by the number that would be
 possible theoretically, ignoring centric projections and
 systematic absences.
;
_reflns_threshold_expression       'I > 2\s(I)'
_computing_cell_refinement         ?
_computing_data_collection         ?
_computing_data_reduction          ?
_computing_molecular_graphics      'Olex2 1.3 (Dolomanov et al., 2009)'
_computing_publication_material    'Olex2 1.3 (Dolomanov et al., 2009)'
_computing_structure_refinement    'XL  (Sheldrick, 2008)'
_computing_structure_solution      'SHELXT  (Sheldrick, 2015)'
_refine_diff_density_max           1.169
_refine_diff_density_min           -0.928
_refine_diff_density_rms           0.119
_refine_ls_abs_structure_details
;
 Flack x determined using 3491 quotients [(I+)-(I-)]/[(I+)+(I-)]
 (Parsons, Flack and Wagner, Acta Cryst. B69 (2013) 249-259).
;
_refine_ls_abs_structure_Flack     0.012(14)
_refine_ls_extinction_coef         .
_refine_ls_extinction_method       none
_refine_ls_goodness_of_fit_ref     0.885
_refine_ls_hydrogen_treatment      constr
_refine_ls_matrix_type             full
_refine_ls_number_parameters       559
_refine_ls_number_reflns           14393
_refine_ls_number_restraints       1
_refine_ls_R_factor_all            0.0757
_refine_ls_R_factor_gt             0.0440
_refine_ls_restrained_S_all        0.885
_refine_ls_shift/su_max            0.016
_refine_ls_shift/su_mean           0.000
_refine_ls_structure_factor_coef   Fsqd
_refine_ls_weighting_details      
 'w=1/[\s^2^(Fo^2^)+(0.0449P)^2^] where P=(Fo^2^+2Fc^2^)/3'
_refine_ls_weighting_scheme        calc
_refine_ls_wR_factor_gt            0.0959
_refine_ls_wR_factor_ref           0.1030
_refine_special_details            ?
_olex2_refinement_description
;
1. Fixed Uiso
 At 1.2 times of:
  All C(H,H) groups, All N(H,H) groups
2.a Secondary CH2 refined with riding coordinates:
 C10(H10A,H10B), C15(H15A,H15B), C20(H20A,H20B), C18(H18A,H18B), C3(H3A,H3B),
 C2(H2A,H2B), C30(H30A,H30B), C17(H17A,H17B), C27(H27A,H27B), C8(H8A,H8B),
 C29(H29A,H29B), C16(H16A,H16B), C19(H19A,H19B), C28(H28A,H28B), C14(H14A,H14B),
  C24(H24A,H24B), C32(H32A,H32B), C34(H34A,H34B), C7(H7A,H7B), C22(H22A,H22B),
 C35(H35A,H35B), C33(H33A,H33B), C31(H31A,H31B), C21(H21A,H21B), C4(H4A,H4B),
 C6(H6A,H6B), C9(H9A,H9B), C25(H25A,H25B), C36(H36A,H36B), C1(H1A,H1B),
 C12(H12A,H12B), C26(H26A,H26B), C11(H11A,H11B), C23(H23A,H23B), C5(H5A,H5B),
 C13(H13A,H13B), C37(H37A,H37B), C38(H38A,H38B)
2.b X=CH2 refined with riding coordinates:
 N6(H6C,H6D), N5(H5C,H5D)
;
_atom_sites_solution_hydrogens     geom
_atom_sites_solution_primary       dual
_atom_sites_solution_secondary     ?
loop_
  _atom_site_label
  _atom_site_type_symbol
  _atom_site_fract_x
  _atom_site_fract_y
  _atom_site_fract_z
  _atom_site_U_iso_or_equiv
  _atom_site_adp_type
  _atom_site_occupancy
  _atom_site_site_symmetry_order
  _atom_site_calc_flag
  _atom_site_refinement_flags_posn
  _atom_site_refinement_flags_adp
  _atom_site_refinement_flags_occupancy
  _atom_site_disorder_assembly
  _atom_site_disorder_group
 Sb1 Sb 0.38183(5) 0.48851(3) 0.36233(5) 0.03830(13) Uani 1 1 d . . . . .
 Sb2 Sb 0.52491(4) 0.60189(3) 0.39400(5) 0.04260(14) Uani 1 1 d . . . . .
 Ge1 Ge 0.27850(7) 0.59600(4) 0.22284(7) 0.03648(17) Uani 1 1 d . . . . .
 Ge2 Ge 0.32846(8) 0.60073(6) 0.44403(8) 0.0507(2) Uani 1 1 d . . . . .
 K1 K 0.70048(14) 0.41729(8) 0.99817(14) 0.0300(3) Uani 1 1 d . . . . .
 K2 K 0.04212(14) 0.39571(8) 0.66729(14) 0.0304(3) Uani 1 1 d . . . . .
 O10 O 0.0956(5) 0.4510(3) 0.8918(5) 0.0361(12) Uani 1 1 d . . . . .
 O6 O 0.5225(5) 0.4998(2) 1.0233(4) 0.0343(11) Uani 1 1 d . . . . .
 O3 O 0.9019(5) 0.3292(3) 1.1516(5) 0.0362(12) Uani 1 1 d . . . . .
 O4 O 0.9203(4) 0.4632(2) 1.2032(4) 0.0332(11) Uani 1 1 d . . . . .
 O11 O -0.1718(4) 0.3487(2) 0.4562(5) 0.0324(11) Uani 1 1 d . . . . .
 O9 O 0.0056(5) 0.3207(3) 0.8445(4) 0.0323(11) Uani 1 1 d . . . . .
 O12 O -0.1451(4) 0.4828(3) 0.5114(4) 0.0334(10) Uani 1 1 d . . . . .
 O8 O 0.2450(4) 0.4505(3) 0.6502(5) 0.0401(13) Uani 1 1 d . . . . .
 O1 O 0.6365(5) 0.3574(2) 0.7724(5) 0.0342(11) Uani 1 1 d . . . . .
 O2 O 0.7351(4) 0.4854(3) 0.8155(4) 0.0351(10) Uani 1 1 d . . . . .
 O7 O 0.2307(5) 0.3128(3) 0.6560(5) 0.0347(11) Uani 1 1 d . . . . .
 O5 O 0.5107(5) 0.3643(3) 1.0505(5) 0.0358(12) Uani 1 1 d . . . . .
 N2 N 0.7461(6) 0.5597(3) 1.0227(6) 0.0341(14) Uani 1 1 d . . . . .
 N4 N 0.0895(6) 0.5403(3) 0.7021(6) 0.0372(14) Uani 1 1 d . . . . .
 N3 N -0.0047(5) 0.2516(3) 0.6313(5) 0.0304(13) Uani 1 1 d . . . . .
 N1 N 0.6540(6) 0.2753(3) 0.9753(6) 0.0349(14) Uani 1 1 d . . . . .
 C10 C 0.9813(7) 0.3539(4) 1.2709(7) 0.0354(17) Uani 1 1 d . . . . .
 H10A H 1.054928 0.324293 1.314661 0.043 Uiso 1 1 calc R U . . .
 H10B H 0.932776 0.355645 1.317011 0.043 Uiso 1 1 calc R U . . .
 C15 C 0.4085(7) 0.4062(4) 1.0325(7) 0.0410(18) Uani 1 1 d . . . . .
 H15A H 0.361219 0.387424 1.072445 0.049 Uiso 1 1 calc R U . . .
 H15B H 0.349031 0.410375 0.944269 0.049 Uiso 1 1 calc R U . . .
 C20 C 0.1884(8) 0.2482(4) 0.6043(8) 0.0415(19) Uani 1 1 d . . . . .
 H20A H 0.262791 0.220259 0.621009 0.050 Uiso 1 1 calc R U . . .
 H20B H 0.134576 0.251514 0.514936 0.050 Uiso 1 1 calc R U . . .
 C18 C 0.6299(7) 0.5938(4) 0.9993(7) 0.0405(17) Uani 1 1 d . . . . .
 H18A H 0.571748 0.593537 0.910476 0.049 Uiso 1 1 calc R U . . .
 H18B H 0.651161 0.640136 1.024711 0.049 Uiso 1 1 calc R U . . .
 C3 C 0.6893(7) 0.3859(4) 0.7022(7) 0.0356(17) Uani 1 1 d . . . . .
 H3A H 0.646879 0.367338 0.618878 0.043 Uiso 1 1 calc R U . . .
 H3B H 0.781097 0.375292 0.739507 0.043 Uiso 1 1 calc R U . . .
 C2 C 0.6382(8) 0.2879(4) 0.7688(7) 0.0401(18) Uani 1 1 d . . . . .
 H2A H 0.726935 0.272180 0.800890 0.048 Uiso 1 1 calc R U . . .
 H2B H 0.588587 0.272566 0.683607 0.048 Uiso 1 1 calc R U . . .
 C30 C -0.0553(7) 0.2283(4) 0.7120(7) 0.0343(16) Uani 1 1 d . . . . .
 H30A H -0.054580 0.179731 0.712251 0.041 Uiso 1 1 calc R U . . .
 H30B H -0.145090 0.242552 0.677841 0.041 Uiso 1 1 calc R U . . .
 C17 C 0.5597(8) 0.5653(4) 1.0637(8) 0.0392(18) Uani 1 1 d . . . . .
 H17A H 0.615881 0.565769 1.152919 0.047 Uiso 1 1 calc R U . . .
 H17B H 0.483489 0.592101 1.045258 0.047 Uiso 1 1 calc R U . . .
 C27 C 0.0533(8) 0.4173(4) 0.9672(7) 0.0390(17) Uani 1 1 d . . . . .
 H27A H -0.038427 0.425952 0.937174 0.047 Uiso 1 1 calc R U . . .
 H27B H 0.100572 0.433769 1.051775 0.047 Uiso 1 1 calc R U . . .
 C8 C 0.9582(7) 0.5289(4) 1.1953(8) 0.0383(18) Uani 1 1 d . . . . .
 H8A H 0.996174 0.530335 1.139872 0.046 Uiso 1 1 calc R U . . .
 H8B H 1.023149 0.543944 1.276805 0.046 Uiso 1 1 calc R U . . .
 C29 C 0.0168(7) 0.2520(4) 0.8409(7) 0.0344(16) Uani 1 1 d . . . . .
 H29A H -0.017354 0.231012 0.890958 0.041 Uiso 1 1 calc R U . . .
 H29B H 0.107717 0.239832 0.875229 0.041 Uiso 1 1 calc R U . . .
 C16 C 0.4592(7) 0.4724(4) 1.0850(6) 0.0351(17) Uani 1 1 d . . . . .
 H16A H 0.388414 0.501298 1.075392 0.042 Uiso 1 1 calc R U . . .
 H16B H 0.519482 0.468279 1.173030 0.042 Uiso 1 1 calc R U . . .
 C19 C 0.1146(7) 0.2189(4) 0.6597(7) 0.0364(17) Uani 1 1 d . . . . .
 H19A H 0.095706 0.172684 0.632689 0.044 Uiso 1 1 calc R U . . .
 H19B H 0.168577 0.218607 0.749281 0.044 Uiso 1 1 calc R U . . .
 C28 C 0.0743(7) 0.3461(4) 0.9654(7) 0.0363(17) Uani 1 1 d . . . . .
 H28A H 0.166383 0.337434 0.997443 0.044 Uiso 1 1 calc R U . . .
 H28B H 0.046182 0.323534 1.018832 0.044 Uiso 1 1 calc R U . . .
 C14 C 0.4672(8) 0.3000(4) 1.0078(8) 0.0426(19) Uani 1 1 d . . . . .
 H14A H 0.409118 0.301061 0.918943 0.051 Uiso 1 1 calc R U . . .
 H14B H 0.419469 0.282524 1.048377 0.051 Uiso 1 1 calc R U . . .
 C24 C 0.1830(7) 0.5600(4) 0.6615(8) 0.0415(19) Uani 1 1 d . . . . .
 H24A H 0.216161 0.604123 0.694095 0.050 Uiso 1 1 calc R U . . .
 H24B H 0.139149 0.562896 0.571450 0.050 Uiso 1 1 calc R U . . .
 C32 C -0.2114(7) 0.2836(4) 0.4552(7) 0.0336(16) Uani 1 1 d . . . . .
 H32A H -0.272466 0.270592 0.370860 0.040 Uiso 1 1 calc R U . . .
 H32B H -0.255025 0.280105 0.505629 0.040 Uiso 1 1 calc R U . . .
 C34 C -0.2306(7) 0.4591(4) 0.3923(7) 0.0359(17) Uani 1 1 d . . . . .
 H34A H -0.186484 0.457328 0.342222 0.043 Uiso 1 1 calc R U . . .
 H34B H -0.303910 0.489336 0.352425 0.043 Uiso 1 1 calc R U . . .
 C7 C 0.8443(7) 0.5731(4) 1.1483(7) 0.0394(18) Uani 1 1 d . . . . .
 H7A H 0.805163 0.569276 1.202538 0.047 Uiso 1 1 calc R U . . .
 H7B H 0.873425 0.618977 1.152892 0.047 Uiso 1 1 calc R U . . .
 C22 C 0.3459(7) 0.4091(4) 0.6628(8) 0.0428(19) Uani 1 1 d . . . . .
 H22A H 0.403953 0.400948 0.750209 0.051 Uiso 1 1 calc R U . . .
 H22B H 0.395200 0.430792 0.627449 0.051 Uiso 1 1 calc R U . . .
 C35 C -0.1078(7) 0.5485(4) 0.5044(7) 0.0378(17) Uani 1 1 d . . . . .
 H35A H -0.184232 0.575983 0.458106 0.045 Uiso 1 1 calc R U . . .
 H35B H -0.055987 0.549243 0.461534 0.045 Uiso 1 1 calc R U . . .
 C33 C -0.2766(6) 0.3928(4) 0.4008(6) 0.0329(15) Uani 1 1 d . . . . .
 H33A H -0.322017 0.394667 0.449742 0.040 Uiso 1 1 calc R U . . .
 H33B H -0.336981 0.376869 0.318283 0.040 Uiso 1 1 calc R U . . .
 C31 C -0.0983(7) 0.2386(4) 0.5044(7) 0.0347(16) Uani 1 1 d . . . . .
 H31A H -0.128554 0.192855 0.497950 0.042 Uiso 1 1 calc R U . . .
 H31B H -0.055824 0.242609 0.453099 0.042 Uiso 1 1 calc R U . . .
 C21 C 0.2946(7) 0.3466(4) 0.6001(7) 0.0394(18) Uani 1 1 d . . . . .
 H21A H 0.234193 0.354930 0.513304 0.047 Uiso 1 1 calc R U . . .
 H21B H 0.364821 0.319098 0.604055 0.047 Uiso 1 1 calc R U . . .
 C4 C 0.6722(7) 0.4588(4) 0.6956(7) 0.0373(17) Uani 1 1 d . . . . .
 H4A H 0.708384 0.478006 0.645699 0.045 Uiso 1 1 calc R U . . .
 H4B H 0.580414 0.469687 0.656713 0.045 Uiso 1 1 calc R U . . .
 C6 C 0.7889(8) 0.5821(4) 0.9360(7) 0.044(2) Uani 1 1 d . . . . .
 H6A H 0.879738 0.570360 0.968091 0.053 Uiso 1 1 calc R U . . .
 H6B H 0.782515 0.630515 0.930227 0.053 Uiso 1 1 calc R U . . .
 C9 C 1.0268(7) 0.4202(4) 1.2635(7) 0.0381(17) Uani 1 1 d . . . . .
 H9A H 1.083742 0.436802 1.346482 0.046 Uiso 1 1 calc R U . . .
 H9B H 1.075800 0.418501 1.217891 0.046 Uiso 1 1 calc R U . . .
 C25 C 0.1422(8) 0.5546(4) 0.8336(8) 0.046(2) Uani 1 1 d . . . . .
 H25A H 0.135839 0.602323 0.844187 0.055 Uiso 1 1 calc R U . . .
 H25B H 0.233696 0.542831 0.875618 0.055 Uiso 1 1 calc R U . . .
 C36 C -0.0324(8) 0.5747(4) 0.6297(8) 0.0410(18) Uani 1 1 d . . . . .
 H36A H -0.014777 0.621739 0.624617 0.049 Uiso 1 1 calc R U . . .
 H36B H -0.083963 0.571533 0.672644 0.049 Uiso 1 1 calc R U . . .
 C1 C 0.5821(7) 0.2608(4) 0.8439(7) 0.0378(17) Uani 1 1 d . . . . .
 H1A H 0.494772 0.278498 0.812415 0.045 Uiso 1 1 calc R U . . .
 H1B H 0.574885 0.212663 0.833073 0.045 Uiso 1 1 calc R U . . .
 C12 C 0.7759(9) 0.2404(4) 1.0291(8) 0.047(2) Uani 1 1 d . . . . .
 H12A H 0.815708 0.246290 0.975738 0.057 Uiso 1 1 calc R U . . .
 H12B H 0.759505 0.192979 1.031416 0.057 Uiso 1 1 calc R U . . .
 C26 C 0.0768(9) 0.5189(4) 0.8931(8) 0.044(2) Uani 1 1 d . . . . .
 H26A H 0.110737 0.534047 0.978265 0.053 Uiso 1 1 calc R U . . .
 H26B H -0.015550 0.528626 0.849378 0.053 Uiso 1 1 calc R U . . .
 C11 C 0.8679(8) 0.2626(4) 1.1550(8) 0.044(2) Uani 1 1 d . . . . .
 H11A H 0.828503 0.258274 1.208978 0.053 Uiso 1 1 calc R U . . .
 H11B H 0.945079 0.234748 1.188079 0.053 Uiso 1 1 calc R U . . .
 C23 C 0.2921(7) 0.5137(4) 0.7013(8) 0.043(2) Uani 1 1 d . . . . .
 H23A H 0.352573 0.529662 0.673655 0.052 Uiso 1 1 calc R U . . .
 H23B H 0.337726 0.510745 0.791271 0.052 Uiso 1 1 calc R U . . .
 C5 C 0.7149(8) 0.5539(4) 0.8111(7) 0.0405(18) Uani 1 1 d . . . . .
 H5A H 0.623105 0.563125 0.779549 0.049 Uiso 1 1 calc R U . . .
 H5B H 0.742495 0.574501 0.755548 0.049 Uiso 1 1 calc R U . . .
 C13 C 0.5788(8) 0.2563(4) 1.0344(8) 0.0409(18) Uani 1 1 d . . . . .
 H13A H 0.635289 0.255555 1.123553 0.049 Uiso 1 1 calc R U . . .
 H13B H 0.547010 0.211139 1.008741 0.049 Uiso 1 1 calc R U . . .
 N6 N 0.5353(16) 0.7028(7) 0.7194(10) 0.158(7) Uani 1 1 d . . . . .
 H6C H 0.598304 0.676675 0.766317 0.189 Uiso 1 1 calc R U . . .
 H6D H 0.456549 0.692720 0.701213 0.189 Uiso 1 1 calc R U . . .
 N5 N 0.7626(9) 0.7222(6) 0.6600(9) 0.087(3) Uani 1 1 d . . . . .
 H5C H 0.710650 0.692358 0.610249 0.104 Uiso 1 1 calc R U . . .
 H5D H 0.844214 0.720923 0.681020 0.104 Uiso 1 1 calc R U . . .
 C37 C 0.5655(9) 0.7720(6) 0.6645(12) 0.071(3) Uani 1 1 d . . . . .
 H37A H 0.519807 0.771290 0.574358 0.085 Uiso 1 1 calc R U . . .
 H37B H 0.535577 0.810462 0.692389 0.085 Uiso 1 1 calc R U . . .
 C38 C 0.7102(12) 0.7772(8) 0.7106(13) 0.099(5) Uani 1 1 d . . . . .
 H38A H 0.754793 0.774986 0.800709 0.119 Uiso 1 1 calc R U . . .
 H38B H 0.729289 0.820311 0.686686 0.119 Uiso 1 1 calc R U . . .

loop_
  _atom_site_aniso_label
  _atom_site_aniso_U_11
  _atom_site_aniso_U_22
  _atom_site_aniso_U_33
  _atom_site_aniso_U_23
  _atom_site_aniso_U_13
  _atom_site_aniso_U_12
 Sb1 0.0390(3) 0.0378(3) 0.0375(3) 0.0046(3) 0.0176(2) 0.0004(2)
 Sb2 0.0324(2) 0.0416(3) 0.0486(3) -0.0015(3) 0.0150(2) -0.0022(3)
 Ge1 0.0325(4) 0.0392(4) 0.0315(4) 0.0042(4) 0.0100(3) 0.0007(4)
 Ge2 0.0537(5) 0.0637(6) 0.0421(4) -0.0011(5) 0.0288(4) 0.0175(5)
 K1 0.0291(7) 0.0317(8) 0.0287(7) 0.0003(7) 0.0133(6) 0.0005(6)
 K2 0.0278(7) 0.0332(8) 0.0297(8) 0.0020(7) 0.0133(6) 0.0000(6)
 O10 0.046(3) 0.035(3) 0.031(3) -0.005(2) 0.021(2) -0.002(2)
 O6 0.037(3) 0.033(3) 0.036(3) 0.001(2) 0.019(2) 0.002(2)
 O3 0.034(3) 0.041(3) 0.028(3) 0.004(2) 0.010(2) 0.007(2)
 O4 0.029(2) 0.032(3) 0.031(3) 0.001(2) 0.008(2) 0.000(2)
 O11 0.028(2) 0.034(3) 0.033(3) 0.003(2) 0.013(2) 0.003(2)
 O9 0.036(3) 0.034(3) 0.026(2) -0.002(2) 0.014(2) 0.003(2)
 O12 0.029(2) 0.032(3) 0.032(2) 0.005(2) 0.009(2) -0.001(2)
 O8 0.025(2) 0.042(3) 0.050(3) 0.011(3) 0.015(2) 0.000(2)
 O1 0.038(3) 0.031(3) 0.033(3) 0.000(2) 0.017(2) 0.003(2)
 O2 0.036(2) 0.039(3) 0.028(2) 0.004(3) 0.013(2) 0.004(2)
 O7 0.034(3) 0.040(3) 0.036(3) 0.004(2) 0.021(2) 0.002(2)
 O5 0.031(3) 0.035(3) 0.040(3) -0.003(2) 0.015(2) -0.005(2)
 N2 0.041(3) 0.032(3) 0.032(3) 0.001(3) 0.020(3) 0.000(3)
 N4 0.033(3) 0.035(4) 0.034(3) 0.002(3) 0.008(3) -0.002(3)
 N3 0.030(3) 0.033(3) 0.029(3) 0.000(3) 0.015(3) -0.002(3)
 N1 0.037(3) 0.028(3) 0.031(3) 0.000(3) 0.010(3) 0.003(3)
 C10 0.026(4) 0.048(5) 0.026(4) 0.000(3) 0.007(3) 0.002(3)
 C15 0.037(4) 0.046(5) 0.039(4) 0.001(4) 0.017(3) -0.001(4)
 C20 0.036(4) 0.047(5) 0.039(4) -0.002(4) 0.016(4) 0.010(4)
 C18 0.044(4) 0.032(4) 0.049(4) 0.003(4) 0.025(4) 0.007(4)
 C3 0.030(4) 0.050(5) 0.031(4) -0.007(4) 0.018(3) -0.001(3)
 C2 0.049(4) 0.038(4) 0.027(4) -0.008(3) 0.013(3) 0.011(4)
 C30 0.034(4) 0.034(4) 0.039(4) 0.002(3) 0.021(3) -0.003(3)
 C17 0.045(4) 0.035(4) 0.046(5) -0.005(4) 0.029(4) 0.003(3)
 C27 0.042(4) 0.044(4) 0.035(4) -0.010(4) 0.022(3) -0.006(4)
 C8 0.035(4) 0.041(4) 0.037(4) -0.001(4) 0.016(3) -0.009(3)
 C29 0.033(4) 0.041(4) 0.034(4) 0.007(3) 0.019(3) 0.005(3)
 C16 0.035(4) 0.042(5) 0.031(4) 0.003(3) 0.017(3) 0.005(3)
 C19 0.040(4) 0.030(4) 0.041(4) 0.005(3) 0.020(4) 0.008(3)
 C28 0.038(4) 0.046(5) 0.025(4) 0.002(3) 0.015(3) -0.001(3)
 C14 0.044(4) 0.042(5) 0.044(5) -0.007(4) 0.023(4) -0.012(4)
 C24 0.030(4) 0.039(4) 0.045(5) 0.005(4) 0.008(3) -0.006(3)
 C32 0.032(4) 0.033(4) 0.031(4) -0.005(3) 0.011(3) -0.007(3)
 C34 0.036(4) 0.044(4) 0.026(4) 0.005(3) 0.013(3) 0.007(3)
 C7 0.043(4) 0.035(4) 0.038(4) -0.007(4) 0.017(4) -0.008(3)
 C22 0.033(4) 0.051(5) 0.042(4) 0.017(4) 0.016(3) 0.000(4)
 C35 0.029(4) 0.036(4) 0.042(4) 0.008(4) 0.012(3) 0.001(3)
 C33 0.028(3) 0.038(4) 0.027(3) -0.002(3) 0.008(3) 0.004(3)
 C31 0.036(4) 0.034(4) 0.027(4) 0.001(3) 0.009(3) 0.002(3)
 C21 0.034(4) 0.056(5) 0.033(4) 0.009(4) 0.019(3) 0.008(4)
 C4 0.032(4) 0.054(5) 0.026(4) 0.003(4) 0.014(3) -0.001(3)
 C6 0.049(5) 0.042(5) 0.048(5) 0.006(4) 0.028(4) 0.000(4)
 C9 0.029(4) 0.050(5) 0.032(4) -0.003(4) 0.011(3) -0.001(3)
 C25 0.050(5) 0.035(4) 0.041(5) -0.007(4) 0.011(4) -0.006(4)
 C36 0.042(4) 0.031(4) 0.046(5) 0.004(4) 0.017(4) 0.004(3)
 C1 0.038(4) 0.034(4) 0.033(4) -0.011(3) 0.010(3) -0.002(3)
 C12 0.052(5) 0.041(5) 0.039(5) -0.004(4) 0.012(4) 0.006(4)
 C26 0.055(5) 0.034(4) 0.039(5) -0.003(4) 0.019(4) 0.004(4)
 C11 0.050(5) 0.027(4) 0.040(5) 0.007(4) 0.009(4) 0.009(4)
 C23 0.034(4) 0.041(4) 0.046(5) 0.011(4) 0.013(4) -0.009(3)
 C5 0.040(4) 0.046(5) 0.039(4) 0.008(4) 0.022(4) 0.001(4)
 C13 0.057(5) 0.029(4) 0.040(4) 0.003(4) 0.026(4) -0.004(4)
 N6 0.212(15) 0.107(11) 0.059(6) -0.003(7) -0.013(8) 0.099(11)
 N5 0.062(6) 0.127(9) 0.075(6) -0.028(7) 0.035(5) -0.029(6)
 C37 0.048(6) 0.075(7) 0.095(9) -0.026(7) 0.039(6) -0.003(5)
 C38 0.077(8) 0.155(14) 0.078(9) -0.043(10) 0.047(7) -0.061(9)

_geom_special_details
;
 All esds (except the esd in the dihedral angle between two l.s. planes)
 are estimated using the full covariance matrix.  The cell esds are taken
 into account individually in the estimation of esds in distances, angles
 and torsion angles; correlations between esds in cell parameters are only
 used when they are defined by crystal symmetry.  An approximate (isotropic)
 treatment of cell esds is used for estimating esds involving l.s. planes.
;
loop_
  _geom_bond_atom_site_label_1
  _geom_bond_atom_site_label_2
  _geom_bond_distance
  _geom_bond_site_symmetry_2
  _geom_bond_publ_flag
 Sb1 Sb2 2.7889(8) . ?
 Sb1 Ge1 2.7057(10) . ?
 Sb1 Ge2 2.7013(12) . ?
 Sb2 Ge1 2.6945(9) . ?
 Sb2 Ge2 2.6943(9) . ?
 Ge1 Ge2 2.5317(11) . ?
 K1 O6 2.840(5) . ?
 K1 O3 2.881(5) . ?
 K1 O4 2.817(5) . ?
 K1 O1 2.821(5) . ?
 K1 O2 2.860(5) . ?
 K1 O5 2.849(5) . ?
 K1 N2 2.946(6) . ?
 K1 N1 2.938(6) . ?
 K2 O10 2.796(5) . ?
 K2 O11 2.827(5) . ?
 K2 O9 2.885(5) . ?
 K2 O12 2.794(5) . ?
 K2 O8 2.764(5) . ?
 K2 O7 2.870(5) . ?
 K2 N4 2.997(7) . ?
 K2 N3 2.986(6) . ?
 O10 C27 1.435(9) . ?
 O10 C26 1.404(9) . ?
 O6 C17 1.422(9) . ?
 O6 C16 1.423(8) . ?
 O3 C10 1.424(9) . ?
 O3 C11 1.425(10) . ?
 O4 C8 1.433(9) . ?
 O4 C9 1.429(9) . ?
 O11 C32 1.409(9) . ?
 O11 C33 1.424(8) . ?
 O9 C29 1.409(9) . ?
 O9 C28 1.428(9) . ?
 O12 C34 1.429(9) . ?
 O12 C35 1.428(9) . ?
 O8 C22 1.416(9) . ?
 O8 C23 1.428(10) . ?
 O1 C3 1.422(9) . ?
 O1 C2 1.420(9) . ?
 O2 C4 1.424(9) . ?
 O2 C5 1.416(10) . ?
 O7 C20 1.449(10) . ?
 O7 C21 1.428(9) . ?
 O5 C15 1.417(9) . ?
 O5 C14 1.418(9) . ?
 N2 C18 1.451(9) . ?
 N2 C7 1.470(10) . ?
 N2 C6 1.469(10) . ?
 N4 C24 1.481(10) . ?
 N4 C25 1.480(10) . ?
 N4 C36 1.475(10) . ?
 N3 C30 1.476(9) . ?
 N3 C19 1.455(9) . ?
 N3 C31 1.464(9) . ?
 N1 C1 1.474(10) . ?
 N1 C12 1.465(10) . ?
 N1 C13 1.457(10) . ?
 C10 H10A 0.9900 . ?
 C10 H10B 0.9900 . ?
 C10 C9 1.477(12) . ?
 C15 H15A 0.9900 . ?
 C15 H15B 0.9900 . ?
 C15 C16 1.496(11) . ?
 C20 H20A 0.9900 . ?
 C20 H20B 0.9900 . ?
 C20 C19 1.478(11) . ?
 C18 H18A 0.9900 . ?
 C18 H18B 0.9900 . ?
 C18 C17 1.524(10) . ?
 C3 H3A 0.9900 . ?
 C3 H3B 0.9900 . ?
 C3 C4 1.498(12) . ?
 C2 H2A 0.9900 . ?
 C2 H2B 0.9900 . ?
 C2 C1 1.491(11) . ?
 C30 H30A 0.9900 . ?
 C30 H30B 0.9900 . ?
 C30 C29 1.500(11) . ?
 C17 H17A 0.9900 . ?
 C17 H17B 0.9900 . ?
 C27 H27A 0.9900 . ?
 C27 H27B 0.9900 . ?
 C27 C28 1.476(11) . ?
 C8 H8A 0.9900 . ?
 C8 H8B 0.9900 . ?
 C8 C7 1.499(11) . ?
 C29 H29A 0.9900 . ?
 C29 H29B 0.9900 . ?
 C16 H16A 0.9900 . ?
 C16 H16B 0.9900 . ?
 C19 H19A 0.9900 . ?
 C19 H19B 0.9900 . ?
 C28 H28A 0.9900 . ?
 C28 H28B 0.9900 . ?
 C14 H14A 0.9900 . ?
 C14 H14B 0.9900 . ?
 C14 C13 1.502(12) . ?
 C24 H24A 0.9900 . ?
 C24 H24B 0.9900 . ?
 C24 C23 1.490(11) . ?
 C32 H32A 0.9900 . ?
 C32 H32B 0.9900 . ?
 C32 C31 1.501(10) . ?
 C34 H34A 0.9900 . ?
 C34 H34B 0.9900 . ?
 C34 C33 1.482(11) . ?
 C7 H7A 0.9900 . ?
 C7 H7B 0.9900 . ?
 C22 H22A 0.9900 . ?
 C22 H22B 0.9900 . ?
 C22 C21 1.469(12) . ?
 C35 H35A 0.9900 . ?
 C35 H35B 0.9900 . ?
 C35 C36 1.485(11) . ?
 C33 H33A 0.9900 . ?
 C33 H33B 0.9900 . ?
 C31 H31A 0.9900 . ?
 C31 H31B 0.9900 . ?
 C21 H21A 0.9900 . ?
 C21 H21B 0.9900 . ?
 C4 H4A 0.9900 . ?
 C4 H4B 0.9900 . ?
 C6 H6A 0.9900 . ?
 C6 H6B 0.9900 . ?
 C6 C5 1.493(11) . ?
 C9 H9A 0.9900 . ?
 C9 H9B 0.9900 . ?
 C25 H25A 0.9900 . ?
 C25 H25B 0.9900 . ?
 C25 C26 1.496(12) . ?
 C36 H36A 0.9900 . ?
 C36 H36B 0.9900 . ?
 C1 H1A 0.9900 . ?
 C1 H1B 0.9900 . ?
 C12 H12A 0.9900 . ?
 C12 H12B 0.9900 . ?
 C12 C11 1.497(12) . ?
 C26 H26A 0.9900 . ?
 C26 H26B 0.9900 . ?
 C11 H11A 0.9900 . ?
 C11 H11B 0.9900 . ?
 C23 H23A 0.9900 . ?
 C23 H23B 0.9900 . ?
 C5 H5A 0.9900 . ?
 C5 H5B 0.9900 . ?
 C13 H13A 0.9900 . ?
 C13 H13B 0.9900 . ?
 N6 H6C 0.8800 . ?
 N6 H6D 0.8800 . ?
 N6 C37 1.68(2) . ?
 N5 H5C 0.8800 . ?
 N5 H5D 0.8800 . ?
 N5 C38 1.556(18) . ?
 C37 H37A 0.9900 . ?
 C37 H37B 0.9900 . ?
 C37 C38 1.542(15) . ?
 C38 H38A 0.9900 . ?
 C38 H38B 0.9900 . ?

loop_
  _geom_angle_atom_site_label_1
  _geom_angle_atom_site_label_2
  _geom_angle_atom_site_label_3
  _geom_angle
  _geom_angle_site_symmetry_1
  _geom_angle_site_symmetry_3
  _geom_angle_publ_flag
 Ge1 Sb1 Sb2 58.71(2) . . ?
 Ge2 Sb1 Sb2 58.75(3) . . ?
 Ge2 Sb1 Ge1 55.84(3) . . ?
 Ge1 Sb2 Sb1 59.10(2) . . ?
 Ge2 Sb2 Sb1 59.00(3) . . ?
 Ge2 Sb2 Ge1 56.04(3) . . ?
 Sb2 Ge1 Sb1 62.19(2) . . ?
 Ge2 Ge1 Sb1 61.99(3) . . ?
 Ge2 Ge1 Sb2 61.97(3) . . ?
 Sb2 Ge2 Sb1 62.25(2) . . ?
 Ge1 Ge2 Sb1 62.17(3) . . ?
 Ge1 Ge2 Sb2 61.98(3) . . ?
 O6 K1 O3 136.72(15) . . ?
 O6 K1 O2 101.35(15) . . ?
 O6 K1 O5 58.92(15) . . ?
 O6 K1 N2 60.97(16) . . ?
 O6 K1 N1 118.62(17) . . ?
 O3 K1 N2 119.44(17) . . ?
 O3 K1 N1 60.59(17) . . ?
 O4 K1 O6 97.23(15) . . ?
 O4 K1 O3 58.69(15) . . ?
 O4 K1 O1 138.12(15) . . ?
 O4 K1 O2 97.91(15) . . ?
 O4 K1 O5 114.67(16) . . ?
 O4 K1 N2 62.04(16) . . ?
 O4 K1 N1 117.87(17) . . ?
 O1 K1 O6 120.24(15) . . ?
 O1 K1 O3 97.95(15) . . ?
 O1 K1 O2 59.27(15) . . ?
 O1 K1 O5 101.26(16) . . ?
 O1 K1 N2 118.69(17) . . ?
 O1 K1 N1 61.75(17) . . ?
 O2 K1 O3 116.24(15) . . ?
 O2 K1 N2 60.91(17) . . ?
 O2 K1 N1 119.58(18) . . ?
 O5 K1 O3 96.55(16) . . ?
 O5 K1 O2 142.83(15) . . ?
 O5 K1 N2 118.60(16) . . ?
 O5 K1 N1 60.93(16) . . ?
 N1 K1 N2 179.48(19) . . ?
 O10 K2 O11 138.23(15) . . ?
 O10 K2 O9 59.55(15) . . ?
 O10 K2 O7 118.31(16) . . ?
 O10 K2 N4 61.32(17) . . ?
 O10 K2 N3 119.03(17) . . ?
 O11 K2 O9 97.82(15) . . ?
 O11 K2 O7 97.88(15) . . ?
 O11 K2 N4 119.58(16) . . ?
 O11 K2 N3 60.28(16) . . ?
 O9 K2 N4 119.87(17) . . ?
 O9 K2 N3 60.49(15) . . ?
 O12 K2 O10 99.66(16) . . ?
 O12 K2 O11 59.79(15) . . ?
 O12 K2 O9 120.61(14) . . ?
 O12 K2 O7 136.64(15) . . ?
 O12 K2 N4 60.55(16) . . ?
 O12 K2 N3 119.37(17) . . ?
 O8 K2 O10 96.94(17) . . ?
 O8 K2 O11 120.16(16) . . ?
 O8 K2 O9 136.77(16) . . ?
 O8 K2 O12 97.44(15) . . ?
 O8 K2 O7 59.98(16) . . ?
 O8 K2 N4 60.05(17) . . ?
 O8 K2 N3 119.68(17) . . ?
 O7 K2 O9 97.52(15) . . ?
 O7 K2 N4 119.26(16) . . ?
 O7 K2 N3 60.52(15) . . ?
 N3 K2 N4 179.63(18) . . ?
 C27 O10 K2 118.5(4) . . ?
 C26 O10 K2 116.6(5) . . ?
 C26 O10 C27 111.0(6) . . ?
 C17 O6 K1 118.2(4) . . ?
 C17 O6 C16 109.5(5) . . ?
 C16 O6 K1 116.2(4) . . ?
 C10 O3 K1 113.9(4) . . ?
 C10 O3 C11 111.3(6) . . ?
 C11 O3 K1 117.1(4) . . ?
 C8 O4 K1 115.9(4) . . ?
 C9 O4 K1 119.1(4) . . ?
 C9 O4 C8 112.3(5) . . ?
 C32 O11 K2 118.6(4) . . ?
 C32 O11 C33 112.2(5) . . ?
 C33 O11 K2 115.8(4) . . ?
 C29 O9 K2 116.9(4) . . ?
 C29 O9 C28 112.3(6) . . ?
 C28 O9 K2 113.3(4) . . ?
 C34 O12 K2 116.7(4) . . ?
 C35 O12 K2 118.0(4) . . ?
 C35 O12 C34 110.1(6) . . ?
 C22 O8 K2 118.6(4) . . ?
 C22 O8 C23 110.8(6) . . ?
 C23 O8 K2 120.3(5) . . ?
 C3 O1 K1 116.6(4) . . ?
 C2 O1 K1 117.6(4) . . ?
 C2 O1 C3 111.9(6) . . ?
 C4 O2 K1 116.6(4) . . ?
 C5 O2 K1 115.1(4) . . ?
 C5 O2 C4 109.9(6) . . ?
 C20 O7 K2 116.2(4) . . ?
 C21 O7 K2 110.5(4) . . ?
 C21 O7 C20 112.1(6) . . ?
 C15 O5 K1 116.8(4) . . ?
 C15 O5 C14 111.4(6) . . ?
 C14 O5 K1 117.0(4) . . ?
 C18 N2 K1 109.9(4) . . ?
 C18 N2 C7 109.1(6) . . ?
 C18 N2 C6 109.5(6) . . ?
 C7 N2 K1 108.0(4) . . ?
 C6 N2 K1 110.0(5) . . ?
 C6 N2 C7 110.3(6) . . ?
 C24 N4 K2 109.7(5) . . ?
 C25 N4 K2 107.8(5) . . ?
 C25 N4 C24 109.4(6) . . ?
 C36 N4 K2 108.4(5) . . ?
 C36 N4 C24 110.2(6) . . ?
 C36 N4 C25 111.2(7) . . ?
 C30 N3 K2 108.9(4) . . ?
 C19 N3 K2 108.9(4) . . ?
 C19 N3 C30 110.7(6) . . ?
 C19 N3 C31 109.7(6) . . ?
 C31 N3 K2 109.5(4) . . ?
 C31 N3 C30 109.2(6) . . ?
 C1 N1 K1 106.8(4) . . ?
 C12 N1 K1 109.5(5) . . ?
 C12 N1 C1 109.9(6) . . ?
 C13 N1 K1 110.2(4) . . ?
 C13 N1 C1 109.6(6) . . ?
 C13 N1 C12 110.8(6) . . ?
 O3 C10 H10A 109.7 . . ?
 O3 C10 H10B 109.7 . . ?
 O3 C10 C9 109.9(6) . . ?
 H10A C10 H10B 108.2 . . ?
 C9 C10 H10A 109.7 . . ?
 C9 C10 H10B 109.7 . . ?
 O5 C15 H15A 109.7 . . ?
 O5 C15 H15B 109.7 . . ?
 O5 C15 C16 109.7(6) . . ?
 H15A C15 H15B 108.2 . . ?
 C16 C15 H15A 109.7 . . ?
 C16 C15 H15B 109.7 . . ?
 O7 C20 H20A 110.0 . . ?
 O7 C20 H20B 110.0 . . ?
 O7 C20 C19 108.7(6) . . ?
 H20A C20 H20B 108.3 . . ?
 C19 C20 H20A 110.0 . . ?
 C19 C20 H20B 110.0 . . ?
 N2 C18 H18A 108.5 . . ?
 N2 C18 H18B 108.5 . . ?
 N2 C18 C17 114.9(7) . . ?
 H18A C18 H18B 107.5 . . ?
 C17 C18 H18A 108.5 . . ?
 C17 C18 H18B 108.5 . . ?
 O1 C3 H3A 109.5 . . ?
 O1 C3 H3B 109.5 . . ?
 O1 C3 C4 110.6(6) . . ?
 H3A C3 H3B 108.1 . . ?
 C4 C3 H3A 109.5 . . ?
 C4 C3 H3B 109.5 . . ?
 O1 C2 H2A 109.8 . . ?
 O1 C2 H2B 109.8 . . ?
 O1 C2 C1 109.4(6) . . ?
 H2A C2 H2B 108.2 . . ?
 C1 C2 H2A 109.8 . . ?
 C1 C2 H2B 109.8 . . ?
 N3 C30 H30A 108.7 . . ?
 N3 C30 H30B 108.7 . . ?
 N3 C30 C29 114.4(6) . . ?
 H30A C30 H30B 107.6 . . ?
 C29 C30 H30A 108.7 . . ?
 C29 C30 H30B 108.7 . . ?
 O6 C17 C18 109.2(6) . . ?
 O6 C17 H17A 109.8 . . ?
 O6 C17 H17B 109.8 . . ?
 C18 C17 H17A 109.8 . . ?
 C18 C17 H17B 109.8 . . ?
 H17A C17 H17B 108.3 . . ?
 O10 C27 H27A 109.6 . . ?
 O10 C27 H27B 109.6 . . ?
 O10 C27 C28 110.3(6) . . ?
 H27A C27 H27B 108.1 . . ?
 C28 C27 H27A 109.6 . . ?
 C28 C27 H27B 109.6 . . ?
 O4 C8 H8A 109.8 . . ?
 O4 C8 H8B 109.8 . . ?
 O4 C8 C7 109.5(6) . . ?
 H8A C8 H8B 108.2 . . ?
 C7 C8 H8A 109.8 . . ?
 C7 C8 H8B 109.8 . . ?
 O9 C29 C30 109.9(6) . . ?
 O9 C29 H29A 109.7 . . ?
 O9 C29 H29B 109.7 . . ?
 C30 C29 H29A 109.7 . . ?
 C30 C29 H29B 109.7 . . ?
 H29A C29 H29B 108.2 . . ?
 O6 C16 C15 109.0(6) . . ?
 O6 C16 H16A 109.9 . . ?
 O6 C16 H16B 109.9 . . ?
 C15 C16 H16A 109.9 . . ?
 C15 C16 H16B 109.9 . . ?
 H16A C16 H16B 108.3 . . ?
 N3 C19 C20 115.5(6) . . ?
 N3 C19 H19A 108.4 . . ?
 N3 C19 H19B 108.4 . . ?
 C20 C19 H19A 108.4 . . ?
 C20 C19 H19B 108.4 . . ?
 H19A C19 H19B 107.5 . . ?
 O9 C28 C27 110.9(6) . . ?
 O9 C28 H28A 109.5 . . ?
 O9 C28 H28B 109.5 . . ?
 C27 C28 H28A 109.5 . . ?
 C27 C28 H28B 109.5 . . ?
 H28A C28 H28B 108.1 . . ?
 O5 C14 H14A 109.7 . . ?
 O5 C14 H14B 109.7 . . ?
 O5 C14 C13 109.8(6) . . ?
 H14A C14 H14B 108.2 . . ?
 C13 C14 H14A 109.7 . . ?
 C13 C14 H14B 109.7 . . ?
 N4 C24 H24A 108.9 . . ?
 N4 C24 H24B 108.9 . . ?
 N4 C24 C23 113.2(7) . . ?
 H24A C24 H24B 107.7 . . ?
 C23 C24 H24A 108.9 . . ?
 C23 C24 H24B 108.9 . . ?
 O11 C32 H32A 109.7 . . ?
 O11 C32 H32B 109.7 . . ?
 O11 C32 C31 109.9(6) . . ?
 H32A C32 H32B 108.2 . . ?
 C31 C32 H32A 109.7 . . ?
 C31 C32 H32B 109.7 . . ?
 O12 C34 H34A 109.7 . . ?
 O12 C34 H34B 109.7 . . ?
 O12 C34 C33 109.9(6) . . ?
 H34A C34 H34B 108.2 . . ?
 C33 C34 H34A 109.7 . . ?
 C33 C34 H34B 109.7 . . ?
 N2 C7 C8 114.9(6) . . ?
 N2 C7 H7A 108.5 . . ?
 N2 C7 H7B 108.5 . . ?
 C8 C7 H7A 108.5 . . ?
 C8 C7 H7B 108.5 . . ?
 H7A C7 H7B 107.5 . . ?
 O8 C22 H22A 109.7 . . ?
 O8 C22 H22B 109.7 . . ?
 O8 C22 C21 109.9(6) . . ?
 H22A C22 H22B 108.2 . . ?
 C21 C22 H22A 109.7 . . ?
 C21 C22 H22B 109.7 . . ?
 O12 C35 H35A 109.9 . . ?
 O12 C35 H35B 109.9 . . ?
 O12 C35 C36 109.0(6) . . ?
 H35A C35 H35B 108.3 . . ?
 C36 C35 H35A 109.9 . . ?
 C36 C35 H35B 109.9 . . ?
 O11 C33 C34 109.9(6) . . ?
 O11 C33 H33A 109.7 . . ?
 O11 C33 H33B 109.7 . . ?
 C34 C33 H33A 109.7 . . ?
 C34 C33 H33B 109.7 . . ?
 H33A C33 H33B 108.2 . . ?
 N3 C31 C32 114.1(6) . . ?
 N3 C31 H31A 108.7 . . ?
 N3 C31 H31B 108.7 . . ?
 C32 C31 H31A 108.7 . . ?
 C32 C31 H31B 108.7 . . ?
 H31A C31 H31B 107.6 . . ?
 O7 C21 C22 110.1(6) . . ?
 O7 C21 H21A 109.6 . . ?
 O7 C21 H21B 109.6 . . ?
 C22 C21 H21A 109.6 . . ?
 C22 C21 H21B 109.6 . . ?
 H21A C21 H21B 108.2 . . ?
 O2 C4 C3 109.3(6) . . ?
 O2 C4 H4A 109.8 . . ?
 O2 C4 H4B 109.8 . . ?
 C3 C4 H4A 109.8 . . ?
 C3 C4 H4B 109.8 . . ?
 H4A C4 H4B 108.3 . . ?
 N2 C6 H6A 108.7 . . ?
 N2 C6 H6B 108.7 . . ?
 N2 C6 C5 114.0(7) . . ?
 H6A C6 H6B 107.6 . . ?
 C5 C6 H6A 108.7 . . ?
 C5 C6 H6B 108.7 . . ?
 O4 C9 C10 109.5(6) . . ?
 O4 C9 H9A 109.8 . . ?
 O4 C9 H9B 109.8 . . ?
 C10 C9 H9A 109.8 . . ?
 C10 C9 H9B 109.8 . . ?
 H9A C9 H9B 108.2 . . ?
 N4 C25 H25A 108.8 . . ?
 N4 C25 H25B 108.8 . . ?
 N4 C25 C26 113.9(7) . . ?
 H25A C25 H25B 107.7 . . ?
 C26 C25 H25A 108.8 . . ?
 C26 C25 H25B 108.8 . . ?
 N4 C36 C35 113.7(7) . . ?
 N4 C36 H36A 108.8 . . ?
 N4 C36 H36B 108.8 . . ?
 C35 C36 H36A 108.8 . . ?
 C35 C36 H36B 108.8 . . ?
 H36A C36 H36B 107.7 . . ?
 N1 C1 C2 115.2(6) . . ?
 N1 C1 H1A 108.5 . . ?
 N1 C1 H1B 108.5 . . ?
 C2 C1 H1A 108.5 . . ?
 C2 C1 H1B 108.5 . . ?
 H1A C1 H1B 107.5 . . ?
 N1 C12 H12A 108.7 . . ?
 N1 C12 H12B 108.7 . . ?
 N1 C12 C11 114.1(7) . . ?
 H12A C12 H12B 107.6 . . ?
 C11 C12 H12A 108.7 . . ?
 C11 C12 H12B 108.7 . . ?
 O10 C26 C25 110.6(7) . . ?
 O10 C26 H26A 109.5 . . ?
 O10 C26 H26B 109.5 . . ?
 C25 C26 H26A 109.5 . . ?
 C25 C26 H26B 109.5 . . ?
 H26A C26 H26B 108.1 . . ?
 O3 C11 C12 109.5(7) . . ?
 O3 C11 H11A 109.8 . . ?
 O3 C11 H11B 109.8 . . ?
 C12 C11 H11A 109.8 . . ?
 C12 C11 H11B 109.8 . . ?
 H11A C11 H11B 108.2 . . ?
 O8 C23 C24 109.1(6) . . ?
 O8 C23 H23A 109.9 . . ?
 O8 C23 H23B 109.9 . . ?
 C24 C23 H23A 109.9 . . ?
 C24 C23 H23B 109.9 . . ?
 H23A C23 H23B 108.3 . . ?
 O2 C5 C6 109.6(6) . . ?
 O2 C5 H5A 109.8 . . ?
 O2 C5 H5B 109.8 . . ?
 C6 C5 H5A 109.8 . . ?
 C6 C5 H5B 109.8 . . ?
 H5A C5 H5B 108.2 . . ?
 N1 C13 C14 115.1(6) . . ?
 N1 C13 H13A 108.5 . . ?
 N1 C13 H13B 108.5 . . ?
 C14 C13 H13A 108.5 . . ?
 C14 C13 H13B 108.5 . . ?
 H13A C13 H13B 107.5 . . ?
 H6C N6 H6D 120.0 . . ?
 C37 N6 H6C 120.0 . . ?
 C37 N6 H6D 120.0 . . ?
 H5C N5 H5D 120.0 . . ?
 C38 N5 H5C 120.0 . . ?
 C38 N5 H5D 120.0 . . ?
 N6 C37 H37A 109.9 . . ?
 N6 C37 H37B 109.9 . . ?
 H37A C37 H37B 108.3 . . ?
 C38 C37 N6 108.8(11) . . ?
 C38 C37 H37A 109.9 . . ?
 C38 C37 H37B 109.9 . . ?
 N5 C38 H38A 108.9 . . ?
 N5 C38 H38B 108.9 . . ?
 C37 C38 N5 113.2(10) . . ?
 C37 C38 H38A 108.9 . . ?
 C37 C38 H38B 108.9 . . ?
 H38A C38 H38B 107.8 . . ?

loop_
  _geom_torsion_atom_site_label_1
  _geom_torsion_atom_site_label_2
  _geom_torsion_atom_site_label_3
  _geom_torsion_atom_site_label_4
  _geom_torsion
  _geom_torsion_site_symmetry_1
  _geom_torsion_site_symmetry_2
  _geom_torsion_site_symmetry_3
  _geom_torsion_site_symmetry_4
  _geom_torsion_publ_flag
 K1 O6 C17 C18 42.6(8) . . . . ?
 K1 O6 C16 C15 -48.8(7) . . . . ?
 K1 O3 C10 C9 -51.5(6) . . . . ?
 K1 O3 C11 C12 41.7(8) . . . . ?
 K1 O4 C8 C7 46.7(7) . . . . ?
 K1 O4 C9 C10 -41.0(7) . . . . ?
 K1 O1 C3 C4 -47.3(7) . . . . ?
 K1 O1 C2 C1 41.1(7) . . . . ?
 K1 O2 C4 C3 -44.0(6) . . . . ?
 K1 O2 C5 C6 50.1(7) . . . . ?
 K1 O5 C15 C16 -45.1(7) . . . . ?
 K1 O5 C14 C13 44.9(8) . . . . ?
 K1 N2 C18 C17 46.5(7) . . . . ?
 K1 N2 C7 C8 46.4(7) . . . . ?
 K1 N2 C6 C5 44.1(8) . . . . ?
 K1 N1 C1 C2 50.9(7) . . . . ?
 K1 N1 C12 C11 50.5(8) . . . . ?
 K1 N1 C13 C14 44.7(8) . . . . ?
 K2 O10 C27 C28 41.4(8) . . . . ?
 K2 O10 C26 C25 -50.6(8) . . . . ?
 K2 O11 C32 C31 -45.7(7) . . . . ?
 K2 O11 C33 C34 45.5(7) . . . . ?
 K2 O9 C29 C30 -45.8(7) . . . . ?
 K2 O9 C28 C27 48.9(7) . . . . ?
 K2 O12 C34 C33 46.1(7) . . . . ?
 K2 O12 C35 C36 -49.6(7) . . . . ?
 K2 O8 C22 C21 39.9(8) . . . . ?
 K2 O8 C23 C24 -48.5(8) . . . . ?
 K2 O7 C20 C19 -47.0(7) . . . . ?
 K2 O7 C21 C22 53.8(7) . . . . ?
 K2 N4 C24 C23 -42.8(7) . . . . ?
 K2 N4 C25 C26 -42.8(8) . . . . ?
 K2 N4 C36 C35 -45.1(7) . . . . ?
 K2 N3 C30 C29 -47.2(7) . . . . ?
 K2 N3 C19 C20 -47.5(7) . . . . ?
 K2 N3 C31 C32 -45.0(7) . . . . ?
 O10 C27 C28 O9 -60.1(8) . . . . ?
 O3 C10 C9 O4 60.9(8) . . . . ?
 O4 C8 C7 N2 -65.2(8) . . . . ?
 O11 C32 C31 N3 62.2(8) . . . . ?
 O12 C34 C33 O11 -60.4(7) . . . . ?
 O12 C35 C36 N4 64.8(8) . . . . ?
 O8 C22 C21 O7 -63.3(8) . . . . ?
 O1 C3 C4 O2 60.1(7) . . . . ?
 O1 C2 C1 N1 -64.6(9) . . . . ?
 O7 C20 C19 N3 65.7(8) . . . . ?
 O5 C15 C16 O6 61.7(8) . . . . ?
 O5 C14 C13 N1 -61.9(9) . . . . ?
 N2 C18 C17 O6 -61.4(9) . . . . ?
 N2 C6 C5 O2 -65.3(8) . . . . ?
 N4 C24 C23 O8 61.0(9) . . . . ?
 N4 C25 C26 O10 64.9(10) . . . . ?
 N3 C30 C29 O9 64.8(8) . . . . ?
 N1 C12 C11 O3 -63.9(10) . . . . ?
 C10 O3 C11 C12 175.3(6) . . . . ?
 C15 O5 C14 C13 -177.1(6) . . . . ?
 C20 O7 C21 C22 -174.8(6) . . . . ?
 C18 N2 C7 C8 165.8(6) . . . . ?
 C18 N2 C6 C5 -76.7(8) . . . . ?
 C3 O1 C2 C1 180.0(6) . . . . ?
 C2 O1 C3 C4 173.3(6) . . . . ?
 C30 N3 C19 C20 -167.1(7) . . . . ?
 C30 N3 C31 C32 74.1(8) . . . . ?
 C17 O6 C16 C15 174.1(6) . . . . ?
 C27 O10 C26 C25 169.6(6) . . . . ?
 C8 O4 C9 C10 178.7(6) . . . . ?
 C29 O9 C28 C27 -176.0(6) . . . . ?
 C16 O6 C17 C18 178.8(6) . . . . ?
 C19 N3 C30 C29 72.4(8) . . . . ?
 C19 N3 C31 C32 -164.4(6) . . . . ?
 C28 O9 C29 C30 -179.2(6) . . . . ?
 C14 O5 C15 C16 176.8(6) . . . . ?
 C24 N4 C25 C26 -162.0(7) . . . . ?
 C24 N4 C36 C35 75.0(8) . . . . ?
 C32 O11 C33 C34 -174.0(6) . . . . ?
 C34 O12 C35 C36 173.0(6) . . . . ?
 C7 N2 C18 C17 -71.7(8) . . . . ?
 C7 N2 C6 C5 163.1(7) . . . . ?
 C22 O8 C23 C24 167.0(6) . . . . ?
 C35 O12 C34 C33 -175.8(6) . . . . ?
 C33 O11 C32 C31 175.0(6) . . . . ?
 C31 N3 C30 C29 -166.7(6) . . . . ?
 C31 N3 C19 C20 72.4(8) . . . . ?
 C21 O7 C20 C19 -175.4(6) . . . . ?
 C4 O2 C5 C6 -175.9(6) . . . . ?
 C6 N2 C18 C17 167.4(7) . . . . ?
 C6 N2 C7 C8 -73.8(8) . . . . ?
 C9 O4 C8 C7 -171.7(6) . . . . ?
 C25 N4 C24 C23 75.3(9) . . . . ?
 C25 N4 C36 C35 -163.5(6) . . . . ?
 C36 N4 C24 C23 -162.2(7) . . . . ?
 C36 N4 C25 C26 76.0(9) . . . . ?
 C1 N1 C12 C11 167.5(7) . . . . ?
 C1 N1 C13 C14 -72.5(8) . . . . ?
 C12 N1 C1 C2 -67.8(9) . . . . ?
 C12 N1 C13 C14 166.1(7) . . . . ?
 C26 O10 C27 C28 -179.7(7) . . . . ?
 C11 O3 C10 C9 173.4(6) . . . . ?
 C23 O8 C22 C21 -174.9(6) . . . . ?
 C5 O2 C4 C3 -177.3(6) . . . . ?
 C13 N1 C1 C2 170.3(6) . . . . ?
 C13 N1 C12 C11 -71.3(9) . . . . ?
 N6 C37 C38 N5 65.4(13) . . . . ?

_shelx_res_file
;
TITL 2_a.res in P2(1)
    2.res
    created by SHELXL-2016/6 at 15:52:10 on 13-Jan-2022
REM Old TITL 2 in P2(1)
REM SHELXT solution in P2(1): R1 0.077, Rweak 0.032, Alpha 0.003
REM <I/s> 0.489 for 12 systematic absences, Orientation as input
REM Flack x = 0.070 ( 0.014 ) from 3533 Parsons' quotients
REM Formula found by SHELXT: C40 N4 O12 K2 Ge2 Sb2
CELL 0.71073 11.9235 20.401 12.4643 90 118.271 90
ZERR 2 0.0005 0.0006 0.0005 0 0.003 0
LATT -1
SYMM -X,0.5+Y,-Z
SFAC C H Ge K N O Sb
UNIT 76 160 4 4 12 24 4

L.S. 10
PLAN  20
SIZE 0.1 0.05 0.2
TEMP -173.15
CONF
BOND
list 4
MORE -1
BOND $H
fmap 2 53
acta
REM <olex2.extras>
REM <HklSrc "%.\\2.hkl">
REM </olex2.extras>

WGHT    0.044900
FVAR       0.32344
SB1   7    0.381830    0.488511    0.362334    11.00000    0.03904    0.03780 =
         0.03747    0.00465    0.01762    0.00043
SB2   7    0.524907    0.601887    0.394003    11.00000    0.03245    0.04165 =
         0.04856   -0.00147    0.01497   -0.00216
GE1   3    0.278498    0.596004    0.222836    11.00000    0.03250    0.03917 =
         0.03150    0.00421    0.01000    0.00068
GE2   3    0.328461    0.600729    0.444032    11.00000    0.05368    0.06372 =
         0.04215   -0.00108    0.02878    0.01746
K1    4    0.700478    0.417294    0.998173    11.00000    0.02912    0.03167 =
         0.02872    0.00030    0.01331    0.00045
K2    4    0.042117    0.395713    0.667287    11.00000    0.02782    0.03320 =
         0.02974    0.00196    0.01327    0.00003
O10   6    0.095603    0.450988    0.891807    11.00000    0.04587    0.03490 =
         0.03062   -0.00470    0.02057   -0.00201
O6    6    0.522520    0.499820    1.023262    11.00000    0.03696    0.03286 =
         0.03568    0.00072    0.01933    0.00248
O3    6    0.901862    0.329215    1.151567    11.00000    0.03421    0.04096 =
         0.02758    0.00360    0.00978    0.00665
O4    6    0.920337    0.463193    1.203199    11.00000    0.02893    0.03182 =
         0.03148    0.00149    0.00815   -0.00025
O11   6   -0.171790    0.348748    0.456191    11.00000    0.02773    0.03373 =
         0.03333    0.00296    0.01258    0.00325
O9    6    0.005650    0.320674    0.844531    11.00000    0.03640    0.03384 =
         0.02565   -0.00232    0.01383    0.00341
O12   6   -0.145110    0.482800    0.511436    11.00000    0.02922    0.03164 =
         0.03214    0.00517    0.00872   -0.00056
O8    6    0.245043    0.450546    0.650231    11.00000    0.02462    0.04186 =
         0.05046    0.01078    0.01506   -0.00035
O1    6    0.636532    0.357403    0.772421    11.00000    0.03826    0.03111 =
         0.03309    0.00017    0.01675    0.00333
O2    6    0.735120    0.485408    0.815481    11.00000    0.03586    0.03940 =
         0.02800    0.00377    0.01348    0.00364
O7    6    0.230746    0.312827    0.655956    11.00000    0.03354    0.04034 =
         0.03598    0.00436    0.02121    0.00173
O5    6    0.510679    0.364287    1.050515    11.00000    0.03077    0.03459 =
         0.04027   -0.00345    0.01533   -0.00469
N2    5    0.746143    0.559744    1.022678    11.00000    0.04118    0.03224 =
         0.03218    0.00105    0.02006   -0.00026
N4    5    0.089498    0.540342    0.702078    11.00000    0.03275    0.03511 =
         0.03427    0.00234    0.00810   -0.00220
N3    5   -0.004735    0.251637    0.631259    11.00000    0.03043    0.03250 =
         0.02940   -0.00050    0.01505   -0.00153
N1    5    0.654018    0.275271    0.975296    11.00000    0.03722    0.02812 =
         0.03140   -0.00045    0.00983    0.00275
C10   1    0.981263    0.353908    1.270923    11.00000    0.02622    0.04772 =
         0.02618    0.00015    0.00734    0.00229
AFIX  23
H10A  2    1.054928    0.324293    1.314661    11.00000   -1.20000
H10B  2    0.932776    0.355645    1.317011    11.00000   -1.20000
AFIX   0
C15   1    0.408525    0.406243    1.032467    11.00000    0.03721    0.04632 =
         0.03859    0.00108    0.01727   -0.00081
AFIX  23
H15A  2    0.361219    0.387424    1.072445    11.00000   -1.20000
H15B  2    0.349031    0.410375    0.944269    11.00000   -1.20000
AFIX   0

C20   1    0.188391    0.248192    0.604307    11.00000    0.03613    0.04731 =
         0.03906   -0.00247    0.01618    0.00960
AFIX  23
H20A  2    0.262791    0.220259    0.621009    11.00000   -1.20000
H20B  2    0.134576    0.251514    0.514936    11.00000   -1.20000
AFIX   0

C18   1    0.629933    0.593847    0.999331    11.00000    0.04408    0.03186 =
         0.04869    0.00290    0.02456    0.00741
AFIX  23
H18A  2    0.571748    0.593537    0.910476    11.00000   -1.20000
H18B  2    0.651161    0.640136    1.024711    11.00000   -1.20000
AFIX   0
C3    1    0.689253    0.385922    0.702179    11.00000    0.03020    0.04973 =
         0.03087   -0.00717    0.01765   -0.00146
AFIX  23
H3A   2    0.646879    0.367338    0.618878    11.00000   -1.20000
H3B   2    0.781097    0.375292    0.739507    11.00000   -1.20000
AFIX   0
C2    1    0.638238    0.287860    0.768811    11.00000    0.04902    0.03790 =
         0.02736   -0.00765    0.01307    0.01052
AFIX  23
H2A   2    0.726935    0.272180    0.800890    11.00000   -1.20000
H2B   2    0.588587    0.272566    0.683607    11.00000   -1.20000
AFIX   0

C30   1   -0.055336    0.228257    0.711953    11.00000    0.03379    0.03367 =
         0.03941    0.00229    0.02052   -0.00279
AFIX  23
H30A  2   -0.054580    0.179731    0.712251    11.00000   -1.20000
H30B  2   -0.145090    0.242552    0.677841    11.00000   -1.20000
AFIX   0

C17   1    0.559687    0.565272    1.063688    11.00000    0.04540    0.03462 =
         0.04595   -0.00508    0.02855    0.00303
AFIX  23
H17A  2    0.615881    0.565769    1.152919    11.00000   -1.20000
H17B  2    0.483489    0.592101    1.045258    11.00000   -1.20000
AFIX   0

C27   1    0.053306    0.417280    0.967157    11.00000    0.04206    0.04423 =
         0.03542   -0.00984    0.02223   -0.00618
AFIX  23
H27A  2   -0.038427    0.425952    0.937174    11.00000   -1.20000
H27B  2    0.100572    0.433769    1.051775    11.00000   -1.20000
AFIX   0

C8    1    0.958203    0.528911    1.195329    11.00000    0.03530    0.04111 =
         0.03720   -0.00131    0.01609   -0.00903
AFIX  23
H8A   2    0.996174    0.530335    1.139872    11.00000   -1.20000
H8B   2    1.023149    0.543944    1.276805    11.00000   -1.20000
AFIX   0

C29   1    0.016834    0.252033    0.840910    11.00000    0.03257    0.04077 =
         0.03355    0.00730    0.01878    0.00469
AFIX  23
H29A  2   -0.017354    0.231012    0.890958    11.00000   -1.20000
H29B  2    0.107717    0.239832    0.875229    11.00000   -1.20000
AFIX   0

C16   1    0.459230    0.472356    1.085007    11.00000    0.03460    0.04229 =
         0.03060    0.00305    0.01735    0.00485
AFIX  23
H16A  2    0.388414    0.501298    1.075392    11.00000   -1.20000
H16B  2    0.519482    0.468279    1.173030    11.00000   -1.20000
AFIX   0

C19   1    0.114573    0.218871    0.659710    11.00000    0.03990    0.02955 =
         0.04111    0.00516    0.02029    0.00751
AFIX  23
H19A  2    0.095706    0.172684    0.632689    11.00000   -1.20000
H19B  2    0.168577    0.218607    0.749281    11.00000   -1.20000
AFIX   0
C28   1    0.074329    0.346090    0.965380    11.00000    0.03833    0.04556 =
         0.02495    0.00194    0.01497   -0.00061
AFIX  23
H28A  2    0.166383    0.337434    0.997443    11.00000   -1.20000
H28B  2    0.046182    0.323534    1.018832    11.00000   -1.20000
AFIX   0

C14   1    0.467230    0.299993    1.007792    11.00000    0.04424    0.04184 =
         0.04413   -0.00686    0.02280   -0.01176
AFIX  23
H14A  2    0.409118    0.301061    0.918943    11.00000   -1.20000
H14B  2    0.419469    0.282524    1.048377    11.00000   -1.20000
AFIX   0

C24   1    0.183006    0.559988    0.661469    11.00000    0.02951    0.03857 =
         0.04468    0.00538    0.00804   -0.00593
AFIX  23
H24A  2    0.216161    0.604123    0.694095    11.00000   -1.20000
H24B  2    0.139149    0.562896    0.571450    11.00000   -1.20000
AFIX   0
C32   1   -0.211427    0.283583    0.455191    11.00000    0.03188    0.03272 =
         0.03121   -0.00467    0.01082   -0.00711
AFIX  23
H32A  2   -0.272466    0.270592    0.370860    11.00000   -1.20000
H32B  2   -0.255025    0.280105    0.505629    11.00000   -1.20000
AFIX   0
C34   1   -0.230621    0.459089    0.392349    11.00000    0.03594    0.04384 =
         0.02601    0.00470    0.01303    0.00706
AFIX  23
H34A  2   -0.186484    0.457328    0.342222    11.00000   -1.20000
H34B  2   -0.303910    0.489336    0.352425    11.00000   -1.20000
AFIX   0

C7    1    0.844293    0.573124    1.148281    11.00000    0.04281    0.03461 =
         0.03799   -0.00727    0.01674   -0.00841
AFIX  23
H7A   2    0.805163    0.569276    1.202538    11.00000   -1.20000
H7B   2    0.873425    0.618977    1.152892    11.00000   -1.20000
AFIX   0

C22   1    0.345889    0.409134    0.662778    11.00000    0.03312    0.05123 =
         0.04219    0.01716    0.01636    0.00006
AFIX  23
H22A  2    0.403953    0.400948    0.750209    11.00000   -1.20000
H22B  2    0.395200    0.430792    0.627449    11.00000   -1.20000
AFIX   0
C35   1   -0.107806    0.548478    0.504396    11.00000    0.02899    0.03575 =
         0.04227    0.00769    0.01155    0.00076
AFIX  23
H35A  2   -0.184232    0.575983    0.458106    11.00000   -1.20000
H35B  2   -0.055987    0.549243    0.461534    11.00000   -1.20000
AFIX   0
C33   1   -0.276580    0.392764    0.400805    11.00000    0.02786    0.03837 =
         0.02651   -0.00191    0.00795    0.00422
AFIX  23
H33A  2   -0.322017    0.394667    0.449742    11.00000   -1.20000
H33B  2   -0.336981    0.376869    0.318283    11.00000   -1.20000
AFIX   0
C31   1   -0.098327    0.238609    0.504434    11.00000    0.03567    0.03439 =
         0.02686    0.00128    0.00902    0.00227
AFIX  23
H31A  2   -0.128554    0.192855    0.497950    11.00000   -1.20000
H31B  2   -0.055824    0.242609    0.453099    11.00000   -1.20000
AFIX   0
C21   1    0.294562    0.346600    0.600120    11.00000    0.03360    0.05573 =
         0.03277    0.00923    0.01892    0.00839
AFIX  23
H21A  2    0.234193    0.354930    0.513304    11.00000   -1.20000
H21B  2    0.364821    0.319098    0.604055    11.00000   -1.20000
AFIX   0

C4    1    0.672234    0.458812    0.695608    11.00000    0.03238    0.05429 =
         0.02579    0.00320    0.01413   -0.00075
AFIX  23
H4A   2    0.708384    0.478006    0.645699    11.00000   -1.20000
H4B   2    0.580414    0.469687    0.656713    11.00000   -1.20000
AFIX   0
C6    1    0.788908    0.582130    0.935965    11.00000    0.04906    0.04191 =
         0.04770    0.00558    0.02764    0.00039
AFIX  23
H6A   2    0.879738    0.570360    0.968091    11.00000   -1.20000
H6B   2    0.782515    0.630515    0.930227    11.00000   -1.20000
AFIX   0
C9    1    1.026814    0.420206    1.263502    11.00000    0.02858    0.05004 =
         0.03210   -0.00325    0.01132   -0.00058
AFIX  23
H9A   2    1.083742    0.436802    1.346482    11.00000   -1.20000
H9B   2    1.075800    0.418501    1.217891    11.00000   -1.20000
AFIX   0

C25   1    0.142245    0.554615    0.833600    11.00000    0.04970    0.03506 =
         0.04062   -0.00710    0.01145   -0.00629
AFIX  23
H25A  2    0.135839    0.602323    0.844187    11.00000   -1.20000
H25B  2    0.233696    0.542831    0.875618    11.00000   -1.20000
AFIX   0
C36   1   -0.032373    0.574742    0.629748    11.00000    0.04154    0.03128 =
         0.04551    0.00411    0.01687    0.00369
AFIX  23
H36A  2   -0.014777    0.621739    0.624617    11.00000   -1.20000
H36B  2   -0.083963    0.571533    0.672644    11.00000   -1.20000
AFIX   0

C1    1    0.582051    0.260828    0.843900    11.00000    0.03825    0.03446 =
         0.03276   -0.01105    0.01020   -0.00170
AFIX  23
H1A   2    0.494772    0.278498    0.812415    11.00000   -1.20000
H1B   2    0.574885    0.212663    0.833073    11.00000   -1.20000
AFIX   0
C12   1    0.775904    0.240390    1.029053    11.00000    0.05164    0.04102 =
         0.03855   -0.00377    0.01222    0.00639
AFIX  23
H12A  2    0.815708    0.246290    0.975738    11.00000   -1.20000
H12B  2    0.759505    0.192979    1.031416    11.00000   -1.20000
AFIX   0

C26   1    0.076769    0.518860    0.893077    11.00000    0.05525    0.03355 =
         0.03935   -0.00326    0.01872    0.00447
AFIX  23
H26A  2    0.110737    0.534047    0.978265    11.00000   -1.20000
H26B  2   -0.015550    0.528626    0.849378    11.00000   -1.20000
AFIX   0

C11   1    0.867881    0.262578    1.154999    11.00000    0.05018    0.02725 =
         0.03981    0.00707    0.00943    0.00853
AFIX  23
H11A  2    0.828503    0.258274    1.208978    11.00000   -1.20000
H11B  2    0.945079    0.234748    1.188079    11.00000   -1.20000
AFIX   0

C23   1    0.292090    0.513655    0.701256    11.00000    0.03437    0.04147 =
         0.04620    0.01051    0.01259   -0.00940
AFIX  23
H23A  2    0.352573    0.529662    0.673655    11.00000   -1.20000
H23B  2    0.337726    0.510745    0.791271    11.00000   -1.20000
AFIX   0

C5    1    0.714915    0.553949    0.811149    11.00000    0.04041    0.04563 =
         0.03891    0.00797    0.02160    0.00127
AFIX  23
H5A   2    0.623105    0.563125    0.779549    11.00000   -1.20000
H5B   2    0.742495    0.574501    0.755548    11.00000   -1.20000
AFIX   0
C13   1    0.578803    0.256305    1.034380    11.00000    0.05726    0.02907 =
         0.03960    0.00321    0.02550   -0.00389
AFIX  23
H13A  2    0.635289    0.255555    1.123553    11.00000   -1.20000
H13B  2    0.547010    0.211139    1.008741    11.00000   -1.20000
AFIX   0

N6    5    0.535324    0.702819    0.719396    11.00000    0.21198    0.10718 =
         0.05901   -0.00252   -0.01322    0.09904
AFIX  93
H6C   2    0.598304    0.676675    0.766317    11.00000   -1.20000
H6D   2    0.456549    0.692720    0.701213    11.00000   -1.20000
AFIX   0
N5    5    0.762608    0.722186    0.659959    11.00000    0.06160    0.12693 =
         0.07476   -0.02758    0.03518   -0.02862
AFIX  93
H5C   2    0.710650    0.692358    0.610249    11.00000   -1.20000
H5D   2    0.844214    0.720923    0.681020    11.00000   -1.20000
AFIX   0
C37   1    0.565482    0.772021    0.664525    11.00000    0.04774    0.07454 =
         0.09550   -0.02603    0.03891   -0.00310
AFIX  23
H37A  2    0.519807    0.771290    0.574358    11.00000   -1.20000
H37B  2    0.535577    0.810462    0.692389    11.00000   -1.20000
AFIX   0
C38   1    0.710184    0.777163    0.710616    11.00000    0.07740    0.15491 =
         0.07769   -0.04254    0.04675   -0.06140
AFIX  23
H38A  2    0.754793    0.774986    0.800709    11.00000   -1.20000
H38B  2    0.729289    0.820311    0.686686    11.00000   -1.20000
AFIX   0
HKLF 4


REM  2_a.res in P2(1)
REM R1 =  0.0440 for    9317 Fo > 4sig(Fo)  and  0.0757 for all   14393 data
REM    559 parameters refined using      1 restraints

END

WGHT      0.0450      0.0000

REM Highest difference peak  1.169,  deepest hole -0.928,  1-sigma level  0.119
Q1    1   0.3981  0.6195  0.4630  11.00000  0.05    1.17
Q2    1   0.4224  0.6082  0.3999  11.00000  0.05    1.16
Q3    1   0.6246  0.6120  0.3981  11.00000  0.05    0.98
Q4    1   0.4781  0.4927  0.3576  11.00000  0.05    0.94
Q5    1   0.2822  0.4857  0.3569  11.00000  0.05    0.92
Q6    1   0.4517  0.6806  0.7421  11.00000  0.05    0.86
Q7    1   0.6039  0.5853  0.3582  11.00000  0.05    0.77
Q8    1   0.4400  0.5203  0.3206  11.00000  0.05    0.75
Q9    1   0.4611  0.5272  0.4232  11.00000  0.05    0.75
Q10   1   0.1889  0.5854  0.2396  11.00000  0.05    0.72
Q11   1   0.4499  0.5565  0.3232  11.00000  0.05    0.71
Q12   1   0.6054  0.5608  0.4567  11.00000  0.05    0.71
Q13   1   0.4425  0.4639  0.3172  11.00000  0.05    0.70
Q14   1   0.3051  0.5329  0.2915  11.00000  0.05    0.67
Q15   1   0.4155  0.5996  0.2737  11.00000  0.05    0.67
Q16   1   0.6060  0.6426  0.4721  11.00000  0.05    0.64
Q17   1   0.3572  0.5515  0.3080  11.00000  0.05    0.62
Q18   1   0.2240  0.6184  0.4197  11.00000  0.05    0.60
Q19   1   0.2945  0.4544  0.3017  11.00000  0.05    0.59
Q20   1   0.2399  0.5868  0.4624  11.00000  0.05    0.58
;
_shelx_res_checksum                76435
_shelx_hkl_file
;
 -12  17   7    3.30    8.00
 -11  13   8   41.40   11.60
 -11  13   9   65.59   12.10
 -10  12  12   60.99   20.60
 -10  13  13   -7.50   26.70
 -10  15   2   34.70    8.30
 -10  17   1   23.90   11.30
  -9   9  10  142.49   14.30
  -9  10  12    2.80   19.40
  -9  11  13   24.80   23.40
  -9  17  -1   21.40   14.20
  -8   7   9  208.38   10.10
  -8   8  11  246.48   18.10
  -8  10   1   55.89    5.30
  -8  10  13    0.90   17.30
  -8  11  14    4.40   27.60
  -8  13  -1   51.69   10.60
  -8  13  15   16.00   27.90
  -7   5   7  149.59    9.40
  -7   6  10  200.68   16.90
  -7  10  14    6.60   27.80
  -7  14  -3   22.80   14.10
  -7  17  -4   48.80   21.20
  -6   4   8  493.15   13.90
  -6   5  10  570.04   17.70
  -6   9  14    2.50   27.70
  -6  11  -3  616.24   14.30
  -6  13  -4   28.20   14.40
  -6  16  -5  133.29   20.50
  -5   4  10   32.40   14.70
  -5   5  11   14.30   13.70
  -5   6  -1  156.88    6.10
  -5   6  12   28.30   14.50
  -5   7  13   67.99   23.10
  -5  10  15    5.00   38.70
  -5  19  -7    9.90   26.40
  -4   2   7  655.43   12.90
  -4   3   9   48.50   10.80
  -4   8  14   25.30   23.60
  -4  10  -5   59.99   13.90
  -4  12  -6  127.79   13.90
  -4  15  -7  171.68   22.90
  -4  19  -8   21.70   27.70
  -3   1   4   90.79    8.00
  -3   1   5 1573.34   12.50
  -3   3  10  391.26   19.20
  -3   4  -2  781.82    8.40
  -3   4  11   11.90   13.90
  -3   5  12   34.80   15.90
  -3   6  13   34.50   24.00
  -3   8  -5  124.39   13.80
  -3  12  -7    5.90   18.10
  -3  15  -8   91.09   21.80
  -2   1   7  700.03   13.00
  -2   2   9  324.67   12.90
  -2   5  -4  753.32   11.60
  -2   6  13  139.79   26.20
  -2   8  -6  326.07   16.00
  -2  10  -7   47.50   17.00
  -1   0   2 1499.25    6.30
  -1   0   5  639.74    9.60
  -1   1   8   -1.90   13.90
  -1   5  -5  147.89   11.40
  -1   6  13   56.99   27.00
  -1   8  -7   28.40   10.80
  -1   8  14   19.10   26.50
  -1  10  -8   32.90   13.40
  -1  13  -9  371.16   23.90
  -1  16 -10   97.79   24.30
   0   0   6  627.84   12.10
   0   1   8   35.70    9.80
   0   5  -6  148.69    9.80
   0   5  12  116.49   18.90
   0   8  14  -23.80   39.50
   0  17 -11   30.10   24.70
   1   1   8   27.70   12.10
   1   4  -6  895.31   11.80
   1   5  12   44.50   27.80
   1   7  -8  153.08   12.50
   1   9  -9  566.84   19.60
   1  15 -11   19.80   26.40
   2   1   8  231.88   16.80
   2   2   9  299.87   15.40
   2   3  10   17.60   15.20
   2   4  11  -10.70   26.70
   2   6  -8  429.56   14.70
   2   7  13   23.40   34.40
   2  10 -10   70.79   20.40
   2  16 -12   76.69   32.50
   3   0   6   97.99   10.10
   3   5  -8  214.28   13.60
   3   6  12   25.80   29.90
   3  11 -11  146.79   23.20
   3  14 -12   23.90   28.80
   4  -1   3  224.08    8.50
   4   1   7  126.59   13.50
   4   2  -6  252.07   10.70
   4   3  -7  400.66   10.30
   4   4  10   27.50   26.20
   4   7  12   41.10   36.20
   4  12 -12   60.69   17.10
   4  16 -13    7.50   37.30
   5  -1  -1 1010.60    3.00
   5  -1   2  345.17    8.10
   5   0   5  163.18   12.80
   5   5  -9  237.18   12.60
   5  11 -12   21.60   18.20
   5  14 -13   29.10   24.10
   6   0   4   27.30   10.90
   6   2   7   81.59   18.50
   6   3   8   77.09   19.10
   6   6  10   17.00   23.10
   6   8 -11   16.30   17.30
   6  10 -12   26.60   17.70
   6  13 -13    6.40   31.40
   7   0   3   59.59   10.80
   7   2   6  157.08   17.50
   7   3   7   21.40   18.80
   7   4   8   40.40   25.40
   7   6 -10  199.18   16.60
   7  12 -13   90.99   27.50
   7  15 -14   29.60   28.00
   8   0   1  733.83    9.20
   8   1  -5 1519.85    9.80
   8   2   5   33.20   16.30
   8   3   6   38.20   17.50
   8   4   7  140.89   23.10
   8   9 -12   14.40   18.20
   9   1   2   28.70   10.40
   9   3   5  187.38   18.30
   9   4   6   51.69   20.20
   9   5   7   24.10   27.80
   9   7 -11   37.60   15.30
   9   9 -12   56.19   23.20
   9  11 -13   42.00   22.80
   9  14 -14    6.70   38.50
  10   9 -12   -7.60   24.30
  10  11 -13   15.00   25.40
  10  14 -14  -11.20   31.10
  11   3   2   25.00   12.90
  11   4  -8   17.80   10.30
  11   5  -9  136.79   15.00
  11   6 -10  242.98   14.70
  11   9 -12   12.40   22.10
  11  11 -13   26.20   25.90
  12   4  -7  124.49    9.50
  12   5   3   49.90   20.60
  12   8 -11  106.19   21.40
  13  10 -12   52.79   24.50
  14   6  -7   85.79   11.60
  15   7  -6    5.40   10.40
 -12  16   9   11.10   13.80
 -12  16  10    7.50   17.90
 -11  13   7   55.39    8.40
 -11  13  10    6.30   15.40
 -11  14  12    0.10   20.80
 -11  15  13    4.10   26.70
 -10  11  11   34.00   16.80
 -10  20   0    5.90   17.00
  -9   8   8  555.34   10.80
  -9   9  11   97.09   18.80
  -9  12  14  -15.00   26.30
  -9  13   1   59.79    8.20
  -9  15   0   38.30   11.00
  -8   7  10  457.55   17.60
  -8   9   2   14.40    3.70
  -8   9  13   29.00   20.80
  -8  12  15   53.69   32.70
  -8  19  -3   18.00   20.00
  -7   5   6   27.20    7.70
  -7   5   8  275.17   12.80
  -7   6   3   70.79    1.80
  -7   7  12   27.20   20.80
  -7   8  13   19.30   25.20
  -7  11  15   22.30   24.50
  -7  12  -2  137.09   11.20
  -6   4   4 1194.68    6.90
  -6   6  12   33.20   20.00
  -6   7  13   14.70   25.00
  -6   8  -1  812.82    8.20
  -6  10  15    4.60   30.40
  -5   3   8  127.89    9.20
  -5   8  14   10.50   22.20
  -5  13  -5   19.00   16.90
  -5  16  -6    8.60   21.90
  -4   2   3  798.22    5.70
  -4   3   1 1809.72    3.10
  -4   4  11   17.40   13.40
  -4   5  12   13.10   15.00
  -4   6  13   48.90   23.10
  -4   9  15  -24.30   34.20
  -4  16  -7   67.69   22.30
  -3   1   6  895.91   10.60
  -3   2   9 1337.07   18.70
  -3   7  14    4.50   29.30
  -3   9  15   15.90   29.90
  -3  10  -6  182.58   13.10
  -3  16  -8  126.09   25.40
  -2   1   8  521.55   15.90
  -2   4  -3   80.29    8.80
  -2   7  14   39.50   27.10
  -2   9  15   33.80   30.00
  -2  13  -8  779.42   25.00
  -2  16  -9   67.39   20.20
  -1   0   6 1557.04   17.20
  -1   3  11   53.29   21.10
  -1   4  12    5.60   22.60
  -1   7  14   59.79   35.20
  -1  17 -10    4.90   29.70
   0   2  10   35.80   17.90
   0   3  11   21.00   20.30
   0   4  -5 1059.79   13.60
   0   6  13   45.50   22.90
   0   7  -7  135.99   14.20
   0   9  -8   95.69   17.40
   0  11  -9   82.99   15.30
   0  14 -10   92.19   19.90
   0  18 -11   10.60   27.00
   0  19 -11   28.90   37.90
   1  -1   3 4110.19   14.60
   1   0   7   43.40   13.60
   1   2  -4  332.47    8.10
   1   3  -5  681.43    9.70
   1   6  13   -4.10   35.40
   1  12 -10   77.89   22.00
   2  -1   4  566.74    9.10
   2   0  -2  296.97    4.90
   2   0   7  235.58   14.20
   2   5  12   22.00   30.20
   2   8  -9  931.71   16.80
   2  13 -11    5.00   18.90
   2  17 -12   17.00   34.80
   3  -1   4  625.44    9.30
   3   1   8  200.18   18.40
   3   2   9  109.99   15.10
   3   3  10   61.09   22.80
   3   4  -7  608.34   15.00
   3   7  -9  513.35   18.00
   3   9 -10  222.98   20.10
   3  15 -12   10.80   30.90
   4   0   6  292.57   14.60
   4   5  11   -4.50   29.90
   4   6  -9   58.19   12.10
   4   8 -10  659.33   20.60
   4  10 -11  164.68   17.00
   4  13 -12   22.40   23.20
   4  17 -13   21.70   38.20
   5  -1   3  239.48    8.50
   5   1  -5  402.26    8.50
   5   2   8   63.29   20.80
   5   3   9   -2.30   23.10
   5   4  -8  721.23   12.40
   5   6  11   44.80   26.10
   5   7 -10  226.28   14.80
   5   9 -11   19.30   15.10
   5  12 -12   93.69   25.30
   5  15 -13   37.40   30.10
   6  -1   0 1087.39    6.10
   6  -1   1  305.67    7.60
   6   1   6   76.09   15.90
   6   4   9   29.20   23.70
   6   5  -9  109.19   14.30
   6  11 -12    7.40   25.30
   6  14 -13   61.49   32.20
   7   1   5   49.90   13.60
   7   5   9   60.79   29.40
   7   8 -11  455.95   22.20
   7  10 -12   39.20   19.10
   7  13 -13   -4.30   31.30
   8   1   4   28.50   12.50
   8   5   8   10.20   19.70
   8   6 -10  165.48   18.40
   8  12 -13  105.59   23.20
   8  15 -14    8.10   30.10
   9   2  -6  585.54   10.00
   9   2   4  115.49   15.10
   9   6 -10  102.29   18.70
   9  12 -13    6.00   32.10
   9  15 -14   11.10   40.00
  10   3  -7  526.15   10.90
  10   3   4  186.58   16.30
  10   4   5   -9.50   19.80
  10   5  -9   15.10   13.20
  10   5   6  -15.00   23.00
  10   6 -10    9.90   13.00
  10  12 -13   55.29   27.90
  11   2   0   41.60    8.50
  11   8 -11   53.19   20.80
  11  12 -13   17.00   27.90
  12   5  -8  232.58   13.10
  12   6  -9   22.50   15.90
  12   7 -10  151.68   19.50
  12  10 -12   37.40   27.60
  12  12 -13    6.40   27.70
  13   4  -4   60.19    4.60
  13   4  -1   45.80    8.10
  13   5  -7   32.40    9.70
  13   5   1   -2.50   12.60
  13   9 -11   14.50   21.90
  14   6   0   -4.20   12.00
  14  10 -11   22.40   23.80
  15   8  -8   12.40   14.90
  15   9  -9   13.80   19.30
 -12  16   8   14.40   11.10
 -12  16  11   18.30   20.30
 -11  13  11   28.30   17.00
 -11  14  13   13.30   26.10
 -11  18   3   12.60    9.00
 -10  10   7   22.80    7.90
 -10  10   8  359.96   10.70
 -10  10   9   35.10   11.40
 -10  10  10    8.40   14.50
 -10  11  12   -4.50   20.40
 -10  12  13   26.10   25.90
 -10  13  14   28.10   30.00
  -9   8   7  864.91    9.70
  -9   8   9   70.49   12.40
  -9  10  13   20.60   24.30
  -9  11  14    4.60   25.40
  -9  18  -1   20.20   15.30
  -8   7  11  229.98   17.90
  -8   8  12   81.29   15.40
  -8  10  14   22.90   23.90
  -8  11  15   30.40   30.90
  -8  16  -2    8.80   14.90
  -8  20  -3   24.00   22.80
  -7   5   5  155.88    6.30
  -7   5   9   80.79   14.50
  -7   6  11  222.68   14.60
  -7   9   0  217.68    6.80
  -7   9  14    6.60   20.40
  -7  10  15    9.50   33.40
  -7  15  -3  138.59   17.10
  -7  18  -4   23.70   21.00
  -6   4   9  284.47   11.80
  -6   5  11   99.39   13.70
  -6   8  14   56.69   21.90
  -6   9  15   19.80   30.20
  -6  14  -4   61.79   16.90
  -6  17  -5   74.69   18.70
  -5   3   9  317.87   15.30
  -5   4  11   34.30   16.80
  -5   5  12   11.70   19.30
  -5   6  13  112.09   23.50
  -5   7  14   44.30   25.70
  -5   9  -3  184.98   11.30
  -5   9  15    5.60   26.80
  -5  11  -4  642.14   15.00
  -5  17  -6   21.10   23.00
  -4   2   8  100.69    9.50
  -4   3  10   20.70   13.10
  -4   7  -3   97.29    9.10
  -4   7  14   -4.30   23.00
  -4  13  -6  180.18   17.80
  -3   1   3 2552.04    8.80
  -3   1   7  387.16   10.50
  -3   3  11  279.87   20.80
  -3   4  12  114.59   20.90
  -3   5  13   13.00   23.10
  -3   8  15   19.50   39.50
  -3  13  -7  543.15   17.80
  -3  17  -8   47.70   27.00
  -2   2  10  332.47   18.90
  -2   3  -2 1105.59    7.10
  -2   3  11   39.00   14.90
  -2   4  12   56.89   17.30
  -2   5  13   27.90   24.40
  -2   8  15   20.70   39.20
  -2  17  -9   44.20   20.70
  -1   1   9  634.74   19.30
  -1   2  -2  155.28    5.10
  -1   2  10   48.10   14.20
  -1   3  -3 1064.79   10.10
  -1   4  -4  330.57    8.30
  -1   5  13    0.60   27.40
  -1   7  -6  215.28   13.30
  -1   9  -7   17.80   14.50
  -1  11  -8  325.77   15.60
  -1  14  -9   97.09   22.80
  -1  18 -10   -7.90   24.00
  -1  19 -10  -14.10   30.30
   0   0   7  186.88   10.70
   0   1   9  123.19   18.00
   0   2  -3 1908.11    9.40
   0   3  -4 1044.90   11.70
   0   4  12    9.30   17.70
   0   5  13   -3.70   29.20
   0   7  14  -11.50   28.10
   0  12  -9   29.40   18.30
   0  15 -10   52.59   26.10
   1  -1   2  469.65    5.80
   1  -1   4 3869.11   15.30
   1   1   9  183.58   18.80
   1   2  10  216.68   15.50
   1   3  11   75.89   22.60
   1   4  12   22.80   27.40
   1   6  -7  323.37   13.70
   1  10  -9  376.26   19.60
   1  13 -10   22.10   22.40
   1  16 -11   17.60   23.20
   2  -1   5  679.23   13.10
   2   2  10  280.97   20.80
   2   5  -7  174.48   13.90
   2   6  13   -9.30   38.60
   2  11 -10  367.26   20.80
   2  14 -11    9.60   27.20
   2  18 -12   19.00   28.90
   3   0   7   -6.70   15.50
   3   1  -4   82.49    8.00
   3   3  -6 1060.19   13.20
   3   4  11   -2.90   21.20
   3   5  12   25.70   30.40
   3  12 -11  126.09   17.80
   3  16 -12  -12.60   32.10
   4  -1   4  150.58    7.40
   4   0  -3  798.92    6.80
   4   1   8   35.40   17.40
   4   2   9    0.40   21.30
   4   3  10   70.09   24.00
   4   5  -8   19.50   13.40
   4   6  12  -10.20   36.50
   4  11 -11  149.88   23.50
   4  14 -12   20.20   27.10
   5   1   7   11.60   13.90
   5   2  -6 1118.39   11.90
   5   3  -7  909.91   10.90
   5   4  10  -17.20   23.10
   5   6  -9  133.39   15.40
   5  10 -11  115.19   20.40
   5  16 -13   12.40   33.60
   6  -1   2   46.90    8.90
   6   0   5  297.57   12.50
   6   1  -5   18.90    7.20
   6   4  -8  549.45   15.50
   6   5  10   24.40   27.20
   6   7 -10  250.27   17.00
   6   9 -11  102.19   19.10
   6  15 -13   16.30   28.90
   7   1  -5  997.10    8.80
   7   5  -9  111.09   11.00
   7  11 -12   59.69   23.80
   7  14 -13   60.79   30.40
   8   0   2   -7.50    9.60
   8   5  -9   73.99   15.30
   8   8 -11  280.37   16.00
   8  10 -12  161.08   18.70
   8  13 -13   15.60   32.10
   9   1  -4  152.88    4.80
   9   5  -9   49.90   14.80
   9   8 -11    2.00   20.50
   9  10 -12   39.60   26.20
  10   1   0   18.90    7.30
  10   4  -8   55.59   10.90
  10   8 -11   19.90   18.90
  10  10 -12  118.39   24.40
  11   3  -6    6.60    7.00
  11   4   4    5.40   18.60
  11   5   5   10.70   22.50
  11  10 -12   -3.60   18.40
  12   3  -4  149.09    4.70
  12   3   0   66.19    9.70
  12   4   2   72.39   14.90
  12   9 -11   71.99   20.30
  12  13 -13   33.80   32.80
  13   6  -8   20.20   11.50
  13   7  -9  106.19   14.40
  13   8 -10   29.30   18.60
  13  11 -12   32.40   20.90
  14   7  -8   61.39   13.60
  14   8  -9   17.50   17.50
  14   9 -10   25.20   20.40
 -12  15  10   13.10   17.60
 -11  12   9    9.70   12.30
 -11  12  10   58.19   15.00
 -11  13  12   32.80   21.40
 -10  10  11   33.10   18.30
 -10  11   5    7.30    3.80
  -9   8   6   -4.60    5.90
  -9   8  10    8.20   12.90
  -9   9  12   38.00   18.10
  -9  12  15   -3.30   32.50
  -8   6   7  512.25   10.20
  -8   6   8    6.00   10.60
  -8   6   9  228.48   13.00
  -8   8  13   14.20   21.20
  -8  14  -1   19.50   11.30
  -7   5  10  695.23   18.10
  -7   7  13    7.10   23.70
  -7   8  14    0.80   24.80
  -7  19  -4   31.80   22.20
  -6   4  10  168.68   16.70
  -6   6   1 1212.08    5.30
  -6   6  13  123.19   22.30
  -6   7   0  117.79    5.40
  -6  10  -2 1074.29   13.10
  -6  12  -3   45.90   11.10
  -6  18  -5  129.19   23.60
  -5   3   3  753.32    5.00
  -5   8  15   34.50   36.80
  -5  14  -5   90.99   17.80
  -4   2   9   11.40   13.90
  -4   4  12   24.00   20.30
  -4   5  13   67.09   23.50
  -4   6  14   73.09   27.20
  -4   8  15  -17.80   26.60
  -4   9  -4  198.58   12.90
  -4  11  -5  179.18   15.50
  -4  14  -6   46.30   18.10
  -4  17  -7   35.00   18.40
  -3   1   8  854.11   16.50
  -3   2  10  440.16   19.00
  -3   6  14    9.10   27.00
  -3   7  -4  205.88    8.00
  -3   9  -5   65.49   12.90
  -3  11  -6  360.26   18.80
  -3  14  -7   11.90   20.60
  -3  18  -8   -2.70   24.90
  -2   0   4  964.80   10.40
  -2   0   5   65.39    8.00
  -2   0   6  110.39   12.90
  -2   1   9  158.18   15.80
  -2   6  14   61.79   22.00
  -2   7  -5  770.22   11.10
  -2   9  -6   63.49   14.90
  -2  11  -7  184.18   14.10
  -2  14  -8    8.60   16.80
  -2  18  -9   19.30   22.50
  -2  19  -9   21.10   30.20
  -1   0   7   35.00    9.80
  -1   6  14   30.40   31.00
  -1  15  -9  268.07   27.90
   0   0   8  226.78   13.80
   0   6  -6  288.97   12.70
   0   6  14    4.90   34.20
   0  16 -10   44.70   29.80
   1  -1   5   57.89    8.20
   1   0   8   75.89   17.00
   1   5  13   45.50   36.00
   1   8  -8  718.33   14.80
   1  17 -11   36.70   25.70
   1  18 -11   -1.90   33.50
   2   1   9  144.99   14.40
   2   3  11   28.30   18.40
   2   4  12   10.10   29.80
   2   7  -8  285.77   15.60
   2   9  -9  126.69   18.00
   2  15 -11   60.69   29.70
   3  -1   5   -3.70    8.10
   3   2  -5  562.04    8.70
   3   6  -8  366.26   14.70
   3   8  -9  523.85   18.20
   3  10 -10  729.53   18.40
   3  13 -11   59.39   22.90
   3  17 -12   75.89   35.70
   4   0   7   74.69   16.60
   4   4  11    4.20   31.10
   4   7  -9  301.57   17.50
   4   9 -10  125.69   20.40
   4  15 -12   40.90   28.90
   5  -1   4 1521.55   15.50
   5   0   6  351.76   14.30
   5   5  11    3.70   30.80
   5   8 -10   57.19   13.50
   5  13 -12   40.50   19.60
   5  17 -13   22.60   27.30
   6   2  -6  336.27   10.30
   6   2   8   78.89   18.50
   6   3  -7  345.77   12.10
   6   3   9  271.57   24.70
   6  12 -12  145.09   20.50
   6  16 -13   33.80   32.10
   7   0  -3  978.90    4.70
   7   0   4  167.98   11.90
   7   2   7  490.55   22.30
   7   3   8   20.10   24.50
   7   4  -8   80.79   14.30
   7   4   9    7.00   24.00
   7   7 -10  370.36   18.60
   7   9 -11   20.10   20.90
   8   2  -6 1377.06   11.60
   8   2   6   89.49   19.10
   8   3   7   32.70   21.10
   8   4  -8   49.30   12.90
   8   4   8   26.60   25.80
   8  11 -12   72.29   26.90
   8  14 -13   40.00   30.40
   9   1   3   26.60   11.00
   9   3  -7  196.18   11.20
   9   3   6   44.80   17.70
   9   4  -8   37.00   11.20
   9   4   7   14.10   22.30
   9  13 -13    9.20   23.90
  10   2  -5  323.27    6.70
  10   2   3  173.28   12.50
  10   7 -10  120.49   17.40
  10  13 -13   11.70   29.00
  11   3   3   67.99   17.00
  11   6  -9   81.69   14.30
  11   7 -10    9.60   14.60
  11  11 -12   11.20   23.70
  11  13 -13    8.80   28.70
  12  11 -12    9.40   24.90
  13  10 -11    9.80   23.80
  13  12 -12   62.29   27.50
  14   6  -6   33.30   10.60
  14  11 -11   28.30   25.40
  15   7  -5    3.00    9.00
 -12  15   9   31.80   12.90
 -12  15  11    4.00   18.40
 -11  12   8   -1.60   10.10
 -11  12  11   70.59   18.10
 -11  13  13   16.20   22.30
 -10  10  12  106.99   19.20
 -10  11  13   10.20   23.10
 -10  12  14   -8.00   25.40
 -10  18   1    7.50   13.10
  -9   8  11   -0.30   15.60
  -9   9  13   91.59   21.80
  -9  10  14   29.00   27.40
  -9  19  -1   27.00   19.30
  -8   6   6  342.37    8.00
  -8   6  10  120.59   15.20
  -8   7  12   13.40   20.40
  -8   9  14   32.00   19.10
  -8  10  15    0.30   33.80
  -8  12   0   35.70    8.30
  -8  17  -2   46.10   15.70
  -7   6  12  253.37   17.40
  -7   8   1  448.36    5.40
  -7   9  15   -7.60   29.40
  -7  11  -1   41.10    8.80
  -7  13  -2  111.39   11.20
  -7  16  -3    9.70   17.10
  -7  20  -4    0.30   24.40
  -6   3   7  285.87   10.10
  -6   5  12  110.89   14.60
  -6   7  14   16.50   21.60
  -6   8  15    5.30   32.70
  -6  15  -4  121.59   18.70
  -6  19  -5    1.40   25.50
  -5   2   7  573.74   12.40
  -5   3  10  148.69   12.40
  -5   4  12  138.09   20.30
  -5   5  13  130.99   25.30
  -5   6  14   38.30   27.30
  -5  18  -6   72.99   19.50
  -4   3  11   20.20   13.60
  -4   6  -2  200.68    8.10
  -4   7  15    2.60   33.60
  -4  18  -7    1.10   24.00
  -3   7  15   34.60   34.30
  -3  19  -8   56.29   30.30
  -2   0   7  201.78   14.40
  -2   2  11   84.49   21.00
  -2   3  12   34.80   21.70
  -2   4  13   17.60   24.60
  -2   7  15  -10.60   34.60
  -2  15  -8  316.87   24.40
  -2  20  -9   42.40   37.00
  -1   0   8 1099.49   18.10
  -1   2  11   67.19   19.30
  -1   3  12   34.20   17.10
  -1   4  13   49.99   27.00
  -1   7  15    9.30   42.30
  -1  12  -8   57.09   14.50
  -1  16  -9   52.69   25.20
   0  -1   3 2413.56   12.10
   0  -1   4 2137.69   12.00
   0  -1   5  382.36    9.40
   0   1  10  118.19   19.00
   0   2  11  118.59   20.00
   0   3  12   91.89   25.20
   0   8  -7  553.04   15.80
   0  10  -8   87.99   13.10
   0  13  -9  157.48   21.00
   0  17 -10   10.70   31.70
   1  -1   6 1025.20   15.20
   1   0  -1 1774.62    4.20
   1   2  11   65.29   22.30
   1   5  -6  190.98   13.60
   1   6  14    1.90   41.00
   1  11  -9  293.77   18.10
   1  14 -10   20.40   18.50
   1  19 -11   18.50   38.70
   2  -1   6   79.29   12.70
   2   0   8   64.89   11.80
   2   4  -6 1475.75   13.30
   2   5  13   28.40   38.40
   2  12 -10    2.50   15.50
   2  16 -11   10.20   31.50
   3  -1   6   75.09   13.90
   3   1   9   51.29   15.50
   3   2  10   64.39   18.10
   3   3  11    9.30   25.60
   3  14 -11   49.40   22.60
   3  18 -12   12.70   33.80
   4  -1   5  487.65   10.70
   4   4  -7 1457.65   13.20
   4   5  12  -20.70   35.90
   4  12 -11   22.40   16.50
   4  16 -12   15.40   32.40
   5   1   8   22.30   19.40
   5   2   9    2.40   23.40
   5   3  10    3.90   25.60
   5   5  -8  127.69   14.30
   5  11 -11   17.30   21.50
   5  14 -12   93.29   24.70
   5  18 -13   31.00   28.70
   6  -1   3 2033.20   14.10
   6   1   7    7.70   16.60
   6   4  10   -6.10   30.20
   6   6  -9  222.08   15.50
   6   8 -10   81.79   17.50
   6  10 -11   87.19   16.30
   6  13 -12   -4.30   27.40
   6  17 -13  -10.20   37.80
   7   1   6   -6.10   15.70
   7   2  -6  809.72    8.50
   7   3  -7  319.57    8.80
   7  12 -12  153.18   25.10
   7  15 -13    0.40   25.40
   8   0   3   -2.10   10.40
   8   1   5   29.90   15.80
   8   3  -7   16.70    8.00
   8   7 -10  449.76   15.40
   8   9 -11   65.59   19.30
   8  15 -13   -1.60   32.90
   9   2   5   -0.60   16.30
   9   7 -10  170.38   18.30
   9   9 -11  129.69   21.80
   9  11 -12   27.00   19.80
   9  14 -13   19.80   29.70
  10   1   1   49.40    9.10
  10   3   5   31.10   19.80
  10   4   6   18.40   22.40
  10   9 -11   51.29   21.80
  10  11 -12  -23.10   24.10
  10  14 -13    6.20   32.60
  11   2  -3   27.60    3.20
  11   2   1   60.79   10.10
  11   4  -7  147.89   10.20
  11   5  -8  116.59   12.30
  11   9 -11   18.50   15.70
  11  14 -13   34.70   35.90
  12   4  -6  318.27    9.80
  12   8 -10   41.10   20.00
  12  12 -12   41.40   26.20
  13   4  -3   21.20    3.70
  13   5  -6  143.69   10.70
  13   9 -10    3.90   21.20
  14  10 -10    2.00   21.70
  15   8  -7   11.00   14.20
  15  10  -9   18.30   22.80
 -12  15  12   23.40   21.60
 -12  16   7   21.30    6.80
 -11  12  12   -2.70   20.00
 -11  13   6   14.00    5.30
 -10   9   9   90.99   11.40
 -10   9  10   70.89   13.50
  -9   7   9  148.59   12.10
  -9   8  12  142.79   20.20
  -9  11  15    5.60   24.10
  -9  16   0   62.09   12.80
  -9  20  -1    6.90   20.40
  -8   6  11   53.09   18.30
  -8   7   4  256.07    3.20
  -8   8  14   25.90   23.80
  -7   4   8   68.19   11.10
  -7   5  11  181.58   13.90
  -7   6  13   50.39   21.90
  -7   7  14   -8.30   26.90
  -7  21  -4   13.80   26.20
  -6   3   6  145.89    8.90
  -6   3   8  150.88    9.40
  -6   3   9  402.66   15.90
  -6   4  11  277.67   14.00
  -6   9  16   15.90   40.70
  -6  20  -5    6.20   29.00
  -5   2   6  785.02    9.00
  -5   2   8  341.47   12.90
  -5   3  11   21.10   17.60
  -5   7  15    1.60   31.10
  -5   8  -2  350.46    9.00
  -5  10  -3  792.92   12.90
  -5  12  -4   74.29   13.40
  -5  15  -5   47.30   20.30
  -5  19  -6   -0.40   23.40
  -5  20  -6   28.40   25.30
  -4   1   6 1440.76   13.40
  -4   1   7  588.94   12.90
  -4   2  10  508.85   14.70
  -4   4  13   63.09   22.90
  -4   5  14    8.00   25.50
  -4  12  -5   30.60   16.40
  -4  15  -6  193.68   20.10
  -4  19  -7   10.60   21.10
  -4  20  -7    8.80   27.50
  -3   1   9  344.77   11.60
  -3   2  11   48.90   20.00
  -3   3  12   23.50   15.20
  -3   4  13   26.40   18.10
  -3   5  14  100.79   26.60
  -3   6  -3  168.58    9.80
  -3  12  -6  118.09   18.10
  -3  15  -7   98.49   20.10
  -3  20  -8    6.90   32.20
  -2   0   3   11.30    7.30
  -2   0   8  959.10   17.30
  -2   1  10 1204.98   22.00
  -2   5  14   41.80   21.90
  -2   6  -4 2593.44   15.70
  -2  12  -7   68.59   14.10
  -2  16  -8   10.50   23.90
  -1   1  10  311.77   15.60
  -1   5  14    8.10   29.90
  -1   6  -5 2268.97   14.40
  -1   8  -6  106.29   15.00
  -1  10  -7   32.50   12.30
  -1  13  -8  238.58   21.00
  -1  17  -9  -11.30   25.80
   0  -1   6 1407.16   14.30
   0   0   9   32.40   16.60
   0   4  13   64.89   23.10
   0   5  14   19.50   37.00
   0  14  -9   13.00   21.90
   0  18 -10   -8.90   28.80
   1  -1   7  454.55   14.50
   1   0   9    3.80   16.30
   1   1  10  141.29   14.50
   1   3  12   48.50   20.10
   1   4  13   20.30   34.30
   1   7  -7  719.63   15.70
   1   9  -8   34.30   16.50
   1  15 -10  107.39   27.50
   1  20 -11  -19.00   36.70
   2   1  10  -10.60   21.30
   2   2  11   -3.70   25.50
   2   3  -5 1405.76   13.60
   2   3  12   27.80   27.30
   2   6  -7  421.96   14.10
   2  10  -9  641.74   22.10
   2  13 -10   18.20   21.60
   2  17 -11   62.19   32.40
   3   0   8    1.90   12.40
   3   4  12   53.19   25.30
   3   5  -7   44.00   13.60
   3   5  13   29.50   32.20
   3  11 -10  117.09   14.90
   3  19 -12    4.50   29.00
   4  -1   6  176.18   13.10
   4   1   9   46.70   22.20
   4   2  10   17.30   26.40
   4   3  -6 4419.66   18.80
   4   3  11   14.70   26.20
   4   6  -8  774.02   15.20
   4  10 -10  463.95   22.50
   4  13 -11  -42.10   22.70
   4  17 -12   33.00   33.90
   5  -1   5 1085.29   16.10
   5   0  -3  577.44    5.10
   5   0   7   99.89   19.00
   5   4  11   16.90   32.10
   5   7  -9  113.29   16.50
   5   9 -10  247.08   17.90
   5  15 -12    7.00   28.40
   6   0  -3  854.71    5.40
   6   0   6  287.97   16.30
   6  14 -12   54.49   27.60
   6  18 -13   12.70   40.50
   7  -1   1   59.49    6.60
   7   0   5  128.49   12.70
   7   6  -9  608.94   16.70
   7   8 -10  130.59   17.50
   7  10 -11  368.46   21.40
   7  13 -12   27.40   27.40
   7  16 -13    9.90   27.90
   7  17 -13  -27.00   34.00
   8   6  -9  214.98   15.90
   8  12 -12  101.79   21.50
   8  16 -13    3.30   33.30
   9   6  -9   49.99   14.50
   9  12 -12   21.30   28.00
   9  15 -13   -3.80   34.30
  10   6  -9   65.99   14.70
  10  12 -12   61.89   24.10
  10  15 -13   -3.80   34.10
  11   8 -10    9.80   19.60
  11  12 -12   13.40   27.20
  11  15 -13   41.40   39.30
  12   3   1   53.79   10.60
  12   4   3   -0.20   18.40
  12   5  -7  276.97   12.70
  12   6  -8   29.10   13.50
  12   7  -9   28.60   16.20
  12  10 -11   11.70   18.90
  13   4   0   30.40    9.30
  13   5   2   10.10   16.40
  13  11 -11   46.70   27.30
  13  13 -12    9.10   32.20
  14   7  -7    9.60   13.20
  14   9  -9   23.40   19.50
  14  12 -11   -1.30   27.40
  15   7  -4   36.50    8.10
  15   9  -8   21.30   17.00
 -12  14  10   36.00   14.40
 -12  14  11   82.09   21.40
 -12  15   8   42.10   10.10
 -11  11  10  119.79   13.80
 -11  11  11   32.30   16.90
 -11  12  13   11.70   24.40
 -10   9   8   18.30    8.80
 -10   9  11   33.80   17.10
 -10  10   6  144.69    6.10
 -10  10  13   82.09   23.20
 -10  11  14   20.20   20.10
 -10  19   1   56.29   14.40
  -9   7   8  228.98   10.10
  -9   7  10  160.38   14.50
  -9   7  11   43.70   15.40
  -9   8  13   25.60   20.40
  -9   9  14   21.80   26.50
  -9  10  15   40.90   30.20
  -9  12   2  184.68    6.40
  -9  14   1  230.98   10.00
  -8   6  12  138.79   18.50
  -8   7  13  172.38   17.70
  -8   9  15   18.70   23.30
  -8  15  -1   15.30   12.30
  -8  18  -2   22.10   17.50
  -7   4   7   59.99   10.10
  -7   4   9  534.75   11.50
  -7   4  10   24.80   15.00
  -7   5  12   23.20   21.80
  -7   8  15   20.60   23.80
  -7   9  16   -6.30   35.10
  -7  17  -3  401.46   19.50
  -6   3  10  267.97   16.90
  -6   4  12  324.67   21.60
  -6   5  13   53.59   17.50
  -6   6  14   30.40   22.10
  -6   7  15   87.19   29.40
  -6  13  -3  182.58   12.70
  -6  16  -4   29.60   19.00
  -6  21  -5    5.00   27.60
  -5   2   5  853.41    8.90
  -5   2   9  145.09   11.20
  -5   4  13  155.38   23.10
  -5   5  14   57.39   24.90
  -5   8  16   11.20   30.20
  -5  16  -5  167.68   19.50
  -5  21  -6   -3.20   30.80
  -4   1   5 3581.54   14.00
  -4   1   8  599.14   11.40
  -4   2  11  448.26   19.20
  -4   3  12   29.40   14.70
  -4   5  -1  474.95    6.50
  -4   6  15   15.20   29.70
  -4   8  -3  345.37   11.20
  -4  10  -4  796.12   15.20
  -4  21  -7   16.30   32.30
  -3   1  10  188.18   17.80
  -3   6  15   29.90   27.20
  -3  10  -5  180.58   14.50
  -3  16  -7   -5.50   23.10
  -3  21  -8   -6.50   24.20
  -2   2  12  115.69   21.60
  -2   3  13  190.28   24.10
  -2   6  15    5.60   27.50
  -2   8  -5   80.29   13.40
  -2  10  -6  234.58   11.70
  -2  13  -7  350.36   21.90
  -2  17  -8   85.89   24.50
  -1  -1   5  905.61   13.00
  -1  -1   6  277.47   14.10
  -1   0   9   41.30   12.40
  -1   2  12   36.20   22.90
  -1   3  13   57.99   25.80
  -1   6  15   39.60   36.20
  -1  18  -9   25.90   33.00
   0  -1   7  464.85   14.40
   0   2  12   56.59   22.70
   0   5  -5 2104.09   13.50
   0  11  -8    4.20   12.90
   0  19 -10   -0.90   24.90
   0  20 -10    1.70   32.40
   1  -1   1 6371.96    9.70
   1   4  -5  497.45    9.40
   1   5  14   18.40   41.20
   1  12  -9    3.20   14.00
   1  16 -10   11.50   26.90
   2  -1   7  151.48   11.10
   2   0   9   91.89   19.50
   2   1  -3  823.02    6.60
   2   2  -4  431.46    8.00
   2   4  13    2.10   34.60
   2   8  -8 1179.68   16.20
   2  18 -11    9.50   35.20
   3  -1   7  370.66   16.50
   3   1  10   41.80   24.20
   3   2  11  138.89   28.70
   3   7  -8  805.52   15.80
   3   9  -9  169.68   13.70
   3  12 -10   97.09   22.30
   3  15 -11  139.09   20.60
   4   0   8   16.10   17.60
   4   1  -4  398.96    5.70
   4   2  -5  954.10   11.30
   4   4  12  -25.00   34.90
   4   8  -9  267.87   13.70
   4  18 -12    1.60   32.50
   5   4  -7  277.77   12.00
   5  12 -11   10.60   16.60
   5  16 -12   31.10   29.60
   6  -1   4  686.33   12.00
   6   1   8  226.18   18.80
   6   2   9   51.99   24.90
   6   3  10    0.20   26.20
   6   5  -8  239.08   11.00
   6   9 -10   29.60   16.60
   6  11 -11   38.40   16.50
   7  -1   0  590.04    5.90
   7  -1   2  449.26    8.90
   7   1   7   52.69   18.20
   7   2   8   14.90   23.90
   7   3   9   44.60   27.10
   8   2   7   77.39   20.60
   8   3   8   62.99   26.50
   8   8 -10  106.59   19.10
   8  10 -11  150.08   16.60
   8  13 -12  106.39   29.70
   8  17 -13    6.40   41.30
   9   0   0  231.28    5.40
   9   0   1   39.00    6.80
   9   1   4   20.00   13.20
   9   3   7    7.30   25.40
   9   8 -10    4.30   19.80
   9  10 -11   10.20   22.90
   9  16 -13    3.10   39.80
  10   1   2  102.39   10.90
  10   2   4  -10.00   15.50
  10   3  -6    2.00    8.10
  10   4  -7   20.50   10.50
  10   5  -8   46.70   12.90
  10   8 -10   61.29   18.90
  10  10 -11   41.00   22.60
  10  16 -13   11.30   35.40
  11   2   2  199.88   13.60
  11   4   5    1.30   21.40
  11  10 -11   58.59   17.20
  12   9 -10   -8.00   18.90
  12  13 -12  183.08   30.40
  13   6  -7  383.66   13.70
  13   7  -8  156.18   15.90
  13   8  -9   56.59   15.40
  14   8  -8   13.30   15.90
 -12  14   9   27.00   11.50
 -12  14  12   33.30   21.40
 -11  11   9    2.20   10.30
 -11  11  12   22.00   20.30
 -11  12   7   24.90    7.60
 -11  12  14   30.20   24.40
 -11  19   3   15.70   11.10
 -10   9  12   10.50   19.60
 -10  10  14    7.30   23.80
 -10  11  15   19.90   29.20
 -10  16   2   34.90    9.80
  -9   7   7   81.79    8.50
  -9  17   0   16.30   13.10
  -8   5   8   -0.30   11.10
  -8   5   9   53.59   12.40
  -8   5  10   67.29   14.70
  -8   7  14   -7.00   23.90
  -8   8  15   11.90   26.80
  -8  19  -2   47.10   18.50
  -7   4   6   41.50    7.60
  -7   4  11  150.78   17.80
  -7   6  14  201.88   28.60
  -7   7   2   76.29    2.80
  -7   7  15   28.50   29.50
  -7  14  -2   61.19   11.80
  -6   3   5  410.66    7.80
  -6   8  16   25.80   29.00
  -6   9  -1  519.15    8.80
  -6  11  -2    9.70   10.30
  -6  17  -4  137.49   19.00
  -5   2  10  290.37   12.90
  -5   3  12   -7.10   18.90
  -5   6  15   40.50   24.50
  -5   7  16   33.60   35.50
  -5  13  -4  147.59   15.60
  -4   1   9  364.46   11.40
  -4   4   0 1868.41    6.70
  -4   4  14   89.29   26.00
  -4  13  -5    2.10   17.20
  -4  16  -6   50.09   15.60
  -3   0   5   80.29   10.00
  -3   0   6  240.48    8.70
  -3   0   7   16.60    9.30
  -3   0   8   75.49   13.80
  -3   2  12   -5.20   21.10
  -3   3  13    6.40   18.30
  -3   4  14    0.60   24.40
  -3   5  15   32.80   31.80
  -3   8  -4  180.18    8.70
  -3  13  -6  226.38   19.80
  -3  17  -7   85.29   23.40
  -2   0   9 2095.19   19.30
  -2   1  11  218.68   22.10
  -2   4  14   94.09   22.20
  -2   5  15   14.00   33.20
  -2  18  -8    3.40   23.20
  -1  -1   4   72.09    6.90
  -1  -1   7  703.13   15.80
  -1   1  11   35.70   14.60
  -1   4  14   59.69   24.10
  -1   5  -4 1922.91   14.20
  -1  11  -7  320.97   18.10
  -1  14  -8   33.30   15.50
  -1  19  -9   27.90   33.40
   0  -1   2 2630.34    9.50
   0  -1   8   23.30   13.70
   0   0  10    3.80   16.90
   0   1  11   25.70   14.80
   0   3  13   17.50   22.00
   0   4  14   12.50   36.40
   0   7  -6  378.06   10.70
   0   9  -7  269.97   12.90
   0  12  -8  172.08   19.80
   0  15  -9  114.29   18.90
   1  -1   8   24.80   17.10
   1   1  11   12.30   23.80
   1   2  12  -10.10   24.20
   1   3  13   71.39   33.20
   1  10  -8  743.53   20.00
   1  13  -9   24.70   21.30
   1  17 -10  173.98   30.00
   2  -1   8  206.98   15.80
   2  11  -9   15.50   18.00
   2  14 -10   13.40   16.70
   2  19 -11   53.59   29.40
   2  20 -11   25.90   34.50
   3  -2   3  956.50    9.90
   3  -2   4  233.98   10.30
   3   0   9   66.59   19.60
   3   3  12    8.90   24.10
   3   4  -6  877.41   13.90
   3   4  13    2.50   31.60
   3  16 -11   62.59   21.40
   4  -1   7  160.48   16.30
   4  11 -10   72.69   14.40
   4  14 -11   -5.30   18.30
   4  19 -12   71.39   28.60
   5  -1   6   43.80   14.10
   5   1   9  160.28   23.30
   5   2  10   80.49   23.70
   5   3  -6 1331.17   13.10
   5   3  11    5.20   31.80
   5   6  -8  766.92   15.80
   5  10 -10    8.10   17.20
   5  13 -11   62.29   22.70
   5  17 -12   75.39   29.80
   6  -1  -1  967.70    3.40
   6  -1   5  165.58   12.70
   6   0   7  556.14   18.40
   6   4  -7   52.79   11.70
   6   7  -9  425.96   13.10
   6  12 -11  110.29   22.40
   6  15 -12   14.40   22.90
   7  -1   3  857.91   11.90
   7   5  -8  276.67   11.30
   7  11 -11    8.90   17.40
   7  14 -12   25.30   21.80
   8   0   4   72.49   11.00
   8   1  -4  702.43    6.70
   8   1   6   24.20   18.40
   8   5  -8   -6.20   13.80
   8  11 -11  258.67   22.50
   8  14 -12   41.50   27.20
   9   0  -1   29.40    3.90
   9   0   2    2.10    9.80
   9   2  -5  594.54    8.70
   9   2   6   62.19   19.90
   9   5  -8   16.00   12.00
   9  13 -12  105.09   22.20
   9  17 -13   11.50   35.90
  10  13 -12   -8.70   25.20
  11   3  -5   51.19    6.70
  11   3   4   51.59   17.00
  11   7  -9   30.00   14.90
  11  11 -11   30.80   22.60
  11  13 -12   48.00   21.50
  12  11 -11   17.20   19.40
  12  14 -12   28.10   27.80
  13  10 -10   14.90   21.10
  13  12 -11   61.19   28.20
  14   6  -5   16.50    8.90
  14  11 -10   35.30   23.70
  15   7  -3   11.30    6.70
  15   8  -6   38.30   12.00
 -11  11   8   62.09   10.00
 -11  11  13   17.10   23.50
 -10   9   7  225.18    8.10
 -10   9  13   33.10   23.30
 -10  14   3   24.50    5.80
 -10  20   1   36.40   15.60
  -9   7  12   62.69   14.50
  -9   8  14   22.50   25.70
  -9   9  15   15.20   30.10
  -8   5   7  299.57   10.10
  -8   5  11  471.25   19.70
  -8   6  13   27.60   21.90
  -8   9  16    5.50   33.30
  -8  13   0   74.99   10.00
  -8  20  -2    3.10   19.60
  -7   5   4   11.60    3.80
  -7   5  13   24.20   17.50
  -7   8  16  -21.80   31.20
  -7  10   0   11.70    7.20
  -7  12  -1  203.98   10.00
  -7  18  -3    6.40   18.00
  -6   3  11  117.09   13.10
  -6   4  13  136.89   23.50
  -6   5  14  216.78   22.00
  -6   6  15   18.90   24.00
  -6   7  16   -2.60   38.30
  -6  14  -3   14.30   13.50
  -5   2  11   18.40   18.10
  -5   4  14   21.50   24.40
  -5   7  -1  214.68    7.10
  -5  17  -5  126.19   21.90
  -4   1  10  368.66   17.40
  -4   2  12  101.89   19.30
  -4   3  13  136.59   18.20
  -4   5  15   12.30   24.00
  -4   6  16   -1.90   37.10
  -4  17  -6   59.49   20.70
  -3   0   9 2412.76   21.50
  -3   1  11  639.24   21.10
  -3   5  -2 1913.81    9.30
  -3  18  -7   37.50   25.70
  -2   0  10   18.90   17.50
  -2   5  -3 2875.41   12.50
  -2  11  -6   85.49   16.50
  -2  14  -7  137.29   20.80
  -2  19  -8   39.10   28.10
  -1  -1   8   -3.00   13.70
  -1   0  10   -7.00   13.90
  -1   5  15   13.90   30.40
  -1   7  -5  497.45   12.80
  -1   9  -6  899.21   16.50
  -1  15  -8   43.90   23.70
  -1  20  -9   18.70   29.20
  -1  21  -9   -3.30   32.60
   0   4  -4  518.55    8.80
   0  16  -9  118.79   20.20
   1   0  10   34.10   14.00
   1   3  -4   73.49    7.40
   1   4  14   -7.60   36.60
   1   6  -6   19.40    9.30
   1   8  -7  209.38   10.60
   1  18 -10    5.00   28.00
   2  -2   3  753.82    9.40
   2  -2   4 1851.11   12.30
   2  -2   5  795.02   13.00
   2  -1   0  999.50    3.30
   2   0  10  -11.20   20.40
   2   1  11   14.30   18.10
   2   2  12   17.70   22.50
   2   3  13   32.40   33.20
   2   5  -6  662.33   11.40
   2   9  -8  838.02   19.60
   2  15 -10  166.58   20.40
   3  -2   5  435.16   12.70
   3  -1   8  211.58   18.60
   3  10  -9  957.20   17.60
   3  13 -10  114.79   16.60
   3  17 -11  229.98   24.90
   3  18 -11   25.20   32.40
   4  -2   2   23.70    6.30
   4  -2   3  369.36    6.80
   4  -2   4  848.02   12.00
   4   0   9    4.70   21.40
   4   1  10   47.80   22.60
   4   2  11   61.19   25.20
   4   3  12   50.59   34.50
   4   5  -7   67.79    9.30
   4   7  -8    5.20   13.40
   4   9  -9  404.96   17.60
   4  12 -10  149.59   21.20
   4  15 -11   43.70   19.00
   5   0   8   19.10   14.10
   5   1  -4   74.69    6.40
   5   2  -5  850.61   10.20
   5   8  -9   37.50   13.20
   5  14 -11    7.90   24.40
   5  18 -12   -8.30   25.80
   5  19 -12    0.60   33.80
   6  10 -10  189.88   18.00
   6  16 -12   10.40   23.00
   6  17 -12   16.40   29.30
   7  -1   4  320.87   11.30
   7   0   6  425.66   17.40
   7   4  -7   68.19   11.80
   7   7  -9  109.69   12.40
   7   9 -10  309.77   15.50
   7  12 -11  167.68   25.20
   7  15 -12   11.90   23.40
   8   4  -7   59.09   11.90
   8   7  -9  299.37   18.50
   8   9 -10  378.76   20.90
   9   1   5   21.60   15.70
   9   3  -6  250.77    9.60
   9   4  -7  251.47   11.70
   9   7  -9  169.78   18.00
   9  11 -11   11.10   21.60
   9  14 -12   20.70   27.40
  10   1   3    6.90   12.50
  10   2   5    8.20   18.60
  10   3   6   12.50   19.00
  10   7  -9   93.39   15.60
  10   9 -10   88.49   20.30
  10  11 -11   50.09   21.40
  10  14 -12   23.30   31.50
  11   6  -8   90.09   12.90
  11   9 -10   64.39   15.20
  11  14 -12    6.20   27.80
  12   3  -3   15.80    3.90
  12   3   2   40.10   12.70
  12   8  -9   11.10   18.10
  12  12 -11  122.59   25.90
  12  15 -12   33.60   28.90
  13   4   1   23.40   12.50
  13   9  -9   -4.30   19.50
  14  10  -9   22.00   17.80
  15   9  -7    4.80   17.00
  15  10  -8    7.40   21.40
 -12  13  10   46.40   14.20
 -12  13  11    9.80   16.30
 -12  13  12  134.19   21.30
 -12  13  13   42.70   24.20
 -11  10  10    9.80   12.70
 -11  10  11   37.50   15.30
 -11  10  12   -3.40   19.90
 -11  11  14   37.30   26.10
 -10   8   9  225.58   11.40
 -10   8  10   64.39   12.70
 -10   8  11    6.50   15.10
 -10   8  12   73.49   18.60
 -10   9  14   50.99   24.80
 -10  10  15   36.30   31.80
  -9   6   9   62.29   12.30
  -9   6  10  101.79   14.40
  -9   6  11  180.08   16.20
  -9   7  13   37.50   19.70
  -8   5  12  224.18   20.90
  -8   6   5   52.69    4.70
  -8   7  15   17.40   28.60
  -8   8  16    9.10   32.20
  -8  11   1  127.69    6.10
  -8  16  -1  202.78   13.00
  -8  21  -2   -4.20   22.70
  -7   4  12  160.38   15.40
  -7   5  14    3.40   24.90
  -7   6  15   32.50   32.10
  -7  15  -2   13.80   13.50
  -7  19  -3  118.49   21.20
  -6   2   8  124.29   12.50
  -6   2   9  200.88   15.30
  -6   3  12    1.40   18.50
  -6  18  -4   52.59   18.10
  -5   1   7   66.69   10.30
  -5   1   8   22.10   13.30
  -5   3  13   55.49   17.90
  -5   5  15   39.20   24.00
  -5   6  16   39.50   38.40
  -5   9  -2  149.59    9.70
  -5  11  -3  163.28   11.40
  -5  14  -4   16.60   15.50
  -5  18  -5   61.79   23.00
  -4   1   4  456.25    7.80
  -4   1  11  586.44   20.80
  -4  11  -4  131.79   13.60
  -4  14  -5   92.29   18.30
  -4  18  -6  163.38   23.10
  -3   2  13   30.20   23.80
  -3   3  14   21.10   24.20
  -3   4  15   16.30   33.80
  -3  11  -5  108.99   13.50
  -3  14  -6  144.79   18.50
  -3  19  -7   38.10   26.60
  -2  -1   6  385.96   10.10
  -2  -1   7  879.71   12.40
  -2   1  12   73.39   23.30
  -2   2  13   92.49   18.90
  -2   3  14   66.79   20.80
  -2   4  15   57.09   36.50
  -2   7  -4  298.87   10.90
  -2   9  -5  111.49   13.80
  -2  15  -7  117.39   22.10
  -2  20  -8   -6.60   31.00
  -1  -1   3 9999.00   18.00
  -1  -1   9  693.13   19.00
  -1   0  11   28.20   18.50
  -1   1  12  105.49   17.60
  -1   2  13   84.89   19.10
  -1   3  14   48.80   23.80
  -1   4  15    9.10   36.30
  -1  12  -7  137.49   16.60
  -1  16  -8   12.50   24.50
   0  -1   9  127.39   13.50
   0   0  11   -9.50   19.30
   0   1  12   48.70   23.90
   0   2  13   13.80   27.00
   0   3  14   -1.30   35.30
   0  10  -7  558.94   17.10
   0  13  -8   59.39   20.90
   0  17  -9   32.40   21.60
   1  -2   4 3509.35   14.80
   1  -2   5 1082.59   11.50
   1  -2   6  362.56   13.20
   1  -1   9  173.18   13.80
   1   1  -2 6606.64   11.60
   1   1  12   33.90   24.80
   1   2  -3  289.37    8.90
   1   2  13   17.50   28.80
   1  11  -8   25.10   18.10
   1  14  -9   11.10   17.10
   1  19 -10   44.70   24.60
   1  20 -10   -2.20   37.90
   2  -2   6  233.38   10.40
   2  -1   9  131.59   18.90
   2   7  -7  159.68   10.10
   2  12  -9  632.14   18.50
   2  16 -10   56.19   20.10
   3  -2   2  334.47    6.70
   3  -2   6   85.59   14.40
   3   0  10   14.40   23.90
   3   1  11   53.09   24.50
   3   2  12  119.39   33.00
   3   3  -5 2616.34   12.80
   3   3  13   23.50   30.90
   3   6  -7  784.72   12.20
   3   8  -8  143.59   11.70
   3  14 -10  145.99   23.60
   3  19 -11  109.39   35.10
   4  -2   5  300.77   12.30
   4  -1   8   63.59   17.80
   4  16 -11   52.59   20.60
   5  -2   2  740.23    8.50
   5  -2   3 1505.65   12.40
   5  -2   4  139.69   11.00
   5  -1   7   -1.10   17.80
   5  11 -10  149.19   15.40
   5  15 -11    4.30   23.00
   6  -1   6   84.89   15.20
   6   1  -4  493.95    6.40
   6   1   9   63.49   25.60
   6   2  10   43.30   29.20
   6   3  -6  131.89    7.50
   6   6  -8  464.95   15.40
   6   8  -9  139.69   16.10
   6  13 -11   83.59   17.40
   6  18 -12   14.20   36.50
   7   1  -4  489.95    6.90
   7   1   8  228.38   24.40
   7   2   9   59.89   23.50
   7   3  -6   28.90    8.60
   7  16 -12   43.50   24.50
   8   0  -2  214.88    1.70
   8   0   5   94.39   15.30
   8   1   7   99.69   21.10
   8   2  -5   52.49    6.90
   8   2   8   20.60   26.10
   8   3  -6  331.17   10.10
   8   3   9   19.30   29.80
   8  12 -11   54.99   23.60
   8  15 -12  164.58   24.80
   8  16 -12   62.39   31.50
   9   0   3    5.40   10.30
   9   9 -10  198.98   15.90
   9  12 -11   86.09   24.10
   9  15 -12   62.59   32.70
  10   2  -4   47.50    5.20
  10   6  -8   93.29   13.10
  10  12 -11   22.30   22.70
  10  15 -12   17.70   32.60
  11   2   3  144.99   15.60
  11   4  -6  247.98    9.10
  11   5  -7   47.40   11.10
  11  12 -11   67.69   25.80
  11  15 -12   86.09   34.60
  12   4  -5   69.99    7.90
  12   7  -8   60.59   15.10
  12  10 -10   73.19   20.20
  13   5  -5    8.20    8.60
  13  11 -10    6.50   23.80
  13  13 -11   -6.50   25.60
  14   9  -8   41.00   17.80
  14  12 -10   12.40   25.20
 -12  14   8   -0.80    9.20
 -11  10  13   75.39   22.00
 -11  20   3   23.30   12.20
 -10   8  13   17.30   22.10
 -10  17   2   17.80   11.20
  -9   6   8  330.57   11.10
  -9   6  12   48.50   19.10
  -9   7  14    1.50   25.40
  -9   8   5  213.38    4.20
  -9   8  15   40.40   28.00
  -9  15   1   81.99   10.90
  -9  18   0   14.70   13.20
  -8   5  13   91.09   22.70
  -8   6  14   31.10   18.30
  -7   3   8  359.26   13.00
  -7   3   9  147.69   10.00
  -7   3  10  445.76   16.50
  -7   3  11  186.78   17.60
  -7   4  13  171.38   24.20
  -7   7  16   22.70   27.00
  -7  20  -3   14.80   21.70
  -6   2   7  108.29    9.40
  -6   2  10  297.37   13.30
  -6   3  13   22.90   20.80
  -6   4  14   39.70   20.80
  -6   5  15  236.68   25.40
  -6   6  16   37.40   35.20
  -6  15  -3  188.18   15.90
  -6  19  -4  223.18   20.50
  -5   1   9   44.10   10.80
  -5   1  10  373.66   17.30
  -5   2   4 1448.76    8.00
  -5   2  12   30.30   14.30
  -5  19  -5   92.69   25.00
  -4   0   7   -3.10   11.20
  -4   0   8   14.20   13.10
  -4   0   9   53.39   13.40
  -4   2  13   30.00   21.50
  -4   3  14   35.00   19.50
  -4   4  15  -12.00   23.60
  -4   5  16   28.20   41.70
  -4   7  -2 1029.90   10.00
  -4   9  -3   83.59   11.80
  -4  19  -6    2.50   23.90
  -4  20  -6   16.70   24.50
  -3   0   4 1422.76    8.60
  -3   0  10  765.42   16.60
  -3   1  12  146.09   16.40
  -3   4  -1 2026.00    8.50
  -3   7  -3  428.86   10.70
  -3   9  -4  981.90   15.00
  -3  15  -6   61.49   20.10
  -3  20  -7   22.10   26.40
  -3  21  -7   98.59   27.90
  -2  -1   5  261.07    8.60
  -2  -1   8  448.86   12.40
  -2  -1   9  107.79   14.80
  -2   0  11   -6.60   19.10
  -2  12  -6  435.16   17.40
  -2  21  -8   52.09   26.30
  -2  22  -8   13.10   38.20
  -1   0   1 1896.01    4.70
  -1   4  -3 1631.14    9.50
  -1  17  -8   76.69   26.50
   0  -2   5 1008.40   14.10
   0  -2   6 1214.98   15.90
   0  -2   7  516.55   15.30
   0  -1  10   90.89   16.80
   0   3  -3  352.06    9.10
   0   6  -5 1635.44   12.90
   0   8  -6  632.94   11.80
   0  14  -8   75.69   19.20
   0  18  -9    5.40   21.80
   0  19  -9   38.10   29.00
   1  -2   3 1605.14   11.60
   1  -2   7  117.09   11.10
   1   0  11   -3.90   17.10
   1   3  14    8.60   35.70
   1   9  -7  431.16   15.80
   1  15  -9   42.80   17.80
   1  21 -10   -2.20   28.20
   2  -2   7  151.58   11.20
   2   0  11   12.00   22.90
   2   1  12   15.70   29.00
   2   2  13   41.60   30.30
   2   4  -5 1889.71   14.70
   2  10  -8  649.14   19.00
   2  13  -9   62.79   20.40
   2  17 -10  131.49   21.90
   3  -2   7  187.68   15.90
   3  -1   9   37.70   21.00
   3   0  -2 7445.85    9.40
   3   2  -4 2631.44   12.50
   3  11  -9  132.99   15.40
   3  15 -10   65.99   23.90
   3  20 -11    6.40   27.70
   3  21 -11   15.40   41.10
   4  -2   6  563.94   15.80
   4   1  11    4.10   26.50
   4   2  12    4.40   31.10
   4   4  -6   46.10    8.10
   4  10  -9   25.00   17.80
   4  13 -10  100.99   17.70
   4  17 -11   53.09   21.60
   4  18 -11   57.39   32.10
   5  -2   5  185.18   12.80
   5   0   9   -0.10   21.60
   5   1  10   57.09   19.90
   5   2  11   48.20   23.30
   5   5  -7 1255.27   13.20
   5   7  -8   72.39   13.90
   5   9  -9   23.00   13.00
   5  12 -10   76.79   19.40
   5  16 -11    6.80   23.90
   6   0   8  131.09   18.90
   6   2  -5  527.15    7.30
   6  11 -10  100.19   20.40
   6  14 -11  107.79   19.70
   6  19 -12   14.10   27.80
   7  -1   5   49.60   13.30
   7   0   7    9.80   19.80
   7   2  -5  413.26    8.10
   7   6  -8  162.88   15.40
   7   8  -9  134.89   17.00
   7  10 -10   82.39   15.00
   7  13 -11  211.98   19.40
   7  17 -12   15.70   25.20
   7  18 -12   -9.80   37.50
   8  -1   1   13.10    6.70
   8  -1   2  614.14   10.60
   8   6  -8   24.70   12.90
   8  10 -10   19.90   20.20
   8  13 -11  170.08   24.80
   8  17 -12    5.80   33.30
   9   2   7   34.70   22.20
   9   6  -8  331.47   14.30
   9  16 -12   40.20   33.50
  10  10 -10   12.10   18.50
  10  16 -12   15.40   32.80
  11   3   5   11.20   20.80
  11   8  -9  118.49   14.10
  11  10 -10    5.80   18.50
  11  16 -12   26.20   37.20
  12   3   3   14.80   16.00
  12   5  -6    6.20   10.30
  12   6  -7  190.38   12.10
  12  13 -11   17.50   25.00
  13   7  -7   63.89   13.20
  13   8  -8    4.80   14.60
  13  14 -11   40.60   31.60
  14   5   0   29.40    9.10
  14   7  -6   31.30   11.80
  14   8  -7   78.19   15.80
 -12  12  11  122.39   16.80
 -12  12  12   38.10   19.20
 -12  12  13   -0.90   23.40
 -12  13   9   90.69   11.40
 -11  10   9   23.80    9.30
 -11  10  14    3.70   27.40
 -10   8   8  208.68    8.60
 -10   8  14   -6.20   24.00
 -10   9  15    7.70   27.10
  -9   6  13   45.20   20.10
  -9   7   6  351.16    6.20
  -9  19   0    5.70   16.10
  -8   4   9  196.48   13.10
  -8   4  10  370.36   14.90
  -8   4  11   30.10   17.80
  -8   6  15   14.90   28.70
  -8   7  16   43.80   34.40
  -8  17  -1    1.50   13.70
  -7   3   7  332.07   10.80
  -7   3  12   52.99   18.80
  -7   4   5   14.70    5.90
  -7   5  15  105.09   30.90
  -7   6  16    4.20   35.40
  -7  16  -2   90.69   15.10
  -7  21  -3   37.70   21.60
  -7  22  -3    1.10   23.30
  -6   2  11   57.89   13.00
  -6   8   0  173.58    6.50
  -6  12  -2  311.27   11.30
  -6  20  -4   28.00   22.00
  -6  21  -4    3.80   24.70
  -5   1   6  204.58    7.40
  -5   1  11  296.57   19.40
  -5   2  13  -14.10   23.80
  -5   3  14  245.58   20.00
  -5   4  15   53.39   24.20
  -5   5  16   24.90   27.40
  -5  12  -3  164.98   12.10
  -5  15  -4  324.27   17.60
  -5  20  -5   51.29   23.60
  -5  21  -5   17.00   24.20
  -4   0   6  326.07   11.30
  -4   0  10  395.26   18.20
  -4   1  12  161.38   16.10
  -4  15  -5    9.80   17.00
  -4  21  -6   -4.70   29.70
  -3   0  11  113.39   14.70
  -3   1   2  960.70    4.70
  -3   2  14   43.50   26.50
  -3   3  15    3.00   32.70
  -3  12  -5  307.97   17.10
  -3  22  -7  -13.50   31.70
  -2   1  13   26.00   23.50
  -2   2  14   47.00   26.50
  -2   3  15   32.10   36.10
  -2   4  -2 1094.89    7.30
  -2  16  -7   79.09   16.90
  -1  -1  10  340.97   15.20
  -1   0  12   83.49   22.40
  -1   1  13   38.60   23.00
  -1   2  14   30.80   29.00
  -1   3  15   -5.00   40.60
  -1  10  -6  145.19   10.90
  -1  13  -7  312.87   15.20
  -1  18  -8   21.00   27.10
   0  -2   4  527.95   11.10
   0  -2   8   67.69   14.50
   0   0  12    9.90   22.80
   0   1  13   75.39   29.70
   0   2  14    3.00   36.70
   0  11  -7  297.97   16.80
   0  20  -9  -20.40   29.30
   0  21  -9   22.50   31.20
   1  -2   8  181.68   16.30
   1  -1  10  145.59   15.30
   1   5  -5  414.96    9.90
   1   7  -6  398.76   14.60
   1  12  -8  228.58   14.50
   1  16  -9    2.00   22.70
   2  -2   2  446.06    5.40
   2  -2   8  143.59   17.40
   2  -1  10   -6.40   20.30
   2   8  -7  165.38   14.10
   2  14  -9    6.20   20.40
   2  18 -10   58.79   23.70
   2  19 -10  117.09   34.00
   3   0  11   82.99   24.80
   3   1  -3 2551.04    9.40
   3   1  12   40.80   33.40
   3   5  -6 2046.00   17.00
   3   9  -8  316.47   13.30
   3  12  -9   95.59   20.80
   3  16 -10  107.39   24.40
   4  -2   1 1795.12    8.70
   4  -2   7  149.59   15.50
   4  -1   9   53.69   20.20
   4   0  10   60.49   18.30
   4   6  -7 1778.62   17.60
   4   8  -8   21.60   14.30
   4  14 -10   24.30   22.20
   4  19 -11   26.90   31.60
   5  -2   6   72.79   13.10
   5  -1   8    7.70   19.20
   5  17 -11    4.40   28.10
   6  -2   2 1733.23   12.00
   6  -2   3  425.46   10.00
   6  -2   4  617.64   12.60
   6  -1   7   11.60   17.50
   6   5  -7  915.61   14.20
   6   9  -9  317.97   17.80
   6  15 -11   42.20   24.30
   7  11 -10  387.76   21.70
   7  14 -11   98.29   24.30
   7  19 -12   41.80   35.10
   8  -1   3  188.38    9.80
   8   0   6  136.19   18.50
   8   8  -9   24.50   16.50
   8  18 -12   63.09   39.40
   9   0   4   -1.70   12.50
   9   1   6   29.30   17.30
   9   8  -9   76.69   18.40
   9  10 -10  137.89   15.20
   9  13 -11   21.20   24.20
   9  17 -12   -4.00   31.30
  10   1   4   53.59   14.60
  10   2   6    7.00   19.50
  10   5  -7   23.60   11.40
  10   8  -9  231.78   14.10
  10  13 -11   51.69   26.70
  10  17 -12    1.00   34.20
  11   2   4   10.80   16.20
  11   7  -8   79.19   14.10
  11  13 -11   65.29   19.70
  12   9  -9   -0.10   17.20
  12  11 -10   44.30   21.50
  12  14 -11   73.69   30.00
  13   4   2    4.90   13.40
  13   6  -6  102.19   11.10
  13  10  -9   27.10   20.10
  13  12 -10   25.50   25.70
  14  11  -9   71.09   19.50
  14  13 -10   43.20   24.00
  15   8  -5   38.60   11.90
  15  11  -8    8.90   20.20
 -12  12  10   62.49   13.20
 -11   9  11    6.80   15.10
 -11   9  12   30.40   19.10
 -11   9  13   62.79   18.30
 -11  10  15   10.60   26.90
 -11  14   5    0.40    0.40
 -11  17   4   -3.60    8.50
 -10   7  10  122.39   13.00
 -10   7  11   60.89   15.60
 -10   7  12    9.30   20.00
  -9   5  11   63.59   16.00
  -9   6  14   39.50   24.90
  -9   7  15   32.30   21.70
  -9   8  16   -5.40   26.70
  -9  20   0   26.30   20.30
  -8   4   8   57.29   10.90
  -8   4  12  141.19   18.80
  -8   5   6   99.79    5.80
  -8   5  14   25.20   19.30
  -8  14   0   19.20    9.30
  -8  18  -1  157.38   17.20
  -7   4  14  171.68   20.40
  -7  13  -1   68.39   10.10
  -6   2   6  311.27    8.50
  -6   2  12  140.09   15.00
  -6   3  14  126.69   27.50
  -6   4   3  419.96    3.20
  -6   4  15   23.80   23.00
  -6   5  16  -18.70   28.20
  -6  10  -1   89.39    8.50
  -6  16  -3   32.90   17.20
  -6  22  -4    9.80   27.90
  -5   1  12   58.09   19.00
  -5   6   0  957.10    6.70
  -5  16  -4   95.69   17.80
  -5  22  -5   -6.90   29.70
  -4   0  11   66.59   18.70
  -4   1  13  127.79   22.50
  -4   2  14   23.30   18.50
  -4   3  15   -6.20   23.60
  -4   4  16    1.90   36.30
  -4  12  -4  250.77   10.80
  -4  16  -5   16.90   19.00
  -4  22  -6   -3.20   23.00
  -3  -1   6 1046.90   14.10
  -3  -1   7  368.16   10.60
  -3  -1   8  794.52   13.10
  -3  -1   9  354.06   15.50
  -3   0  12   43.30   21.40
  -3   1  13   47.60   17.30
  -3   4  16  -23.50   30.30
  -3  16  -6  123.89   15.60
  -2  -1   4   74.69    6.50
  -2  -1  10 1121.69   18.50
  -2   0  12   71.89   17.10
  -2  10  -5  199.38   15.30
  -2  13  -6  138.99   18.30
  -2  17  -7   40.30   17.80
  -2  18  -7   44.00   23.30
  -1  -2   6  244.58   10.30
  -1  -2   7  127.79   10.10
  -1  -2   8  806.92   16.40
  -1  -1  11   34.50   20.10
  -1   3  -2  567.74    7.80
  -1   6  -4  415.56    8.80
  -1   8  -5  560.44   11.20
  -1  14  -7  219.08   21.20
  -1  19  -8   31.10   25.90
   0  -2   9   38.60   17.50
   0  -1  11   14.00   20.20
   0   2  -2    8.40    7.30
   0  15  -8   19.80   16.20
   0  22  -9   -0.50   31.90
   1  -2   9   44.40   16.70
   1  -1  11   34.40   21.70
   1   0  12   22.50   24.70
   1   1  13   23.20   23.80
   1   2  14   28.40   35.60
   1  13  -8   28.50   18.00
   1  17  -9   87.19   19.80
   2   6  -6  506.65   10.90
   2  11  -8  381.66   18.80
   2  20 -10   21.00   27.30
   2  21 -10   -3.40   38.50
   3  -2   8  238.88   17.80
   3  -1  10   38.60   23.60
   3   2  13   44.10   25.40
   3   7  -7  839.62   12.60
   3  17 -10   48.90   26.70
   4   3  -5 1395.86   12.00
   4  11  -9  253.87   15.20
   4  15 -10   44.70   22.70
   4  20 -11   16.00   27.50
   4  21 -11   -0.80   35.50
   5  -2   1  305.67    5.50
   5   0  10  178.08   26.80
   5   1  11   29.30   31.30
   5   4  -6  796.52   12.70
   5  10  -9   72.29   13.50
   5  13 -10   49.80   15.90
   5  18 -11   42.90   29.60
   6  -2   5  295.07   13.10
   6   0   9   50.09   25.60
   6   1  10   -3.30   26.10
   6   7  -8   18.40   13.40
   6  12 -10   55.09   15.20
   6  16 -11   -2.50   27.50
   7  -1   6   -1.30   16.50
   7   0   8   -8.40   22.80
   7   1   9   39.60   23.40
   7   2  10   29.70   23.60
   7   5  -7  160.68   12.70
   7   9  -9  526.15   18.20
   7  15 -11   88.99   27.50
   8  -1   4   27.50   11.50
   8   1   8   12.20   24.80
   8   2   9   21.90   26.60
   8   5  -7  319.47   12.10
   8  11 -10  148.89   21.40
   8  14 -11   30.80   21.00
   8  19 -12   23.30   29.90
   9   1  -3  269.37    3.80
   9   2   8   -5.30   22.90
   9   5  -7   63.09   11.60
   9  11 -10   78.59   21.30
   9  14 -11  124.09   28.20
   9  18 -12   27.20   29.40
  10   3  -5    6.20    6.90
  10   4  -6   29.20    8.90
  10  11 -10   32.80   21.20
  10  14 -11   43.20   26.60
  11   9  -9   57.79   19.50
  11  11 -10  127.09   20.10
  11  14 -11   32.80   27.50
  12   8  -8   23.10   16.60
  12  12 -10   46.80   23.30
  12  15 -11   -4.10   28.20
  14   6  -4   22.90    9.10
  14  10  -8   28.30   18.50
  15   9  -6    1.90   15.20
  15  10  -7   27.30   17.70
 -12  11  12   19.30   18.20
 -12  11  13   52.29   20.70
 -11   9  10   68.19   11.90
 -11   9  14   78.19   26.20
 -11  10   8   -2.90    9.20
 -11  11   7   53.79    6.40
 -10   7   9   70.39   10.30
 -10   7  13   53.99   16.20
 -10   7  14   24.80   23.80
 -10   8  15   89.49   23.10
 -10  18   2   41.10   11.60
  -9   5   9   34.60   10.50
  -9   5  10   60.39   10.30
  -9   5  12  102.99   17.20
  -9   6   7  561.44    9.40
  -9   7  16   11.90   35.80
  -9  13   2  104.49    7.60
  -8   4  13   82.99   20.60
  -8   5  15   20.00   28.90
  -8   6  16    5.30   28.60
  -7   2  10  108.09   15.40
  -7   3  13    7.40   17.00
  -7   4  15   12.20   30.50
  -7   5  16   14.20   34.10
  -7  17  -2   84.39   16.10
  -6   1   9  190.78   15.40
  -6   1  10   66.69   16.00
  -6   2  13  109.39   20.70
  -6  13  -2  109.09   12.70
  -5   0   9  324.67   16.20
  -5   2  14   35.00   23.60
  -5   3  15    7.20   23.70
  -5   4  16   24.00   28.40
  -5  10  -2  767.22   12.10
  -4   0   5 4160.78   15.20
  -4  10  -3  213.18   11.90
  -4  17  -5  158.98   19.10
  -3  -1  10  178.28   13.30
  -3   1  14   17.20   25.40
  -3   2  15   72.19   32.30
  -3   3  16    0.60   35.80
  -3  10  -4  162.88   13.60
  -3  13  -5  109.39   17.90
  -3  17  -6   -4.80   16.00
  -2  -1  11  233.78   20.50
  -2   0   2  320.57    5.30
  -2   0  13   31.20   21.50
  -2   1  14   32.90   28.20
  -2   2  15   40.40   35.60
  -2   6  -3  106.79   10.00
  -2   8  -4  903.21   13.70
  -2  19  -7  105.19   27.60
  -1  -2   5  368.56    9.20
  -1  -2   9  197.58   16.60
  -1   0  13  369.26   26.70
  -1   1  14   13.50   31.90
  -1   2  15   26.40   37.30
  -1  11  -6  627.84   13.40
  -1  15  -7   54.49   18.20
  -1  20  -8   -9.80   23.60
  -1  21  -8  157.58   33.00
  -1  22  -8   29.20   29.20
   0   0  13   14.30   26.90
   0   1  14   27.40   32.60
   0   5  -4 3179.08   15.90
   0   9  -6  692.13   12.40
   0  12  -7  195.68   13.50
   0  16  -8  161.78   17.80
   1  10  -7   48.30   11.90
   1  18  -9   44.20   20.10
   1  19  -9   55.99   30.30
   2  -2   9  305.57   15.60
   2  -1  11   -6.40   25.00
   2   0  12   97.99   21.90
   2   1  13   17.50   24.70
   2   3  -4 1495.95   10.10
   2  15  -9    4.20   16.30
   2  22 -10  -10.50   29.70
   3  -2   1  718.93    5.70
   3  -2   9  136.19   20.20
   3  10  -8   38.20   16.00
   3  13  -9    5.20   14.10
   3  18 -10  168.58   23.80
   3  19 -10   24.20   29.10
   4  -2   8  130.99   19.60
   4  -1  10   39.50   21.90
   4   0  11   92.49   24.30
   4   1  12   86.29   31.40
   4   9  -8  313.57   17.10
   4  12  -9   59.59   20.70
   4  16 -10  142.49   24.90
   5  -2   7   89.59   18.20
   5  -1   9  181.18   22.00
   5   6  -7   14.70   12.50
   5   8  -8  131.89   14.90
   5  14 -10   59.49   21.60
   5  19 -11  -11.10   24.60
   5  20 -11   86.09   36.70
   6  -2   6   11.90   13.90
   6  -1   8  188.08   20.20
   6  10  -9  128.59   17.20
   6  13 -10  146.99   22.90
   6  17 -11   22.70   24.00
   6  18 -11   25.90   28.20
   7   7  -8  108.09   14.20
   7  12 -10   20.50   19.40
   7  16 -11   35.40   27.40
   8  -1   0  421.86    5.50
   8  -1   5   35.80   13.20
   8   0   7    7.10   19.00
   8   7  -8  240.58   14.40
   8   9  -9   30.50   18.30
   8  15 -11   47.80   20.90
   9   0   5  133.19   15.60
   9   1   7   -6.90   21.90
   9   7  -8  254.37   15.50
   9   9  -9  224.08   19.80
   9  15 -11   71.99   31.00
  10   1   5   -0.80   17.40
  10   7  -8   63.99   13.80
  10   9  -9  107.29   18.80
  10  15 -11   67.69   26.80
  11   1   0   41.00    6.90
  11   1   1   92.89    8.50
  11   1   2  122.79   13.10
  11   6  -7   28.10   11.80
  11  12 -10   57.09   22.00
  11  15 -11   -1.10   29.80
  12   3   4    7.90   19.20
  12  10  -9   20.20   19.60
  12  16 -11   36.60   28.90
  13   9  -8   40.80   16.40
  13  11  -9   99.29   21.40
  13  13 -10   33.30   20.40
  14   9  -7   35.10   18.30
  14  12  -9   14.70   21.30
 -12  11  11    1.60   17.00
 -12  11  14   17.30   26.20
 -11   9  15   52.69   29.60
 -10   8  16   18.10   33.50
  -9   5  13    3.30   15.60
  -9   5  14   13.50   21.00
  -9   6  15   30.90   20.70
  -9  11   3  232.28    5.40
  -9  16   1   52.09   10.20
  -9  21   0   28.80   18.90
  -8   3  10  409.96   15.30
  -8   3  11  385.86   19.30
  -8   4   7   56.19    8.30
  -8   4  14   15.40   23.50
  -8  12   1  196.48    7.80
  -8  19  -1   18.70   17.30
  -7   2   9  347.27   10.70
  -7   2  11  533.95   15.20
  -7   2  12  115.39   20.90
  -7   3   6   15.00    7.60
  -7   3  14   62.99   24.40
  -7   9   1  175.88    6.20
  -7  11   0  114.99    8.00
  -7  14  -1  111.39   12.30
  -7  18  -2  239.48   18.50
  -6   1   8  186.88    9.00
  -6   1  11  119.69   13.30
  -6   1  12   34.30   18.70
  -6   2  14   77.89   27.20
  -6   3   4  173.28    4.80
  -6   3  15   62.99   23.10
  -6   4  16   70.59   27.90
  -6  17  -3  169.88   17.80
  -5   0   8    8.40    9.60
  -5   0  10  919.71   15.60
  -5   0  11   64.29   17.30
  -5   1   5  372.06    8.10
  -5   1  13   23.40   17.30
  -5   3  16   50.69   34.70
  -5   8  -1  245.58    7.70
  -5  13  -3    7.60   13.10
  -5  17  -4  417.36   19.80
  -4  -1   8  642.34   15.20
  -4  -1   9  430.06   15.20
  -4   0  12    8.90   13.70
  -4   1  14   19.60   24.80
  -4   2  15   37.60   23.90
  -4   3  16    7.60   35.90
  -4   6  -1 2956.10   10.80
  -4  13  -4   86.59   14.70
  -4  18  -5   13.60   19.30
  -3  -1   5 1480.25   12.60
  -3  -1  11  606.34   17.20
  -3   0  13   29.80   21.70
  -3   3   0 4888.01    7.90
  -3   6  -2  560.94    9.00
  -3   8  -3  500.65   11.30
  -3  18  -6   19.00   16.60
  -3  19  -6   17.40   22.30
  -2  -2   6  804.92   14.70
  -2  -2   7   42.50    9.70
  -2  -2   8  832.52   13.30
  -2  -2   9  343.67   16.20
  -2  -1  12   87.59   22.80
  -2   3  -1  982.30    6.40
  -2  11  -5   74.89   15.00
  -2  14  -6   66.59   13.90
  -2  20  -7   26.30   23.50
  -2  21  -7   30.40   26.90
  -1  -2  10   42.40   18.20
  -1  -1  12  102.49   21.80
  -1  23  -8   46.00   29.00
   0  -2   3 2032.10   11.60
   0  -2  10   45.60   13.90
   0  -1  12   32.30   25.40
   0   1  -1 3475.85    7.10
   0   7  -5  540.65   10.70
   0  13  -7   32.90   16.20
   0  17  -8   73.39   18.70
   1  -3   5   43.10   10.80
   1  -3   6  294.17   13.40
   1  -3   7  430.06   15.00
   1  -2  10  165.88   16.00
   1  -1  12   56.69   25.00
   1   0  13   24.10   32.00
   1   1  14   -4.90   39.00
   1   4  -4  758.52    9.00
   1   8  -6  344.97   14.20
   1  14  -8   24.80   14.60
   1  20  -9   36.50   29.00
   1  21  -9   12.90   35.40
   2  -3   4  167.18   10.20
   2  -3   5  168.38    8.60
   2  -3   6  202.18   10.30
   2  -3   7 1393.36   19.00
   2  -2  10  297.77   22.20
   2   9  -7  607.44   12.10
   2  12  -8   76.79   14.10
   2  16  -9  465.95   19.80
   2  17  -9   43.50   24.40
   3  -3   4  775.02   12.30
   3  -3   5   14.70    8.10
   3  -3   6  275.77   13.90
   3  -3   7  688.13   17.00
   3  -1  11   58.19   26.80
   3   0  12   30.60   25.10
   3   1  13   64.29   31.10
   3   4  -5  141.99   11.30
   3   8  -7  215.08   14.30
   3  14  -9   91.69   20.60
   3  20 -10  157.38   33.50
   3  21 -10   19.00   32.80
   4  -3   4   37.90    9.70
   4  -3   5  331.87   13.40
   4   2  -4  953.60    9.40
   4   5  -6 3803.12   18.90
   4   7  -7  837.32   15.60
   4  17 -10   19.60   25.50
   5  -2   8   64.99   17.60
   5   3  -5   43.30    8.60
   5  11  -9   26.50   13.50
   5  15 -10   83.49   23.40
   5  21 -11   49.50   28.10
   6  -2   1  631.64    6.60
   6   0  10   62.89   25.70
   6   1  11   14.10   33.10
   6   4  -6  134.79    7.80
   6   8  -8   15.50   14.30
   6  14 -10   50.09   21.20
   6  19 -11   24.60   34.10
   7  -2   2  403.76    9.60
   7  -2   3   45.70    9.40
   7  -2   4  392.86   12.20
   7  -1   7   21.60   17.80
   7   1  10   29.00   32.50
   7   4  -6   23.90    9.50
   7  10  -9  114.09   17.30
   7  13 -10  192.68   24.10
   7  17 -11    6.20   23.40
   8   4  -6  188.78    9.70
   8  12 -10  160.68   16.80
   8  16 -11    7.80   22.60
   9   4  -6   92.59   10.10
   9  12 -10   48.40   23.20
   9  16 -11   94.09   32.70
  10   0   1   43.70    7.80
  10   0   2   81.99    9.90
  10   0   3  132.29   12.50
  10  12 -10   12.50   20.60
  10  16 -11   -6.60   28.00
  11   2   5    5.00   19.60
  11   3  -4  403.76    7.10
  11   5  -6   34.20   10.90
  11   8  -8   68.19   14.90
  11  10  -9   30.10   19.90
  11  16 -11   15.00   31.80
  12   2   0   64.69    7.00
  12   2   1   68.09    9.60
  12   7  -7   75.19   12.40
  12  13 -10  100.29   27.40
  13   8  -7    7.80   14.70
  13  14 -10   -0.30   28.00
  14   7  -5    9.50   11.90
  14   8  -6   62.69   14.40
  14  13  -9   42.70   22.60
 -13  15  10   19.70   12.40
 -12  12   9   43.90    9.90
 -11   8  11   59.59   15.20
 -11   8  12   29.50   16.60
 -11   8  13    8.70   19.60
 -11   8  14    8.90   22.40
 -11   9   9   60.89    9.20
 -10   6  10    5.90   13.20
 -10   6  11  -11.80   16.50
 -10   6  12   62.19   17.70
 -10   6  13   12.90   21.50
 -10   7  15   -3.90   21.10
 -10   8   7   79.99    7.30
 -10   9   6  246.08    5.30
 -10  15   3   92.49    8.60
 -10  19   2   32.10   13.70
  -9   5   8   15.80   10.70
  -9   6  16  -11.30   35.50
  -8   3   9  149.99   12.90
  -8   3  12  169.98   15.30
  -8   3  13   27.90   22.10
  -8   4  15   81.19   30.60
  -8   5  16   46.30   29.50
  -8  15   0  117.79   10.70
  -8  20  -1   10.40   19.30
  -7   2   8  235.58    9.60
  -7   2  13  133.79   23.00
  -7   3  15  222.28   31.80
  -7   4  16   34.90   30.90
  -7  19  -2   64.19   20.00
  -6   1   7   84.19   10.40
  -6   1  13   45.60   20.10
  -6   3  16    3.00   33.80
  -6  18  -3  138.09   20.10
  -5   0   7  619.44    9.80
  -5   0  12   59.79   18.50
  -5   1  14   16.30   25.60
  -5   2  15   58.99   24.30
  -5  18  -4   72.69   21.30
  -4  -1   7  637.74   13.50
  -4  -1  10  412.56   14.50
  -4  -1  11  625.44   20.90
  -4   0  13   -2.90   20.70
  -4   2   2 1162.18    3.60
  -4   8  -2  146.79    8.40
  -4  19  -5  206.98   25.00
  -3  -1  12  149.39   22.20
  -3   1  15   18.90   31.20
  -3   2  16  -10.90   35.50
  -3  14  -5  269.37   14.50
  -3  20  -6   18.00   26.60
  -2  -2  10  292.67   14.40
  -2   0  14  246.58   29.60
  -2   1  15   72.99   36.70
  -2  15  -6   98.19   19.00
  -2  22  -7   -6.80   30.00
  -2  23  -7   22.40   37.10
  -1  -2   4  300.87    8.30
  -1  -2  11   77.49   20.50
  -1   0  14   40.40   31.40
  -1   1  15   29.00   38.90
  -1   9  -5  566.94   11.60
  -1  12  -6  188.78   12.90
  -1  16  -7  103.29   15.90
  -1  17  -7   -8.00   22.10
   0  -3   6 1059.49   16.00
   0  -3   7    2.20   12.60
   0  -3   8  151.98   14.70
   0  -2  11   70.69   21.60
   0  10  -6   51.19   13.80
   0  18  -8   55.69   20.60
   0  19  -8  115.39   28.60
   1  -3   8  465.35   14.50
   1  -2   2  117.79    5.10
   1  -2  11   73.79   24.00
   1   6  -5  429.46   10.10
   1  11  -7  423.86   14.30
   1  15  -8   20.10   19.30
   1  22  -9   -5.70   29.00
   1  23  -9    9.50   36.30
   2  -3   8  729.13   19.20
   2  -1  12   32.20   30.90
   2   0  13  100.59   29.90
   2   5  -5  306.17    9.40
   2   7  -6  383.16   10.80
   2  13  -8   23.50   19.60
   2  18  -9  314.87   29.40
   3  -3   3 1439.76   10.90
   3  -3   8  588.24   19.30
   3  -2  10   83.59   23.70
   3   6  -6  176.88    9.70
   3  11  -8  395.36   14.50
   3  15  -9   26.20   21.50
   3  22 -10   13.90   29.00
   4  -3   3   47.20    7.70
   4  -3   6  397.06   11.50
   4  -3   7  166.58   16.50
   4  -2   9    3.50   15.40
   4   0  12    5.70   33.40
   4  10  -8  108.99   16.90
   4  13  -9   12.00   15.40
   4  18 -10  144.79   20.90
   4  19 -10   13.00   26.60
   5  -3   4  548.35   11.40
   5  -3   5  599.14   13.50
   5  -1  10   54.19   25.70
   5   0  11   44.50   23.30
   5   9  -8    0.60   15.90
   5  12  -9  266.37   20.40
   5  16 -10  -18.50   22.40
   6  -2   7   91.59   17.70
   6  -1   9   44.20   26.80
   6   6  -7  128.59    9.70
   6  11  -9   70.09   18.10
   6  15 -10   66.09   21.60
   6  20 -11   54.59   28.50
   6  21 -11    0.70   35.60
   7  -2   5  119.99   12.10
   7   0   9   33.70   18.80
   7  14 -10  155.18   23.90
   7  18 -11  124.79   25.60
   7  19 -11   33.60   36.20
   8  -1   6   24.20   18.00
   8   0   8   44.40   24.10
   8   1   9    6.70   25.30
   8  10  -9   15.60   19.00
   8  13 -10  186.08   24.10
   8  17 -11   31.40   24.10
   8  18 -11   18.40   35.80
   9  -1   2   25.00    8.70
   9  -1   3   21.10   11.40
   9   0   6  -10.00   17.50
   9   2  -4  473.35    7.00
   9   3  -5  434.66    8.10
   9  10  -9   57.79   20.10
   9  13 -10   25.10   21.80
   9  17 -11   28.40   32.80
  10   1   6   15.80   18.80
  10   6  -7   74.19   12.50
  10   8  -8  213.28   15.40
  10  10  -9   59.29   19.30
  10  13 -10   38.60   23.80
  10  17 -11   34.50   32.50
  11   1   3   14.90   13.00
  11   4  -5  203.48    7.90
  11  13 -10   -0.20   22.40
  11  17 -11   -3.20   31.60
  12   2   2   50.79   11.90
  12   4  -4   47.60    7.80
  12   6  -6  147.69   11.60
  12   9  -8    7.10   17.30
  12  11  -9   40.50   21.30
  12  14 -10   31.80   27.90
  13   5  -4   10.70    8.20
  13   7  -6   53.59   12.80
  13  10  -8   35.60   17.30
  13  12  -9   -7.00   23.10
  13  15 -10   44.10   31.30
  14  11  -8   17.30   19.60
  15   8  -4   11.70   12.00
  15  11  -7    4.10   19.70
 -13  14  11   20.20   16.00
 -12  10  12   23.40   17.20
 -12  10  13    2.30   20.10
 -12  10  14   -7.60   25.30
 -12  11  10   41.90   12.40
 -12  13   8   32.90    7.40
 -11   8  10   11.00   12.30
 -11   8  15   28.30   28.60
 -11  18   4   -0.20   10.70
 -10   6  14   20.60   23.20
 -10   7   8   69.49    7.90
 -10   7  16   21.00   33.20
  -9   4  10   36.40   14.20
  -9   4  11  155.38   13.40
  -9   4  12   26.30   13.70
  -9   4  13   28.40   21.20
  -9   5  15   20.80   19.70
  -9  17   1  273.37   14.40
  -8   3  14   50.59   25.50
  -8  10   2  127.99    5.20
  -8  21  -1    8.10   19.10
  -8  22  -1    0.30   20.70
  -7   2  14   23.50   27.20
  -7  20  -2  130.29   21.90
  -6   2   5  579.54    7.30
  -6   2  15   13.50   27.80
  -6  11  -1  268.87    9.70
  -6  14  -2   11.80   11.00
  -6  19  -3  145.39   18.90
  -6  20  -3   49.80   19.20
  -5   0  13   58.39   22.60
  -5   2  16   14.10   34.30
  -5  14  -3  126.89   14.70
  -5  19  -4  168.38   21.20
  -5  20  -4   16.10   23.00
  -4  -1  12  165.28   20.00
  -4   0  14    2.40   22.60
  -4   1  15  -13.30   29.10
  -4   2  16   -3.80   28.20
  -4  11  -3  119.79   11.70
  -4  14  -4  127.09   12.80
  -4  20  -5   42.40   25.30
  -4  21  -5   41.70   24.30
  -3  -2   7  462.05   13.70
  -3  -2   8  147.29   10.40
  -3  -2   9 1363.76   15.50
  -3  -2  10  488.35   19.70
  -3  -1  13   56.69   21.60
  -3   0   3 1196.78    6.30
  -3   0  14  149.39   21.50
  -3  11  -4  237.48   10.60
  -3  15  -5    3.40   19.10
  -3  21  -6   50.89   20.40
  -3  22  -6   50.99   30.50
  -3  23  -6   18.30   32.30
  -2  -2   5  260.77   11.80
  -2  -2  11   79.69   19.60
  -2  -1  13   35.90   21.60
  -2   9  -4  287.37   12.50
  -2  12  -5 1364.96   18.50
  -2  16  -6   10.70   21.10
  -1  -3   7  298.57   14.70
  -1  -3   8   31.20   13.90
  -1  -1   2 6807.82   12.20
  -1  -1  13   42.80   18.90
  -1   2  -1  286.37    5.10
  -1   5  -3 3897.71   13.90
  -1   7  -4 1693.13   12.30
  -1  13  -6  203.38   16.60
  -1  18  -7   34.30   25.70
   0  -3   5 1096.49   14.40
   0  -3   9  188.38   17.40
   0  -1  13   62.99   26.70
   0   0  14   22.10   27.30
   0  14  -7   11.60   17.10
   0  20  -8   19.90   22.10
   0  21  -8   15.20   32.20
   1  -3   4 2695.23   14.50
   1  -3   9  524.65   15.70
   1  -1  13   19.90   28.90
   1   0  14   65.69   39.80
   1  12  -7    9.40   16.20
   1  16  -8  282.67   22.90
   2  -3   9  338.27   20.80
   2  -2  11   -6.40   22.90
   2   2  -3  746.43    7.00
   2  10  -7   -6.80   14.10
   2  19  -9   14.70   27.10
   2  20  -9   53.29   28.50
   3  -1  12   57.49   32.80
   3   0  13    8.80   36.00
   3  12  -8   65.19   17.20
   3  16  -9  355.86   24.70
   4  -2  10   26.40   21.80
   4  -1  11    0.10   19.20
   4   1  -3   37.70    5.40
   4  14  -9   -4.80   22.00
   4  20 -10   18.30   28.80
   4  21 -10   28.80   31.70
   5  -3   3  475.65   10.10
   5  -3   6   60.49   14.50
   5  -2   9   -6.90   21.70
   5   5  -6 1999.00   15.40
   5   7  -7  183.38   13.50
   5  17 -10   64.19   18.80
   6   3  -5  382.96    9.50
   6  16 -10   16.30   23.60
   7  -2   6  176.88   17.20
   7  -1   8  203.68   20.60
   7   6  -7   86.79    9.60
   7   8  -8  155.68   12.00
   7  11  -9  219.38   20.60
   7  20 -11    2.80   28.20
   7  21 -11   43.30   37.40
   8   3  -5  534.45    9.00
   8   6  -7  582.84   14.50
   8   8  -8  464.65   17.60
   8  14 -10  144.89   25.50
   8  19 -11   46.40   34.00
   8  20 -11   69.39   36.80
   9  -1   4   31.20   11.60
   9   6  -7  580.44   14.10
   9   8  -8  622.44   17.70
   9  18 -11    0.10   25.00
   9  19 -11   37.00   35.90
  10   0   0   25.10    5.40
  10   0   4   -5.60   13.40
  10  18 -11   -0.40   30.00
  11   1   4   11.40   16.40
  11   7  -7   61.69   13.30
  11  11  -9    7.00   20.30
  11  14 -10  157.18   26.00
  12   2   3   16.10   13.80
  12   5  -5  338.27   10.90
  12  15 -10   21.90   27.10
  13   6  -5   66.39   11.10
  14  10  -7   38.50   18.40
  15   9  -5   15.30   16.00
  15  10  -6   57.29   18.90
 -13  13  12    6.40   17.30
 -13  16   9    0.90    8.50
 -12  10  11   18.20   15.10
 -12  18   6    1.30    8.00
 -11   7  12   29.90   16.40
 -11   7  13    4.50   20.00
 -10   5  12   11.00   18.00
 -10   5  13   18.50   19.20
 -10   6   9   77.09   11.10
 -10   6  15    0.40   21.40
 -10  20   2   33.90   16.50
  -9   4   9   14.40   12.10
  -9   4  14   48.00   21.50
  -9   5  16   24.80   34.30
  -8   2  11  255.17   17.80
  -8   2  12  155.78   18.50
  -8   3   8  225.68   10.60
  -8   3  15   24.70   26.90
  -8   4  16   25.60   24.50
  -8  16   0  130.39   11.90
  -7   1  10  571.54   15.70
  -7   1  11  215.28   13.90
  -7   1  12  223.78   20.70
  -7   2   7   16.30   10.10
  -7   2  15   49.10   27.70
  -7   3  16   59.09   30.70
  -7  15  -1   14.30   11.70
  -7  21  -2    3.90   22.60
  -7  22  -2   -8.50   23.90
  -7  23  -2  -13.10   26.80
  -6   0   9  140.69   14.70
  -6   0  10  510.65   13.40
  -6   0  11   66.69   13.00
  -6   0  12   -0.20   20.70
  -6   1  14  103.49   20.50
  -6   2  16   58.19   34.00
  -6  15  -2   87.09   14.90
  -6  21  -3   71.39   24.70
  -6  22  -3   12.20   25.00
  -5  -1   9   35.50   15.40
  -5  -1  10  352.66   17.10
  -5  -1  11  326.27   18.50
  -5   0   6   -1.60    9.70
  -5   1  15   -0.50   24.50
  -5  11  -2  114.19   10.30
  -5  21  -4   58.59   26.30
  -5  22  -4   -5.00   23.00
  -4  -1   6 1494.05   13.70
  -4  -1  13   94.59   21.60
  -4   1   3   36.40    4.40
  -4  15  -4   83.69   18.10
  -4  22  -5   20.40   26.70
  -4  23  -5   -1.40   31.40
  -3  -2  11   41.00   19.10
  -3   0  15   29.80   28.40
  -3   1  16   75.09   35.10
  -3  16  -5   83.39   18.40
  -2  -2  12   81.09   22.90
  -2  -1   3  880.61    8.70
  -2   0  15   13.70   35.90
  -2  17  -6  -12.50   22.20
  -1  -3   6   15.30   13.50
  -1  -3   9  333.27   13.90
  -1  -3  10  206.28   19.00
  -1  -2  12   44.10   16.90
  -1   0  15   25.00   34.40
  -1  10  -5 1501.35   18.80
  -1  19  -7    7.10   26.40
   0  -3  10  267.67   18.30
   0  -2  12   69.59   18.50
   0   4  -3 1532.75   11.40
   0   8  -5  979.70   11.90
   0  11  -6  439.36   18.00
   0  15  -7  176.88   21.30
   0  22  -8   -0.80   24.80
   0  23  -8    3.90   26.90
   1  -3  10   73.79   19.00
   1  -2  12    0.70   27.50
   1   3  -3  772.52    9.70
   1   9  -6  445.86   11.20
   1  17  -8   11.60   17.70
   2  -3   3 2945.21   11.80
   2  -3  10   38.70   21.10
   2  -1  13   25.60   34.40
   2  14  -8   68.49   15.70
   2  21  -9    7.00   25.40
   2  22  -9   31.90   38.60
   2  23  -9   13.40   39.20
   3  -3   9   95.79   15.20
   3  -2  11  124.69   24.60
   3   3  -4  745.83   10.40
   3   9  -7  539.45   12.10
   3  17  -9   87.19   17.20
   4  -3   8   56.69   14.60
   4   0  -2 1238.98    4.90
   4   4  -5  709.23   11.80
   4   8  -7   44.00    9.80
   4  11  -8  135.39   17.20
   4  15  -9   47.80   23.40
   4  22 -10    8.50   27.80
   5  -3   7   35.00   17.60
   5  -1  11   43.30   29.80
   5   2  -4 1477.25    9.50
   5  10  -8  225.58   17.40
   5  13  -9  143.89   14.40
   5  18 -10   13.00   20.60
   5  19 -10   45.10   29.00
   6  -3   4  775.72   12.90
   6  -3   5    6.80   11.80
   6  -2   8   78.79   15.20
   6  -1  10    7.50   27.00
   6   9  -8   16.70   11.70
   6  12  -9  184.68   14.40
   6  17 -10   19.50   29.20
   7  -2   1  614.64    7.50
   7  -2   7  426.56   19.80
   7  -1  -1   92.79    2.20
   7   0  10  -15.60   31.70
   7   3  -5  417.36    8.90
   7  15 -10  311.37   20.70
   7  16 -10  201.28   25.40
   8  -2   3  103.79   10.20
   8  -2   4   67.29   12.30
   8  -1   7  106.69   17.50
   8  11  -9  123.39   18.40
   8  15 -10   37.10   26.80
   9  -1   1   48.30    6.70
   9  -1   5   30.30   14.70
   9   0   7   47.90   19.60
   9  11  -9  168.78   21.00
   9  14 -10   18.80   18.90
  10   0   5    1.00   17.10
  10   5  -6   21.20   10.10
  10  11  -9   41.30   20.40
  10  14 -10   61.99   20.00
  11   9  -8  164.98   18.90
  11  15 -10   18.30   27.30
  12   8  -7   51.59   15.90
  12  10  -8   45.80   20.40
  12  12  -9   37.80   20.90
  12  16 -10    8.00   27.80
  13   3   1    6.90    9.40
  13   9  -7   57.99   16.60
  13  11  -8   96.89   21.20
  13  13  -9   74.19   23.30
  14  12  -8   58.99   21.60
 -13  13  11    4.20   15.90
 -12   9  13    7.30   19.80
 -12   9  14   13.60   24.00
 -11   7  11  109.89   15.20
 -11   7  14   53.09   17.90
 -11   7  15   63.99   27.90
 -10   5  11  170.88   16.40
 -10   5  14    1.50   26.10
 -10   6  16   14.60   29.20
 -10  21   2   24.10   18.50
  -9   3  12  195.08   17.80
  -9   4  15    7.20   23.80
  -9  14   2  507.35   10.30
  -9  18   1    7.60   13.50
  -8   2  10  323.47   15.20
  -8   2  13   98.39   20.50
  -7   1   9  371.76   11.20
  -7   1  13   15.60   16.60
  -7  12   0   77.59    8.30
  -7  16  -1  235.28   15.40
  -6   0   8  164.78   12.40
  -6   0  13   41.70   22.70
  -6   1   6 1892.21   12.30
  -6   1  15   50.39   30.80
  -6   9   0  474.85    7.20
  -6  23  -3   12.00   27.60
  -5  -1   8   25.00   12.90
  -5  -1  12   53.89   17.60
  -5   0  14   -5.10   18.70
  -5   1  16    0.00   32.50
  -5  15  -3   -0.90   11.50
  -5  23  -4   32.90   27.30
  -4  -2   9   19.70   14.00
  -4  -2  10  547.85   19.60
  -4  -2  11  496.05   19.70
  -4   0  15   69.89   29.90
  -4   1  16   41.80   28.60
  -4  16  -4  101.99   17.30
  -3  -2   6 1630.04   15.00
  -3  -2  12   17.10   20.30
  -3  -1  14    8.30   26.80
  -3   9  -3   66.29   10.80
  -3  12  -4  635.14   14.90
  -3  17  -5    3.10   18.70
  -2  -3   7  200.48   14.20
  -2  -3   8  140.09   10.60
  -2  -3   9   74.29   11.60
  -2  -3  10   91.99   18.70
  -2  -2  13   86.99   23.20
  -2  -1  14   -0.70   20.20
  -2   5  -2  261.87    7.70
  -2   7  -3 1243.48   11.90
  -2  13  -5  200.98   17.10
  -2  18  -6    9.70   21.20
  -1  -3  11   47.60   20.50
  -1  -2  13  127.29   28.10
  -1  -1  14   55.89   24.30
  -1  14  -6  866.61   19.70
  -1  20  -7   25.60   21.20
  -1  21  -7   28.00   29.90
  -1  22  -7    9.40   31.80
  -1  23  -7   -3.90   28.80
   0  -3  11   23.80   21.50
   0  -2  13   52.79   25.90
   0  -1  14   27.10   32.60
   0   6  -4  835.42   10.10
   0  16  -7   52.79   20.30
   1  -3  11   84.59   23.80
   1  -1  14   -0.90   35.70
   1   7  -5  361.36   13.70
   1  13  -7   49.80   17.40
   1  18  -8  201.88   20.80
   1  19  -8   34.10   25.90
   2  -4   6  540.65   13.80
   2  -4   7  469.95   16.10
   2  -2   1 2643.64    7.50
   2  -2  12   35.10   22.10
   2   8  -6    3.30    9.70
   2  11  -7  345.67   13.90
   2  15  -8   29.20   13.80
   3  -3  10   66.19   23.90
   3  -1  13   84.19   33.20
   3   7  -6  326.97   14.10
   3  13  -8   65.59   19.10
   3  18  -9  159.88   19.10
   3  19  -9   81.59   28.60
   4  -3   2  612.54    7.40
   4  -3   9   16.30   21.30
   4  -2  11   30.20   26.10
   4  -1  12  117.29   26.40
   4   6  -6   47.20    9.10
   4  16  -9   11.40   23.20
   5  -3   8   36.80   20.40
   5  -2  10  119.19   26.10
   5  14  -9   67.09   15.00
   5  20 -10   31.00   24.20
   5  21 -10   21.80   31.60
   5  22 -10  -19.40   37.00
   6  -3   3   14.50    8.50
   6  -3   6  222.38   15.70
   6  -2   9   37.20   25.40
   6   2  -4  375.66    7.70
   6   5  -6   82.79   11.10
   6   7  -7  731.73   12.50
   6  13  -9  415.66   21.60
   6  18 -10   12.70   27.40
   6  19 -10    4.40   27.60
   7  -1   9   34.80   23.10
   7   9  -8  361.36   13.30
   7  12  -9  240.08   15.90
   7  17 -10   70.79   29.00
   8  -2   2  226.78    8.80
   8  -2   5   39.50   14.10
   8   0   9   30.40   24.10
   8   1  -3  110.49    4.40
   8   2  -4  224.28    5.90
   8   9  -8  271.67   17.30
   8  12  -9   87.09   18.30
   8  16 -10   70.29   27.70
   9   5  -6  342.97   11.80
   9   9  -8  148.99   17.00
   9  15 -10   11.80   19.80
  10   7  -7  303.17   14.00
  10   9  -8   19.00   17.10
  10  15 -10  121.39   20.00
  11   1   5   26.30   20.30
  11  12  -9    5.00   21.20
  11  16 -10   40.30   29.70
  12   2   4   35.70   18.20
  12  13  -9  105.29   25.40
  12  17 -10    3.50   32.70
  13   3   0   27.10    5.90
  13   3   2    2.90   12.10
  13   4  -2   21.90    4.80
  13  14  -9   -7.90   27.60
  14   6  -3    6.90    9.50
  14   9  -6   12.90   16.70
  14  13  -8   10.40   25.40
 -13  12  12   82.19   17.30
 -13  14  10    3.10   11.70
 -12   9  12   10.90   17.50
 -12  10  10   71.19   12.90
 -12  11   9   23.00   10.00
 -11   8   9  127.49   10.60
 -11   9   8  145.69    8.30
 -11  15   5   20.80    6.20
 -11  19   4   12.40   11.60
 -10   5  10  100.19   12.50
 -10   5  15   28.60   25.10
 -10  16   3  209.98   11.80
  -9   3  11   22.00   15.60
  -9   3  13   49.00   15.20
  -9   3  14   11.50   23.30
  -9   4  16   29.60   30.60
  -9   5   7   67.89    8.00
  -9  19   1   31.50   16.80
  -8   2   9   34.10   12.80
  -8   2  14    5.60   19.40
  -8   3  16   43.60   25.50
  -8   4   6  188.88    6.90
  -8  13   1   23.70    7.40
  -8  17   0   33.30   12.60
  -7   1   8  233.08   12.80
  -7   1  14   20.20   20.20
  -7   2  16   53.39   30.10
  -6   0  14   13.70   26.90
  -6   1  16    2.50   33.30
  -6   7   1  513.95    5.40
  -6  12  -1  174.38   10.50
  -6  16  -2  544.05   18.10
  -5  -1  13   10.20   16.40
  -5   0  15   -2.10   29.70
  -5   5   1 2246.98    6.10
  -5   9  -1  194.08    8.90
  -5  12  -2   96.79   11.40
  -5  16  -3  135.69   16.70
  -4  -2   8  123.49    9.70
  -4  -2  12   67.39   20.10
  -4  -1  14   18.90   18.60
  -4   0   4  979.10    6.90
  -4   9  -2  566.14   11.10
  -4  12  -3   45.90   13.10
  -4  17  -4   29.50   17.70
  -3  -2  13   26.30   24.10
  -3  -1   4   65.79    6.00
  -3   0  16  -20.50   38.30
  -3  18  -5  236.28   22.30
  -2  -3  11   19.00   19.00
  -2  -1  15   30.60   32.80
  -2  10  -4  488.65   13.80
  -2  19  -6    1.90   18.20
  -2  20  -6  175.08   27.30
  -1  -3   5  607.84    9.90
  -1  -3  12   70.29   21.50
  -1  -1  15   41.50   34.50
  -1   8  -4 1769.12   14.90
  -1  11  -5  359.36   15.10
  -1  15  -6   85.79   20.20
  -1  24  -7   25.80   27.00
   0  -4   7  366.66   14.70
   0  -4   8  149.69   15.20
   0  -4   9  127.49   17.50
   0  -3   4  880.91    9.80
   0  -3  12   87.29   24.40
   0  -1   1 2898.51    6.20
   0   9  -5   13.80   12.00
   0  12  -6 1283.17   19.30
   0  17  -7   83.69   22.30
   1  -4   6  972.60   15.60
   1  -4   7  146.89   11.60
   1  -4   8  144.59   12.70
   1  -4   9  170.88   18.20
   1  -3   3 1057.19   10.80
   1  -2  13   35.50   29.30
   1   5  -4  303.17    8.60
   1  10  -6  366.56   13.90
   1  14  -7   44.80   18.40
   1  20  -8  156.98   21.70
   1  21  -8    9.60   30.90
   1  22  -8    5.00   35.30
   1  23  -8   -3.70   33.90
   2  -4   5 1802.22   15.90
   2  -4   8   76.99   12.90
   2  -4   9  518.05   20.80
   2  -3  11   44.20   19.00
   2   1  -2  190.98    5.40
   2   4  -4  131.09    6.70
   2   6  -5 1069.49   11.90
   2  16  -8  143.59   17.00
   3  -4   5  381.06   12.60
   3  -4   6  307.37   11.80
   3  -4   7   68.89   11.50
   3  -4   8  172.38   19.10
   3  -3   2  921.61    7.90
   3  -2  12  134.99   28.90
   3   5  -5 3703.83   15.80
   3  10  -7  208.28   11.90
   3  14  -8  148.89   21.10
   3  20  -9  101.69   23.70
   3  21  -9   23.80   28.80
   3  22  -9    9.70   35.80
   3  23  -9   14.00   34.20
   4  -4   5   51.29   11.30
   4  -4   6  113.49   14.60
   4  -3  10   71.89   22.50
   4   9  -7  383.66   14.60
   4  12  -8  136.29   14.20
   4  17  -9   36.80   22.80
   5  -3   2   25.40    6.20
   5  -3   9   14.50   19.20
   5   1  -3   31.20    5.60
   5   8  -7  168.18   13.20
   5  11  -8    6.90   17.40
   5  15  -9  201.58   21.30
   6  -3   7   80.39   17.70
   6  -1  11   20.50   29.50
   6  10  -8  107.89   12.40
   6  14  -9  315.87   22.50
   6  20 -10   47.60   29.50
   6  21 -10   85.69   37.70
   6  22 -10   11.00   35.00
   7  -2   8    0.90   21.70
   7   2  -4  381.66    6.80
   7   5  -6   22.80   10.00
   7   7  -7  569.74   14.90
   7  13  -9   12.90   19.90
   7  18 -10   45.80   28.10
   7  19 -10   45.40   30.10
   8  -2   6   76.79   16.90
   8  -1   8    5.80   21.90
   8   5  -6  108.49   11.50
   8   7  -7   65.59   13.90
   8  17 -10   58.59   30.60
   9  -1   6   26.10   17.30
   9   0   8   -5.20   23.00
   9   7  -7   85.69   12.90
   9  12  -9   15.30   15.90
   9  16 -10    0.60   21.50
   9  17 -10   74.89   28.20
  10   0   6   28.20   19.00
  10   4  -5  195.68    8.40
  10  12  -9   10.00   15.30
  10  16 -10    8.80   21.20
  10  17 -10   70.59   28.50
  11   6  -6  177.48   11.30
  11  10  -8  -13.40   20.20
  11  13  -9  105.69   24.30
  11  17 -10   34.30   32.70
  12   7  -6   30.90   13.20
  13   8  -6   59.19   13.60
  13  12  -8   31.30   19.50
  13  15  -9   31.60   28.50
  14   8  -5   72.79   13.10
  14  11  -7    9.60   19.70
 -13  11  13   21.20   19.90
 -12   8  13   15.80   20.90
 -12   8  14    2.20   23.20
 -12   8  15    5.80   27.50
 -12   9  11   66.49   15.50
 -11   6  12   23.00   17.90
 -11   6  13   17.90   18.30
 -11   6  14    2.70   20.80
 -11   6  15   26.20   26.90
 -11   7  10    7.80   11.10
 -10   4  12   96.39   20.70
 -10   4  13    8.80   21.50
 -10   4  14   42.60   24.40
 -10   5  16   -8.40   23.00
 -10  13   4  256.57    6.40
  -9   3  10   34.00   13.20
  -9   3  15    2.30   23.30
  -9   4   8   33.70    9.40
  -9   6   6   27.80    5.20
  -9  20   1   56.09   18.50
  -8   1  12   43.80   20.00
  -8   1  13   23.20   20.50
  -8   2  15   25.30   21.60
  -8   3   7   32.00    8.30
  -8   5   5   83.59    4.60
  -8  18   0  114.69   14.60
  -7   0  10  197.88   16.00
  -7   0  11   73.09   16.90
  -7   0  12  200.28   19.10
  -7   0  13   -2.10   21.50
  -7   1  15   24.70   22.10
  -7  17  -1   21.80   15.10
  -6  -1  10   41.00   16.10
  -6  -1  11  145.99   17.40
  -6  -1  12   27.60   20.80
  -6   0   7    5.90   10.40
  -6   0  15  -12.40   30.30
  -6  17  -2   10.90   15.80
  -5  -2  11   29.60   16.70
  -5  -1   7   60.79    8.10
  -5  -1  14    1.80   24.50
  -5   0  16   -6.40   32.60
  -5  17  -3  157.08   18.40
  -4  -2   7  702.43   14.00
  -4  -2  13   50.09   22.90
  -4  -1  15    1.30   30.70
  -4   0  16   25.40   28.00
  -4  18  -4   79.99   17.70
  -3  -3   8  530.45   15.50
  -3  -3   9  206.08   12.20
  -3  -3  10  398.56   14.60
  -3  -3  11  311.07   22.40
  -3  -2  14   30.80   25.00
  -3  -1  15    6.00   23.00
  -3   5  -1   75.89    6.10
  -3   7  -2  749.42    8.20
  -3  13  -4   20.50   10.70
  -3  19  -5   13.80   22.70
  -3  20  -5   38.10   21.60
  -2  -3   6  140.59    9.90
  -2  -3  12   -3.60   20.50
  -2  -2   4  570.44   10.70
  -2  -2  14   63.39   27.40
  -2   2   0  126.99    3.20
  -2  14  -5  446.96   14.50
  -2  21  -6   43.00   19.40
  -2  22  -6  101.79   26.20
  -2  23  -6   -4.70   33.10
  -2  24  -6   24.00   36.60
  -1  -4   8  128.59   14.20
  -1  -4   9   57.99   16.90
  -1  -2   3  286.67    7.70
  -1  -2  14   52.79   30.10
  -1  16  -6   43.90   20.40
   0  -4   6 1561.74   17.20
   0  -4  10   63.09   18.30
   0  -2  14    4.00   35.70
   0  13  -6   58.59   15.60
   0  18  -7   46.60   17.80
   0  19  -7   60.79   26.00
   1  -4   5 3130.79   18.00
   1  -4  10  755.92   24.20
   1  -3  12   69.99   20.80
   1  15  -7   75.79   17.10
   1  24  -8   22.00   30.10
   2  -4  10  285.97   19.80
   2  -3  12   19.80   26.90
   2  -2  13   56.89   25.50
   2   9  -6  280.77   14.40
   2  12  -7    2.30   12.50
   2  17  -8   85.59   17.30
   2  18  -8  109.99   23.60
   3  -4   4 1789.22   14.20
   3  -4   9  549.25   23.80
   3  -3  11   15.40   19.30
   3  15  -8   30.40   20.00
   4  -4   4    8.10    9.10
   4  -4   7  187.98   13.30
   4  -4   8  474.25   21.30
   4  -2  12   25.10   33.20
   4  13  -8   83.69   19.80
   4  18  -9   17.30   18.30
   4  19  -9  122.69   26.80
   5  -4   6   23.70   13.40
   5  -2  11   13.40   29.60
   5   4  -5 1997.10   11.80
   5   6  -6  494.85   12.50
   5  16  -9   20.30   16.40
   6  -3   2  251.57    8.20
   6  -3   8   82.49   21.30
   6  -2  10   24.20   27.40
   6   8  -7  156.48   13.90
   6  15  -9   54.59   22.30
   7  -3   4  203.28   11.70
   7  -3   5   -1.40   11.50
   7  -3   6  294.47   15.90
   7  -1  10   24.00   27.70
   7  10  -8   -1.90   15.80
   7  14  -9  191.78   23.10
   7  20 -10   23.40   31.10
   7  21 -10   59.29   38.00
   7  22 -10    6.00   35.40
   8  -2   7   80.09   17.40
   8  -1   9    0.30   27.50
   8  10  -8  168.98   16.90
   8  13  -9   41.00   19.20
   8  18 -10  -13.90   23.70
   8  19 -10   25.80   36.00
   9  -1   7   -3.50   20.10
   9  13  -9   55.19   22.00
   9  18 -10   -2.80   32.30
  10   2  -3  527.55    5.80
  10   3  -4  611.84    7.90
  10  10  -8  460.25   20.40
  10  13  -9    8.90   22.10
  10  18 -10   51.79   32.00
  11   8  -7   73.59   13.80
  11  18 -10    8.00   31.70
  12   9  -7   85.69   16.00
  12  11  -8   41.20   17.50
  12  14  -9   24.20   20.70
  13  10  -7  129.69   17.90
  13  16  -9   -2.20   31.00
  14   7  -4   56.09   11.20
  14  14  -8   48.40   27.00
  15  10  -5   28.60   18.60
 -13  12  11   61.69   14.60
 -12   8  12   51.49   17.90
 -11   6  11   95.99   15.70
 -11   6  16   26.20   32.80
 -11  10   7   47.00    5.70
 -11  20   4    3.70   12.30
 -10   4  11   26.80   15.50
 -10   4  15   20.50   24.80
 -10   5   9    5.70   11.40
 -10   6   8   98.89    8.90
  -9   2  12   56.79   18.90
  -9   2  13   56.49   20.90
  -9   2  14   41.60   21.20
  -9   3  16   -4.80   33.40
  -9  15   2   35.10    9.30
  -9  21   1   14.70   19.50
  -9  22   1   39.40   21.40
  -8   1  10  198.58   15.00
  -8   1  11  386.46   14.70
  -8   1  14    5.20   26.10
  -8   2   8  203.78   10.60
  -8   2  16   -0.10   24.80
  -8  19   0  171.58   17.10
  -7   0  14  135.49   28.20
  -7   1  16   29.80   30.30
  -7   2   6  884.71    9.70
  -7   3   5  387.46    6.60
  -7  10   1  188.38    7.20
  -7  13   0  109.59    9.10
  -7  18  -1  143.69   16.90
  -6  -1   9  215.58   15.00
  -6  -1  13   19.80   16.70
  -6  -1  14   88.29   24.60
  -6  18  -2  418.06   19.50
  -5  -2   9  181.08   15.70
  -5  -2  10  257.17   13.50
  -5  -2  12   36.20   14.10
  -5  -2  13   10.80   20.70
  -5  -1  15  -19.00   32.20
  -5   0   5  328.27    8.30
  -5   1   4   72.39    5.50
  -5   7   0  297.87    5.90
  -5  18  -3  372.46   21.70
  -4  -3  10   53.19   17.10
  -4  -2  14   35.90   26.60
  -4  -1   5 2900.21   12.40
  -4   5   0 1440.06    6.80
  -4   7  -1  245.78    7.20
  -4  13  -3  413.56   14.90
  -4  19  -4   11.90   19.90
  -3  -3   7  526.75   14.90
  -3  -3  12   33.90   16.40
  -3  -2   5  697.33   11.60
  -3  -1  16   32.40   35.30
  -3  10  -3   63.79   11.70
  -3  14  -4   61.99   17.00
  -3  21  -5  -11.50   26.70
  -3  22  -5   53.39   27.50
  -3  23  -5    5.90   27.40
  -3  24  -5   24.80   29.10
  -2  -4   9  490.35   16.90
  -2  -3  13  160.28   25.00
  -2  15  -5   34.10   18.10
  -1  -4   7   60.59    9.70
  -1  -4  10   12.50   13.40
  -1  -4  11  120.29   21.00
  -1  -3  13   36.60   20.80
  -1   4  -2 1832.02   10.10
  -1   6  -3 2016.30   11.40
  -1  12  -5  826.52   17.10
  -1  17  -6  335.67   22.30
   0  -4  11  245.38   24.40
   0  -3  13   -4.50   26.80
   0  -2   2    8.30    7.60
   0  20  -7  109.79   26.90
   0  21  -7   41.90   30.20
   0  22  -7   50.59   29.30
   1  -4  11   83.09   23.80
   1  -3  13   59.09   32.60
   1  -2  14   35.30   29.70
   1   8  -5  918.91   15.40
   1  11  -6  282.87   14.10
   1  16  -7   47.70   19.80
   2  -4   4 2848.62   15.80
   2  13  -7  102.79   17.60
   2  19  -8  215.98   21.20
   2  20  -8  119.09   29.40
   3  -4  10   36.90   23.40
   3  -3  12   13.90   27.70
   3  -2  13  -10.60   32.90
   3   8  -6  263.97   13.40
   3  11  -7  128.09   12.40
   3  16  -8   40.00   22.40
   4  -4   9    3.00   21.20
   4  -3  11   30.80   27.00
   4   3  -4  150.08    7.90
   4   7  -6 1992.70   17.10
   4  10  -7  132.79   15.00
   4  14  -8  319.87   21.80
   4  20  -9   24.60   21.50
   4  21  -9  123.59   29.60
   4  22  -9    5.10   35.60
   4  23  -9   16.00   37.40
   5  -4   4  192.88   10.20
   5  -4   5  468.25   10.60
   5  -4   7   43.20   17.50
   5  -3  10   -6.50   26.00
   5  -2   0  977.90    4.90
   5   9  -7  126.49   14.00
   5  12  -8  401.66   15.40
   5  17  -9   20.90   17.90
   5  18  -9   86.39   25.60
   6  -3   9  279.47   23.90
   6   1  -3  513.45    5.90
   6   4  -5  365.56    9.50
   6  11  -8   83.19   13.00
   6  16  -9   49.50   23.60
   7  -3   3  380.46   10.20
   7  -3   7   31.50   19.60
   7  -2   9   37.20   23.80
   7   1  -3   85.79    4.70
   7   8  -7  141.29   14.20
   7  15  -9   32.60   24.50
   8  14  -9   55.39   22.40
   8  20 -10   26.70   28.00
   8  21 -10   27.50   36.50
   9  -2   4  142.99   13.40
   9   4  -5    1.40    8.80
   9  10  -8  487.65   16.30
   9  14  -9  -14.80   23.50
   9  19 -10   57.59   25.20
   9  20 -10    5.70   38.40
  10  -1   3    8.10   11.20
  10  -1   4   53.29   14.40
  10   6  -6   30.30   11.40
  10   8  -7   84.99   14.20
  10  14  -9   54.49   24.60
  10  19 -10   39.50   25.00
  10  20 -10  -13.30   35.20
  11   0   2   87.19   10.70
  11   0   3    8.80   12.10
  11   0   4   11.70   15.40
  11   5  -5  227.58    9.20
  11  11  -8   38.70   19.40
  11  14  -9   38.00   18.70
  12  12  -8   11.60   18.90
  12  15  -9   29.10   24.80
  13   7  -5   87.19   13.20
  13  13  -8  101.79   24.70
  14  10  -6   10.40   18.90
  14  12  -7   46.60   20.50
 -13  11  12   31.90   16.50
 -13  13  10   22.60   11.70
 -13  15   9   27.30    7.40
 -12   7  14    7.80   24.90
 -12   7  15   -3.70   24.70
 -12  12   8   11.20    6.60
 -11   5  13   83.29   20.30
 -11   5  14   20.00   22.70
 -11   5  15   12.90   23.90
 -10   4  16   -5.60   22.90
 -10   7   7  290.17    6.80
 -10  17   3   15.30   10.80
  -9   2  11  121.19   17.20
  -9   2  15   22.90   25.60
  -9   3   9   23.70   10.60
  -8   1  15   -6.80   26.20
  -8  14   1  200.48    9.60
  -8  20   0   36.30   18.10
  -8  21   0   19.80   20.40
  -7   0   9   98.39   10.10
  -7   0  15  -17.50   27.30
  -7   1   7  357.36   11.00
  -7   1  17   -1.80   36.80
  -7  19  -1   27.70   18.00
  -6  -1  15   61.59   28.80
  -6   0  16    8.70   27.70
  -6  13  -1  112.29   11.30
  -6  19  -2   29.60   19.50
  -5  -2   8  362.86   14.20
  -5  -2  14    6.20   24.70
  -5   2   3  321.67    4.40
  -5  13  -2   42.80   11.10
  -5  19  -3   -1.50   20.90
  -5  20  -3  187.28   21.10
  -4  -3   9   80.09   13.60
  -4  -3  11   59.99   14.00
  -4  -3  12   38.70   19.10
  -4  -2  15   25.40   28.60
  -4  -1  16   42.20   27.70
  -4  10  -2   45.30   10.90
  -4  20  -4   66.39   17.90
  -4  21  -4   29.00   25.40
  -4  22  -4   24.00   26.50
  -4  23  -4   15.60   25.90
  -4  24  -4    9.20   27.80
  -3  -3  13  -10.10   18.40
  -3  -2  15   49.10   29.70
  -2  -4   8  147.99   10.60
  -2  -4  10  114.69   14.00
  -2  -4  11   43.30   19.80
  -2  -3  14   70.59   27.40
  -2  -2  15    9.80   26.50
  -2   8  -3 1163.98   10.70
  -2  11  -4  121.79   10.10
  -2  16  -5  137.79   20.50
  -1  -4   6  980.70   15.40
  -1  -4  12    5.70   22.80
  -1  -3   4   82.39   10.10
  -1  -3  14   56.79   33.20
  -1  -2  15   52.39   28.30
  -1   9  -4  194.38   12.50
  -1  18  -6   52.29   17.50
  -1  19  -6   25.70   22.60
   0  -4   5 1039.90   14.10
   0  -4  12   62.69   25.90
   0  -3  14    6.70   32.80
   0   7  -4 1177.18   11.10
   0  10  -5  856.71   15.00
   0  14  -6  543.15   15.10
   0  23  -7   14.00   25.10
   0  24  -7    9.70   27.00
   1  -4  12   11.90   26.20
   1  17  -7  205.38   23.70
   2  -4  11   30.90   18.80
   2  -3   2 1348.27    8.90
   2  -3  13   27.50   33.70
   2   7  -5  720.93   14.90
   2  10  -6   80.49   13.30
   2  14  -7  168.68   20.00
   2  21  -8   56.79   23.80
   2  22  -8  -14.20   25.00
   2  23  -8   12.60   32.90
   2  24  -8   33.50   34.80
   3   2  -3 3351.76   10.10
   3  12  -7  424.86   18.30
   3  17  -8  187.98   22.20
   4  -4  10   21.10   21.30
   4   5  -5 2210.88   12.80
   4  15  -8  127.19   21.00
   5  -4   8   48.00   17.50
   5  13  -8   19.50   17.20
   5  19  -9   14.80   19.10
   5  20  -9    0.10   27.60
   5  21  -9    3.90   29.90
   6  -4   5  100.89   11.40
   6  -4   6    8.40   14.80
   6  -2   0  124.39    3.80
   6   6  -6  186.08    8.70
   6  12  -8   86.99   17.30
   6  17  -9   41.00   23.10
   7  -3   8   22.00   19.30
   7   4  -5   12.60    8.80
   7  11  -8  207.18   13.30
   7  16  -9   63.49   25.40
   8  -2   1  543.55    7.20
   8  -2   8   45.60   24.00
   8   4  -5    2.50    8.90
   8   8  -7  902.61   16.90
   8  11  -8  156.78   18.80
   8  15  -9  180.68   24.60
   9  -2   3  206.98   10.20
   9  -2   5   14.90   13.80
   9  -1   0  260.27    4.80
   9  -1   8   10.80   25.90
   9   6  -6   31.00   11.60
   9   8  -7 1016.70   17.00
   9  11  -8    2.00   19.40
   9  15  -9  157.78   26.80
  10  -1   2   89.99    8.90
  10  -1   5   -0.70   16.00
  10  11  -8   16.70   18.50
  10  15  -9   19.90   25.00
  11   7  -6  168.88   12.90
  11   9  -7   57.59   16.30
  11  15  -9   42.90   19.40
  12   1   2    4.90   11.40
  12   1   3    1.10   13.30
  12   6  -5   26.20    9.50
  12  16  -9   12.90   21.90
  12  17  -9  -10.60   28.50
  13   6  -4   76.09   10.90
  13   9  -6   16.30   16.20
  13  11  -7   79.79   19.90
  13  14  -8   52.69   23.80
 -13  10  13   -1.90   19.90
 -12   7  13   52.39   20.40
 -12   8  11   96.59   14.30
 -12   9  10   20.30   12.30
 -11   5  12  154.08   19.20
 -11   5  16   13.10   32.70
 -11   7   9   18.20    9.90
 -10   3  12    7.90   18.90
 -10   3  13    7.90   15.10
 -10   3  14   51.39   17.80
 -10   3  15   31.70   27.60
 -10   4  10  115.19   12.00
 -10  18   3   70.19   13.20
  -9   2  10   33.80   14.10
  -9   2  16   23.80   32.60
  -9  12   3   74.89    6.40
  -8   0  12   51.79   20.60
  -8   0  13    9.20   21.30
  -8   0  14   12.80   23.50
  -8   1   9  468.55   14.30
  -8   1  16  -19.20   30.20
  -8  11   2  141.59    6.10
  -8  22   0   24.70   21.10
  -8  23   0    2.70   24.40
  -7  -1  11  224.18   18.40
  -7  -1  12  224.48   19.50
  -7  -1  13   12.00   21.80
  -7  -1  14    1.20   23.90
  -7   0  16   13.90   33.60
  -7  14   0   -5.00   10.80
  -7  20  -1   64.89   18.60
  -7  21  -1   17.70   21.00
  -7  22  -1   17.60   21.10
  -7  23  -1   11.10   25.50
  -6  -2  11   37.90   18.10
  -6  -2  12  146.99   21.10
  -6  -2  13   83.59   23.50
  -6  -1   8  204.08    9.40
  -6  10   0  161.18    7.60
  -6  20  -2   58.59   20.60
  -6  21  -2    2.80   20.90
  -6  22  -2  -12.80   22.70
  -6  24  -2   -1.90   29.10
  -5  -2  15   63.69   29.20
  -5  -1   6  278.97   10.50
  -5  -1  16   -4.20   27.10
  -5  10  -1  199.48    9.60
  -5  14  -2   89.39   12.20
  -5  21  -3   12.50   22.80
  -5  22  -3   12.70   27.00
  -5  23  -3   17.90   26.20
  -5  24  -3   21.20   30.40
  -4  -3   8   11.20   12.70
  -4  -3  13  127.99   17.80
  -4  -2   6  213.58    8.50
  -4  14  -3   25.10   11.60
  -3  -4   9  192.38   16.00
  -3  -4  10   18.90   16.60
  -3  -4  11   25.80   21.40
  -3  -3  14   15.10   19.50
  -3  -2  16    7.80   35.00
  -3  11  -3  543.85   13.40
  -3  15  -4   13.60   13.00
  -2  -4   7  390.56   14.00
  -2  -4  12   57.19   17.00
  -2  -3   5 1160.48   11.00
  -2  12  -4 1185.58   17.10
  -2  17  -5   33.30   21.20
  -1  -4  13   81.79   27.60
  -1  13  -5   39.40   14.60
  -1  20  -6   78.29   24.70
  -1  21  -6    1.60   28.60
  -1  22  -6  107.79   32.40
  -1  23  -6   20.90   29.10
  -1  24  -6   21.90   29.10
  -1  25  -6   16.40   36.80
   0  -5   8  144.79   16.80
   0  -5   9  133.09   18.00
   0  -5  10   74.49   18.80
   0  -4  13  103.99   26.60
   0  -3   3  352.46    9.40
   0   3  -2 1247.08    7.40
   0   5  -3   48.50    9.10
   0  15  -6   22.70   16.50
   1  -5   7   16.80   14.50
   1  -5   8  655.33   14.90
   1  -5   9  556.44   16.70
   1  -5  10  172.38   21.90
   1  -4   4  298.67    8.60
   1  -3  14   -8.80   39.60
   1   2  -2  845.02    6.00
   1   6  -4  865.41   12.80
   1  12  -6   66.89   11.90
   1  18  -7   55.09   17.90
   1  19  -7  103.69   26.00
   2  -5   6  219.38   14.70
   2  -5   7 1005.50   15.60
   2  -5   8 1256.97   18.20
   2  -5   9   93.69   19.00
   2  -4  12  -11.20   30.60
   2  15  -7  250.97   20.70
   3  -5   6   32.30   14.70
   3  -5   7  797.62   17.20
   3  -5   8  184.58   19.20
   3  -4   3  565.14    9.40
   3  -4  11   18.40   19.50
   3  -3  13   29.90   37.30
   3   4  -4 1900.41   12.70
   3   6  -5  549.05    9.90
   3   9  -6  925.01   16.10
   3  18  -8   64.49   17.10
   3  19  -8   90.29   24.00
   3  20  -8   18.40   24.20
   4  -4   3  199.58    8.80
   4  -3  12   17.80   30.10
   4  -2   0  519.85    4.60
   4  11  -7  209.78   16.90
   4  16  -8   25.70   22.50
   5  -4   9   23.90   19.90
   5  -3  11    4.90   26.90
   5   0  -2  862.21    4.20
   5   7  -6  624.64   14.30
   5  10  -7  147.29   15.60
   5  14  -8  135.79   20.20
   5  22  -9   19.20   27.00
   5  23  -9   24.70   27.60
   6  -4   4  189.98   11.00
   6  -4   7   60.99   15.70
   6  -3  10   -0.20   27.30
   6   9  -7  127.59   11.10
   6  13  -8   96.89   17.20
   6  18  -9    1.50   20.00
   6  19  -9   55.39   30.20
   6  20  -9   41.10   28.50
   7  -3   2  733.83    9.90
   7   0  -2   96.19    2.50
   7   6  -6  141.99    8.70
   7  12  -8  155.98   19.60
   7  17  -9   46.80   23.10
   7  18  -9   23.20   24.90
   8  -3   4    4.10   10.90
   8  -3   5  167.28   14.90
   8  -3   6   38.10   17.40
   8   6  -6  358.46   12.00
   8  16  -9   20.90   23.80
   9  -2   6   46.40   18.00
   9  16  -9   37.70   27.50
  10  -1   6   -5.30   20.20
  10  12  -8   93.89   18.80
  10  16  -9   12.80   26.00
  11   0   1    3.50    7.20
  11   0   5   17.90   17.80
  11   2  -2  117.59    4.00
  11   4  -4  171.98    8.20
  11  12  -8   14.10   18.20
  11  16  -9   39.60   20.40
  11  17  -9    8.30   30.10
  12   1   4    2.70   16.30
  12   5  -4  137.19    9.10
  12   8  -6  294.37   14.90
  12  10  -7   62.79   16.60
  12  13  -8   58.19   21.30
  12  18  -9   -4.40   32.80
  13   5  -3    3.50    7.60
  13  15  -8   24.90   24.70
  14   9  -5   18.20   14.50
  14  11  -6   18.80   21.40
  14  13  -7    4.50   23.30
 -13   9  14   -5.30   23.60
 -13  10  12   53.29   18.80
 -12   7  12   30.70   18.40
 -12  10   9   26.40    9.30
 -11   4  14   -4.20   21.10
 -11   4  15    2.70   23.70
 -11   6  10  214.88   11.90
 -10   3  11   40.70   15.40
 -10   3  16   25.30   23.30
  -9   1  12  106.59   19.50
  -9   1  13   64.19   19.50
  -9   1  14  136.29   24.60
  -9   1  15   58.29   23.80
  -9  16   2  194.98   10.40
  -8   0  11  296.97   17.80
  -8   0  15   30.30   29.60
  -8  15   1   65.49   11.50
  -7  -1  10  638.24   17.70
  -7  -1  15   10.20   30.30
  -7   0   8   19.10   11.30
  -7   0  17    3.70   41.00
  -7   4   4    2.40    3.30
  -6  -2  10  380.56   13.10
  -6  -2  14   70.19   23.60
  -6  -1  16   11.00   27.30
  -6   0   6   86.89    8.40
  -6   1   5    9.80    6.40
  -6  14  -1   19.10   12.40
  -6  23  -2   -6.30   24.40
  -5  -3  10  203.38   17.00
  -5  -3  11   -5.70   13.20
  -5  -3  12    8.90   14.60
  -5  -3  13   71.59   22.40
  -4  -3  14   28.50   18.80
  -4  -2  16   12.20   34.00
  -4  15  -3   80.59   16.50
  -3  -4   8  240.98   14.80
  -3  -4  12   71.59   16.90
  -3  -4  13   28.90   24.40
  -3  -3   6  842.22   10.90
  -3  -3  15   34.80   32.70
  -3   8  -2  126.69    9.70
  -3  16  -4  148.49   18.00
  -2  -4  13   48.20   17.50
  -2  -3  15   16.80   32.40
  -2   6  -2  419.86    8.40
  -2  18  -5   16.80   15.90
  -2  19  -5  155.78   23.80
  -1  -5   8   67.79   14.00
  -1  -5   9   13.30   13.00
  -1  -5  10   83.69   17.70
  -1  -5  11   66.29   20.50
  -1  -3  15    9.40   34.00
  -1  14  -5  822.32   19.80
   0  -5   7  224.98   10.80
   0  -5  11   29.50   23.70
   0  11  -5  189.58   13.40
   0  16  -6  122.49   18.50
   1  -5   6  257.77   13.50
   1  -5  11  136.19   24.80
   1  -4  13   25.10   29.10
   1   4  -3  933.01   11.00
   1   9  -5  170.18   10.20
   1  13  -6  114.69   16.90
   1  20  -7    7.20   19.50
   1  21  -7   22.40   26.10
   1  22  -7   37.60   31.00
   1  23  -7   20.00   34.70
   1  24  -7    7.50   38.90
   1  25  -7   14.30   40.80
   2  -5  10  138.39   17.20
   2   3  -3  591.04    9.10
   2   5  -4 1097.89   10.30
   2  11  -6   12.70   13.50
   2  16  -7   76.79   19.20
   3  -5   5  180.18   12.70
   3  -5   9   29.30   15.00
   3  -5  10   56.19   21.70
   3  -4  12   72.59   32.10
   3  13  -7   -8.20   12.90
   3  21  -8   24.40   23.10
   3  22  -8   -1.00   28.60
   3  23  -8  -23.20   31.20
   3  24  -8    3.00   34.50
   4  -5   6  320.67   14.30
   4  -5   7  579.74   15.50
   4  -5   8   40.50   19.70
   4  -4  11    6.30   24.00
   4   8  -6  466.35   10.90
   4  17  -8   46.70   21.10
   4  18  -8   58.79   22.40
   5  -4   3  131.99    8.40
   5  -4  10   -4.60   25.50
   5   3  -4   30.20    7.60
   5   5  -5   -5.60   10.30
   5  15  -8   31.30   20.20
   6  -4   8  216.78   20.20
   6  21  -9   42.50   23.70
   6  22  -9   35.80   28.00
   6  23  -9   16.10   35.40
   7  -3   9   21.30   26.80
   7   9  -7  212.78   14.60
   7  13  -8  150.58   19.10
   7  19  -9  123.09   28.50
   7  20  -9   22.90   32.40
   8  -3   3   84.19    9.50
   8  -3   7   41.20   18.80
   8  -2   9   41.60   24.00
   8   9  -7   15.60   16.00
   8  12  -8   19.20   13.70
   8  17  -9  158.88   21.90
   8  18  -9   -1.80   29.90
   9  -2   2   61.19    8.20
   9  -2   7   24.40   20.50
   9   3  -4  106.89    6.70
   9   9  -7  366.76   17.50
   9  12  -8  103.09   18.40
   9  17  -9   58.89   26.60
   9  18  -9   35.20   29.20
  10   5  -5   79.39    9.50
  10   7  -6  174.28   12.10
  10   9  -7  240.28   12.80
  10  17  -9   40.10   25.50
  10  18  -9   41.90   28.50
  11   3  -3  102.29    5.90
  11  10  -7   63.09   17.00
  11  13  -8   56.49   20.70
  11  18  -9    7.60   29.40
  11  19  -9   36.30   32.40
  12   3  -2   57.99    4.70
  12  11  -7   43.50   20.70
  12  14  -8    0.00   26.10
  13  12  -7  118.09   20.60
  13  16  -8   11.20   26.90
  14  14  -7   36.40   26.30
 -13   9  13    9.40   20.20
 -13  11  11   22.90   12.80
 -12   6  13   10.20   20.70
 -12   6  14    3.40   23.20
 -12   6  15   36.70   24.50
 -12  15   7   66.79    5.80
 -11   4  13  109.69   20.80
 -11   4  16    8.90   32.70
 -11   5  11  174.38   15.40
 -11   8   8   63.39    7.60
 -11  16   5   35.90    8.30
 -10   2  13   32.20   20.60
 -10   2  14   10.90   24.50
 -10   2  15   37.30   27.50
 -10  19   3    5.50   14.30
  -9   1  11  267.97   17.90
  -9   1  16   18.50   32.30
  -9   3   8  131.59    9.90
  -9   7   5  383.26    3.40
  -9  17   2   72.59   12.50
  -8   0  10  122.69   15.20
  -8   0  16    4.90   30.20
  -7  -1   9  366.36   14.30
  -7  -1  16    0.20   36.30
  -7   8   2   93.79    4.50
  -7  15   0   88.29   12.70
  -6  -2   9  226.88   13.90
  -6  -2  15   12.20   23.10
  -6  -1   7   82.19    9.90
  -6  15  -1   13.90   13.10
  -5  -3   9  340.57   15.20
  -5  -3  14  231.28   20.10
  -5  -2   7  489.35    9.60
  -5  -2  16   17.30   27.60
  -5  15  -2    2.80   14.10
  -4  -4  10  104.49   17.20
  -4  -4  11   31.00   13.80
  -4  -4  12   33.20   14.20
  -4  -4  13   46.60   23.20
  -4  -3   7  503.05   13.50
  -4  -3  15   17.90   24.10
  -4  11  -2  232.28   12.40
  -4  16  -3   84.09   17.50
  -3  -4  14    8.60   27.70
  -3  12  -3  129.99   12.80
  -3  17  -4   -3.60   14.10
  -3  18  -4   23.00   20.80
  -2  -5   9   52.19   16.90
  -2  -5  10  362.86   16.00
  -2  -5  11   15.10   20.40
  -2  -5  12   38.90   21.50
  -2  -4   6 1649.73   17.00
  -2  -4  14  101.59   24.10
  -2   4  -1 2079.49    8.80
  -2   9  -3  300.37   11.40
  -2  13  -4  842.42   17.40
  -2  20  -5   84.09   18.50
  -2  21  -5   28.00   23.50
  -2  22  -5   98.39   26.70
  -2  23  -5   -4.50   28.40
  -2  24  -5   19.50   33.00
  -2  25  -5    7.10   32.70
  -1  -5   7  303.67   14.60
  -1  -5  12  126.69   23.70
  -1  -4   5  457.85    9.60
  -1  -4  14   71.09   25.30
  -1   7  -3 1270.97   12.70
  -1  10  -4  797.62   12.00
  -1  15  -5   20.60   17.10
   0  -5   6  150.08   13.60
   0  -5  12  146.19   25.10
   0  -4  14   17.70   33.00
   0   8  -4  896.71   10.90
   0  17  -6  204.68   16.50
   0  18  -6   38.30   22.00
   1  -5  12   62.99   28.00
   1  -4  14   38.50   35.00
   1  14  -6   36.70   17.80
   2  -5   5   -0.50    8.60
   2  -5  11   96.79   20.20
   2  -4   3   74.89    9.10
   2  -4  13    1.80   25.30
   2   8  -5  360.16   13.90
   2  17  -7  319.07   21.70
   2  18  -7   24.70   20.70
   3  -5  11   34.40   24.80
   3  10  -6   32.50   13.00
   3  14  -7  218.58   15.00
   4  -5   5   16.30   11.60
   4  -5   9   89.19   16.20
   4  -4  12   25.60   29.80
   4  12  -7  320.17   14.00
   4  19  -8   39.80   22.70
   4  20  -8  103.59   27.20
   4  21  -8    9.00   26.30
   5  -5   6   31.60   14.60
   5  -5   7   17.00   17.20
   5  -5   8   91.19   19.10
   5  -4  11   37.90   27.00
   5  -3   1  621.84    6.70
   5  11  -7  304.37   17.20
   5  16  -8  108.59   20.40
   6  -4   3  198.98    9.40
   6  -4   9   31.80   23.30
   6   0  -2   34.00    2.80
   6   7  -6    5.10    8.50
   6  10  -7   -4.40   11.10
   6  14  -8  164.98   14.10
   6  15  -8    4.70   19.30
   7  -4   5   63.39   11.90
   7  -4   6   26.30   16.20
   7  -4   7  214.48   20.10
   7  -2   0   40.40    4.00
   7  14  -8  111.89   19.30
   7  21  -9   -3.10   26.40
   7  22  -9   70.19   27.60
   7  23  -9    9.90   29.70
   8  -3   8   36.20   24.90
   8  13  -8   21.40   20.90
   8  19  -9   19.20   23.90
   8  20  -9   14.50   31.10
   8  21  -9   16.80   38.30
   8  22  -9   14.00   41.10
   9  13  -8   15.60   20.70
   9  19  -9   13.50   29.30
   9  20  -9  -20.00   33.30
   9  21  -9    8.20   34.80
  10  -1   1   41.80    7.00
  10  13  -8   12.20   19.00
  10  19  -9   21.90   28.30
  10  20  -9   27.20   34.20
  11   6  -5  135.29   11.00
  11   8  -6   26.20   13.20
  11  14  -8   -2.30   24.20
  12   1   1   46.00    7.40
  12   4  -3   43.80    6.70
  12  15  -8   71.69   26.50
  13   8  -5   -3.40   12.10
  13  10  -6   80.39   16.60
  13  13  -7   11.60   20.60
  14   8  -4   86.19   13.20
  14  12  -6   45.60   20.50
 -13   8  14   -7.10   23.30
 -11   4  12   26.00   18.20
 -10   2  12   71.19   18.10
 -10   2  16    6.50   28.80
 -10   3  10  133.59   11.60
 -10   4   9   31.40   10.00
 -10   5   8   62.29    8.00
 -10  14   4   20.60    7.60
 -10  20   3   30.60   15.10
 -10  21   3   25.40   17.10
  -9   0  14  -11.60   21.60
  -9   2   9   28.80   11.60
  -9   4   7  215.48    7.50
  -8  -1  12   43.00   20.80
  -8  -1  13   40.40   20.30
  -8  -1  14   -1.50   23.50
  -8  -1  15   -4.50   27.70
  -8   1   8  299.47   11.70
  -8   2   7  668.03   10.10
  -8  16   1   46.40   11.00
  -7  -2  11  559.24   19.30
  -7  -2  12  103.79   14.70
  -7  -2  13  114.59   16.60
  -7  -2  14   14.10   24.60
  -7  -2  15   50.59   28.20
  -7  11   1   34.70    7.80
  -6  -3  11  164.78   18.50
  -6  -3  12    6.70   18.90
  -6  -3  13   52.99   24.10
  -6  -3  14  135.59   23.80
  -6  -2  16   34.60   33.50
  -6   2   4  360.06    5.30
  -5  -3  15   13.80   23.40
  -5  11  -1   54.79   10.00
  -5  16  -2  257.17   16.40
  -4  -4   9  129.99   11.00
  -4  -4  14   92.49   27.30
  -4  -3  16   23.40   38.20
  -4   8  -1  495.75    9.00
  -4  17  -3  102.89   18.40
  -3  -5  10  175.48   18.40
  -3  -5  11   48.30   21.00
  -3  -5  12   35.00   20.80
  -3  -4   7  473.35   11.30
  -3  -4  15   22.50   29.90
  -3  -3  16    8.40   29.10
  -3  19  -4   91.89   20.00
  -3  20  -4  101.79   23.40
  -3  21  -4   60.99   21.60
  -3  24  -4   44.80   27.90
  -3  25  -4    2.20   29.90
  -2  -5   8   89.59   13.30
  -2  -5  13   40.20   25.00
  -2  -4  15   25.70   37.00
  -1  -5  13   51.29   25.80
  -1  -4  15   16.00   39.20
  -1  16  -5  376.96   20.80
   0  -5  13    2.00   29.40
   0  -4   4  468.35    9.10
   0  12  -5  869.81   14.10
   0  19  -6  119.99   18.60
   0  20  -6   50.89   25.80
   0  21  -6   54.79   29.00
   0  22  -6   97.79   28.10
   0  23  -6  -34.30   28.50
   0  24  -6   23.40   30.10
   0  25  -6   20.40   36.60
   1  -6   8  108.69   15.10
   1  -6   9   77.19   18.90
   1  -6  10  412.96   21.20
   1  -5   5  138.29    8.50
   1  -5  13   23.40   28.60
   1  -3   2  555.84    7.90
   1  10  -5  271.67   14.00
   1  15  -6  120.99   17.70
   2  -6   8   13.10   17.10
   2  -6   9  514.45   20.60
   2  -5  12   18.10   27.60
   2  12  -6  179.18   12.40
   2  19  -7  176.98   21.70
   2  20  -7   22.10   25.90
   2  21  -7   31.00   25.50
   2  24  -7   17.10   34.10
   2  25  -7    2.80   39.60
   3  -4  13   29.60   27.70
   3   7  -5 1301.17   12.50
   3  15  -7   55.69   15.00
   4  -5  10   90.89   17.80
   4  -3   1  556.54    5.90
   4   2  -3  782.82    7.40
   4   6  -5 1588.74   12.20
   4   9  -6  112.79   12.70
   4  13  -7  270.07   17.30
   4  22  -8   52.89   23.10
   4  23  -8   -1.00   26.10
   4  24  -8    6.60   27.80
   5  -5   5   27.50   12.00
   5  -5   9    0.70   22.70
   5   8  -6  320.97   10.10
   5  12  -7  350.76   17.70
   5  17  -8   42.80   17.90
   5  18  -8   -4.70   23.60
   5  19  -8   -4.50   22.90
   6  -4  10    6.20   27.20
   6  -3   1  165.78    6.40
   6   3  -4  183.08    7.60
   6   5  -5  492.05   11.20
   6  11  -7  337.57   15.70
   6  16  -8  143.89   22.60
   7  -4   4   90.19   10.70
   7  -4   8   39.70   21.20
   7   3  -4  409.06    7.50
   7   7  -6   41.10    9.10
   7  10  -7   86.79   12.40
   7  15  -8  163.28   20.40
   8   3  -4   12.40    6.70
   8   7  -6  744.73   14.70
   8  10  -7  721.73   20.10
   8  14  -8   73.39   21.00
   9   5  -5   84.59    9.60
   9   7  -6  352.26   10.20
   9  10  -7  573.44   19.10
   9  14  -8   15.80   21.70
  10  10  -7   33.50   12.70
  10  14  -8   66.49   22.20
  11  11  -7   50.29   20.50
  11  15  -8   -4.10   25.10
  12   7  -5   77.39   11.00
  12   9  -6   49.99   14.90
  12  12  -7   77.79   20.70
  12  16  -8    9.90   27.00
  13   2   2    5.80   10.40
  14   6  -2   45.10    9.10
  14   7  -3  229.68   13.10
  14  10  -5   75.19   17.00
 -13   9  12   15.70   16.70
 -13  12  10    7.80   10.10
 -12   5  14   -0.80   23.30
 -12   5  15    9.40   25.30
 -12   6  12  118.69   16.70
 -12   7  11   66.09   13.00
 -12   8  10   26.30   11.80
 -11   3  13   13.90   18.10
 -11   3  14   29.30   24.90
 -11   3  15    7.00   24.70
 -11   3  16    6.90   31.70
 -11   5  10   57.59   11.90
 -10   1  14   91.69   22.10
 -10   1  15   49.50   24.90
 -10   8   6   64.09    3.90
  -9   0  12  151.38   19.60
  -9   0  13   26.20   15.70
  -9   0  15  -11.10   19.50
  -9   0  16   28.90   32.50
  -9   1  10  182.28   14.50
  -9  18   2   70.09   13.30
  -9  19   2   33.50   17.50
  -8  -1  11  491.05   19.90
  -8  -1  16   23.40   33.70
  -8   0   9   95.19   13.60
  -8   3   6  307.27    6.50
  -8  17   1   60.79   13.90
  -7  -2  10  106.99   15.40
  -7  -2  16   -2.40   36.30
  -7   0   7  406.66   10.40
  -7  16   0   34.80   12.40
  -6  -3  10  298.27   16.80
  -6  -3  15  102.89   32.20
  -6  -2   8  135.99   13.10
  -6   8   1   75.39    5.60
  -6  11   0  390.66    9.70
  -6  16  -1  199.58   15.00
  -5  -4  10   41.00   16.10
  -5  -4  11   33.60   13.30
  -5  -4  12  119.99   15.90
  -5  -4  13  145.89   17.80
  -5  -4  14  -15.70   26.30
  -5  -3   8  152.18    9.70
  -5  -3  16   16.80   34.80
  -5   8   0  319.47    6.80
  -5  17  -2   17.90   17.00
  -4  -4   8  251.07   14.40
  -4  -4  15   31.10   32.80
  -4  -2   5  796.72   11.30
  -4  12  -2  142.59   12.40
  -4  18  -3  118.79   17.70
  -4  19  -3   58.49   19.70
  -4  25  -3   13.30   28.10
  -3  -5   9   16.50   15.30
  -3  -5  13   19.40   22.90
  -3  -3   5 2876.71   15.20
  -3  -2   4 2292.77   11.00
  -3   6  -1 1745.53    9.90
  -3   9  -2   32.50    8.90
  -3  13  -3  761.42   15.80
  -3  22  -4   58.69   20.00
  -3  23  -4    5.60   20.10
  -2  -5   7  209.58   13.60
  -2  -5  14   53.19   31.80
  -2  -2   3  862.01    9.40
  -2  14  -4  387.76   12.90
  -1  -6   9   31.80   16.80
  -1  -6  10   19.00   18.20
  -1  -6  11   50.39   20.80
  -1  -5   6  128.09   13.70
  -1  -5  14   26.10   34.70
  -1   1   0 1123.09    2.80
  -1  11  -4  878.21   14.90
  -1  17  -5   62.39   20.30
   0  -6   8  103.79   16.40
   0  -6   9  117.89   13.90
   0  -6  10   55.79   14.20
   0  -6  11  146.19   24.10
   0  -5  14   14.20   36.70
   0  13  -5  369.56   17.90
   1  -6   7  474.75   16.50
   1  -6  11   30.80   24.50
   1  -2   1  236.78    3.90
   1   7  -4  130.19    8.60
   1  16  -6   86.59   18.80
   2  -6   7   88.49   14.20
   2  -6  10  189.08   21.60
   2  -5  13   17.10   33.40
   2  13  -6  -15.90   16.50
   2  22  -7   46.20   23.30
   2  23  -7   -8.50   25.10
   3  -6   7   62.19   17.00
   3  -6   8  387.66   19.80
   3  -6   9  410.16   23.40
   3  -5   4   71.59    7.60
   3  -5  12   39.40   29.10
   3  11  -6  368.36   15.00
   3  16  -7   19.10   15.80
   3  17  -7   72.19   22.40
   4  -5   4  395.96   10.90
   4  -5  11   -4.90   24.80
   4   4  -4 3938.31   15.00
   4  14  -7  822.62   22.40
   5  -5   4  328.57   10.80
   5  -5  10   17.70   25.20
   5  20  -8   46.00   19.30
   5  21  -8   -7.80   25.90
   5  22  -8  121.89   33.30
   5  23  -8   67.89   36.80
   5  24  -8   27.30   34.30
   6  -5   5   12.30   11.30
   6  -5   6   10.60   14.30
   6  -5   7  138.09   20.30
   6  -5   8    5.20   20.70
   6   8  -6  132.99   13.30
   6  17  -8   29.50   21.10
   6  18  -8  -26.80   25.10
   7  -4   9    5.50   26.90
   7   5  -5  152.38    9.10
   7  11  -7  116.29   16.20
   7  16  -8   -3.50   23.90
   8  -3   2   95.79    7.70
   8   5  -5   83.59   10.00
   8  15  -8   54.19   22.30
   9  -3   4   83.49   11.60
   9  -3   5  201.98   14.40
   9  -3   6   64.39   17.90
   9   2  -3  269.57    5.70
   9  15  -8   18.80   23.20
  10  -2   4    1.50   12.00
  10  -2   5    2.40   15.60
  10  -2   6   10.60   19.90
  10   4  -4   27.50    8.00
  10   8  -6   82.29   13.20
  10  11  -7  247.28   18.90
  10  15  -8   39.20   22.00
  11  -1   4    8.30   14.20
  11  -1   5   27.20   18.90
  11  16  -8   20.30   26.60
  12  13  -7   60.39   19.80
  12  17  -8   -0.80   23.20
  12  18  -8    0.20   32.40
  13   7  -4   30.50   12.70
  13  11  -6   55.79   19.40
  13  14  -7  122.29   23.20
  14  13  -6   19.20   23.60
 -13   8  13   33.60   19.50
 -13  10  11    8.10   12.40
 -12   5  13   79.29   20.10
 -11   4  11  142.19   15.00
 -11   6   9   65.29   10.10
 -11  17   5   17.00   10.60
 -10   1  13   13.50   20.30
 -10   1  16   21.50   28.80
 -10   2  11  143.99   12.20
  -9   0  11    1.70   16.10
  -9   5   6  346.77    6.20
  -9  13   3  238.18    8.50
  -9  20   2   42.80   18.60
  -9  21   2   13.30   20.70
  -9  22   2   49.30   23.20
  -8  -2  13  117.19   20.90
  -8  -2  14   26.00   24.30
  -8  -1  10  161.58   14.40
  -8  12   2  204.08    7.80
  -8  18   1   62.99   15.90
  -7  -3  13   49.90   22.60
  -7  -3  14   71.39   24.60
  -7  -1   8  220.98   13.30
  -7   1   6   25.70    8.10
  -7  17   0  109.19   15.50
  -6  -3  16   14.60   33.20
  -6  17  -1   69.69   16.20
  -5  -4  15   90.09   32.20
  -5  18  -2  180.48   18.60
  -5  19  -2   39.50   18.50
  -5  25  -2    1.00   28.80
  -4  -5  10   13.30   17.80
  -4  -5  11   77.79   14.40
  -4  -5  12   42.40   15.70
  -4  -5  13   91.29   24.00
  -4  -4  16   -4.90   37.30
  -4  -3   6 3975.60   18.50
  -4  -1   4  334.97    5.90
  -4  20  -3   21.90   15.40
  -4  21  -3   32.60   24.30
  -4  22  -3   20.40   26.50
  -4  23  -3   12.40   26.10
  -4  24  -3   32.20   26.80
  -3  -5   8  198.38   14.60
  -3  -5  14  105.19   20.60
  -3  -4  16   16.00   28.70
  -3  -1   3 2418.96    8.40
  -2  -6  10  181.48   20.60
  -2  -6  11   -2.40   21.20
  -2  -6  12   47.80   22.90
  -2  -5  15   21.90   33.50
  -2  -3   4 1654.93   10.70
  -2  10  -3 1020.60   11.10
  -2  15  -4  180.98   12.90
  -1  -6   8   76.89   14.90
  -1  -6  12   25.30   18.10
  -1  -5  15   48.00   35.50
  -1   5  -2   97.49    5.80
  -1  18  -5  188.28   16.40
  -1  19  -5  209.08   24.00
  -1  20  -5  206.48   25.90
  -1  21  -5  165.78   25.30
  -1  23  -5   25.30   29.60
  -1  24  -5   51.99   29.50
  -1  25  -5    0.20   33.10
  -1  26  -5   -6.00   33.40
   0  -6   7  258.17   14.00
   0  -6  12   39.90   20.00
   0  -5   5 1946.61   13.70
   0   6  -3   87.79    7.60
   0   9  -4  323.37   10.00
   0  14  -5   46.80   16.00
   1  -6  12   36.20   26.10
   1  -5  14   25.80   34.40
   1  -4   3 1625.14   10.20
   1  11  -5  155.88   13.20
   1  17  -6   84.19   15.10
   1  18  -6  106.99   21.60
   2  -6   6  430.16   15.20
   2  -6  11   13.70   18.90
   2  -6  12   22.70   28.50
   2  -5   4  586.44    8.90
   2   0  -1 5658.63    5.60
   2   6  -4  580.14    9.40
   2   9  -5   43.00    9.50
   2  14  -6  630.54   19.40
   3  -6   6  504.65   14.60
   3  -6  10   18.10   17.70
   3  -6  11   50.09   24.40
   3  -5  13  -18.30   37.10
   3  -3   1  235.18    5.90
   3   1  -2  837.72    5.40
   3   5  -4 2451.95   14.10
   3  18  -7    3.60   16.50
   3  19  -7   92.89   23.40
   3  20  -7  125.49   23.20
   3  24  -7   28.30   32.30
   3  25  -7   20.80   41.10
   4  -6   6  150.38   13.90
   4  -6   7   76.09   16.80
   4  -6   8  132.19   14.90
   4  -6   9   -6.00   21.10
   4  -5  12  -12.70   33.60
   4  -4   2   58.29    6.40
   4  10  -6  219.28   13.60
   4  15  -7  211.48   20.10
   5  -5  11   19.70   27.40
   5  -4   2  192.98    6.90
   5   6  -5 1369.96   13.70
   5   9  -6   75.59   13.40
   5  13  -7  422.66   15.40
   6  -5   9  -12.50   24.90
   6  12  -7   13.50   15.50
   6  19  -8   39.00   19.90
   6  20  -8   22.50   27.70
   6  21  -8   -2.70   31.00
   6  22  -8   33.50   32.30
   6  23  -8   17.90   39.60
   6  24  -8   42.10   40.50
   7  -4   3   72.29    8.70
   7   8  -6  969.20   16.50
   7  17  -8   49.00   19.40
   7  18  -8   60.29   26.90
   8  -4   5   41.40   13.50
   8  -4   6  226.18   17.40
   8  -4   7  174.78   20.50
   8  11  -7   10.00   16.60
   8  16  -8   43.70   18.30
   8  17  -8  185.18   28.40
   9  -3   7    8.30   19.60
   9  -2   1    8.30    6.20
   9   8  -6    2.10   12.50
   9  11  -7  155.38   18.10
   9  16  -8  193.48   24.30
   9  17  -8   12.50   24.20
  10  -2   3  145.29   11.00
  10   6  -5   46.10   10.20
  10  16  -8  117.39   18.90
  10  17  -8   19.10   25.90
  11  -1   3    1.80   11.00
  11   9  -6   38.20   14.30
  11  12  -7   22.60   18.10
  11  17  -8   10.90   21.30
  11  18  -8   17.60   31.30
  11  19  -8   17.70   30.00
  12  10  -6   21.90   15.90
  13   9  -5   18.70   14.50
  13  15  -7   20.80   24.60
  13  16  -7   48.00   25.80
  14   9  -4   63.39   16.00
  14  11  -5   -1.90   19.50
  14  14  -6   -5.30   22.90
 -13   7  14    7.80   19.40
 -12   4  14    8.80   20.70
 -12   4  15   12.80   27.90
 -12   9   9   -0.40    8.80
 -11   2  14    8.00   25.20
 -11   2  15   24.40   27.50
 -11   2  16   51.29   32.10
 -11   3  12  148.49   18.90
 -10   1  12   24.50   17.80
 -10   6   7   55.29    5.80
  -9  -1  13   42.60   21.70
  -9  -1  14  113.49   23.30
  -9  -1  15   46.70   24.40
  -9  -1  16   18.90   32.70
  -8  -2  12  162.68   21.70
  -8  -2  15   41.00   23.50
  -8  -2  16   -5.10   33.50
  -8  19   1   52.89   16.30
  -8  20   1   31.00   18.90
  -8  23   1   11.20   23.60
  -7  -3  11  163.58   17.20
  -7  -3  12   51.29   14.70
  -7  -3  15  228.08   28.30
  -7  -3  16   71.99   33.50
  -7  -2   9  337.97   15.60
  -7  12   1   48.90    9.10
  -7  18   0   35.40   15.60
  -7  19   0   63.49   15.80
  -6  -4  11  311.37   19.10
  -6  -4  12  315.37   17.50
  -6  -4  13  126.79   18.40
  -6  -4  14   58.09   24.40
  -6  -4  15   17.30   29.30
  -6  -3   9  338.07   11.60
  -6  12   0  284.57   11.10
  -6  18  -1   74.69   16.70
  -6  19  -1  156.48   20.30
  -6  20  -1    4.60   18.40
  -6  24  -1   25.50   25.00
  -5  -5  12    9.90   19.20
  -5  -5  13  118.49   22.90
  -5  -4   9  299.97   12.10
  -5  -4  16   29.00   39.30
  -5  -3   7 1059.59   13.80
  -5  -2   6  803.52    9.70
  -5  -1   5  262.07    6.80
  -5  12  -1  177.48   10.40
  -5  20  -2   84.59   19.50
  -5  21  -2   26.30   23.30
  -5  22  -2   -0.40   25.50
  -5  23  -2   15.60   27.10
  -5  24  -2   29.90   24.10
  -4  -5   9   23.70   15.90
  -4  -5  14    3.40   20.30
  -4  -5  15   20.30   29.10
  -4  13  -2  133.29   13.40
  -3  -6  11   38.10   20.60
  -3  -6  12   32.80   23.00
  -3  -5  15   22.00   25.80
  -3  -4   6  745.03   10.90
  -3  14  -3  324.27   11.80
  -2  -6   9  378.86   14.30
  -2  -6  13  137.09   23.40
  -2  -4   5 1548.05   12.00
  -2   7  -2  732.53    8.60
  -2  16  -4  216.28   13.80
  -2  17  -4   51.19   20.10
  -1  -6  13   92.19   22.60
  -1  -4   4  811.82   11.60
  -1  -3   3  698.43   10.10
  -1   8  -3  373.26    8.60
  -1  12  -4  225.28   11.40
  -1  22  -5  135.89   22.10
   0  -6  13   60.89   23.80
   0  15  -5  429.16   18.20
   1  -6   6  711.33   12.40
   1  -6  13    5.00   29.00
   1  -5   4 1871.21   14.60
   1  19  -6   38.00   17.70
   1  20  -6  108.09   22.80
   1  21  -6   81.29   27.00
   1  22  -6  -10.50   27.80
   1  23  -6   46.10   31.50
   1  24  -6   25.70   31.60
   1  25  -6    9.80   27.40
   2  15  -6  103.19   18.20
   3  -6  12   36.00   28.80
   3  -4   2  842.92    8.20
   3   8  -5  657.93   11.30
   3  12  -6  478.05   13.20
   3  21  -7    4.10   19.10
   3  22  -7  170.78   24.40
   3  23  -7   43.00   23.90
   4  -6  10   -7.30   17.50
   4   7  -5  294.77    9.10
   4  16  -7  252.27   15.70
   4  17  -7   64.49   22.70
   5  -6   6   86.79   14.40
   5  -6   7   71.99   17.90
   5  -6   8   -5.10   19.00
   5  -6   9   97.49   21.60
   5  14  -7  137.79   14.00
   6  -5   4  113.59   10.40
   6  -5  10   13.30   27.00
   6  -4   2   75.59    7.50
   6   9  -6  187.18   13.80
   6  13  -7  124.49   17.50
   7  -5   6  213.88   17.20
   7  -5   7    9.40   19.00
   7  -3   1  145.59    6.10
   7  12  -7   62.89   12.70
   7  19  -8   13.60   20.10
   7  20  -8   37.00   22.80
   7  21  -8   18.80   30.40
   7  22  -8   16.60   35.90
   7  23  -8   37.20   33.20
   8  -4   4  135.69   10.90
   8  -4   8   40.50   23.90
   8   8  -6 1530.65   14.60
   8  12  -7  261.27   18.70
   8  18  -8  105.39   21.70
   8  19  -8  149.69   30.50
   8  20  -8  107.19   32.60
   8  21  -8    0.40   31.80
   8  22  -8  -13.70   34.90
   8  23  -8   -9.60   36.40
   9  -3   3   28.00    8.90
   9  12  -7  171.08   20.20
   9  18  -8  127.39   26.90
   9  19  -8    3.90   31.90
   9  20  -8    0.00   29.70
  10   9  -6  249.97   14.20
  10  12  -7  -14.60   17.00
  10  18  -8   62.59   21.70
  10  19  -8   13.60   31.70
  10  20  -8   34.00   32.40
  10  21  -8    3.10   32.60
  11   5  -4  206.58    8.60
  11   7  -5  101.79   11.10
  11  13  -7   40.60   20.70
  11  20  -8    1.40   28.00
  12   0   4   27.10   14.90
  12   6  -4  138.09    9.60
  12   8  -5   13.10   12.20
  12  14  -7   38.90   21.70
  12  15  -7   62.69   24.60
  13  12  -6   71.59   20.20
 -13   7  13   17.30   20.70
 -13   8  12   34.00   16.40
 -13  11  10    9.90   10.40
 -12   5  12  141.89   16.00
 -12   6  11  115.39   12.60
 -12  11   8   36.60    4.80
 -11   2  13   88.39   20.50
 -11   7   8   87.49    8.00
 -11  18   5   -3.00   12.30
 -10   0  14   40.00   24.30
 -10   0  15  152.98   25.60
 -10   0  16  116.59   30.00
 -10   2  10  123.39   12.70
 -10   3   9   13.80   10.00
 -10  15   4  189.78    9.10
  -9  -1  12  129.19   19.60
  -9   0  10   78.69   13.20
  -9   1   9  519.75   13.30
  -9   2   8  802.62   11.80
  -8  -2  11  306.87   19.80
  -8  21   1    3.40   17.70
  -8  22   1   69.39   18.60
  -7   2   5  372.66    5.80
  -7  20   0   14.90   17.20
  -7  21   0    1.90   20.50
  -7  22   0    4.40   22.80
  -7  23   0   12.80   24.50
  -7  24   0   40.20   22.80
  -6  -4  10  183.38   15.20
  -6  -4  16   75.89   38.60
  -6  -2   7  113.99   11.30
  -6  -1   6 1968.90   13.30
  -6  21  -1   60.89   19.10
  -6  22  -1    3.00   20.50
  -6  23  -1   -4.90   19.30
  -5  -5  11   35.00   17.00
  -5  -5  14   50.29   19.20
  -5  -5  15   40.40   29.50
  -5   0   4 1070.69    7.60
  -4  -5  16   19.80   34.80
  -4  -4   7 1490.35   13.50
  -4   0   3  734.33    6.10
  -4   6   0 1349.66    7.50
  -4   9  -1  313.67    9.40
  -3  -6  10  342.27   15.10
  -3  -6  13   35.00   18.90
  -3  -6  14    9.70   28.20
  -3  -5   7   40.90   13.90
  -3   4   0  236.38    5.20
  -3  10  -2   24.20   10.00
  -3  15  -3  113.49   15.20
  -2  -6   8  259.87   10.90
  -2  -6  14   68.49   24.20
  -2  -5   6  699.13   15.30
  -2  -1   2  170.38    5.70
  -2  11  -3  794.72   11.10
  -2  18  -4  128.09   20.60
  -2  19  -4  130.19   21.40
  -2  20  -4   79.49   21.60
  -2  21  -4    7.10   22.90
  -2  22  -4  185.08   24.80
  -2  23  -4   42.60   24.20
  -2  24  -4   26.90   30.90
  -2  25  -4   39.20   30.60
  -2  26  -4   14.90   28.50
  -1  -7  10  190.58   18.10
  -1  -7  11   91.59   22.40
  -1  -6   7  305.87   10.90
  -1  -6  14   44.50   25.30
  -1  -2   2  933.51    7.90
  -1   3  -1 5857.41   11.10
  -1  13  -4 1321.97   18.10
   0  -7   9  166.58   17.80
   0  -7  10   57.89   19.30
   0  -7  11   26.80   24.10
   0  -7  12  113.69   25.20
   0  -6   6  297.07   13.70
   0  -6  14    2.60   28.00
   0  10  -4  196.08    9.60
   0  16  -5  432.46   19.20
   1  -7   8  247.48   17.30
   1  -7   9  280.07   15.40
   1  -7  10    0.50   15.60
   1  -7  11   62.99   25.00
   1  -6  14   -9.30   38.70
   1   5  -3 1299.07    9.10
   1   8  -4  598.84   10.60
   1  12  -5  150.98   10.20
   2  -7   8  352.26   18.90
   2  -7   9   96.59   18.90
   2  -7  10    1.50   23.90
   2  -7  11   33.90   24.60
   2  -6   5  414.16   12.60
   2  -6  13  -16.70   24.10
   2   4  -3 3329.07   13.30
   2  10  -5  211.68   10.50
   2  16  -6  429.16   19.90
   2  26  -6   35.70   35.80
   3  -7   8  236.68   19.20
   3  -7   9   33.50   19.70
   3  -6   5  216.98   10.00
   3   3  -3  123.29    5.80
   3  13  -6  146.19   16.10
   4  -6   5  109.19   13.00
   4  -6  11   36.30   21.70
   4  -5   3   41.00    8.70
   4  11  -6 1101.09   14.00
   4  18  -7    6.80   16.60
   4  19  -7    4.60   22.30
   4  20  -7   49.50   24.30
   4  21  -7   -5.60   26.90
   4  22  -7   16.60   28.50
   4  23  -7    9.40   32.00
   4  24  -7   28.10   35.80
   4  25  -7   12.80   28.80
   5  -6  10   24.30   26.50
   5   2  -3  326.87    6.20
   5   4  -4 1323.77    9.60
   5  10  -6  428.26   14.70
   5  15  -7  229.38   14.80
   5  16  -7   49.40   19.20
   6   6  -5  411.46    8.80
   6  14  -7   22.20   18.00
   7  -5   5   84.09   12.30
   7  -5   8   54.79   19.60
   7  -5   9   68.79   24.80
   7   6  -5  272.57   11.30
   7   9  -6   25.90   15.00
   7  13  -7   11.90   18.20
   8   2  -3  247.48    5.90
   8   6  -5   57.79   10.20
   8  13  -7    3.80   17.90
   9   4  -4  202.38    8.20
   9   6  -5   11.70   10.90
   9   9  -6  867.51   15.70
   9  13  -7   11.60   18.90
   9  21  -8   24.90   25.60
   9  22  -8    0.30   29.30
  10  -2   2  123.59    8.90
  10  13  -7   40.00   20.40
  11  -1   2  144.49    9.80
  11  10  -6   32.40   16.80
  11  14  -7   20.10   22.80
  12   0   3   38.80   12.60
  12  11  -6   45.70   16.70
  12  16  -7   17.00   27.10
  13   6  -3   21.90   10.50
  13  10  -5   28.00   17.00
  13  13  -6   49.60   21.10
  14  12  -5    4.70   20.50
 -13   6  14    1.60   21.70
 -13   9  11    5.90   12.20
 -12   3  15   25.60   27.50
 -12   4  13   20.00   20.10
 -12   7  10  136.59   12.10
 -11   1  15  151.58   28.30
 -11   1  16    8.90   32.00
 -11   3  11  102.09   15.20
 -11   4  10  199.68   11.80
 -11   9   7   46.90    4.30
 -11  19   5    2.60   12.00
 -11  20   5    4.20   15.80
 -10   0  13  123.09   15.50
 -10   1  11    3.20   14.10
 -10   4   8   55.59    8.50
  -9  -2  14   33.10   23.90
  -9  -2  15   63.09   28.70
  -9  -2  16   22.30   28.30
  -9  -1  11  293.97   17.50
  -9   3   7  201.58    8.40
  -9  14   3   17.20    8.60
  -8  -3  13   37.70   23.90
  -8  -3  14   30.30   24.40
  -8  -3  15   25.00   30.70
  -8  -3  16   44.60   30.70
  -8  -1   9  467.05   15.00
  -8   0   8  726.93   10.50
  -8   1   7   69.79    8.90
  -8   4   5    4.10    4.30
  -8   9   3  130.89    4.30
  -8  13   2  214.58    9.20
  -7  -4  12  161.88   19.90
  -7  -4  13  163.88   23.40
  -7  -4  14  140.79   25.90
  -7  -4  15    9.60   31.10
  -7  -3  10  424.86   17.10
  -6  -5  13   30.70   24.50
  -6  -5  14  257.07   25.70
  -6  -3   8  182.58   14.30
  -5  -5  10   72.89   13.10
  -5  -5  16   11.70   38.10
  -5  -4   8  676.83   12.40
  -5  13  -1   47.80   11.00
  -4  -6  11   99.69   15.10
  -4  -6  12   77.39   16.60
  -4  -6  13   59.19   18.40
  -4  -6  14  103.29   28.00
  -4  -5   8   27.00   13.80
  -4  14  -2   19.10    9.90
  -3  -6   9  738.43   15.40
  -3  -6  15   11.90   36.10
  -3  16  -3   27.60   13.10
  -3  17  -3   26.20   18.60
  -3  25  -3  -12.60   28.20
  -3  26  -3   -2.70   35.00
  -2  -7  10  322.77   19.90
  -2  -7  11  234.48   21.50
  -2  -7  12   11.80   24.10
  -2  -6  15   12.70   27.30
  -1  -7   9  321.37   18.80
  -1  -7  12   71.69   18.50
  -1  -7  13   12.40   29.60
  -1  -6  15   -2.50   29.30
  -1  -5   5  413.66   10.20
  -1   9  -3 1376.16   14.10
  -1  14  -4  115.19   15.40
   0  -7   8   85.09   16.10
   0  -7  13    3.00   31.80
   0   4  -2  269.17    6.30
   0  17  -5    5.50   13.80
   0  18  -5  236.48   21.90
   0  19  -5  150.28   22.50
   0  23  -5   59.69   27.70
   0  24  -5   22.60   30.90
   0  25  -5   30.00   30.40
   0  26  -5   53.29   28.60
   1  -7   7  144.19   15.00
   1  -7  12   25.70   21.30
   1  -6   5 2561.04   17.60
   1  13  -5  205.78   12.50
   2  -7   7   76.99   16.50
   2  -7  12    4.60   32.80
   2   7  -4  674.63   13.10
   2  11  -5  353.26   14.10
   2  17  -6   78.29   14.20
   2  18  -6   43.20   19.20
   2  19  -6   40.30   21.30
   2  20  -6   21.40   21.40
   2  21  -6    8.80   24.00
   2  22  -6   -2.40   26.10
   2  23  -6   29.50   32.50
   2  24  -6   11.50   33.50
   2  25  -6   28.80   33.40
   3  -7   7  560.54   20.00
   3  -7  10   95.99   18.40
   3  -7  11   20.50   26.20
   3  -5   3  222.68    8.90
   3   9  -5  428.96   11.10
   3  14  -6  241.58   17.30
   4  -7   8   99.49   19.80
   4  -7   9   31.20   19.30
   4  -6  12    4.60   29.70
   4   5  -4  119.29    9.60
   4   8  -5  795.52   14.60
   4  12  -6   38.80   15.10
   5  -6   5  177.18   13.10
   5  -6  11   21.90   31.70
   5  -5   3  197.58    9.40
   5   7  -5  168.88   11.50
   5  11  -6  254.97   14.70
   5  17  -7   77.39   15.90
   5  18  -7   10.50   23.10
   5  19  -7   86.59   22.90
   5  23  -7   67.89   29.40
   5  24  -7   59.49   35.80
   5  25  -7  -10.20   40.30
   6  -6   6   84.69   15.00
   6  -6   7  116.19   18.30
   6  -6   8  108.99   21.80
   6  -6   9   21.10   22.70
   6   4  -4 1162.38   10.60
   6  10  -6  402.46   15.20
   6  15  -7  179.38   14.10
   6  16  -7   -3.80   19.40
   7  -5   4   51.99   11.40
   7  14  -7    3.70   18.30
   8  -4   3   33.60    9.70
   8   9  -6  331.57   11.50
   8  14  -7   46.70   20.80
   9  -4   6   63.19   18.40
   9  14  -7   95.49   19.90
  10   3  -3  288.57    6.50
  10   7  -5   72.79   11.80
  10  10  -6  134.39   15.10
  10  14  -7   40.00   21.20
  11  15  -7   29.50   21.80
  11  16  -7   -2.50   23.40
  12   9  -5    7.20   15.60
  12  12  -6  196.98   20.90
  12  17  -7   -8.70   25.40
  12  18  -7   -5.00   31.40
  13   8  -4   67.89   12.60
  13  14  -6   66.29   25.00
  14   8  -3   14.30   12.70
  14  10  -4   61.29   19.90
  14  13  -5    7.30   23.00
 -13   5  15   13.80   26.00
 -12   3  14   22.80   23.00
 -11   1  14   45.60   23.00
 -11   2  12    8.30   16.80
 -11   5   9  146.19   10.60
 -10  -1  14   93.49   21.80
 -10  -1  15   58.19   26.80
 -10  -1  16  -16.20   32.40
 -10   0  12   68.39   18.70
 -10  11   5    6.20    4.30
 -10  16   4   22.60   11.20
  -9  -2  13   21.70   20.40
  -8  -3  12  161.68   21.10
  -8  -2  10  329.27   16.40
  -7  -4  16   47.20   28.60
  -7  -2   8  263.67   12.60
  -7  -1   7  346.77   10.50
  -7  13   1  127.99    9.10
  -6  -5  11  104.79   17.00
  -6  -5  12  101.69   16.10
  -6  -5  15  248.28   26.00
  -6  -5  16   15.10   34.30
  -6  -4   9  311.37   15.70
  -6   0   5  110.39    7.00
  -6  13   0  649.04   11.50
  -5  -6  12   30.50   20.40
  -5  -6  13  167.08   23.60
  -5  -6  14   51.29   27.40
  -5  -5   9  348.77   17.30
  -5   9   0  305.37    8.20
  -5  14  -1  782.32   14.50
  -4  -6  10  232.68   14.20
  -4  -6  15   15.10   23.30
  -4  15  -2  210.08   11.40
  -4  16  -2   30.20   14.30
  -3  -7  11  435.46   23.20
  -3  -7  12  213.18   24.50
  -3  -7  13   25.80   26.30
  -3  -6   8  363.86   14.90
  -3   7  -1  176.08    7.40
  -3  18  -3   63.99   18.20
  -3  19  -3   55.79   20.80
  -3  20  -3   31.60   21.60
  -3  21  -3  127.19   23.80
  -3  22  -3    7.70   24.90
  -3  23  -3   53.39   27.10
  -3  24  -3   10.60   26.10
  -2  -7   9  147.39   17.50
  -2  -7  13   83.59   20.40
  -2  -7  14   55.09   33.90
  -2  -6   7  390.46   11.50
  -2   8  -2  298.97   10.40
  -2  12  -3  160.88   10.00
  -1  -7   8  176.68   16.60
  -1  -7  14   68.89   36.50
  -1  -6   6   29.30   13.70
  -1  15  -4  781.22   19.90
   0  -7   7  125.09   14.40
   0  -7  14   33.70   38.90
   0  -5   4 3095.69   16.30
   0  -4   3 1590.54   10.20
   0   7  -3  622.24    9.10
   0  11  -4  700.53   11.70
   0  20  -5  134.79   18.20
   0  21  -5   94.39   19.20
   0  22  -5  111.59   21.20
   1  -7  13   17.80   24.40
   1   3  -2 6637.74   14.10
   1   9  -4   -2.40   12.90
   1  14  -5  231.88   13.30
   2  -7   6   89.89   13.20
   2  -7  13   24.90   33.80
   2  -5   3 3336.77   14.90
   2  -4   2 1403.36    9.40
   2   2  -2 1683.63    8.10
   3  -7   6   79.49   14.40
   3  -7  12   19.50   33.20
   3  -2   0 1640.84    4.70
   3   6  -4 2932.01   13.90
   3  15  -6  314.37   15.00
   3  16  -6   60.79   20.80
   3  26  -6   22.90   41.60
   4  -7   7  169.78   17.90
   4  -7  10   61.79   23.10
   4  -7  11   -8.00   26.70
   4  -6   4   -5.90    9.90
   4  13  -6 1400.06   21.60
   5  20  -7   11.60   18.70
   5  21  -7   21.70   20.50
   5  22  -7   -3.10   21.20
   6  -6   5  109.29   12.10
   6  -6  10   10.80   28.40
   6  -5   3  767.82   10.80
   6   2  -3  947.71    6.90
   6  17  -7   31.10   20.60
   6  18  -7   -0.90   23.20
   6  23  -7   45.90   31.20
   6  24  -7   11.30   39.50
   7  -4   2  211.98    7.40
   7   2  -3  319.37    5.70
   7   4  -4   10.50    7.80
   7  10  -6 1049.70   17.90
   7  15  -7   29.30   15.30
   7  16  -7   75.29   22.60
   8  -5   6   40.50   16.00
   8  -5   7   28.50   20.00
   8  -2   0   95.99    4.00
   8   4  -4  111.99    7.90
   8  10  -6  436.26   16.20
   8  15  -7   29.60   20.10
   9  -4   5   10.60   13.60
   9  -4   7    6.10   19.20
   9  -3   2   92.59    7.80
   9   1  -2  141.19    3.90
   9  10  -6  118.89   16.70
   9  15  -7   29.10   21.00
  10  -3   4  213.28   13.90
  10  -3   5   41.60   15.40
  10  -3   6    9.00   19.30
  10   5  -4  684.83   11.40
  10  15  -7   15.50   16.40
  10  16  -7    7.40   23.00
  11  -2   5   16.90   17.50
  11   4  -3  543.45    8.70
  11   8  -5   14.90   12.50
  11  11  -6   34.90   17.40
  11  17  -7    1.60   27.00
  11  18  -7    0.50   27.10
  12   0   2   10.60    8.50
  12   5  -3   -0.70    8.40
  12   7  -4   79.29   12.00
  12  13  -6   55.79   18.90
  13   5  -2   22.20    8.00
  13  11  -5   28.50   18.60
  13  15  -6   35.80   26.10
 -13   5  14   78.39   20.90
 -13   6  13   25.60   18.60
 -13   7  12    2.80   16.40
 -12   2  15   36.10   24.60
 -12   3  13  105.29   17.90
 -12   4  12  182.18   17.00
 -12   5  11   18.10   11.90
 -11   0  15   -2.50   24.40
 -11   0  16   84.09   31.80
 -11   1  13   14.40   18.50
 -10  -1  13   -3.10   20.90
 -10  17   4    0.40   12.00
  -9  -2  12   45.60   20.00
  -9  10   4  109.79    4.70
  -9  15   3  157.78   10.10
  -8  -4  14   28.40   25.70
  -8  -4  15   43.20   31.40
  -8  -3  11  371.36   19.40
  -8   2   6 1279.37    9.50
  -8  14   2    5.70   10.00
  -7  -5  14    4.00   24.90
  -7  -5  15  140.59   29.20
  -7  -4  11  177.58   14.30
  -7  -3   9  192.78   15.20
  -7   9   2  270.07    6.00
  -6   9   1  620.44    8.00
  -6  14   0   18.80   11.30
  -5  -6  11   79.09   17.20
  -5  -6  15   18.50   24.70
  -5  -6  16   47.30   34.30
  -5   6   1 1477.15    6.70
  -5  15  -1  291.97   13.90
  -4  -7  12  115.69   21.10
  -4  -7  13   28.20   23.30
  -4  -6   9   50.99   15.60
  -4  -6  16    6.40   28.90
  -4  -4   6   63.79   11.70
  -4  10  -1   31.80    9.30
  -4  17  -2   49.20   18.00
  -4  18  -2   -4.00   16.90
  -4  23  -2   66.59   23.70
  -4  24  -2  -18.30   27.60
  -4  25  -2   17.90   27.20
  -3  -7  10  194.28   18.50
  -3  -7  14   12.80   21.20
  -3  -7  15   54.29   32.80
  -3  -4   5  186.98   11.70
  -3   0   2 7863.71   10.20
  -3  11  -2  439.16    9.60
  -2  -7  15    2.30   38.20
  -2   5  -1 1084.49    8.40
  -2  13  -3  828.72   16.10
  -1  -8  11   53.19   22.40
  -1  -8  12   96.09   23.40
  -1   6  -2 1164.68   10.80
  -1  16  -4  677.33   16.00
  -1  17  -4   49.20   19.20
  -1  24  -4   42.60   29.90
  -1  25  -4    7.20   34.20
  -1  26  -4   24.00   25.30
   0  -8  10   24.00   21.40
   0  -8  11  -16.80   24.50
   0  -8  12   99.09   27.90
   0  -6   5 1650.73   15.90
   0  -3   2 1247.38    7.60
   0  12  -4  210.08   14.00
   1  -8   9    9.60   20.30
   1  -8  10   75.49   20.30
   1  -8  11  -27.20   27.80
   1  -8  12    0.80   27.00
   1  -7   6  207.78   13.70
   1  15  -5   87.29   13.40
   1  16  -5  383.66   18.70
   1  25  -5   -2.50   32.40
   1  26  -5   23.30   35.70
   2  -8   9  155.38   22.00
   2  -8  10   85.29   23.40
   2  -8  11   12.00   23.90
   2  -6   4 2554.84   15.40
   2  12  -5  346.87   11.20
   3  -6   4 1130.39   10.80
   3  10  -5  301.77   10.60
   3  17  -6  219.38   16.90
   3  18  -6    5.30   21.70
   3  19  -6  127.09   22.90
   3  20  -6   20.90   21.50
   3  21  -6   76.59   23.20
   3  22  -6   53.29   25.30
   3  23  -6   52.19   29.80
   3  24  -6  105.99   29.50
   3  25  -6   32.60   27.50
   4  -7   6   49.90   14.70
   4  -7  12   42.50   29.60
   4  14  -6   72.99   17.00
   5  -7   7   -7.90   17.60
   5  -7   8  106.69   18.00
   5  -7   9   30.30   21.20
   5  -7  10   -9.50   27.10
   5  -6   4   63.69   11.50
   5   8  -5  169.08   11.80
   5  12  -6   99.29   12.20
   6   7  -5   47.20    8.10
   6  11  -6  119.69   11.70
   6  19  -7   60.09   20.10
   6  20  -7   18.60   20.40
   6  21  -7  154.78   24.30
   6  22  -7   18.20   23.40
   7  -6   6   91.19   17.30
   7  -6   7  119.09   20.00
   7  -6   8   32.00   21.10
   7   7  -5  239.38   12.00
   7  17  -7  102.09   18.10
   7  18  -7   41.50   25.40
   7  19  -7   25.20   27.00
   7  20  -7   24.30   24.90
   7  21  -7   13.00   28.90
   7  22  -7  -16.00   34.50
   7  23  -7   -7.60   37.30
   7  24  -7   17.60   35.20
   8  -5   5   83.79   13.40
   8  -5   8    9.10   21.20
   8   7  -5 1206.68   14.20
   8  16  -7  256.37   18.70
   8  17  -7   10.20   25.50
   8  18  -7  185.78   26.40
   8  23  -7    0.60   36.20
   9  -4   4   99.49   12.50
   9   7  -5  451.55   12.50
   9  16  -7  210.28   18.60
   9  17  -7   22.20   26.30
   9  18  -7  293.87   26.20
  10  11  -6   14.00   17.30
  10  17  -7  133.99   24.30
  10  18  -7   32.50   25.70
  10  19  -7   67.89   26.20
  10  20  -7   21.30   29.20
  10  21  -7   15.80   31.70
  11  -2   4   14.80   13.00
  11   6  -4   79.19    9.50
  11  12  -6   86.19   20.10
  11  19  -7   -3.10   23.80
  11  20  -7    5.00   32.10
  12  10  -5   -6.40   16.40
  12  14  -6  125.09   20.90
  13   4  -1   38.30    6.50
  13  16  -6    6.80   25.00
  14   7  -2   13.80   12.60
  14  11  -4   38.60   21.80
  14  14  -5   -5.70   21.70
 -13   4  15   26.00   26.40
 -13   8  11   21.40   12.70
 -12   2  14   35.10   23.00
 -12   6  10  136.89   11.40
 -12   8   9   15.20    8.30
 -12  16   7   15.70    8.40
 -11   0  14   20.30   25.60
 -11   2  11  148.89   15.60
 -11  13   6   15.10    5.70
 -10  -2  15   20.30   23.90
 -10  -2  16   44.10   33.70
 -10   0  11  170.18   15.70
 -10   1  10   71.79   11.80
 -10   2   9   13.00   10.00
 -10  18   4   40.10   13.10
 -10  19   4   24.10   15.00
  -9  -3  14   24.90   23.60
  -9  -3  15    2.50   22.70
  -9  -3  16    2.50   24.00
  -9  -1  10  170.48   15.80
  -9   0   9   13.40   12.10
  -9   1   8  106.69   11.10
  -8  -4  13  107.29   22.20
  -8  -4  16   20.70   25.20
  -7  -5  12  -11.60   20.90
  -7  -5  13   32.70   17.70
  -7  -5  16   42.50   34.20
  -7  -4  10   25.30   16.30
  -7   0   6 1136.39   10.60
  -7  14   1    9.60    9.40
  -6  -6  12   74.99   19.80
  -6  -6  13   92.59   25.20
  -6  -6  14   47.70   26.10
  -6  -6  15   10.40   32.80
  -6  -5  10  560.64   14.40
  -6  15   0  179.38   13.60
  -5  -6  10   47.50   17.90
  -5  -4   7  255.37   13.00
  -5  -3   6 1300.27   13.10
  -5  16  -1   62.39   15.00
  -5  24  -1   30.30   24.60
  -5  25  -1   15.80   27.60
  -4  -7  11  118.99   20.40
  -4  -7  14    5.30   21.50
  -4  -7  15    7.70   34.60
  -4  -5   7   48.20   12.60
  -4  -3   5 1095.29    9.20
  -4  19  -2   29.00   18.00
  -4  20  -2   42.50   19.90
  -4  21  -2  146.09   20.40
  -4  22  -2   47.60   22.80
  -3  -7   9  500.75   18.70
  -3  -5   6 1725.93   13.90
  -3  -3   4  735.63   10.70
  -3  12  -2  211.38   13.40
  -2  -8  11   96.89   21.20
  -2  -8  12   37.80   22.50
  -2  -8  13  182.88   31.60
  -2  -7   8  224.88   12.10
  -2  -5   5  418.06   13.20
  -2  -4   4  177.38   10.30
  -2  14  -3   40.00   14.60
  -2  26  -3    0.30   31.90
  -1  -8   9  265.77   19.00
  -1  -8  10   10.80   14.10
  -1  -8  13  102.09   23.10
  -1  -8  14   28.40   33.80
  -1  -7   7  586.34   12.30
  -1  10  -3  440.96   10.10
  -1  18  -4  343.97   16.50
  -1  19  -4   50.19   19.20
  -1  20  -4  166.78   24.40
  -1  21  -4  111.39   25.30
  -1  22  -4    7.20   25.90
  -1  23  -4  157.78   22.10
   0  -8   9   49.80   13.20
   0  -8  13   17.20   29.40
   0   2  -1 2054.29    6.10
   0  13  -4 1059.09   17.10
   1  -8   8  192.08   16.80
   1  -8  13   17.40   34.00
   1   6  -3  501.35    8.50
   1  10  -4  145.79   13.50
   1  17  -5    5.60   13.10
   1  18  -5  165.88   19.40
   1  19  -5    1.20   21.00
   1  20  -5  144.59   24.60
   1  21  -5    0.50   25.10
   1  22  -5    2.00   26.00
   1  23  -5   29.90   26.50
   1  24  -5   11.60   24.50
   2  -8   8   10.30   13.30
   2  -8  12   78.59   33.00
   2  -3   1  938.21    6.20
   2   8  -4  313.07   12.80
   2  13  -5  184.38   14.90
   3  -8   8   18.70   19.90
   3  -8   9   14.70   20.00
   3  -8  10   29.50   22.00
   3  -8  11   49.00   26.50
   3  11  -5 1043.30   16.90
   4   3  -3  106.19    6.80
   4   9  -5    8.10    9.20
   4  15  -6  302.87   15.40
   4  16  -6  192.18   21.20
   4  24  -6   11.60   29.50
   4  25  -6   18.40   35.80
   4  26  -6    1.60   29.30
   5  -7   6   28.60   15.10
   5  -7  11    8.00   31.30
   5   5  -4  149.88    9.50
   5  13  -6  799.22   16.40
   6  -7   8   51.19   19.10
   6  12  -6  131.79   15.50
   7  -6   9    0.70   24.50
   7  -5   3   77.09    9.50
   7  11  -6    4.00   11.30
   8  -5   4   11.10   12.10
   8  -3   1   36.50    5.40
   8  11  -6  408.46   19.10
   8  19  -7    6.20   21.00
   8  20  -7  104.09   23.40
   8  21  -7    2.90   23.80
   8  22  -7   -0.10   26.60
   9  11  -6  689.53   18.90
   9  19  -7  152.98   23.80
   9  20  -7   35.90   29.60
   9  21  -7   38.60   30.50
   9  22  -7   -2.20   27.20
  10   8  -5  115.19   13.50
  10  12  -6   11.90   18.40
  11   9  -5    2.10   14.10
  11  13  -6    4.70   20.10
  12  15  -6    5.30   24.00
  13   7  -3   55.89   13.80
  13   9  -4   11.50   14.20
  13  12  -5    9.00   17.80
  14   6  -1   18.70   10.20
  14   9  -3  152.28   16.60
 -13   4  14   12.50   21.70
 -13   5  13  109.39   18.30
 -13  10  10   17.90    8.70
 -12   1  15   56.19   24.60
 -12   1  16   67.59   33.00
 -11  -1  16   10.00   32.10
 -11   0  13   26.90   19.00
 -11   1  12   45.00   17.50
 -11   3  10   -5.20   11.20
 -10  -2  14    0.30   21.50
 -10  -1  12   18.10   16.70
 -10   5   7   20.20    6.00
 -10  20   4   13.70   16.50
 -10  21   4   17.30   17.70
  -9  -3  13   42.80   16.80
  -9  -2  11   90.99   13.90
  -9  16   3  102.79   10.20
  -9  23   3   62.39   23.40
  -8  -4  12  151.58   15.70
  -8  -3  10  377.76   18.60
  -8  -2   9   50.29   12.90
  -8  -1   8  250.37   12.30
  -8  15   2  140.79   10.30
  -8  24   2    6.30   26.10
  -7   6   3   87.99    2.40
  -7  15   1  103.49   11.50
  -7  24   1   16.50   26.40
  -6  -6  11  154.08   17.60
  -6  -6  16   39.70   28.80
  -6  -4   8  535.65   15.60
  -6  -3   7  291.57   12.20
  -6   6   2  181.78    3.70
  -6  16   0   83.69   12.90
  -6  24   0    0.40   26.90
  -6  25   0   28.60   26.00
  -5  -7  12   29.80   21.40
  -5  -7  13   85.29   18.90
  -5  -7  14  111.29   21.80
  -5  -7  15   27.00   33.20
  -5  -5   8   83.89   10.90
  -5  -2   5  830.62   10.50
  -5  10   0  432.46    9.60
  -5  17  -1   46.60   11.90
  -5  18  -1   78.89   16.90
  -5  19  -1   52.49   19.10
  -5  20  -1   96.39   20.80
  -5  21  -1   20.00   21.80
  -5  22  -1   15.20   24.20
  -5  23  -1   25.30   24.00
  -4  -7  10   -1.50   13.70
  -4  -7  16    8.50   29.90
  -4  -6   8  791.92   16.10
  -4  -2   4  877.81    9.20
  -4  11  -1  313.67   11.50
  -3  -8  11   68.59   20.90
  -3  -8  12    4.90   22.40
  -3  -8  13   71.79   23.70
  -3  -8  14   57.39   31.20
  -3  -6   7  700.93   12.30
  -2  -8  10  169.18   15.20
  -2  -8  14   35.20   24.50
  -2  -8  15    3.40   35.30
  -2  -6   6  491.45   11.00
  -2   9  -2   51.89   10.00
  -2  15  -3  718.93   17.20
  -2  16  -3  120.99   15.80
  -2  24  -3   24.80   26.00
  -2  25  -3   34.00   28.60
  -1  11  -3 1139.29   15.60
   0  -8   8   75.49   12.60
   0  -8  14   -0.70   28.90
   0  -7   6  341.67   10.60
   0   8  -3  342.17    9.00
   0  14  -4  178.28   16.70
   0  26  -4   30.00   36.20
   1  -8   7   34.50   14.80
   1  -6   4  405.66   11.90
   1  -5   3 4081.49   15.70
   1   1  -1  133.79    2.80
   2  -8   7  198.48   16.00
   2  -8  13   15.20   32.70
   2  -7   5  846.42   14.30
   2   5  -3  391.76   10.40
   2  14  -5   67.69   12.90
   2  15  -5  174.38   16.80
   2  25  -5   24.50   32.00
   2  26  -5   57.39   34.30
   3  -8   7   73.39   18.50
   3  -8  12   77.39   31.20
   3  -7   5  120.69   10.00
   3   4  -3 1725.53   10.90
   3   7  -4 1100.49   13.90
   4  -8   8  102.89   20.30
   4  -8   9    8.90   16.30
   4  -8  10   28.10   23.10
   4  -8  11  126.99   28.20
   4  -7   5  695.03   13.90
   4   1  -2  152.78    4.90
   4   6  -4 2164.68   14.50
   4  10  -5  659.83   15.20
   4  17  -6  164.38   16.20
   4  18  -6   59.49   20.50
   4  19  -6   80.29   22.90
   4  20  -6   12.90   23.50
   4  21  -6  466.25   27.20
   4  22  -6    3.10   25.80
   4  23  -6  166.58   22.70
   5   9  -5  167.78   12.30
   5  14  -6  518.25   16.00
   5  15  -6  560.54   20.90
   5  25  -6    2.50   37.40
   6  -7   7   51.49   17.60
   6  -7   9   87.09   23.20
   6  -7  10  -10.40   28.90
   6  -6   4  109.39   10.10
   6   8  -5  782.62   13.30
   6  13  -6  284.67   17.20
   7  -6   5   98.19   13.30
   7  12  -6   60.19   16.00
   8  12  -6  154.28   18.80
   9   3  -3 1065.79    9.00
   9   5  -4  226.18    9.70
   9   8  -5  211.98   13.00
   9  12  -6    5.10   19.00
  10  -3   3   20.00   10.30
  10  13  -6   13.10   19.50
  11  -2   3  155.28   11.40
  11  14  -6   54.89   21.40
  12  -1   4    6.70   13.50
  12   4  -2   22.50    7.30
  12   8  -4   42.60   12.70
  12  11  -5   66.49   17.70
  12  16  -6   18.00   24.00
  12  17  -6   11.70   27.50
  12  18  -6   10.40   28.30
  13  13  -5   72.99   21.40
  14   5   0   22.60    8.00
  14  12  -4    0.50   21.40
 -13   3  15   -3.70   22.40
 -13   6  12  147.59   15.80
 -12   2  13   20.60   19.70
 -12   3  12  172.38   16.60
 -12   4  11  288.87   14.80
 -12  17   7   -7.20   10.00
 -11  -1  14   52.39   23.30
 -11  -1  15  136.99   25.70
 -11   6   8   83.49    7.50
 -10  -3  16   11.80   30.80
 -10  -2  13   48.20   18.90
 -10   3   8   42.50    8.30
  -9  -4  14   69.19   26.30
  -9  -4  15    1.50   29.50
  -9  -4  16  -17.40   30.10
  -9  -3  12  189.38   19.00
  -9  17   3    2.70   10.90
  -9  18   3   93.19   15.20
  -9  19   3   26.70   16.20
  -9  20   3   14.90   17.30
  -9  21   3   54.89   21.00
  -9  22   3   10.30   20.30
  -8  -5  13  104.09   22.50
  -8  -5  14   17.60   25.80
  -8  -5  15    6.90   23.80
  -8  -5  16   46.30   26.40
  -8  -4  11   27.10   18.90
  -8   0   7 2126.39   14.00
  -8  16   2  178.38   11.60
  -8  17   2   50.39   13.20
  -8  22   2   -3.30   20.90
  -8  23   2   39.10   23.30
  -7  -6  13  110.89   25.00
  -7  -6  14  234.28   25.90
  -7  -6  15   47.30   30.10
  -7  -6  16    8.60   39.70
  -7  -5  11  208.98   14.70
  -7  -3   8  360.26   13.40
  -7  16   1    4.00   12.20
  -7  17   1  206.78   15.60
  -7  22   1    3.70   19.40
  -7  23   1   35.10   24.50
  -6  -7  14   28.40   26.50
  -6  -7  15   77.89   30.50
  -6  -5   9  129.79   15.20
  -6  -2   6  309.97   10.60
  -6  17   0  315.07   16.40
  -6  18   0   19.70   17.00
  -6  19   0   37.10   18.70
  -6  20   0   24.60   20.20
  -6  21   0    4.80   21.10
  -6  22   0   29.80   22.00
  -6  23   0   26.00   22.80
  -5  -7  11   16.40   17.30
  -5  -7  16    0.20   29.00
  -5  -6   9   91.79   12.30
  -4  -8  12   35.80   23.60
  -4  -8  13   39.90   22.30
  -4  -8  14   16.00   28.30
  -4  -8  15   24.70   32.10
  -4  -7   9  233.78   17.70
  -4   7   0  638.54    7.10
  -3  -8  10  859.71   24.00
  -3  -8  15   42.70   28.50
  -3  -7   8  791.22   16.10
  -3   8  -1  334.57    9.10
  -3  13  -2  744.93   12.40
  -3  26  -2  -13.30   34.00
  -2  -8   9  921.01   16.90
  -2  -7   7  138.19   13.60
  -2  -3   3  488.25    9.40
  -2  17  -3  124.09   17.10
  -2  18  -3  167.08   20.60
  -2  19  -3   96.39   22.60
  -2  20  -3  137.39   22.50
  -2  21  -3  195.48   24.40
  -2  22  -3   28.60   26.30
  -2  23  -3  110.39   21.20
  -1  -9  11   52.39   23.80
  -1  -9  12   19.00   26.10
  -1  -9  13    2.90   29.00
  -1  -8   8  724.13   15.00
  -1  -6   5  385.86   10.10
  -1  -5   4  323.47    8.90
   0  -9  10   28.10   20.20
   0  -9  11   33.50   22.70
   0  -9  12   -9.40   27.50
   0  -9  13   28.80   30.10
   0  -8   7  562.74   16.10
   0   5  -2  426.46    9.20
   0  15  -4  868.21   19.00
   0  16  -4  118.69   16.80
   0  23  -4   41.00   25.50
   0  24  -4   63.69   31.50
   0  25  -4   25.20   23.70
   1  -9   9   85.59   19.10
   1  -9  10   32.60   22.50
   1  -9  11    4.50   25.70
   1  -9  12   -3.30   30.40
   1  -7   5  439.46   13.00
   1  -4   2 1823.62   10.40
   1  11  -4   93.09    9.80
   2  -9  10   -5.90   23.90
   2  -9  11   24.20   27.40
   2   9  -4  102.19   13.50
   2  16  -5  293.87   19.30
   2  17  -5  235.78   20.70
   2  22  -5  101.29   24.80
   2  23  -5   61.19   29.80
   2  24  -5   14.30   24.60
   3  12  -5  125.39   10.40
   4  -8   7   81.19   14.10
   4  -5   2 1084.89    9.60
   5  -8   8  146.19   21.40
   5  -8   9   31.90   25.00
   5  -8  10   23.30   25.30
   5  -7   5  402.86   13.00
   5  -5   2   51.79    7.80
   5  16  -6   37.90   13.50
   5  17  -6   30.20   19.40
   5  18  -6   98.99   20.20
   5  19  -6   74.39   21.30
   5  20  -6   46.90   22.60
   5  21  -6   93.79   23.60
   5  22  -6    3.70   27.10
   5  23  -6   52.59   29.00
   5  24  -6   39.00   25.40
   6  -7   6   11.00   14.20
   6   5  -4  275.17    7.30
   6  14  -6  253.37   17.30
   6  15  -6   59.19   16.90
   6  24  -6   28.00   32.80
   6  25  -6   -3.40   40.00
   7   5  -4   15.80    8.80
   7   8  -5   68.89    9.30
   7  13  -6   82.89   16.20
   8  -6   6  135.69   17.50
   8  -6   7   99.19   20.00
   8  -6   8   14.60   23.40
   8  -4   2   55.29    6.40
   8   5  -4   68.39    9.10
   8   8  -5   39.90   11.70
   8  13  -6  206.98   19.50
   9  -5   6   18.20   17.30
   9  -5   7   14.90   19.40
   9  -4   3  186.38    9.20
   9  13  -6   66.29   19.80
  10  -4   6   29.30   21.00
  10   2  -2  755.72    6.30
  10   6  -4  177.28    9.90
  10   9  -5   50.39   13.50
  10  14  -6  -10.60   20.40
  11   7  -4  141.99   11.20
  11  10  -5   -4.30   16.20
  11  15  -6    4.00   16.80
  11  16  -6   43.50   26.40
  11  17  -6   20.30   23.20
  12   6  -3    4.40    9.90
  12  12  -5   29.00   17.80
  13  10  -4   17.00   16.50
  13  14  -5   10.20   21.90
  13  15  -5   38.20   23.50
  14  10  -3   12.70   16.80
  14  13  -4    8.40   22.90
 -14   8  13   -3.50   18.00
 -14  10  12    5.10   12.60
 -12   0  16   11.10   32.80
 -12   1  14   46.60   20.00
 -12  18   7    1.60   11.20
 -11  -2  16   42.40   29.00
 -11   0  12   31.20   17.60
 -11   1  11   36.90   14.60
 -11   4   9   28.80    9.10
 -10  -3  14   56.59   24.60
 -10  -3  15   15.10   20.70
 -10  -2  12   55.79   17.00
 -10  -1  11   12.00   16.00
 -10   0  10   11.10   13.50
  -9  -4  13   17.20   22.30
  -9  -2  10    2.90   14.80
  -9  -1   9  500.65   13.20
  -9   2   7  676.43    9.10
  -9   4   6   82.39    5.30
  -8  10   3   89.89    5.90
  -8  18   2  132.29   15.00
  -8  19   2   34.00   15.50
  -8  20   2  -14.80   17.40
  -8  21   2   17.70   19.90
  -7  -6  12  324.37   22.00
  -7  -5  10  666.73   18.20
  -7  -4   9  502.85   12.30
  -7  -2   7    1.30   10.80
  -7  18   1    5.40   15.40
  -7  19   1   23.60   17.40
  -7  20   1   93.49   18.70
  -7  21   1    9.60   18.90
  -6  -7  12  264.57   23.30
  -6  -7  13   21.50   18.50
  -6  -7  16   -1.90   34.90
  -6  -6  10  157.88   17.20
  -6   1   4  463.85    5.10
  -6  10   1   49.99    6.40
  -5  -8  13   14.10   22.50
  -5  -8  14    8.30   28.30
  -5  -8  15   36.30   31.50
  -5  -7  10  220.38   19.00
  -5  11   0  150.48   10.50
  -4  -8  11  175.88   15.40
  -4  12  -1  903.21   14.30
  -4  26  -1    1.80   27.80
  -3  -9  13   42.90   23.80
  -3  -8   9  471.65   18.40
  -3  -2   3 3619.34   11.80
  -3  14  -2  230.48   10.80
  -3  15  -2  499.55   15.40
  -3  24  -2   68.59   27.00
  -3  25  -2    6.00   22.40
  -2  -9  11  479.25   24.20
  -2  -9  12   65.99   18.60
  -2  -9  13   33.20   23.20
  -2  -9  14   29.20   33.60
  -2  -8   8 1148.79   19.50
  -2  10  -2   80.49   10.00
  -1  -9  10   94.89   15.30
  -1  -9  14   47.10   35.20
  -1  -7   6  441.56   11.20
  -1  -4   3  693.53    8.00
  -1   7  -2 1044.30    9.50
  -1  12  -3  204.08   10.50
  -1  26  -3   33.80   34.50
  -1  27  -3   12.40   25.60
   0  -9   9   67.09   17.00
   0  -9  14   27.10   38.80
   0   9  -3 1478.55   14.20
   0  17  -4   72.99   16.80
   0  18  -4  253.57   20.80
   0  19  -4  103.09   21.00
   0  20  -4   44.40   21.80
   0  21  -4   74.79   24.80
   0  22  -4  119.09   20.90
   1  -9  13   37.00   25.80
   1   7  -3 1602.74   13.80
   1  12  -4   53.09   13.50
   1  26  -4   43.60   33.20
   1  27  -4    1.40   35.70
   2  -9   8  258.07   18.30
   2  -9   9  137.79   17.20
   2  -9  12    6.10   23.60
   2  -9  13    1.00   33.40
   2  -8   6  285.67   14.40
   2  18  -5  141.79   15.80
   2  19  -5   55.19   16.10
   2  20  -5    6.40   16.50
   2  21  -5   63.59   18.80
   3  -9   9   -0.90   22.50
   3  -9  10   28.20   22.90
   3  -9  11   24.40   26.00
   3  -8   6   26.90   10.00
   3  -6   3   98.79    8.90
   3   8  -4 1267.67   14.50
   3  13  -5 1304.47   16.40
   3  14  -5  190.88   16.70
   3  25  -5   25.60   33.50
   3  26  -5   30.00   29.60
   4  -8   6  329.07   16.30
   4  -6   3  216.48    9.50
   4  11  -5  501.95   11.60
   5  -8   7   20.50   17.60
   5  -8  11   50.59   32.60
   5  -6   3  555.84   10.60
   5  -4   1  799.32    6.90
   5   3  -3  749.62    7.90
   5   6  -4  235.58   10.50
   5  10  -5  114.29   13.30
   6  -7   5  107.09   13.00
   6  -5   2   10.80    7.50
   6   9  -5   63.19   12.60
   6  16  -6   18.30   16.80
   6  17  -6   59.69   20.60
   6  18  -6    4.60   20.80
   6  19  -6   15.00   23.60
   6  20  -6   10.80   24.10
   6  21  -6   56.79   28.70
   6  22  -6   11.50   30.30
   6  23  -6    8.20   29.20
   7  -7   7   70.99   20.00
   7  -7   8  117.69   22.90
   7  -7   9   13.60   29.40
   7  -6   4   28.90   10.50
   7  14  -6   53.39   13.80
   7  15  -6   -6.20   20.20
   7  23  -6   33.20   32.60
   7  24  -6   21.20   37.50
   8  14  -6   72.69   18.70
   8  15  -6  150.78   19.30
   8  24  -6   13.20   40.60
   9  -5   5  287.27   15.20
   9   9  -5  483.75   14.90
   9  14  -6   21.30   15.60
   9  15  -6  115.19   22.40
   9  23  -6   -2.00   33.90
  10  -4   5   37.00   14.80
  10   4  -3  667.53    9.00
  10  15  -6   68.09   15.80
  10  16  -6   -1.60   23.10
  10  17  -6  108.39   22.30
  10  21  -6   -1.00   31.30
  10  22  -6   16.80   33.30
  11   3  -2   83.59    6.40
  11  11  -5  130.79   16.70
  11  18  -6   14.90   21.00
  11  19  -6    2.40   27.20
  11  20  -6    7.30   30.00
  12  -1   3    7.60   10.70
  12  13  -5   95.39   18.60
  13   8  -3   21.40   12.30
  13  11  -4   22.60   18.70
  13  16  -5   -7.80   27.30
  14   8  -2   76.19   13.60
 -13   2  15   20.90   25.80
 -13   3  14    0.30   21.20
 -13   4  13   28.00   17.70
 -13   7  11   13.20   11.70
 -12   0  15   17.60   24.40
 -12   1  13   36.90   17.40
 -12   2  12   23.50   16.70
 -12   5  10   42.90   11.00
 -11  -2  15   77.69   28.20
 -11  -1  13   27.90   21.50
 -11   2  10   88.99   11.70
 -10  -3  13   -0.10   19.50
 -10   1   9  164.68   11.40
  -9  -5  15   -5.00   33.00
  -9  -5  16   20.80   34.60
  -9  -3  11   14.00   13.70
  -8  -6  14   68.59   29.00
  -8  -6  15   21.40   29.00
  -8  -6  16    7.10   35.50
  -8  -5  12  222.48   16.00
  -8  -3   9  168.78   14.80
  -7  -7  14    8.40   25.60
  -7  -7  15   76.29   35.40
  -7  -7  16   58.79   38.90
  -7   1   5  938.21    7.40
  -7  10   2   55.99    6.70
  -6  -7  11   62.49   17.20
  -6  -1   5    7.60    7.00
  -5  -8  12   19.10   20.00
  -5  -8  16   -9.10   35.30
  -5  -6   8  664.83   15.70
  -5  -5   7 1315.07   15.90
  -5   1   3   26.00    4.40
  -4  -8  10  552.84   20.50
  -4  -6   7 1723.23   17.60
  -4  -5   6 3834.52   19.30
  -4   4   1  186.18    3.70
  -4  13  -1  396.26   13.40
  -4  25  -1   24.60   29.60
  -3  -9  11  336.97   24.10
  -3  -9  12   58.79   17.90
  -3  -9  14   15.50   23.80
  -3  -9  15   23.80   38.80
  -3  -6   6  267.17   14.10
  -3  16  -2   74.29   17.70
  -3  17  -2  244.58   18.80
  -3  18  -2   18.40   17.80
  -3  20  -2   43.30   19.20
  -3  21  -2  123.39   22.40
  -3  22  -2   20.90   23.80
  -3  23  -2  115.19   19.50
  -2  -9  10  483.55   18.30
  -2  -9  15   36.80   30.80
  -2  27  -2    2.70   32.80
  -1  -9   9  467.75   15.30
  -1  -8   7  211.58   10.70
  -1  13  -3  753.22   16.30
  -1  24  -3   72.39   28.00
  -1  25  -3   18.30   29.10
   0  -9   8   98.49   18.80
   0  -7   5  702.53   14.50
   0  -6   4  866.91   10.50
   1  -9   8   72.69   13.50
   1  -8   6   96.99   11.10
   1  13  -4   34.00   13.80
   1  24  -4   49.60   28.30
   1  25  -4    7.90   34.10
   2  10  -4  886.91   12.20
   3  -9   8  164.78   15.30
   3  -9  12  -13.40   26.00
   3  -7   4  173.38   11.00
   3  -5   2 2087.29   10.90
   3  15  -5 2076.69   24.10
   3  16  -5   60.19   17.80
   3  21  -5   81.29   22.70
   3  22  -5   -4.20   25.00
   3  23  -5  105.99   25.00
   3  24  -5    8.20   23.30
   4  -9   8   57.09   18.60
   4  -9   9   24.70   22.60
   4  -9  10   27.20   26.40
   4  -9  11   -4.20   29.70
   4  -7   4  121.89   12.20
   4  -4   1 2553.24    9.10
   4   7  -4  151.08   10.60
   4  12  -5  509.35   11.70
   4  25  -5    9.50   32.70
   4  26  -5   28.70   34.50
   5  -8   6  368.66   17.30
   5  11  -5  161.98   13.90
   6  -8   8   15.00   22.20
   6  -8   9   65.39   26.00
   6  -8  10   26.20   27.20
   6  -6   3   64.29   10.00
   6  -4   1   85.79    5.50
   6  10  -5  399.96   14.20
   7  -7   6  111.79   16.50
   7   9  -5  526.55   12.00
   7  16  -6  161.38   16.30
   7  17  -6    8.10   19.80
   7  18  -6  266.47   25.60
   7  19  -6   63.99   26.90
   7  20  -6  161.38   28.20
   7  21  -6    2.00   27.10
   7  22  -6   21.80   24.00
   8  -6   5   83.29   13.90
   8  -5   3   39.70    8.50
   8   1  -2   34.90    4.10
   8   3  -3   11.40    5.80
   8   9  -5 1293.57   14.20
   8  16  -6  120.19   19.70
   8  17  -6  379.86   26.20
   8  18  -6  176.18   27.60
   8  19  -6   57.39   28.60
   8  20  -6   96.39   30.90
   8  21  -6   49.10   32.30
   8  22  -6   12.40   29.40
   8  23  -6    5.60   28.80
   9   6  -4   28.20   10.30
   9  16  -6   32.30   17.30
   9  17  -6  230.88   25.90
   9  18  -6    6.60   26.50
   9  19  -6  175.28   29.60
   9  20  -6   13.60   33.00
   9  21  -6   48.90   33.60
   9  22  -6   -1.70   25.80
  10  -4   4   70.79   13.30
  10  -2   1  128.49    5.70
  10  10  -5  177.78   14.70
  10  18  -6   -3.80   18.90
  10  19  -6   41.20   20.00
  10  20  -6   59.69   23.90
  11  -3   5    6.20   16.20
  11  -1   1   95.49    5.20
  11   5  -3   23.30    7.80
  11  12  -5   11.40   17.40
  12   9  -4   16.30   12.70
  12  14  -5   15.90   21.30
  13   6  -2   48.50   10.30
  13  12  -4  -11.00   20.50
  14  11  -3   41.10   19.30
 -14   7  13   -1.50   18.30
 -14   9  12    9.50   13.10
 -13   5  12    7.80   15.00
 -13   9  10    3.90    8.40
 -12  -1  16   62.89   33.30
 -12   0  14   52.49   23.20
 -12   3  11   37.60   13.30
 -12   7   9   23.10    8.30
 -11  -2  14   19.00   26.30
 -11  14   6   67.69    8.10
 -10  -4  15   34.50   26.10
 -10  -4  16   11.80   25.60
 -10  12   5  245.88    7.50
  -9  -5  14   -0.30   19.40
  -9  -4  12   18.60   15.20
  -9   0   8  884.61   12.90
  -8  -6  13   -0.60   24.60
  -8  -5  11  516.75   21.50
  -8  -4  10  355.26   14.40
  -8  -2   8  239.18   12.70
  -7  -7  13   21.60   22.70
  -7  -6  11  195.68   15.40
  -7  -1   6   28.70    8.70
  -7   3   4  405.56    3.90
  -6  -8  13   68.69   25.70
  -6  -8  14   80.19   27.60
  -6  -8  15   13.60   24.60
  -6  -8  16    8.10   41.50
  -6  -6   9  190.68   16.10
  -6  -5   8  292.97   15.30
  -6  -4   7   64.19   11.90
  -6  11   1   68.89    8.80
  -5  -8  11  234.28   19.70
  -5  -7   9   96.39   16.80
  -5  -4   6  824.12   12.40
  -5  -1   4   82.89    6.60
  -5  12   0  949.80   12.90
  -5  25   0    9.40   29.90
  -5  26   0  -11.20   24.20
  -4  -9  12  313.17   23.30
  -4  -9  13   14.80   18.50
  -4  -9  14   25.80   21.20
  -4  -9  15  -17.10   27.80
  -4  -7   8   -3.00    9.70
  -4  -4   5  781.72   12.30
  -4  14  -1  776.42   15.80
  -4  23  -1    3.80   26.20
  -4  24  -1   54.29   25.30
  -3  -9  10  250.37   21.90
  -3  -7   7  784.12   12.60
  -3  -5   5 3444.86   15.60
  -3   2   1  891.11    1.90
  -3   9  -1  307.77   10.00
  -3  19  -2   74.79   14.70
  -2 -10  12   19.30   22.80
  -2 -10  13   52.59   29.10
  -2  -9   9  101.49   18.80
  -2  -7   6  477.05   14.90
  -2  -6   5 1437.26   16.30
  -2   6  -1 1725.43    8.60
  -2  11  -2  340.77   12.60
  -2  26  -2    5.60   33.50
  -1 -10  11   28.90   24.90
  -1 -10  12   90.49   25.40
  -1 -10  13   90.99   32.90
  -1 -10  14   -3.60   34.50
  -1  -9   8   42.70   17.20
  -1   4  -1  417.16    7.00
  -1  14  -3  261.37   11.50
  -1  15  -3  278.57   16.20
  -1  22  -3    0.20   26.10
  -1  23  -3  166.58   26.40
   0 -10  10   43.40   22.00
   0 -10  11    3.20   23.40
   0 -10  12   16.70   23.10
   0 -10  13   19.70   33.80
   0 -10  14   -2.20   35.90
   0  -8   6  644.84   14.60
   0  -5   3   60.19    7.70
   0  -2   1 2159.78    7.50
   0  10  -3  798.62   11.20
   0  27  -3   13.70   39.00
   1 -10  10   68.59   24.10
   1 -10  11   38.50   25.90
   1 -10  12   19.20   29.20
   1 -10  13    2.70   35.70
   1  -9   7    7.50   15.70
   1   4  -2  110.19    8.50
   1  14  -4  338.87   13.20
   1  15  -4  267.77   17.40
   1  22  -4   24.10   26.20
   1  23  -4   17.80   24.10
   2 -10  10   22.80   25.60
   2 -10  11   24.10   28.20
   2 -10  12   88.69   28.90
   2  -9   7   15.50   15.60
   2  -7   4  287.27   11.70
   2  -6   3   73.89   10.00
   2   6  -3  617.74   10.80
   2  11  -4  215.18   14.20
   2  26  -4   39.80   37.00
   2  27  -4    3.90   30.70
   3  -9   7   37.50   18.00
   3  -8   5  125.29   14.20
   3   9  -4  577.84   14.40
   3  17  -5   22.70   14.80
   3  18  -5  114.69   14.90
   3  19  -5   48.40   16.40
   3  20  -5   98.69   18.30
   4  -9   7   51.49   17.40
   4  -8   5  164.18   13.00
   4   4  -3 1384.86   10.30
   4  13  -5 1060.99   16.30
   4  14  -5  593.64   19.20
   4  23  -5  101.89   27.10
   4  24  -5   28.50   27.10
   5  -9   9  121.59   24.40
   5  -9  10    6.20   24.60
   5  -7   4  748.43   12.90
   5  12  -5  558.24   16.30
   5  25  -5    5.30   32.80
   5  26  -5   -3.30   34.70
   6  -8   7   66.19   18.30
   6   3  -3 1411.26    8.80
   6   6  -4  846.82   11.90
   7  -7   5    6.10   14.80
   7   3  -3  611.84    7.50
   7   6  -4  199.48    9.60
   7  10  -5  396.66   16.00
   8   6  -4  360.06   11.10
   8  10  -5  149.79   14.60
   9  -5   4  308.37   11.80
   9  10  -5  119.29   14.00
  10   7  -4  105.29   11.20
  10  11  -5    3.30   16.50
  11  -3   4   55.89   12.60
  11   8  -4   21.90   11.90
  11  13  -5   50.69   20.90
  12  10  -4   43.10   15.00
  12  15  -5   44.00   21.90
  12  16  -5    9.50   25.90
  12  17  -5   10.80   27.10
  12  18  -5    9.60   27.80
  13   9  -3  163.48   18.10
  13  13  -4    5.50   21.20
  14   9  -2   13.60   16.30
  14  12  -3   16.40   21.10
 -13   2  14   34.30   21.50
 -13   3  13   50.39   19.40
 -12  -1  15   60.49   27.50
 -11  -3  15   21.60   28.80
 -11  -3  16   38.80   23.60
 -11  -2  13   79.39   20.10
 -11  -1  12   49.40   19.70
 -11   0  11   32.90   14.90
 -10  -4  14    3.40   22.70
 -10  -3  12   -9.70   18.90
 -10  -2  11  141.39   17.40
 -10  -1  10   52.69   13.70
  -9  -6  15   26.20   30.50
  -9  -6  16   34.50   35.40
  -9  -5  13    5.80   17.30
  -9  -3  10   42.70   15.00
  -9  11   4  124.99    6.30
  -8  -7  15  -11.40   31.80
  -8  -7  16   55.89   40.40
  -8  -6  12  146.69   22.80
  -8   1   6  768.42    8.10
  -7  -8  15   11.00   32.20
  -7  -8  16   21.50   35.00
  -7  -7  12   14.20   20.30
  -7  -5   9  135.99   15.60
  -7  -4   8   56.19   14.60
  -6  -8  12  -14.90   23.20
  -6  -7  10  283.47   19.00
  -6  25   1   24.80   28.90
  -5  -9  13   31.20   24.70
  -5  -9  14   27.40   21.50
  -5  -9  15    1.10   27.10
  -5  -8  10   58.19   18.40
  -5   7   1 2419.16    9.30
  -5  13   0   10.70   10.40
  -5  24   0   84.49   27.90
  -4  -9  11   81.19   16.50
  -4  -8   9  228.08   13.90
  -4   8   0  157.78    6.60
  -4  15  -1  144.69   14.30
  -4  16  -1  142.89   15.50
  -4  20  -1   83.29   18.60
  -4  21  -1   18.70   20.10
  -4  22  -1  142.19   21.60
  -3 -10  12   77.79   22.80
  -3 -10  13   32.40   27.50
  -3 -10  14   34.50   33.10
  -3 -10  15   31.30   36.30
  -3  -8   8  138.59   12.00
  -3   5   0  838.62    6.60
  -3  27  -1    2.40   38.10
  -2 -10  11   22.60   19.80
  -2 -10  14  120.09   27.70
  -2  -8   7  108.89   10.30
  -2  -5   4 1250.47   12.30
  -2  12  -2  682.83   12.90
  -2  25  -2   41.40   27.80
  -1 -10  10   13.10   19.30
  -1  -1   1  157.78    4.40
  -1   8  -2  168.08    7.90
  -1  16  -3  250.97   13.60
  -1  17  -3  297.87   17.50
  -1  18  -3  183.48   20.20
  -1  19  -3   52.69   20.20
  -1  20  -3   25.30   18.30
  -1  21  -3  196.88   18.80
   0 -10   9  165.98   20.00
   0  -9   7  244.48   17.20
   0  11  -3  174.38   12.90
   0  25  -3   41.00   28.70
   0  26  -3   26.80   30.00
   1 -10   9   -8.30   18.20
   1  -1   0 1013.50    2.60
   1   8  -3  437.36    9.30
   1  16  -4  246.68   14.60
   1  17  -4  166.48   17.00
   1  18  -4   98.49   18.50
   1  19  -4   24.60   18.60
   1  20  -4   73.39   20.40
   1  21  -4   15.20   17.30
   2 -10   9   47.80   19.10
   2  -8   5   74.99    9.90
   2  -5   2  282.27    8.00
   2  12  -4   93.99   13.90
   2  24  -4    9.60   29.50
   2  25  -4   56.99   29.90
   3 -10   9  150.68   23.10
   3 -10  10    7.00   26.50
   3 -10  11   17.20   28.60
   3 -10  12   42.70   32.60
   3   2  -2 2812.92    8.80
   3   5  -3  456.95   10.10
   3  27  -4    2.20   39.50
   4   8  -4  292.87   12.20
   4  15  -5  258.77   14.20
   4  16  -5  258.17   20.80
   4  17  -5   11.50   20.40
   4  18  -5  167.98   19.50
   4  19  -5   49.80   20.80
   4  20  -5  126.39   23.80
   4  21  -5  110.29   25.10
   4  22  -5   43.80   18.80
   5  -9   8   32.80   19.00
   5  -8   5  137.39   13.30
   5   1  -2  804.52    5.60
   5   7  -4   18.80   10.70
   5  13  -5  310.87   17.30
   5  23  -5   25.90   27.50
   5  24  -5   29.00   28.80
   6  -8   6  294.77   17.70
   6  -7   4  376.66   12.50
   6  11  -5    8.70   10.50
   6  25  -5    2.10   39.30
   7  -8   8   16.00   20.90
   7  -8   9   29.90   24.60
   7  -5   2   28.60    6.70
   7  -4   1   64.09    5.90
   7  11  -5  672.63   17.00
   8  -7   7   48.40   20.30
   8  -7   8   26.70   23.90
   8  -6   4   68.19   10.90
   8  11  -5  301.27   15.70
   9  -6   6   14.30   17.30
   9  -6   7  -10.50   20.50
   9  11  -5  214.28   16.00
  10  -5   6   15.80   20.00
  10  -3   2  181.28    7.70
  10  12  -5  291.07   18.70
  11  -2   2  218.58    8.30
  11  14  -5   71.09   21.50
  11  15  -5   24.70   21.20
  12   3  -1   75.19    6.50
  12   7  -3   11.60   10.00
  13  14  -4    0.50   22.90
  14   7  -1    7.50   11.80
 -14   5  14   27.50   20.40
 -13   1  15   -3.50   22.80
 -13   4  12  167.88   16.90
 -13   6  11   26.00   11.90
 -12  -2  16    4.20   32.50
 -12  -1  14   18.20   21.00
 -12   0  13   -4.00   19.40
 -12   1  12   46.90   17.00
 -11  -3  14    9.80   23.80
 -11   3   9  117.79    9.30
 -11   5   8   98.19    7.60
 -11  15   6    5.20    8.60
 -11  20   6    7.30   16.90
 -10  -5  15  -24.50   29.40
 -10  -5  16  -17.10   26.70
 -10  -4  13  -12.60   21.80
 -10   2   8  238.58    8.40
  -9  -6  14   33.50   27.50
  -9  -5  12  136.49   21.70
  -9  -4  11  150.48   14.80
  -9  -2   9   10.40   12.60
  -8  -7  14    4.30   21.10
  -8  -1   7   65.29   10.00
  -8   3   5  528.35    5.30
  -8  11   3    5.70    6.20
  -7  -8  13   -4.60   23.80
  -7  -8  14   25.60   21.70
  -7  -7  11  193.88   19.60
  -7  -6  10  169.48   13.20
  -7  -3   7  328.27   11.20
  -7  11   2   71.59    6.40
  -7  25   2   -0.60   24.20
  -6  -9  14   26.00   32.00
  -6  -9  15    6.70   34.30
  -6  -9  16   25.60   41.80
  -6  -8  11   19.30   19.00
  -6  -3   6  187.38    9.80
  -6   3   3 1284.17    3.30
  -6  12   1  237.98    9.90
  -6  24   1   58.49   26.20
  -5  -9  12   -4.50   16.50
  -5  -3   5   60.39    8.90
  -5  14   0  551.44   13.00
  -5  22   0  293.27   25.00
  -5  23   0   13.90   19.30
  -4 -10  13    1.70   25.80
  -4 -10  14    2.30   28.00
  -4 -10  15   12.10   35.80
  -4  -9  10  135.19   20.80
  -4  -1   3   38.20    5.60
  -4  17  -1   35.10   13.10
  -4  18  -1   32.90   13.40
  -4  19  -1   32.30   13.70
  -3 -10  11    8.90   22.70
  -3  -9   9  148.59   13.70
  -3  -4   4 1586.24   10.90
  -3  10  -1  400.76   10.80
  -3  26  -1    9.30   32.00
  -2 -10  10   39.40   13.80
  -2  -9   8  769.02   18.90
  -2   3   0  742.53    4.50
  -2  13  -2  424.76   14.70
  -2  23  -2   52.69   26.30
  -2  24  -2   61.69   21.50
  -1 -10   9  301.37   19.60
  -1  -8   6  291.27   10.70
  -1  -7   5  259.17   10.10
  -1  -6   4  964.60   13.40
  -1  -3   2 6495.95   14.50
  -1  27  -2   -0.60   34.30
   0 -11  12   33.00   28.10
   0   6  -2  416.66    7.90
   0  12  -3  439.06   14.10
   0  24  -3   15.30   29.70
   1 -10   8   59.19   18.40
   1  -8   5  585.84   13.80
   1  -7   4 1640.44   12.30
   1  27  -3    9.10   41.00
   2 -10   8   23.20   18.50
   2  -9   6   59.29   15.00
   2   3  -2  570.94    6.10
   2  13  -4  958.50   17.00
   2  22  -4    1.20   22.00
   2  23  -4   70.89   25.50
   3 -10   8  109.59   21.00
   3  -9   6   43.80   15.10
   3  -4   1 1802.42    8.10
   3  10  -4  451.85   13.90
   3  25  -4   17.30   29.10
   3  26  -4   42.20   34.90
   4 -10   9    8.00   23.00
   4 -10  10   36.50   27.10
   4 -10  11   46.60   32.30
   4  -9   6    4.30   15.50
   5  -9   7    6.90   16.50
   5  14  -5   11.40   12.70
   5  15  -5  146.89   18.80
   5  20  -5  113.39   22.20
   5  21  -5   31.10   23.60
   5  22  -5  160.68   26.00
   6  -9   8   92.29   20.50
   6  -9   9   79.89   27.20
   6  -9  10   -8.20   27.60
   6   7  -4  613.24   11.20
   6  12  -5  195.48   11.70
   6  13  -5    1.10   15.10
   6  23  -5   -5.40   32.70
   6  24  -5   12.40   25.20
   7  -8   7  194.58   20.40
   7  -6   3    3.30    8.60
   7  12  -5  270.27   17.40
   7  24  -5   11.00   37.90
   7  25  -5   24.30   29.80
   8  -7   6   61.99   16.20
   8  12  -5   13.10   17.80
   8  24  -5   -4.00   41.10
   9  -4   2  229.28    8.10
   9  -3   1  116.09    5.30
   9   4  -3  153.28    7.50
   9   7  -4  281.97   11.30
   9  12  -5   74.99   18.40
   9  23  -5   12.20   31.00
  10   8  -4  351.86   13.60
  10  13  -5   82.09   17.00
  10  14  -5  126.89   20.00
  10  22  -5   -1.10   37.10
  11   6  -3  294.27   11.10
  11   9  -4    7.40   12.70
  11  16  -5   23.30   23.90
  11  17  -5    3.70   25.90
  11  18  -5  -16.10   27.70
  11  19  -5    4.60   27.00
  11  20  -5   10.30   28.80
  12   5  -2   -2.20    9.50
  12  11  -4   26.80   15.20
  13   5  -1   26.70    9.60
  13   7  -2   37.60   12.20
  13  10  -3   -9.10   17.20
  13  15  -4    4.60   22.30
  13  16  -4   10.20   27.40
  14  10  -2   52.19   19.40
 -14   6  13   41.10   17.00
 -14   8  12    6.70   11.90
 -13   1  14   13.90   20.00
 -12  -2  15   20.50   26.60
 -12   2  11  183.78   14.40
 -12   4  10  160.68   10.00
 -11  -4  15   13.40   25.90
 -11  -4  16    4.30   25.00
 -11   1  10  108.69   10.90
 -11  16   6   40.20   11.20
 -11  17   6    3.60   11.90
 -11  18   6    0.00   12.90
 -11  19   6    6.70   15.90
 -10  -5  14   -2.30   25.80
 -10   0   9  285.77   12.70
 -10   4   7   16.20    5.10
 -10  13   5   62.89    7.90
 -10  22   5   22.70   21.80
  -9  -7  16   15.80   32.40
  -9  -6  13   34.50   24.60
  -9   1   7  388.16    9.10
  -9  23   4    2.30   23.80
  -8  -8  16    0.60   35.80
  -8  -7  13  169.58   19.50
  -8  -6  11   64.09   20.70
  -8  -5  10   64.69   13.20
  -8  -4   9  187.98   14.10
  -8  24   3   24.10   26.20
  -7  23   2    0.40   22.30
  -7  24   2   19.70   24.30
  -6  -9  13   13.80   18.90
  -6  13   1  232.38   11.60
  -6  22   1   49.20   22.20
  -6  23   1   70.59   22.00
  -5 -10  14   20.80   30.90
  -5 -10  15   -8.00   36.50
  -5  -9  11   26.00   13.90
  -5  -7   8   79.79   14.10
  -5  -6   7   36.30   13.50
  -5  15   0  117.99   12.70
  -5  16   0  441.86   15.90
  -5  17   0  202.78   15.40
  -5  18   0   30.90   16.20
  -5  19   0   49.30   18.00
  -5  20   0   99.29   19.60
  -5  21   0   10.40   15.10
  -4 -10  12   11.00   18.00
  -4  -8   8   19.50   15.40
  -4  -7   7  822.02   15.60
  -4  -6   6   38.20   12.40
  -4  -3   4  139.29    8.30
  -4  26   0   -5.80   28.00
  -3 -10  10  773.22   23.70
  -3  -8   7  229.38   13.80
  -3  24  -1   87.79   23.60
  -3  25  -1   -6.60   26.00
  -2 -11  12   54.49   28.60
  -2 -11  13   43.80   30.00
  -2 -11  14   27.90   38.40
  -2 -10   9  526.75   21.80
  -2  14  -2  733.73   17.50
  -2  15  -2   55.29   13.80
  -2  20  -2   78.39   20.50
  -2  21  -2   49.20   23.20
  -2  22  -2  134.59   19.30
  -1 -11  11   15.70   25.30
  -1 -11  12   87.99   21.20
  -1 -11  13   -1.40   24.90
  -1 -11  14   23.20   36.40
  -1  -9   7  412.76   12.20
  -1   9  -2 1978.30   14.60
  -1  26  -2   23.10   33.50
   0 -11  10   21.50   23.90
   0 -11  11   29.90   20.30
   0 -11  13   35.10   25.80
   0 -10   8   73.99   13.20
   0  -4   2  301.17    8.90
   0  13  -3   20.40   13.50
   0  22  -3   37.40   25.80
   0  23  -3   26.90   19.60
   1 -11  10   43.60   26.00
   1 -11  11  153.98   22.20
   1 -11  12   16.30   23.70
   1 -11  13    4.40   30.80
   1  -9   6  821.12   13.70
   1  -6   3 1878.01   11.00
   1  -3   1 5084.29   10.00
   1   9  -3 1109.39   12.00
   1  26  -3   30.50   33.30
   2 -11  10   -3.70   25.30
   2 -11  11   45.60   29.40
   2 -11  12   75.29   33.70
   2 -10   7   12.00   15.70
   2   7  -3  633.34    9.40
   2  14  -4  184.98   11.90
   2  15  -4  588.94   18.80
   2  16  -4  181.48   17.40
   2  17  -4   18.20   18.00
   2  18  -4  181.68   19.50
   2  19  -4   53.39   19.10
   2  20  -4   56.69   21.30
   2  21  -4   83.59   18.30
   3  11  -4  226.68   14.10
   3  24  -4   62.49   29.90
   4 -10   8   71.59   20.30
   4   9  -4  524.45   13.40
   4  26  -4   39.30   35.60
   5 -10  10   38.40   24.70
   5  -9   6   35.40   16.10
   5  -3   0 1100.59    5.00
   5   4  -3 1145.69    9.90
   5   8  -4  224.38   11.20
   5  16  -5  176.78   13.60
   5  17  -5   58.89   14.80
   5  18  -5   14.50   14.60
   5  19  -5  104.59   16.30
   6  -9   7    8.20   19.90
   6  -8   5  325.87   14.00
   6  -3   0  847.12    4.80
   6   1  -2  710.83    5.30
   6  14  -5  151.58   16.60
   6  15  -5   24.00   17.10
   6  16  -5   46.50   17.00
   6  19  -5    3.50   21.90
   6  20  -5   72.99   25.70
   6  21  -5   22.50   24.90
   6  22  -5   16.40   22.70
   7  -8   6  107.39   17.60
   7  -7   4  219.08   11.20
   7   1  -2  203.98    4.30
   7   7  -4  643.24   12.50
   7  13  -5  108.89   17.20
   7  14  -5   51.99   16.90
   7  21  -5   46.10   25.80
   7  22  -5   -0.30   31.20
   7  23  -5    2.90   26.40
   8  -7   5  128.79   15.40
   8   7  -4  321.57   12.10
   8  13  -5   97.89   18.40
   8  21  -5   66.49   29.10
   8  22  -5   43.00   32.50
   8  23  -5   19.70   28.30
   9  -6   5   62.59   14.20
   9  -5   3   52.69    9.70
   9  13  -5   12.00   13.80
   9  14  -5   11.40   19.70
   9  15  -5   49.80   19.50
   9  20  -5   11.60   28.80
   9  21  -5   -1.20   32.30
   9  22  -5   16.20   30.90
  10  -5   5    8.70   14.10
  10  -4   3  568.24   12.00
  10   5  -3  357.76    8.90
  10  15  -5   51.59   14.90
  10  16  -5   40.20   23.20
  10  17  -5   14.10   23.60
  10  18  -5   13.60   25.90
  10  19  -5   44.10   27.50
  10  20  -5    1.10   28.30
  10  21  -5    4.20   25.70
  11  10  -4   51.69   15.70
  12  -2   4   43.80   12.50
  12   8  -3   11.00   11.20
  12  12  -4   40.70   17.00
  12  13  -4   69.89   17.70
  13  11  -3   22.00   18.10
 -14   4  14   12.20   20.60
 -14  11  11   19.70    8.40
 -13   0  15   40.90   24.70
 -13   2  13   79.09   19.40
 -13   8  10    4.60    7.60
 -13  15   9   22.40    8.20
 -12  -1  13   43.70   18.40
 -12   6   9    4.90    7.90
 -11  -3  13   11.80   22.10
 -11  -2  12   19.60   19.60
 -11  -1  11   26.30   16.40
 -10  -6  15    2.90   26.70
 -10  -6  16   31.50   33.10
 -10  -5  13   12.60   20.40
 -10  -4  12   71.79   19.50
 -10  -3  11   29.60   17.60
 -10  -2  10  106.69   13.60
 -10  21   5   15.60   20.40
  -9  -7  15   25.90   24.20
  -9  -5  11   50.39   18.00
  -9  -1   8  119.09   11.10
  -9  12   4   20.70    7.00
  -9  22   4    2.70   20.20
  -8  -8  14   33.30   29.90
  -8  -8  15   11.10   24.70
  -8  -7  12   57.69   22.50
  -8  -3   8  231.18   12.30
  -8  12   3    9.30    7.10
  -8  22   3   10.90   21.60
  -8  23   3    5.70   20.30
  -7  -9  14   27.30   31.60
  -7  -9  15  -17.60   26.90
  -7  -9  16    8.20   30.00
  -7  -8  12   45.10   17.10
  -7  -6   9  471.75   16.60
  -7  12   2  332.77    8.90
  -7  22   2   19.50   20.00
  -6 -10  15   10.20   31.60
  -6  -9  12   44.60   17.20
  -6  -8  10   96.09   17.60
  -6  -7   9  369.96   13.30
  -6  -6   8  356.96   12.00
  -6  -5   7  774.92   14.40
  -6  14   1  651.23   13.20
  -6  20   1  108.09   18.50
  -6  21   1   33.50   20.90
  -5 -10  12    0.60   23.20
  -5 -10  13   83.29   19.40
  -5  -9  10  237.08   19.90
  -5  -8   9   27.60   12.80
  -5  -5   6 1774.12   15.00
  -4 -11  14   20.70   29.50
  -4 -11  15   11.00   35.10
  -4 -10  11  184.98   17.10
  -4  -9   9  398.76   17.70
  -4   9   0 1197.88   10.60
  -4  25   0   24.20   26.30
  -3 -11  12   -3.10   25.20
  -3 -11  13   34.70   22.20
  -3 -11  14   13.40   24.90
  -3  -9   8  340.07   17.30
  -3  -7   6  325.97   10.80
  -3  11  -1  130.69   10.60
  -3  23  -1   20.40   24.80
  -2 -11  11   64.69   18.10
  -2  -8   6   40.20   13.80
  -2  -2   2 1480.95    6.90
  -2   7  -1  895.01    8.40
  -2  16  -2  124.69   12.50
  -2  17  -2  231.48   16.40
  -2  18  -2    5.30   16.50
  -2  19  -2  125.79   15.10
  -2  27  -1   60.69   35.80
  -1 -11  10   96.29   21.30
  -1 -10   8  657.83   16.20
  -1  24  -2   39.00   26.90
  -1  25  -2   39.10   29.40
   0 -11   9  108.09   22.00
   0  -9   6  685.03   15.70
   0  -8   5  936.01   12.10
   0  -7   4 1278.97   14.30
   0  14  -3  244.38   10.90
   0  15  -3  266.07   17.20
   0  16  -3   92.39   16.20
   0  17  -3  207.28   17.60
   0  18  -3   -2.20   17.70
   0  19  -3  162.38   21.30
   0  20  -3    6.80   19.20
   0  21  -3   13.10   17.20
   1 -11   9   49.90   21.20
   1 -10   7   31.90   15.90
   1  10  -3   54.69   13.00
   1  24  -3  -10.20   29.60
   1  25  -3   50.79   24.50
   2 -11   9   71.49   21.60
   2  27  -3   33.30   33.60
   3 -11   9    0.70   21.00
   3 -11  10   43.20   26.30
   3 -11  11   23.00   27.10
   3 -11  12   27.90   37.70
   3 -10   7   82.19   13.90
   3  -8   4  215.28   12.40
   3  -7   3  408.36   10.00
   3   6  -3  139.29    9.80
   3  12  -4 1098.09   17.30
   3  22  -4  373.26   26.00
   3  23  -4   16.60   20.50
   4 -10   7  113.79   19.40
   4  -8   4  223.68   12.80
   4  -7   3  119.19   10.00
   4   5  -3  390.96    9.40
   4  10  -4  356.46   13.70
   4  24  -4   73.19   26.70
   4  25  -4   18.00   24.60
   5 -10   8   45.00   21.60
   5 -10   9    5.00   19.50
   5  -7   3   61.09   10.00
   5  26  -4    1.00   33.80
   6   8  -4   12.90   10.20
   6  17  -5   12.30   15.30
   6  18  -5  122.29   17.60
   7  15  -5  142.09   15.10
   7  16  -5   47.20   20.50
   7  17  -5  216.58   22.40
   7  18  -5   65.29   24.20
   7  19  -5  108.49   23.20
   7  20  -5   40.40   19.90
   8  -8   8   21.00   24.80
   8   4  -3  207.88    7.30
   8  14  -5   28.40   14.00
   8  15  -5  235.48   20.60
   8  16  -5   37.90   22.10
   8  17  -5  183.48   24.10
   8  18  -5   32.70   25.60
   8  19  -5  262.37   28.60
   8  20  -5   11.60   21.80
   9   2  -2  587.64    6.80
   9   8  -4  169.58   12.40
   9  16  -5   74.19   16.50
   9  17  -5  101.69   22.80
   9  18  -5   87.99   24.10
   9  19  -5   76.99   20.50
  10   9  -4   76.69   13.00
  11  -4   5    4.80   15.10
  11  -3   3   53.99   10.00
  11   4  -2  204.98    8.20
  11  11  -4  165.38   17.80
  12  14  -4   19.00   20.70
  12  15  -4   49.70   23.60
  12  16  -4   11.50   23.50
  12  17  -4   12.10   24.70
  12  18  -4   -5.30   27.90
  13  12  -3    5.90   20.30
  14   6   0   -1.00   11.60
  14   8  -1   24.80   14.80
  14  11  -2   35.80   19.50
 -14   5  13    9.20   17.10
 -13   3  12    1.60   16.00
 -13   5  11  131.99   13.00
 -12  -3  15   16.90   27.40
 -12  -2  14   21.10   22.10
 -12   0  12  147.29   18.10
 -11  -5  16   -6.90   30.70
 -11  -4  14   -2.60   19.00
 -11   2   9  141.39   10.30
 -10  -6  14   13.50   23.20
 -10  14   5  134.09    9.30
 -10  19   5   37.00   15.40
 -10  20   5    5.80   16.90
  -9  -8  16   10.00   32.30
  -9  -7  14   19.70   20.80
  -9  -6  12   56.89   19.70
  -9  -4  10   36.70   12.90
  -9  -3   9   36.10   12.50
  -9   3   6  230.88    5.80
  -9  13   4   71.89    8.80
  -9  21   4   35.70   19.00
  -8  -9  16  -10.50   36.10
  -8  -8  13   24.60   28.00
  -8  21   3    3.60   20.20
  -7  -9  13   46.10   25.10
  -7  -8  11  413.56   22.00
  -7  -7  10  342.97   14.40
  -7  -5   8  326.27   15.80
  -7  -2   6  926.31   11.10
  -7  13   2  134.49    9.20
  -7  20   2   13.50   17.40
  -7  21   2   -0.10   19.50
  -6 -10  13    6.00   27.50
  -6 -10  14   18.00   23.10
  -6  -9  11  120.59   19.90
  -6  -2   5  593.24    9.60
  -6  15   1   64.19   12.60
  -6  16   1  213.08   14.00
  -6  17   1  171.88   15.10
  -6  18   1   15.10   15.60
  -6  19   1  189.18   18.10
  -5 -11  15   -8.80   34.00
  -5  26   1    9.40   27.90
  -4 -11  12   92.19   25.70
  -4 -11  13   40.30   22.10
  -4 -10  10  454.15   22.50
  -4  -5   5 2708.43   16.10
  -4  24   0   73.39   27.40
  -3 -11  11  153.88   23.00
  -3 -10   9  959.60   21.00
  -3  -6   5  493.65   10.10
  -3  12  -1  693.33   13.60
  -3  21  -1   16.10   22.40
  -3  22  -1  227.98   23.00
  -2 -12  13   11.90   30.10
  -2 -12  14   77.89   34.90
  -2 -11  10  287.57   15.80
  -2 -10   8  631.84   19.20
  -2  -9   7  548.65   12.30
  -2  -7   5  725.23   14.40
  -2  -4   3 2826.82   11.40
  -2  26  -1  -15.30   32.40
  -1 -12  12   52.89   29.70
  -1 -12  13    9.30   36.10
  -1 -12  14   -0.50   41.20
  -1 -11   9  282.07   19.80
  -1  -5   3 1222.98    9.30
  -1  10  -2  153.48    8.20
  -1  23  -2  114.59   27.20
   0 -12  11   62.39   25.20
   0 -12  12   14.80   32.40
   0 -12  13   64.49   38.40
   0 -10   7  539.15   14.10
   0   3  -1 1682.83    7.90
   0   7  -2 2847.71   12.90
   0  26  -2   21.30   29.40
   0  27  -2   75.39   29.20
   1 -12  11  149.39   27.50
   1 -12  12  -13.00   33.80
   1 -12  13    1.30   31.90
   1 -11   8  356.66   19.50
   1  -5   2  113.29    8.30
   1   5  -2 1519.45    9.10
   1  11  -3  215.58   13.80
   1  22  -3   35.30   22.90
   1  23  -3  116.99   24.80
   2 -11   8  503.65   23.00
   2  -9   5  121.39   13.90
   2  -8   4  851.91   13.30
   2   8  -3  294.07   12.30
   2  25  -3   40.00   29.20
   2  26  -3   14.20   26.30
   3  -9   5   38.20   10.10
   3  13  -4  190.48   10.40
   3  14  -4  522.35   17.20
   3  15  -4  157.08   17.30
   3  18  -4  163.48   19.80
   3  19  -4  101.39   21.00
   3  20  -4  105.79   21.10
   3  21  -4   84.39   18.50
   3  27  -3  -10.30   39.40
   4 -11   9   -7.70   22.40
   4 -11  10   11.20   27.40
   4 -11  11   27.50   31.60
   4  -9   5  984.60   17.60
   4  -6   2  227.58    8.10
   4  11  -4  201.88   13.90
   4  22  -4   94.39   23.40
   4  23  -4   30.30   25.70
   5 -10   7   39.60   19.10
   5  -8   4   33.90   10.60
   5  -6   2  310.77    8.30
   5   9  -4   57.49    9.10
   5  24  -4   30.10   32.30
   5  25  -4   12.30   25.80
   6 -10   9   31.40   24.00
   6  -9   6   20.50   18.20
   6  -7   3  672.73   12.40
   6   4  -3  444.66    7.80
   6  25  -4   43.50   38.90
   7  -9   8  131.99   24.60
   7  -9   9    7.60   24.40
   7  -8   5  254.27   14.70
   7   4  -3   96.19    7.40
   7   8  -4  211.48   12.90
   7  25  -4   38.30   35.20
   8  -8   7   11.80   20.70
   8  -6   3   43.60    9.90
   8  -5   2    6.30    6.90
   8   8  -4  212.58   11.70
   9  -7   6   35.10   19.10
   9  -7   7   11.10   21.00
   9  -6   4  110.09   11.40
   9   0  -1   19.50    2.80
   9   9  -4   31.50   12.70
  10  -5   4  156.48   13.00
  10   3  -2   35.80    6.60
  10  10  -4   58.09   14.40
  11   2  -1   94.49    6.10
  11   7  -3   32.50   10.30
  11  12  -4   43.90   19.50
  12   9  -3   -1.60   13.90
  13   8  -2   16.20   13.30
  13  13  -3   13.90   20.50
 -14   3  14   14.80   21.20
 -14   7  12   -0.10   12.00
 -13  -1  15    8.20   27.10
 -13   0  14   31.90   20.60
 -13   1  13   19.40   19.50
 -13  16   9    0.30    9.80
 -12   1  11   43.10   14.80
 -12   3  10   61.39   11.10
 -11  -5  15   25.20   22.20
 -11  -4  13  118.79   21.20
 -11  -3  12  105.89   18.50
 -11   0  10   17.50   12.50
 -10  -7  16   26.10   33.60
 -10  -1   9  167.58   12.90
 -10   1   8    6.40    8.30
 -10  15   5   46.90   10.20
 -10  16   5   41.40   11.80
 -10  17   5   13.90   13.10
 -10  18   5   15.10   13.00
  -9  -8  15   19.00   33.80
  -9  -7  13   28.60   18.70
  -9  14   4   16.50    9.40
  -9  19   4    9.80   17.10
  -9  20   4   21.00   17.40
  -8  -9  14   42.70   27.90
  -8  -9  15   -4.40   30.80
  -8  -7  11  244.48   20.20
  -8  -6  10  141.39   13.60
  -8  -5   9   70.29   15.50
  -8  -2   7  657.63   12.30
  -8   0   6 1429.46   10.00
  -8  13   3   10.20    7.60
  -8  19   3   17.90   14.40
  -8  20   3   31.10   17.70
  -7 -10  15   16.40   38.30
  -7  -9  12  186.98   25.00
  -7  -4   7   42.70   10.90
  -7   0   5  479.55    7.10
  -7  14   2  305.77   10.70
  -7  15   2   67.59   10.70
  -7  16   2  102.19   11.20
  -7  17   2   -8.80   14.50
  -7  18   2   -6.40   15.60
  -7  19   2   -0.50   16.80
  -6 -10  12   16.00   23.90
  -6  -4   6  112.39   11.10
  -6   0   4   11.70    5.40
  -6   7   2  775.72    5.70
  -5 -11  13   28.00   26.60
  -5 -11  14   36.70   24.50
  -5 -10  11  100.79   16.40
  -5  -8   8  129.19   15.00
  -5   8   1  171.48    6.10
  -5  25   1   32.50   26.00
  -4 -11  11  150.08   21.90
  -4  10   0  334.87    9.80
  -4  23   0   58.69   24.90
  -3 -12  13  -12.70   31.10
  -3 -12  14   15.80   34.00
  -3 -11  10  110.59   20.90
  -3  -3   3  109.39    8.40
  -3  13  -1   37.00   11.70
  -3  14  -1  671.63   16.50
  -3  18  -1   13.90   16.60
  -3  19  -1   -0.30   19.50
  -3  20  -1   65.79   19.90
  -3  27   0   -3.30   32.50
  -2 -12  12   10.10   25.90
  -2 -11   9   35.30   19.70
  -2   8  -1  463.65    9.30
  -2  25  -1   38.00   28.80
  -1 -12  11   52.29   24.10
  -1 -10   7   50.99   16.00
  -1  -9   6  420.36   11.30
  -1  -8   5  901.01   15.50
  -1   5  -1 1417.66    7.80
  -1  11  -2  130.59    9.20
  -1  21  -2   16.90   22.20
  -1  22  -2    2.30   18.30
   0 -12  10   62.89   24.80
   0 -11   8    5.00   17.80
   0  -6   3   66.69   10.20
   0  25  -2   29.60   33.10
   1 -12  10  247.08   27.10
   1  -9   5  589.84   15.00
   1  12  -3  134.59   13.60
   1  20  -3   32.00   19.50
   1  21  -3   78.09   22.40
   1  27  -2   73.69   35.30
   2 -12  10  139.29   27.40
   2 -12  11    6.00   26.60
   2 -12  12    4.20   31.50
   2 -10   6  234.68   16.20
   2  -7   3 1178.08   12.50
   2  24  -3   48.50   32.20
   3 -11   8  108.89   15.80
   3 -10   6  186.58   16.10
   3  -6   2  613.14    9.20
   3  16  -4  476.65   15.60
   3  17  -4   42.10   14.30
   3  26  -3   16.50   36.60
   4 -11   8    5.40   20.60
   4 -10   6   87.59   17.90
   4  12  -4  816.32   16.50
   4  20  -4  166.98   23.00
   4  21  -4   62.89   22.90
   4  27  -3   13.30   40.70
   5 -11  10   20.40   26.60
   5  -9   5  562.74   15.30
   5  -1  -1  571.24    1.70
   5  10  -4  335.57   14.10
   5  22  -4   77.99   24.00
   5  23  -4   16.40   26.70
   6 -10   8   28.90   22.90
   6  -8   4  153.38   11.80
   6  -6   2  515.15    8.00
   6   9  -4  559.24   13.40
   6  23  -4   41.30   29.10
   6  24  -4   10.00   29.70
   7  -9   7   56.59   17.60
   7   9  -4  519.25   14.50
   7  24  -4   16.60   38.30
   8  -8   6   62.59   16.50
   8  -7   4   27.50   11.70
   8  -4   1   49.50    5.50
   8   9  -4  225.28   13.70
   8  24  -4  -10.40   38.80
   9   5  -3  276.87    9.50
   9  10  -4  113.99   13.10
   9  23  -4   39.90   35.00
  10  -6   6    5.70   19.70
  10   6  -3  227.78    9.50
  10  11  -4  179.48   15.90
  10  21  -4   20.30   31.50
  10  22  -4   34.10   36.70
  11  -4   4    4.50   12.50
  11  13  -4  243.88   16.40
  11  14  -4   24.60   21.40
  11  15  -4   65.99   24.40
  11  16  -4    7.60   25.60
  11  17  -4   12.00   27.00
  11  18  -4   18.90   28.40
  11  19  -4    6.10   30.10
  11  20  -4   -1.10   23.40
  12   6  -2   80.09    9.70
  12  10  -3  106.89   15.60
  13   6  -1   52.19   12.30
  13   9  -2  136.79   17.30
  13  14  -3    6.00   21.30
  13  15  -3   14.50   25.30
  14   9  -1   13.90   18.60
 -14   4  13   39.10   19.50
 -14  10  11   10.60    8.30
 -13   2  12  114.09   18.30
 -12  -4  15   38.30   26.60
 -12  -3  14   21.40   25.80
 -12  -2  13   10.50   20.60
 -12  -1  12   26.10   16.90
 -11  -5  14  -10.80   25.80
 -11  -2  11  141.99   17.10
 -11   4   8   14.50    7.50
 -10  -7  15   -4.80   23.60
 -10  -6  13   16.40   23.50
 -10  -5  12  -10.80   15.00
 -10  -4  11   39.70   13.50
 -10  -3  10  116.99   14.60
  -9  -8  14   38.50   27.30
  -9  -6  11  176.88   20.70
  -9  -2   8  734.63   12.40
  -9  15   4   29.70   10.60
  -9  16   4   84.09   12.00
  -9  17   4   77.59   11.90
  -9  18   4   60.29   13.50
  -8  -8  12   78.09   17.30
  -8  -4   8   39.80   13.10
  -8  14   3   17.40    8.80
  -8  15   3   65.99   10.30
  -8  16   3   77.29   11.40
  -8  17   3   19.70   12.30
  -8  18   3   58.79   15.20
  -7 -10  13   12.50   24.40
  -7 -10  14   25.80   23.50
  -7  25   3    7.80   24.70
  -6 -11  14    4.80   31.80
  -6 -11  15   34.50   28.70
  -6  -9  10   -0.90   18.70
  -6  -8   9   75.99   12.50
  -6  -7   8   32.30   14.30
  -6  25   2   -6.10   24.80
  -5 -11  12   32.60   22.50
  -5 -10  10    6.90   18.80
  -5  -9   9   -0.60   13.30
  -5  -7   7  215.28   13.90
  -5  -4   5 2343.77   14.30
  -5  -2   4 1408.16    9.70
  -5  23   1  100.29   24.00
  -5  24   1   29.30   20.70
  -4 -12  13    8.70   28.80
  -4 -12  14   12.20   25.50
  -4 -12  15   -3.90   29.30
  -4 -10   9   32.90   19.00
  -4  -9   8  256.87   13.20
  -4  -8   7   67.69    9.90
  -4   1   2  135.19    2.80
  -4  21   0   90.99   20.70
  -4  22   0  146.29   17.80
  -3 -12  12   26.50   18.70
  -3 -10   8   74.39   16.90
  -3  -9   7  578.14   16.00
  -3  -5   4 2328.97   14.40
  -3   6   0   22.00    6.00
  -3  15  -1   67.49   10.10
  -3  16  -1  542.95   13.50
  -3  17  -1  143.19   13.80
  -3  26   0  -12.10   28.10
  -2 -12  11    9.10   17.80
  -2  -6   4  655.43    9.90
  -2  24  -1    4.00   20.00
  -1 -12  10   69.19   17.40
  -1 -11   8   35.60   18.10
  -1  -7   4  170.28   12.50
  -1  12  -2  120.29    9.90
  -1  13  -2  122.39   13.70
  -1  19  -2  183.98   21.20
  -1  20  -2  101.79   16.10
  -1  27  -1   34.10   26.30
   0 -12   9    1.10   19.30
   0   8  -2   21.70   10.80
   0  24  -2   -0.10   28.60
   1 -12   9   90.59   21.90
   1 -11   7  279.37   17.00
   1 -10   6  118.49   11.10
   1  -8   4 1533.25   12.50
   1  13  -3   97.89    9.90
   1  14  -3   15.40   13.30
   1  15  -3  226.48   16.90
   1  16  -3   43.00   17.30
   1  17  -3  216.98   18.80
   1  18  -3   63.79   18.30
   1  19  -3   83.39   14.20
   1  26  -2   27.20   32.10
   2 -12   9  313.57   25.10
   2 -11   7  255.07   19.70
   2  -4   1 1614.04    7.20
   2  -2   0  152.88    3.10
   2   4  -2  579.84    8.90
   2   9  -3 1244.28   12.80
   2  22  -3   12.40   22.20
   2  23  -3   10.40   19.10
   3 -12  10   13.60   26.20
   3 -12  11   42.70   23.90
   3 -11   7  193.98   19.80
   3   7  -3   28.40    7.60
   3  25  -3   10.60   28.30
   4  -3   0 1444.66    5.20
   4   2  -2 1147.69    6.80
   4   6  -3 1332.87   11.70
   4  13  -4   21.60    9.90
   4  14  -4  999.70   19.10
   4  15  -4   29.40   16.90
   4  16  -4  463.85   20.10
   4  17  -4   43.70   19.70
   4  18  -4   18.80   19.40
   4  19  -4   91.09   16.70
   4  26  -3   16.40   35.10
   5 -11   9   76.19   25.70
   5 -10   6  128.19   17.70
   5   5  -3  717.53   10.00
   5  11  -4  100.29   13.40
   5  20  -4   73.59   22.80
   5  21  -4   -0.90   22.00
   6 -10   7  139.89   21.20
   6  -9   5   55.59   13.40
   6  10  -4   60.39   14.00
   6  22  -4   66.79   30.10
   7  -9   6   15.00   17.30
   7  -3   0  222.08    3.70
   7  10  -4  135.49   13.80
   7  22  -4    9.60   31.30
   7  23  -4   -0.90   25.20
   8   5  -3   87.79    9.20
   8  10  -4  404.26   15.40
   8  22  -4    8.10   32.90
   8  23  -4   16.00   25.80
   9  -7   5    8.90   15.50
   9  11  -4  116.69   14.40
   9  21  -4   42.90   32.70
   9  22  -4   29.10   24.40
  10   1  -1  110.29    4.40
  10  12  -4    0.70   15.40
  10  13  -4  228.78   19.00
  10  18  -4   43.30   24.20
  10  19  -4   34.90   27.50
  10  20  -4   10.30   28.30
  11   8  -3   47.40   11.70
  12   2   0   50.49    6.20
  12   4  -1   37.80    9.40
  12  11  -3    5.20   16.80
  13   4   0   24.10    9.30
 -14   2  14   -8.40   21.50
 -14   6  12   36.60   13.50
 -13  -2  15   18.20   28.10
 -13  -1  14   14.80   24.60
 -13   0  13   -8.30   20.40
 -13   4  11   91.69   13.20
 -13   7  10   30.60    8.50
 -12   5   9   99.09    8.80
 -11  -6  15   20.40   27.70
 -10  -8  16   18.00   37.60
 -10  -7  14   34.20   23.80
 -10   3   7  475.75    7.10
  -9  -9  15   -6.30   33.70
  -9  -8  13    0.20   26.40
  -9  -7  12   67.99   15.80
  -9  -5  10   56.99   13.60
  -9   0   7  424.56    9.50
  -8 -10  15   30.50   38.00
  -8  -9  13   33.90   21.20
  -7 -11  15   43.20   34.10
  -7  -9  11   38.50   21.00
  -7  -8  10   84.39   13.90
  -7  -7   9   77.39   12.60
  -7  -6   8  119.99   15.50
  -7  24   3   35.20   25.40
  -6 -11  13   69.89   21.40
  -6 -10  11   83.99   20.20
  -6  -6   7  126.29   13.10
  -6  24   2   16.90   23.10
  -5 -12  14   -3.50   30.40
  -5 -12  15   30.30   29.40
  -5 -11  11   21.20   21.60
  -5  -6   6  364.96   11.80
  -5   9   1 1276.27   10.20
  -5  22   1   45.60   23.40
  -4 -12  12   70.29   23.20
  -4 -11  10   78.29   18.60
  -4  -7   6 1646.74   14.20
  -4  11   0  693.23   10.80
  -4  19   0  132.79   17.70
  -4  20   0   78.09   20.10
  -4  26   1   -4.60   27.40
  -3 -13  14   32.70   35.80
  -3 -12  11  109.69   17.90
  -3 -11   9  184.68   21.60
  -3  -8   6  220.58   10.60
  -3  25   0   14.60   24.50
  -2 -13  12   -5.90   28.50
  -2 -13  13   56.19   34.70
  -2 -13  14   10.10   36.60
  -2 -12  10   18.30   15.50
  -2 -10   7    9.80   15.10
  -2  -9   6  288.17   14.60
  -2   9  -1  162.88    9.90
  -2  22  -1  135.99   24.40
  -2  23  -1   -4.60   19.50
  -1 -13  12   20.40   29.40
  -1 -13  13   57.79   28.10
  -1 -12   9   -7.20   18.80
  -1  14  -2  323.27   12.50
  -1  15  -2  154.48   11.40
  -1  16  -2  157.08   15.10
  -1  17  -2  189.28   13.50
  -1  18  -2   48.50   13.30
  -1  26  -1   -3.20   24.10
   0 -13  11   18.00   28.80
   0 -13  12   66.39   24.10
   0 -13  13    6.00   30.10
   0 -11   7  292.37   17.00
   0 -10   6   43.40    9.90
   0  -9   5  -10.70   12.30
   0  22  -2   18.60   22.50
   0  23  -2    8.30   19.50
   1 -13  11   67.39   32.10
   1 -13  12   37.10   34.80
   1  -7   3 1323.67   13.10
   1   6  -2   96.69    9.80
   1  25  -2   38.80   31.90
   2 -13  12   24.20   33.00
   2  10  -3  642.94   11.50
   2  21  -3   49.10   22.00
   2  27  -2   71.59   34.10
   3 -12   9  163.88   18.20
   3   3  -2   28.90    6.20
   3   8  -3  490.95   12.00
   3  23  -3    4.70   25.40
   3  24  -3   22.90   20.90
   4 -12  10    1.00   28.20
   4 -12  11   11.20   29.40
   4 -11   7  164.18   17.90
   4  25  -3  -49.99   27.90
   5 -11   8    5.10   17.40
   5  -5   1  320.27    5.90
   5  12  -4 1137.69   14.30
   5  13  -4   80.29   16.50
   5  14  -4  406.96   18.10
   5  15  -4  215.48   17.90
   5  16  -4  188.88   17.60
   5  17  -4   33.30   19.30
   5  18  -4   43.40   20.30
   5  19  -4   -1.30   16.00
   5  26  -3   37.10   33.40
   6   5  -3  183.38    9.10
   6  11  -4  204.88   13.90
   6  12  -4   16.70   13.70
   6  19  -4  194.68   23.00
   6  20  -4  100.59   25.10
   6  21  -4   92.59   20.50
   7 -10   8    3.00   24.80
   7 -10   9   18.70   27.80
   7  -8   4   33.40   11.90
   7  -7   3  711.13   11.00
   7  -6   2  172.68    8.90
   7   5  -3  555.04    9.60
   7  11  -4  257.07   15.40
   7  20  -4   26.60   27.20
   7  21  -4   13.60   24.80
   8  -9   7   35.30   21.10
   8  -9   8    3.00   25.60
   8  -8   5  105.19   14.30
   8   2  -2  125.99    5.30
   8  11  -4  161.88   15.60
   8  20  -4   26.90   29.40
   8  21  -4  -20.00   23.20
   9  -8   7   10.50   21.50
   9   6  -3  122.49    9.90
   9  12  -4   21.80   17.60
   9  13  -4   76.49   17.40
   9  18  -4   51.19   24.50
   9  19  -4  -10.80   27.40
   9  20  -4   24.20   23.30
  10  -6   5   46.70   14.40
  10   7  -3  110.49   10.80
  10  14  -4    2.80   13.70
  10  15  -4  167.38   19.50
  10  16  -4   13.10   20.30
  10  17  -4   14.40   17.70
  11   5  -2  122.89   10.10
  11   9  -3   49.80   13.80
  12  -2   3    5.50    8.30
  12   7  -2   26.80   12.20
  12  12  -3  174.38   19.40
  12  13  -3   -8.50   19.40
  12  14  -3   26.60   22.90
  12  17  -3  -12.60   25.70
  12  18  -3   33.40   31.70
  13  10  -2   54.29   17.40
 -12  -4  14   30.30   26.10
 -12  -3  13  103.39   21.50
 -12   0  11   24.40   15.30
 -12   2  10   45.80   11.30
 -11  -6  14    8.10   26.70
 -11  -5  13   62.39   23.50
 -11  -4  12    5.00   20.70
 -11  -1  10  108.89   13.30
 -11   1   9    4.10    9.30
 -10  -8  15   71.99   29.60
 -10  -7  13   51.59   21.80
 -10  -6  12   97.99   21.40
 -10  -5  11  140.79   17.90
 -10  -2   9   25.20   11.80
  -9  -9  14   31.60   33.00
  -9  -4   9   16.40   13.00
  -8 -10  14   26.10   29.10
  -8  -9  12  -24.40   25.10
  -8  -8  11  260.07   15.80
  -8  -7  10  392.56   15.50
  -8  -6   9  236.28   17.10
  -8  24   4    6.10   24.70
  -7 -11  14   29.30   29.70
  -7 -10  12   13.80   18.00
  -6 -12  14   15.20   29.70
  -6 -12  15    6.90   36.20
  -6 -11  12    4.60   23.60
  -6  23   2   47.00   22.80
  -5 -12  13   26.00   21.50
  -5  21   1  179.28   20.70
  -4 -13  14   -8.10   38.30
  -4 -12  11    2.30   22.40
  -4  -4   4 2949.80   12.60
  -4  12   0  350.16    9.10
  -4  13   0  533.35   13.90
  -4  14   0  928.81   14.90
  -4  15   0  437.56   14.70
  -4  16   0  107.79   14.70
  -4  17   0   36.80   16.90
  -4  18   0  -14.60   17.30
  -4  25   1   25.50   26.20
  -3 -13  12  -14.10   26.50
  -3 -13  13  -14.50   24.00
  -3 -12  10  123.99   22.50
  -3  -7   5 1767.52   16.20
  -3  -1   2 1018.00    5.80
  -3  24   0    9.90   23.40
  -2 -13  11   16.20   26.50
  -2 -12   9  588.24   22.20
  -2 -11   8  338.57   14.70
  -2  -8   5  424.66   14.40
  -2  21  -1    7.20   19.70
  -2  27   0   25.00   24.50
  -1 -13  11    8.90   19.60
  -1  24  -1   18.20   26.20
  -1  25  -1   40.40   23.80
   0 -13  10   23.40   25.80
   0 -12   8  170.28   20.00
   0  -8   4  996.70   13.50
   0   9  -2 2125.99   13.50
   0  21  -2   16.30   22.80
   0  27  -1   67.89   35.20
   1 -13  10   45.40   28.40
   1 -12   8   84.09   14.70
   1  24  -2   26.70   29.00
   2 -13  10   55.09   27.60
   2 -13  11    2.70   23.80
   2 -12   8   28.40   14.80
   2 -10   5  230.58   15.40
   2  -6   2  305.97    6.30
   2  11  -3  346.97   10.60
   2  12  -3  249.48   14.50
   2  18  -3   25.10   19.70
   2  19  -3  126.19   21.60
   2  20  -3  105.59   15.90
   2  26  -2   35.30   30.40
   3 -13  11   39.50   29.80
   3 -12   8   64.99   20.10
   3 -10   5  197.08   14.60
   3  -9   4  874.91   14.80
   3  22  -3  107.19   24.30
   3  27  -2  -13.40   39.20
   4 -12   9   49.70   19.20
   4 -10   5   61.59   13.90
   4  -9   4  174.88   13.10
   4  -8   3  311.87   11.30
   4  -5   1  463.45    6.60
   4   7  -3  455.05   10.90
   4  23  -3    9.20   25.40
   4  24  -3    3.30   20.30
   5 -12  10   15.60   28.90
   5 -11   7    2.00   20.20
   5  -9   4  967.30   14.30
   5   6  -3  658.93   11.00
   5  24  -3   19.70   28.80
   5  25  -3    8.90   26.50
   6 -11   8   64.49   21.20
   6 -11   9   28.80   24.60
   6 -10   6  152.08   18.70
   6  -5   1   93.29    5.80
   6  13  -4   66.29   14.70
   6  14  -4  422.06   18.00
   6  15  -4   13.90   18.10
   6  16  -4    1.00   18.60
   6  17  -4   68.29   20.90
   6  18  -4   23.50   16.70
   6  25  -3    3.10   37.30
   7 -10   7   37.10   20.00
   7  -9   5  119.79   16.20
   7  12  -4  109.19   14.30
   7  13  -4  124.79   17.10
   7  14  -4   21.90   15.90
   7  16  -4  109.79   18.90
   7  17  -4  229.48   22.00
   7  18  -4   91.39   23.00
   7  19  -4  126.09   18.50
   7  25  -3   16.30   40.80
   8  12  -4  111.09   12.90
   8  13  -4   33.20   18.60
   8  14  -4   34.80   18.70
   8  15  -4  161.58   19.00
   8  16  -4   30.50   22.00
   8  17  -4   98.69   23.60
   8  18  -4  100.09   22.90
   8  19  -4   72.69   20.90
   9  14  -4   17.40   14.30
   9  15  -4   33.30   19.50
   9  16  -4  116.39   20.70
   9  17  -4   74.59   17.90
  11  -5   5   17.30   14.90
  11  10  -3  138.79   15.80
  11  20  -3   14.90   28.70
  12  15  -3   -6.70   22.30
  12  16  -3   -6.00   24.10
  13   7  -1   19.70   13.00
  13  11  -2  133.69   19.00
  13  12  -2   17.70   17.40
 -14   1  14   24.10   22.40
 -14   3  13   20.60   18.40
 -13  -3  15    5.10   28.60
 -13  -2  14   25.20   24.70
 -13   1  12   -1.10   18.10
 -12  -5  15   24.60   22.30
 -12  -2  12   22.80   19.30
 -11  -7  15   50.89   32.10
 -11  -3  11   88.99   19.00
 -10  -8  14   -6.40   27.00
 -10  -4  10  103.19   15.00
 -10   0   8 1035.00   11.80
  -9 -10  15   78.79   31.40
  -9  -8  12  152.78   23.90
  -9  -7  11   48.30   21.60
  -9  -6  10  112.99   17.90
  -9  23   5   11.00   24.10
  -8 -11  15    9.10   39.30
  -8 -10  13   29.70   28.60
  -8  -3   7   29.30   11.20
  -8   2   5   47.70    4.80
  -8  23   4   -3.80   23.50
  -7 -11  13   -5.50   25.40
  -7  -9  10  275.87   19.00
  -7  -5   7  135.39   13.10
  -7  -3   6   11.60    8.70
  -7   7   3   58.69    3.80
  -7  23   3   20.80   21.50
  -6 -12  13  129.69   31.60
  -6 -10  10  189.38   19.40
  -6  -9   9  327.17   17.70
  -6  -8   8   25.80   15.60
  -6  -5   6   43.20   11.30
  -6  -3   5  307.27    9.60
  -6   8   2  234.68    6.30
  -6  21   2  188.58   19.90
  -6  22   2    1.30   20.50
  -5 -13  14   37.00   36.60
  -5 -12  12   66.79   17.60
  -5 -11  10  215.78   20.00
  -5 -10   9   68.29   13.70
  -5  -9   8   12.30   11.90
  -5  -8   7  140.29   13.40
  -5   0   3  580.54    5.70
  -5  10   1   66.29    8.00
  -5  19   1   63.89   16.70
  -5  20   1    2.40   16.50
  -5  26   2   18.50   27.70
  -4 -13  13   53.49   23.20
  -4 -11   9  269.97   20.80
  -4 -10   8   56.99   12.90
  -4  -9   7  376.56   14.70
  -4  -6   5 1514.05   12.30
  -4  -2   3  759.72    7.60
  -4   5   1 4047.80    9.00
  -3 -13  11   65.19   24.10
  -3   7   0  901.01    8.50
  -3  22   0   24.20   21.40
  -3  23   0   83.79   19.00
  -3  27   1  -11.90   31.80
  -2 -14  13    9.20   33.60
  -2  10  -1  441.06    8.90
  -2  19  -1  -14.10   19.60
  -2  20  -1   45.60   14.70
  -2  26   0  -17.30   28.60
  -1 -14  13   -2.20   40.90
  -1 -13  10   54.79   18.00
  -1 -12   8  257.57   19.30
  -1 -11   7  406.76   14.10
  -1 -10   6  344.97   11.10
  -1  -9   5  217.38   14.20
  -1  -4   2   74.59    8.90
  -1   6  -1  218.08    6.90
  -1  23  -1   38.40   24.90
   0 -14  12   22.70   29.80
   0 -13   9  126.59   20.90
   0  10  -2   49.70    8.30
   0  19  -2  351.26   20.40
   0  20  -2   17.00   15.50
   0  26  -1   26.80   30.10
   1 -13   9  340.17   25.90
   1 -11   6  601.24   17.20
   1 -10   5 1379.36   18.20
   1   2  -1 5057.29    9.30
   1  23  -2    9.50   23.10
   2 -13   9   -4.10   25.40
   2 -12   7   54.59   17.70
   2 -11   6   58.59   12.30
   2  -9   4  226.88    9.30
   2  13  -3   65.09    9.90
   2  14  -3  102.09   13.40
   2  15  -3   90.79   15.20
   2  16  -3  154.78   13.20
   2  17  -3  325.37   15.80
   2  25  -2    9.20   28.30
   3 -13  10   50.99   24.60
   3 -11   6  306.77   14.20
   3  -8   3  484.05   11.30
   3   9  -3  188.48    9.20
   3  20  -3  131.69   23.40
   3  21  -3   36.20   16.70
   3  26  -2    6.50   35.40
   4 -12   8  165.88   17.10
   4 -11   6   49.60   18.00
   4  22  -3   91.29   25.20
   4  27  -2   32.80   38.20
   5 -12   9   49.30   26.90
   5 -10   5  521.85   16.80
   5  -8   3 1214.48   13.40
   5   2  -2 1280.67    7.00
   5  23  -3   27.70   28.90
   6  -1  -1  611.94    2.30
   6  24  -3   11.10   29.10
   7  15  -4   65.39   13.70
   7  24  -3   14.40   34.50
   8  -9   6   29.10   17.80
   8   6  -3  387.26   10.40
   8  23  -3   26.10   31.00
   8  24  -3   21.20   29.30
   9  -8   6    3.20   17.40
   9  -7   4   83.99   12.10
   9  -6   3  192.78   10.10
   9  -5   2  266.97    8.30
   9   3  -2  232.78    7.30
   9   7  -3  259.27   11.30
   9  23  -3   55.79   31.30
  10  -7   6    0.40   18.00
  10  -5   3   59.89    9.40
  10  -4   2  342.27    7.80
  10   4  -2  775.52    9.30
  10   8  -3  432.46   13.20
  10  21  -3   35.10   35.50
  11  11  -3   16.20   17.10
  11  12  -3   71.79   17.60
  11  18  -3    7.60   29.10
  11  19  -3   43.30   28.40
  12  -3   4   14.10   11.80
  12   8  -2   55.09   11.70
  13  13  -2    8.50   21.70
  13  14  -2   11.70   24.80
 -14   5  12   -6.70   13.70
 -14   9  11    3.90    7.60
 -13  -1  13   21.20   20.60
 -13   3  11    4.20   11.50
 -13   6  10   53.59    8.90
 -12  -5  14   -9.70   24.10
 -12  18   8   -6.80   15.50
 -11  -7  14   20.80   25.40
 -11  -6  13   31.80   24.50
 -11  -5  12  136.39   18.90
 -10  -9  15    3.70   32.70
  -9 -10  14   32.80   29.40
  -9  -9  13   90.19   20.40
  -9  -3   8  137.19   11.90
  -9   2   6  493.65    6.90
  -9  22   5   11.50   20.40
  -8 -11  14   -3.70   32.00
  -8  -9  11   58.59   20.90
  -8  -8  10   71.39   17.40
  -8  -5   8    6.20   12.80
  -8  -1   6  757.72    9.80
  -8  22   4  -16.90   21.30
  -7 -12  14   53.99   35.40
  -7 -12  15   15.50   28.30
  -7 -11  12  110.69   25.80
  -7 -10  11  288.37   17.60
  -7  -8   9   92.69   13.20
  -7  -1   5  924.71    8.70
  -7  22   3    9.10   18.60
  -6 -13  15   41.80   40.80
  -6 -12  12  117.69   25.10
  -6 -11  11   55.89   16.80
  -6  20   2   16.80   17.50
  -6  26   3   -9.40   29.00
  -5 -13  13   43.00   28.90
  -5 -12  11   29.50   21.10
  -5  -5   5    4.90   10.00
  -5  11   1 1158.68   12.20
  -5  17   1  245.68   15.80
  -5  18   1   23.40   17.10
  -5  25   2   26.70   29.10
  -4 -13  12   37.90   19.40
  -4 -12  10  137.39   17.30
  -4  -8   6  526.35   14.70
  -4  24   1    2.20   19.30
  -3 -14  13   41.50   34.60
  -3 -14  14   -1.40   31.10
  -3 -12   9   60.79   21.70
  -3 -11   8  361.96   14.90
  -3 -10   7  225.18   12.20
  -3  -9   6  872.01   16.30
  -3  21   0  153.88   22.50
  -2 -14  12   65.39   33.20
  -2 -13  10   34.20   16.60
  -2 -11   7  352.96   17.00
  -2  -7   4  666.33   13.00
  -2  -5   3  324.87    7.40
  -2   0   1 6015.50    6.10
  -2  11  -1   19.80    7.70
  -2  12  -1  141.99   11.80
  -2  13  -1  262.17   12.60
  -2  15  -1  689.23   15.90
  -2  16  -1   29.00   16.00
  -2  17  -1  265.67   17.90
  -2  18  -1   19.90   13.00
  -2  25   0   19.90   29.40
  -1 -14  11   49.30   27.90
  -1 -14  12   45.80   25.90
  -1 -13   9   -1.90   21.30
  -1  -6   3  519.05    8.80
  -1  22  -1   13.40   24.10
  -1  27   0    4.40   35.50
   0 -14  11  149.99   29.40
   0 -11   6  401.96   16.50
   0  -7   3  619.74   12.20
   0  -5   2  385.56    7.00
   0  11  -2  480.55   10.70
   0  12  -2  147.09   13.00
   0  13  -2  183.28   12.90
   0  15  -2  473.05   16.20
   0  16  -2   69.29   16.80
   0  17  -2  675.23   20.00
   0  18  -2    9.30   13.00
   0  25  -1   33.50   27.80
   1 -14  11   75.19   32.50
   1 -14  12   36.90   25.00
   1 -12   7  102.69   17.20
   1  -9   4  175.48   12.00
   1   7  -2  378.96    8.20
   1  21  -2   38.30   20.90
   1  22  -2    5.60   17.80
   1  27  -1   -5.50   28.70
   2 -14  11   22.30   28.90
   2  -8   3 1197.78   13.30
   2   5  -2  238.78    6.60
   2  24  -2    3.20   22.70
   3 -13   9   35.10   18.50
   3 -12   7   39.00   14.50
   3  -5   1   70.59    6.40
   3  10  -3  582.44   11.20
   3  11  -3  338.67   14.50
   3  18  -3   -8.30   20.30
   3  19  -3   47.50   14.60
   3  25  -2   16.70   30.50
   4 -13  10   -9.20   27.50
   4 -12   7   71.99   20.20
   4  -7   2 1119.09   10.30
   4   8  -3  154.68   11.30
   4  20  -3  248.48   22.40
   4  21  -3   69.19   17.60
   4  26  -2  -30.80   35.10
   5 -12   8   37.20   22.20
   5 -11   6   55.19   16.90
   5  -7   2  167.58    9.50
   5   7  -3  423.96   10.80
   5  22  -3  116.59   23.30
   6 -11   7   43.80   19.20
   6 -10   5  111.59   13.30
   6  -9   4 1280.37   16.80
   6  -8   3  457.05   11.20
   6   2  -2  382.96    6.20
   6   6  -3  358.16    7.70
   6  22  -3   24.50   26.40
   6  23  -3   31.70   24.00
   7 -10   6  118.19   18.20
   7  -5   1   30.40    5.90
   7   2  -2  708.43    6.10
   7   6  -3   93.99    8.80
   7  22  -3    9.70   28.30
   7  23  -3    5.20   26.30
   8  -8   4   10.30   11.90
   8  -7   3  151.08   10.70
   8  22  -3  -10.10   31.60
   9  21  -3   42.70   32.50
   9  22  -3    8.30   24.00
  10  -6   4   64.39   12.10
  10   9  -3    7.40   12.20
  10  19  -3    9.40   25.60
  10  20  -3   11.40   28.40
  11  -4   3   60.99    9.70
  11   6  -2  137.39   10.10
  11  13  -3   14.80   18.10
  11  14  -3  239.38   22.60
  11  15  -3    4.60   23.70
  11  16  -3   25.90   24.00
  11  17  -3   -1.10   20.70
  12   5  -1   81.69   10.70
  12   9  -2   30.40   13.70
  13   5   0    5.40   11.60
  13   8  -1  162.48   16.40
 -14   0  14   -3.70   22.70
 -14   2  13   10.00   21.20
 -13  -4  15    4.80   29.20
 -13  -3  14   -6.30   23.40
 -12  -6  15   32.50   28.30
 -12  -4  13    5.50   20.20
 -12  -3  12  168.28   17.80
 -12  -1  11   31.70   15.10
 -12   1  10   42.50   11.20
 -12   4   9    9.40    8.00
 -12  17   8    2.30   13.00
 -11  -8  15   34.60   33.50
 -11  -4  11  133.79   18.00
 -11  -2  10   77.79   14.10
 -11   0   9   82.89   10.20
 -11   3   8   13.00    7.10
 -11  20   7   -1.50   17.60
 -10  -9  14   80.59   25.90
 -10  -8  13    3.80   23.60
 -10  -7  12   -8.20   15.90
 -10  -6  11   18.80   18.90
 -10  -3   9   14.70   11.80
 -10  21   6    2.30   19.70
  -9  -5   9   27.40   13.90
  -9  -1   7  383.06   10.10
  -9  21   5    3.40   20.30
  -8 -11  13    3.40   26.20
  -8 -10  12  139.69   19.30
  -8  -7   9  309.17   18.70
  -8  21   4   -6.70   20.30
  -7 -12  13   74.79   30.70
  -7  -7   8  100.19   11.00
  -7   2   4  331.47    4.00
  -7  20   3   82.79   20.60
  -7  21   3    7.70   18.00
  -6 -13  14   95.69   26.60
  -6  -7   7  700.83   12.60
  -6   9   2   40.10    6.70
  -6  19   2   46.00   19.20
  -6  25   3  -23.10   29.20
  -5 -13  12   50.89   26.50
  -5  -7   6  544.65   14.00
  -5  -3   4   35.20    8.10
  -5  12   1  116.99   10.60
  -5  13   1  781.62   13.80
  -5  14   1  287.77   13.30
  -5  15   1  783.02   15.50
  -5  16   1   70.89   14.40
  -5  24   2   31.60   27.20
  -4 -14  13   14.70   32.60
  -4 -14  14   27.50   28.50
  -4 -13  11    4.90   18.20
  -4  22   1   22.90   20.70
  -4  23   1  182.88   18.50
  -4  27   2   14.40   33.70
  -3 -14  12   -0.30   27.20
  -3 -13  10   79.19   16.80
  -3  -6   4 3692.63   17.10
  -3  -4   3 1776.72   11.80
  -3   8   0  417.26    8.30
  -3  20   0   42.60   21.10
  -3  26   1   24.90   25.10
  -2 -14  11    5.80   25.20
  -2 -13   9   52.69   19.70
  -2 -12   8   61.99   14.10
  -2 -10   6   73.49    9.90
  -2  -3   2  559.14    8.20
  -2   4   0    3.50    4.70
  -2  14  -1  105.59   10.10
  -2  24   0   15.00   25.00
  -1 -14  10   11.50   23.30
  -1  -8   4  646.64   13.50
  -1   7  -1  404.16    9.10
  -1  21  -1   49.30   21.90
  -1  26   0   57.79   33.10
   0 -14  10   70.59   24.50
   0 -13   8   67.69   21.10
   0 -12   7  224.68   13.90
   0 -10   5  767.12   12.30
   0   4  -1  172.28    5.50
   0  14  -2   81.79    9.80
   0  24  -1   47.30   25.00
   0  28   0   80.59   37.00
   1 -14  10  135.39   26.20
   1 -13   8  228.08   16.50
   1  -6   2 1154.58   11.00
   1   8  -2  386.56   11.80
   1  20  -2   -7.20   19.90
   1  26  -1   64.09   27.00
   2 -14  10  191.98   28.30
   2 -13   8  707.53   19.90
   2  22  -2   62.99   21.50
   2  23  -2   29.90   18.20
   2  27  -1   -4.90   37.60
   3 -14  11   -9.50   33.30
   3 -13   8  120.29   22.30
   3   0  -1  529.55    2.50
   3   4  -2 2292.87   10.90
   3  12  -3  892.91   13.10
   3  13  -3   32.20   13.50
   3  14  -3  850.11   17.10
   3  15  -3  326.97   17.60
   3  16  -3   13.00   12.80
   3  17  -3  153.18   14.00
   3  24  -2   18.80   27.80
   4 -13   9   52.69   19.30
   4   3  -2 1690.13    8.70
   4   9  -3   -2.00   11.40
   4  19  -3   -5.60   19.60
   4  25  -2   23.90   32.20
   5 -13  10    4.80   29.20
   5 -12   7   27.40   18.70
   5  20  -3   82.59   22.70
   5  21  -3   25.80   18.10
   5  26  -2   21.70   28.10
   6 -12   9   -6.90   25.30
   6 -11   6   33.30   20.40
   6  -7   2  220.78    9.60
   6   7  -3  483.15   11.10
   6  21  -3   66.59   26.90
   7 -11   8  120.19   23.40
   7   7  -3   50.79    9.90
   7  21  -3   -0.30   27.30
   8 -10   7    9.80   20.20
   8  -9   5   24.10   14.80
   8  -6   2   40.40    7.50
   8   7  -3   -1.80   10.80
   8  21  -3   -3.20   28.00
   9  -9   7    2.90   23.80
   9  -8   5   -0.60   15.40
   9   8  -3  158.48   12.20
   9  19  -3   22.70   23.90
   9  20  -3   37.90   27.10
  10  -7   5   16.00   15.90
  10  10  -3  209.58   13.70
  10  11  -3   69.19   15.50
  10  16  -3  203.58   22.60
  10  17  -3    0.10   25.40
  10  18  -3   66.39   24.00
  11  -5   4   26.80   13.30
  11  -3   2   14.70    6.10
  11   3  -1  293.87    8.10
  12  10  -2   32.50   15.80
  12  17  -2   23.20   26.40
  13   3   1    6.90    8.80
  13   9  -1   14.00   16.60
 -14   4  12   30.00   13.90
 -13  -2  13   57.09   21.40
 -13   0  12   21.50   16.30
 -13   2  11  125.89   13.80
 -12  16   8    9.00   11.80
 -11  19   7   -0.60   17.70
 -10 -10  15   56.59   34.80
 -10  -5  10  111.79   17.30
 -10  -1   8    6.40    9.50
 -10   2   7  317.27    7.00
 -10  20   6   26.70   20.60
  -9 -11  15   13.20   27.20
  -9 -10  13   42.80   28.90
  -9  -9  12   46.10   18.20
  -9  -8  11   27.70   15.70
  -9  -7  10  149.49   19.10
  -9  20   5    2.20   19.10
  -8 -12  14   43.20   32.00
  -8 -12  15   31.20   30.60
  -8  20   4    2.30   16.50
  -7 -13  15   47.80   37.00
  -7 -11  11    2.80   24.20
  -7 -10  10  101.89   21.10
  -7  19   3   33.60   19.20
  -7  25   4   24.70   29.30
  -6 -13  13   -4.50   23.40
  -6 -12  11  102.69   23.60
  -6 -11  10   87.99   15.40
  -6 -10   9   97.49   13.40
  -6  -9   8   10.00   15.50
  -6  -1   4  480.45    6.50
  -6  17   2  172.78   15.90
  -6  18   2   34.40   15.80
  -6  24   3   -0.40   23.00
  -5 -14  13   24.10   28.90
  -5 -14  14   -7.20   26.80
  -5 -12  10   53.39   19.00
  -5 -11   9   46.50   13.50
  -5 -10   8  169.68   13.20
  -5  23   2   67.59   25.70
  -4 -14  12   44.70   27.80
  -4 -13  10   84.09   21.70
  -4 -12   9   72.99   21.70
  -4 -11   8  139.29   16.50
  -4 -10   7  117.09   14.70
  -4  21   1  316.07   20.80
  -4  26   2    1.00   31.60
  -3 -14  11   27.00   24.90
  -3  -8   5  686.13   14.50
  -3  18   0   21.20   17.00
  -3  19   0    6.50   17.40
  -3  25   1   16.00   25.10
  -2 -15  13   18.80   34.40
  -2 -14  10  -24.30   22.60
  -2  -9   5   64.39   13.70
  -2  23   0   47.90   23.60
  -2  27   1    0.10   34.50
  -1 -15  12   26.20   35.60
  -1 -15  13   48.80   30.30
  -1 -13   8   44.10   18.20
  -1 -12   7   23.30   16.60
  -1 -11   6  262.57   15.30
  -1  19  -1  197.28   18.80
  -1  20  -1   43.80   16.00
  -1  25   0   30.20   31.10
   0 -15  12   62.09   35.80
   0 -14   9   34.10   21.90
   0  -9   4  272.57   13.50
   0  -3   1 1563.04    6.80
   0  23  -1    9.30   19.80
   0  27   0  -17.60   37.80
   1 -15  12    8.10   35.40
   1 -14   9   88.49   25.10
   1  -8   3  405.96   11.80
   1  -4   1  418.76    7.30
   1   9  -2 2430.66   16.60
   1  18  -2   79.09   18.60
   1  19  -2  370.66   16.60
   1  25  -1   20.30   23.60
   2 -14   9  201.78   27.70
   2 -12   6  423.66   18.10
   2 -11   5   55.99   15.10
   2   1  -1  920.61    4.40
   2   6  -2 1091.19   11.40
   2  21  -2   99.79   22.80
   2  26  -1   23.70   34.10
   3 -14  10   13.60   26.60
   3 -12   6  153.28   18.80
   3 -11   5  129.29   14.00
   3 -10   4  168.98   13.80
   3  -7   2  742.53    8.40
   3  23  -2   30.50   23.20
   3  27  -1   -2.00   38.40
   4 -13   8   41.00   21.20
   4 -11   5  203.38   15.70
   4 -10   4  701.83   15.10
   4  10  -3  196.48   12.40
   4  11  -3    0.10   13.00
   4  16  -3  -23.10   17.70
   4  17  -3   -6.60   17.80
   4  18  -3   69.99   14.80
   4  24  -2   -8.80   29.00
   5 -13   9  -16.00   27.20
   5   8  -3   23.20    7.90
   5  18  -3   65.39   18.90
   5  19  -3   38.30   20.20
   5  25  -2   28.90   25.90
   6 -12   8   30.70   22.10
   6  19  -3   -3.70   21.80
   6  20  -3   58.79   19.70
   6  25  -2   24.70   33.50
   7 -11   7   19.40   21.20
   7 -10   5  218.38   17.00
   7  -9   4   56.79   11.80
   7  -8   3   66.59    9.40
   7  19  -3   27.10   23.00
   7  20  -3   90.29   24.70
   7  25  -2   20.20   36.30
   8   8  -3  508.35   13.10
   8  19  -3   19.10   26.10
   8  20  -3   47.40   21.20
   8  24  -2    4.10   35.00
   9   9  -3   52.69   11.60
   9  10  -3  378.96   14.40
   9  17  -3    7.70   21.20
   9  18  -3   71.19   25.20
  10   5  -2   80.49    7.70
  10  12  -3  454.25   15.00
  10  13  -3  159.58   17.00
  10  14  -3   25.40   17.90
  10  15  -3   96.99   18.70
  11   7  -2   73.59   11.00
  12  11  -2   21.50   16.10
  12  12  -2   13.60   20.00
  12  13  -2   12.60   20.80
  12  14  -2   18.80   23.20
  12  15  -2  -14.70   25.50
  12  16  -2   -7.00   24.50
  13  10  -1   44.10   18.50
  13  11  -1   47.30   21.20
 -14  -1  14   20.70   24.10
 -14   1  13   16.20   19.30
 -14   8  11   14.40    7.60
 -13  -5  15    4.80   30.50
 -13  -4  14   25.50   23.70
 -13   5  10   80.99    9.30
 -12  -7  15   30.00   28.00
 -12  -6  14   17.00   19.80
 -12  -5  13   98.39   23.50
 -12  -2  11  160.48   16.00
 -12  11   8   30.80    5.50
 -12  15   8   41.20   11.50
 -11  -9  15   76.99   36.40
 -11  -8  14    8.30   26.30
 -11  -7  13   18.30   19.00
 -11  -6  12   19.30   21.00
 -11  -3  10    6.60   13.40
 -11  18   7    3.80   14.10
 -10  -9  13   72.39   26.00
 -10  -8  12   77.19   24.00
 -10  19   6   17.10   16.70
  -9 -11  14   17.00   23.80
  -9  -4   8   49.20   12.60
  -8 -11  12   81.49   27.50
  -8 -10  11  138.49   20.60
  -8  -9  10  343.07   21.00
  -8  -6   8    9.90   14.30
  -8  -4   7   33.30    8.60
  -8   7   4  271.77    3.80
  -8  19   4   57.89   15.20
  -7 -13  14   -2.00   26.90
  -7 -12  12  108.89   19.10
  -7  -9   9  473.55   14.80
  -7  -6   7  100.09    9.60
  -7  -4   6   24.20    9.70
  -7   8   3  591.14    6.20
  -7  18   3  189.48   16.10
  -7  24   4  -24.00   27.30
  -6 -14  14   34.10   39.90
  -6 -13  12   14.00   24.80
  -6  -6   6  217.68   12.20
  -6  10   2   39.50    6.60
  -6  16   2  172.48   13.80
  -5 -13  11   32.70   17.00
  -5  -9   7   98.69   10.30
  -5  22   2    7.80   21.00
  -4 -15  14   13.40   35.40
  -4 -14  11    0.20   22.80
  -4  -7   5  225.58    9.30
  -4  -5   4  117.29    7.70
  -4  20   1   25.10   17.80
  -3 -15  12   39.40   29.20
  -3 -15  13   -1.00   28.10
  -3 -13   9   -3.30   14.00
  -3 -12   8   57.79   13.50
  -3 -11   7   95.69   12.50
  -3   9   0  528.35    9.50
  -3  17   0   31.00   17.70
  -3  24   1   10.60   26.90
  -2 -15  12   -0.70   25.60
  -2  22   0   21.40   21.90
  -2  26   1   16.70   29.10
  -1 -15  11   12.50   26.80
  -1 -14   9  -13.20   23.70
  -1 -10   5  257.27   13.90
  -1   8  -1  272.27    9.30
  -1  18  -1   76.99   18.30
  -1  24   0   16.30   25.90
   0 -15  11   31.30   24.00
   0  22  -1    8.80   17.60
   0  26   0   85.09   36.00
   1 -15  11    9.70   24.20
   1 -13   7  338.97   20.90
   1 -12   6  135.49   12.80
   1 -11   5  349.87   15.10
   1  10  -2  311.27   13.80
   1  16  -2   80.19   15.50
   1  17  -2  386.26   15.40
   1  24  -1   52.09   21.90
   2 -15  11   45.50   33.80
   2 -13   7  314.97   20.30
   2 -10   4  458.95   13.90
   2  20  -2  169.88   19.70
   2  25  -1   19.20   31.20
   3 -14   9  118.29   19.70
   3 -13   7  538.25   23.00
   3  -3   0 5151.58    8.50
   3  22  -2   46.30   17.20
   3  26  -1   29.20   34.60
   4 -14  10   18.40   27.90
   4 -12   6  112.69   13.90
   4  -9   3   71.79   11.80
   4  12  -3  518.35   11.60
   4  13  -3  120.19   10.30
   4  14  -3  340.87   13.30
   4  15  -3   -2.80   12.30
   4  23  -2   47.20   24.00
   4  27  -1    6.30   29.30
   5 -13   8   25.40   26.20
   5 -11   5  271.27   16.00
   5 -10   4   85.89   12.90
   5   9  -3  280.37    9.60
   5  10  -3  864.81   14.70
   5  16  -3  169.38   17.70
   5  17  -3    7.50   16.70
   5  24  -2   21.90   24.00
   6 -12   7   24.40   20.90
   6   8  -3  627.34    9.80
   6   9  -3  158.78   11.10
   6  17  -3    3.30   18.70
   6  18  -3  165.98   20.50
   6  24  -2  -12.40   31.00
   7   8  -3  549.15   10.30
   7  17  -3   24.10   18.90
   7  18  -3  202.78   23.50
   7  24  -2   31.80   29.00
   8 -10   6   86.29   19.50
   8   3  -2  375.36    6.60
   8   9  -3  117.39   13.20
   8  17  -3   29.30   23.10
   8  18  -3   45.30   18.30
   8  23  -2   33.00   35.70
   9  -9   6   29.20   18.70
   9  -4   1   26.70    4.70
   9   4  -2  525.85    8.70
   9  11  -3  217.68   16.70
   9  12  -3   59.39   18.30
   9  13  -3  237.98   19.20
   9  14  -3   33.90   19.20
   9  15  -3  149.99   21.30
   9  16  -3  102.69   16.50
   9  22  -2   33.10   33.90
  10  21  -2   30.20   32.80
  11  -6   5   15.50   16.00
  11   8  -2    3.00   11.10
  11  18  -2   41.70   30.20
  11  19  -2   -5.50   23.10
  12   3   0   41.70    9.40
  12   6  -1   14.30   12.40
  13   6   0   57.79   12.80
  13  12  -1   45.00   20.90
  13  13  -1    4.80   24.70
 -13  -3  13   44.10   19.30
 -13  -1  12   -1.50   17.40
 -12  -4  12  146.49   21.30
 -12   0  10   14.10   10.80
 -12   3   9  117.89    9.40
 -12  12   8   10.00    7.10
 -12  13   8   33.40    8.80
 -12  14   8   -3.90    9.90
 -11  -5  11  189.48   21.20
 -11  -1   9    9.30   10.60
 -11   2   8   56.09    7.70
 -11  17   7   10.40   12.80
 -10 -11  15   12.10   32.40
 -10 -10  14    6.70   23.40
 -10  -7  11   79.19   14.90
 -10  -4   9   17.00   12.70
 -10  18   6   14.10   16.90
  -9 -12  15   -6.70   35.00
  -9 -11  13   30.10   30.40
  -9 -10  12   34.70   25.90
  -9  -9  11  130.49   22.60
  -9  -6   9   49.00   12.70
  -9  -2   7  630.64   10.80
  -9  19   5   55.39   16.40
  -8 -12  13  116.69   23.30
  -8  -8   9   -7.10   17.90
  -8  -2   6 1217.18   11.40
  -8  18   4   86.99   16.80
  -8  24   5  -11.70   23.00
  -7 -13  13    1.30   23.70
  -7  -8   8  133.59   11.70
  -7  17   3   42.20   14.60
  -6 -14  13   55.69   32.90
  -6 -12  10   85.59   19.30
  -6  -8   7  196.68   14.40
  -6  -4   5  404.96    9.80
  -6  11   2  803.72   10.00
  -6  12   2  121.59    9.70
  -6  13   2  506.55   12.30
  -6  14   2   82.79   11.30
  -6  15   2  254.47   11.90
  -6  23   3   37.80   19.40
  -5 -15  14   42.10   35.40
  -5 -14  12   95.69   19.80
  -5 -12   9  237.18   19.00
  -5  -6   5 1128.79   13.10
  -5   4   2  187.58    2.80
  -5  21   2  137.99   18.80
  -5  26   3   19.10   28.10
  -4 -15  12    7.20   27.10
  -4 -15  13   48.40   25.80
  -4  -9   6   88.49    9.80
  -4   6   1   41.00    5.10
  -4  19   1   93.79   19.30
  -4  25   2   -4.30   21.50
  -3 -14  10  111.79   17.90
  -3 -10   6   26.10   10.00
  -3  10   0  350.56   10.60
  -3  11   0  786.72   12.10
  -3  14   0   54.09   14.40
  -3  15   0  497.45   15.70
  -3  16   0   13.80   10.80
  -3  23   1   58.69   26.40
  -3  27   2    4.40   32.80
  -2 -16  13   39.90   35.60
  -2 -15  11   57.59   22.90
  -2 -14   9   13.90   21.20
  -2 -13   8   14.30   13.90
  -2 -12   7   21.30   12.60
  -2 -11   6  -19.60   13.80
  -2  21   0   73.89   15.20
  -1 -15  10  123.19   26.90
  -1  -7   3 1579.94   13.70
  -1   9  -1 1587.04   13.70
  -1  16  -1   17.10   15.50
  -1  17  -1  506.05   14.70
  -1  23   0    3.90   24.30
  -1  27   1    0.30   36.10
   0 -16  12  -22.50   34.30
   0 -15  10   98.49   21.50
   0 -14   8   71.79   21.10
   0 -13   7   24.70   16.60
   0 -12   6 1205.48   19.00
   0   5  -1  518.45    9.00
   0  20  -1  226.38   19.30
   0  21  -1   16.90   16.50
   0  25   0   -8.40   27.90
   1 -15  10   36.60   21.70
   1 -14   8   46.10   19.30
   1 -10   4  794.72   14.90
   1  11  -2 1652.93   14.70
   1  12  -2   98.89    9.90
   1  13  -2   25.30    9.60
   1  14  -2   22.60    9.70
   1  15  -2  449.26   13.40
   1  23  -1   37.00   18.90
   1  27   0   18.00   28.20
   2 -15  10   14.90   25.50
   2 -14   8   -4.20   16.90
   2  -7   2  718.63    8.60
   2  -5   1 1023.90    8.50
   2   7  -2 1317.07   12.00
   2  18  -2  267.57   20.90
   2  19  -2   36.40   15.50
   2  24  -1   13.70   28.60
   3 -15  10   16.20   28.60
   3 -14   8  463.05   25.90
   3  -9   3   47.90    7.90
   3   5  -2  852.71    9.70
   3  20  -2  142.89   20.90
   3  21  -2   -3.90   16.50
   3  25  -1    0.90   32.20
   4 -14   9  -16.40   19.90
   4 -13   7   73.19   14.80
   4  22  -2   44.40   18.80
   4  26  -1   32.40   32.10
   5 -12   6   13.50   12.80
   5  -9   3  224.28   11.60
   5   3  -2 2275.07    9.40
   5  11  -3  116.59    9.60
   5  12  -3  726.93   16.50
   5  13  -3  502.45   16.10
   5  14  -3  100.59   12.60
   5  15  -3  284.17   14.30
   5  22  -2  -13.90   23.60
   5  23  -2  101.49   23.00
   5  26  -1   22.00   39.40
   6 -13   9   16.60   26.80
   6 -11   5  114.09   15.00
   6 -10   4   11.10   12.10
   6  10  -3  634.24   15.40
   6  11  -3  469.35   15.50
   6  14  -3   73.39   15.40
   6  15  -3  140.69   18.70
   6  16  -3   98.09   13.80
   6  23  -2   77.89   23.50
   7 -12   8   51.89   26.10
   7 -11   6   -4.20   18.60
   7  -7   2  330.37    8.40
   7   3  -2   21.90    7.00
   7   9  -3   35.20    9.10
   7  10  -3  382.86   15.30
   7  11  -3   32.20   13.00
   7  14  -3   60.49   15.70
   7  15  -3   54.69   19.70
   7  16  -3  151.38   18.90
   7  23  -2   13.50   26.20
   8  10  -3   89.29   10.20
   8  11  -3   -6.50   14.60
   8  12  -3    7.80   16.50
   8  13  -3   33.30   18.40
   8  14  -3    8.50   18.60
   8  15  -3   37.70   18.90
   8  16  -3   75.79   16.40
   8  22  -2  -12.00   33.20
   9  -8   4   49.30   13.10
   9  21  -2   10.90   32.30
  10  -8   6    3.70   17.90
  10   2  -1    7.50    6.20
  10   6  -2  313.47   10.40
  10  19  -2   41.30   29.70
  10  20  -2   44.30   24.00
  11   4  -1   27.40    9.70
  11   9  -2   -0.70   13.90
  11  10  -2   47.70   14.30
  11  15  -2   12.10   22.70
  11  16  -2   41.90   26.10
  11  17  -2   32.70   24.60
  12   7  -1    8.10   12.90
 -14  -2  14    6.40   24.30
 -14   0  13   14.40   19.80
 -14   3  12   15.60   13.10
 -14   7  11   20.80    8.90
 -13  -5  14  103.29   25.70
 -13   1  11   51.59   12.40
 -12  -8  15    9.60   29.10
 -12  -7  14   10.90   24.90
 -12  -6  13    8.30   24.70
 -11 -10  15   32.40   33.60
 -11  -9  14   90.39   28.30
 -11  -8  13   43.50   23.90
 -11  -7  12   37.30   22.40
 -11  16   7    2.20   12.80
 -10 -10  13   62.69   24.00
 -10  -9  12    4.60   21.90
 -10  -6  10   15.70   16.50
 -10  -2   8  248.78   10.50
  -9 -12  14   12.20   34.10
  -9  -8  10    6.30   17.50
  -9   1   6 1133.39    8.70
  -9  18   5   61.29   14.50
  -8 -13  14  -15.10   27.30
  -8 -11  11  236.68   22.50
  -8   1   5 1305.47    7.40
  -8  17   4   72.09   14.50
  -8  23   5    3.20   25.20
  -7 -14  14   49.60   33.80
  -7 -13  12   40.20   27.60
  -7 -12  11  140.99   18.70
  -7 -11  10  251.37   16.60
  -7 -10   9  116.49   18.50
  -7  -2   5  392.06    8.20
  -7   9   3   33.50    5.80
  -7  16   3  144.29   12.30
  -7  23   4    0.60   21.90
  -6 -15  14   68.49   36.10
  -6 -14  12   53.39   28.10
  -6 -13  11   90.09   17.60
  -6 -11   9   56.69   13.40
  -6 -10   8  137.09   16.40
  -6  22   3   26.50   21.50
  -5 -15  13   31.40   24.70
  -5 -14  11   -4.50   24.80
  -5 -13  10   55.49   16.20
  -5 -11   8    1.00   13.30
  -5  -8   6  277.07   10.20
  -5  20   2  191.28   18.00
  -5  25   3    6.30   29.80
  -4 -14  10   10.90   23.60
  -4 -13   9   -1.20   15.60
  -4 -12   8  109.59   18.70
  -4  -3   3  107.69    7.20
  -4  18   1  137.29   18.50
  -4  24   2   13.80   24.20
  -3 -16  13   -2.10   35.30
  -3 -15  11  103.79   20.90
  -3 -13   8   52.09   19.30
  -3  -7   4 1056.39   14.20
  -3  12   0  273.77    8.50
  -3  13   0  842.72   11.80
  -3  22   1  -11.80   23.10
  -3  26   2   12.90   32.30
  -2 -16  12   68.89   37.50
  -2 -15  10  140.79   26.80
  -2  -8   4  212.58   10.10
  -2  -6   3  483.75    8.70
  -2   5   0 1060.69    7.60
  -2  20   0   14.90   14.40
  -2  25   1   -0.70   23.90
  -1 -16  12    0.20   28.40
  -1 -14   8   30.50   19.50
  -1 -13   7   54.19   18.30
  -1 -12   6   68.09   15.40
  -1  -9   4  -10.00   13.20
  -1  -2   1 5178.78    9.80
  -1  10  -1  715.93   10.00
  -1  11  -1 1887.51   15.90
  -1  12  -1  159.48   12.00
  -1  13  -1  109.09   12.70
  -1  14  -1  290.57   14.90
  -1  15  -1  123.59   11.10
   0 -16  11   56.29   33.80
   0 -15   9   97.19   26.10
   0 -11   5  155.38   10.30
   0  -8   3  341.47   12.30
   0  19  -1  260.67   19.30
   1 -16  11   12.60   33.20
   1 -15   9  268.77   25.30
   1  22  -1    8.70   16.90
   1  26   0   81.29   31.20
   2 -15   9   68.99   27.10
   2  -9   3  295.17   11.20
   2   8  -2 1682.73   14.40
   2  16  -2  238.88   16.80
   2  17  -2  192.98   17.40
   2  23  -1   26.40   24.40
   2  27   0    0.20   35.70
   3 -12   5  275.57   16.10
   3  19  -2   43.50   20.20
   3  24  -1   23.10   25.60
   4 -14   8   22.40   24.80
   4   4  -2  589.04    7.90
   4  20  -2   39.90   20.60
   4  21  -2  129.69   17.70
   4  25  -1   24.60   33.00
   5 -14   9    8.30   29.30
   5 -13   7   10.40   19.60
   5  -6   1  146.99    6.30
   5  21  -2  135.99   24.00
   5  25  -1   22.90   31.70
   6 -13   8   34.90   27.20
   6 -12   6   10.50   19.60
   6  -9   3  832.22   12.80
   6   3  -2 1073.99    7.70
   6  12  -3  243.08   11.10
   6  13  -3  772.12   14.60
   6  22  -2   19.80   21.70
   6  25  -1   20.00   34.00
   7 -12   7   62.19   22.90
   7  12  -3  116.59   11.50
   7  13  -3  160.98   13.00
   7  21  -2    7.10   26.10
   7  22  -2   14.90   23.60
   8 -11   7   20.60   21.40
   8 -10   5   12.60   16.40
   8  -9   4    9.80   11.60
   8  -8   3  110.19   11.10
   8  -5   1   18.40    5.40
   8   0  -1  152.08    3.50
   8  21  -2   23.80   28.30
   9  -9   5   24.40   16.20
   9  -7   3   68.59    9.50
   9   5  -2  200.98   10.00
   9  20  -2   75.09   25.80
  10  -7   4   85.89   12.10
  10  -6   3  230.28   10.40
  10   7  -2  131.29   10.60
  10  17  -2   36.20   23.20
  10  18  -2   39.40   27.50
  11   1   0   35.50    5.40
  11  11  -2  116.29   17.80
  11  12  -2   84.59   19.60
  11  13  -2   37.00   19.90
  11  14  -2  116.09   20.30
  12   8  -1   41.40   14.30
  13   7   0   25.30   15.30
 -13  -4  13   25.10   20.30
 -13  -2  12   97.39   18.60
 -13   4  10   95.09   10.10
 -12  -5  12  141.79   20.70
 -12  -3  11   41.20   15.10
 -11  -6  11   84.79   18.50
 -11  -4  10  193.78   15.90
 -10 -11  14   47.70   23.90
 -10  -8  11   13.80   20.50
 -10   1   7  596.04    8.50
 -10  17   6   82.69   13.30
  -9 -11  12   22.90   26.30
  -9  -7   9  125.99   18.30
  -9  -5   8   18.30   12.70
  -9  17   5  126.19   13.20
  -8 -13  13    6.60   32.20
  -8 -12  12   96.39   21.30
  -8 -10  10    7.70   14.40
  -8  -7   8  244.28   14.90
  -8  -5   7  327.47   13.30
  -8  16   4   27.10   11.50
  -7 -14  13   70.69   30.80
  -7  -7   7  524.85   14.90
  -7  -5   6   20.40   11.30
  -7  10   3  360.66    8.20
  -7  14   3   49.80   10.30
  -7  15   3   45.10   10.50
  -7  22   4   -1.40   21.50
  -6 -15  13   -0.90   29.60
  -6  21   3   56.19   20.90
  -6  25   4   21.90   30.70
  -5 -15  12   29.80   26.70
  -5 -10   7   95.89   15.00
  -5  -4   4 1258.07   10.60
  -5  24   3   13.90   23.80
  -4 -16  13   38.70   33.80
  -4 -15  11   56.39   23.90
  -4 -11   7  157.88   12.80
  -4  -8   5  677.93   14.80
  -4  17   1  382.46   17.90
  -4  23   2   54.99   23.80
  -3 -16  12    7.70   29.60
  -3 -15  10   47.70   24.50
  -3 -14   9   77.69   16.60
  -3 -12   7  366.06   14.10
  -3  -9   5  470.05   11.30
  -3  21   1  141.89   22.90
  -2 -16  11    6.30   32.30
  -2 -10   5  174.18   10.50
  -2  18   0   25.00   16.80
  -2  19   0  102.19   14.90
  -2  24   1   31.60   25.20
  -2  27   2   54.99   30.70
  -1 -16  11   13.50   24.50
  -1 -15   9   73.79   22.50
  -1  -5   2 1563.54    9.90
  -1   2   0 2490.85    5.30
  -1  22   0   21.50   17.10
  -1  26   1   88.89   24.80
   0 -16  10   41.30   27.20
   0 -10   4  209.08   13.40
   0  -6   2  402.16    8.10
   0  18  -1  375.56   18.90
   0  24   0   89.89   20.30
   0  27   1   74.09   39.00
   1 -16  10   95.19   33.80
   1 -14   7  220.18   21.10
   1 -13   6  209.38   17.70
   1   3  -1  204.58    6.40
   1  21  -1   44.50   16.50
   1  25   0   38.70   32.40
   2 -16  11   33.70   33.70
   2 -14   7  119.09   21.80
   2 -13   6  120.19   13.70
   2 -12   5 1286.67   18.40
   2   9  -2   66.29   12.50
   2  14  -2   30.00   14.00
   2  15  -2  118.39   14.70
   2  22  -1    3.30   23.50
   2  26   0    8.10   34.10
   3 -15   9   42.70   19.90
   3 -14   7   17.70   20.60
   3 -13   6  179.98   15.00
   3 -11   4  328.97   14.80
   3   6  -2 2295.67   13.20
   3  18  -2   14.10   19.00
   3  23  -1   41.70   23.50
   3  27   0   -9.70   28.70
   4 -15   9   13.20   26.50
   4 -15  10   10.20   23.40
   4 -13   6  163.98   19.50
   4 -12   5   12.50   15.40
   4 -11   4  117.59   14.00
   4  -8   2  160.28    9.20
   4  -6   1 2556.34   10.50
   4  19  -2   12.40   21.10
   4  24  -1    2.80   27.80
   5 -14   8  -15.70   26.40
   5  -8   2  388.96    9.90
   5  20  -2  195.78   22.80
   5  24  -1   38.90   29.20
   6 -13   7   59.29   19.30
   6  -6   1  123.29    6.60
   6  20  -2   -3.50   22.80
   6  21  -2  193.48   21.20
   7 -11   5   46.00   16.70
   7 -10   4  365.06   14.20
   7  20  -2   14.20   27.90
   7  24  -1   24.30   39.20
   8   4  -2   85.79    6.90
   8  19  -2   27.40   24.40
   8  20  -2   12.90   21.20
   9   1  -1  473.55    5.60
   9  18  -2   61.39   26.90
   9  19  -2   43.30   19.70
  10  -8   5    0.00   14.80
  10   8  -2  195.98   11.70
  10  15  -2   38.90   19.60
  10  16  -2   31.90   24.20
  12   1   1   33.60    6.10
  12   9  -1   16.10   15.80
  12  10  -1   53.29   18.00
  12  14  -1   13.50   22.60
  12  15  -1   13.90   27.20
  12  16  -1   -4.10   25.10
  13   4   1   20.50   10.80
  13   8   0   28.80   16.80
  13   9   0   24.90   20.50
 -14  -3  14   17.20   26.00
 -14  -1  13   19.70   20.50
 -14   2  12   29.40   14.00
 -13  -6  14   -9.20   24.90
 -13   0  11   11.40   15.00
 -12  -8  14   -6.30   26.50
 -12  -7  13   53.59   27.20
 -12  -1  10   45.60   11.80
 -12   2   9   44.00    9.10
 -11 -10  14   -3.30   32.10
 -11  -9  13   62.29   27.40
 -11  -8  12   21.50   21.30
 -11  -2   9  154.88   12.10
 -11  15   7   21.20   11.40
 -10  -7  10  163.28   18.50
 -10  -5   9   17.00   14.50
 -10  16   6    6.80   11.10
  -9 -13  14   12.70   35.00
  -9 -12  13   15.10   23.30
  -9 -10  11    0.40   16.90
  -9  -9  10  208.78   21.40
  -9   7   5  388.96    3.80
  -9  16   5   55.69   11.40
  -9  22   6   -6.10   22.80
  -8 -14  14    6.60   35.60
  -8  -9   9   32.00   13.00
  -8  15   4  135.59   11.30
  -8  22   5    0.90   21.00
  -7 -15  14   40.10   39.60
  -7 -13  11  226.78   26.00
  -7 -12  10   50.19   21.50
  -7  -9   8  327.17   13.20
  -7  11   3   43.10    7.00
  -7  12   3  120.79    8.70
  -7  13   3  183.18    9.90
  -7  21   4   25.00   21.20
  -7  25   5   29.40   29.60
  -6 -14  11  114.49   26.60
  -6 -13  10  144.19   21.50
  -6 -12   9  165.08   19.30
  -6  -9   7  143.49   14.30
  -6  -7   6   24.80    8.80
  -6  -2   4  356.36    7.70
  -6  20   3   78.69   20.50
  -5 -16  13   45.30   37.20
  -5 -14  10   61.89   23.10
  -5 -13   9  152.68   20.50
  -5  -1   3   12.40    4.70
  -5  19   2  224.08   14.50
  -4 -16  12   -8.70   28.90
  -4 -14   9   23.70   20.40
  -4 -10   6  206.28   14.60
  -4  -6   4 2091.89   14.90
  -4   7   1 1251.07    8.10
  -4  15   1  874.01   17.40
  -4  16   1  548.05   12.80
  -4  22   2   61.29   23.00
  -4  26   3   -4.50   29.20
  -3 -17  13   -2.90   42.40
  -3 -16  11   34.80   29.60
  -3 -11   6  343.17   14.50
  -3  -5   3  337.67    8.10
  -3  -2   2 2786.12    9.10
  -3  20   1   59.19   21.00
  -3  25   2   -7.20   21.00
  -2 -17  12   -1.00   35.20
  -2 -15   9   27.40   20.80
  -2 -14   8   67.99   15.40
  -2 -13   7   95.89   13.40
  -2 -12   6  226.88   15.40
  -2  17   0  146.09   16.70
  -2  23   1   23.40   26.00
  -1 -17  12   61.49   41.30
  -1 -16  10   20.40   24.40
  -1 -11   5   93.09   10.20
  -1  21   0   91.39   16.80
  -1  25   1   30.60   28.40
   0 -15   8   15.20   22.30
   0 -14   7   27.50   17.40
   0 -13   6   61.39   16.50
   0   6  -1  478.45    7.20
   0  16  -1  292.67   16.50
   0  17  -1  536.85   15.40
   0  23   0    1.70   19.20
   0  26   1   15.40   31.20
   1 -15   8   24.00   17.40
   1 -12   5  689.63   14.00
   1  -9   3 1272.67   11.60
   1  -7   2  980.60    8.80
   1  19  -1  184.48   18.20
   1  20  -1  164.08   16.20
   1  24   0   63.49   28.30
   1  27   1   45.00   33.50
   2 -16  10   64.59   23.60
   2 -15   8  290.17   19.60
   2 -11   4  151.78   12.90
   2  10  -2 1360.96   13.90
   2  11  -2 1045.70   12.90
   2  12  -2   88.49    9.90
   2  13  -2  279.57   11.00
   2  21  -1   62.49   22.60
   2  25   0   -1.20   31.20
   3 -16  10   19.60   32.00
   3 -15   8   96.89   23.70
   3  -8   2  127.19    9.80
   3  16  -2  103.09   17.50
   3  17  -2    2.40   13.20
   3  22  -1    9.30   23.30
   3  26   0    4.70   32.40
   4 -14   7   96.09   18.90
   4  18  -2   68.39   20.60
   4  23  -1  152.98   27.90
   4  26   0    3.10   33.60
   5 -13   6  116.29   19.60
   5 -12   5   93.69   15.30
   5 -11   4  602.94   15.00
   5   4  -2  174.78    7.10
   5  19  -2  197.78   21.20
   6  -8   2 1820.62   13.80
   6  19  -2   16.40   24.00
   6  24  -1   40.20   27.20
   7 -13   8    8.00   25.00
   7 -12   6   38.80   17.40
   7  -9   3  552.84   11.70
   7   4  -2  368.36    8.90
   7  19  -2   -5.50   24.60
   7  23  -1    3.70   30.90
   8 -11   6   23.70   19.40
   8  18  -2  122.49   25.80
   8  23  -1   -6.20   27.10
   9 -10   6   45.60   19.60
   9  -6   2   12.40    7.30
   9   6  -2  775.32   11.90
   9  16  -2  143.49   21.00
   9  17  -2   75.49   21.80
   9  22  -1   37.10   27.60
  10   9  -2  224.78   12.90
  10  10  -2   28.30   15.00
  10  11  -2  135.39   16.40
  10  12  -2  323.17   19.90
  10  13  -2   16.40   18.80
  10  14  -2  233.58   19.30
  10  20  -1   35.80   33.50
  11   5  -1   14.90    9.00
  11  18  -1    9.00   27.80
  12  -4   4    0.80    9.90
  12   4   0    9.90    9.70
  12  11  -1    9.20   19.90
  12  12  -1    6.10   20.70
  12  13  -1   13.70   20.60
  13  10   0    5.90   19.50
  13  11   0   22.70   21.20
 -15   4  13    5.60   14.30
 -14   6  11   23.00    9.60
 -13  -5  13   93.19   24.90
 -13  -3  12    1.60   17.50
 -12  -6  12  128.79   21.70
 -12  -4  11  273.77   19.70
 -11  -5  10   67.19   15.60
 -11   1   8   66.49    7.30
 -11  14   7   18.40    9.90
 -10 -12  14    6.30   28.60
 -10 -11  13    9.50   20.90
 -10 -10  12   94.99   18.90
 -10  -9  11   27.70   19.30
 -10  -3   8   40.70   11.40
 -10  15   6   54.69   11.60
 -10  21   7    7.90   21.50
  -9  -3   7  213.18   10.90
  -9  15   5   30.80   10.20
  -9  21   6   29.40   21.40
  -8 -14  13   18.30   34.60
  -8 -13  12  109.79   26.00
  -8 -12  11   57.49   17.60
  -8 -11  10  135.29   21.30
  -8  -3   6  268.17   10.30
  -8   8   4  212.38    5.00
  -8  13   4   24.20    9.10
  -8  14   4   14.70    9.60
  -8  21   5   33.70   20.30
  -7 -15  13   12.30   34.90
  -7 -14  12   -0.10   22.50
  -7 -11   9  226.98   18.80
  -6 -15  12    3.50   23.50
  -6 -11   8   58.79   17.20
  -6  -5   5  425.56    8.70
  -6  19   3   12.00   16.40
  -6  24   4    2.10   24.10
  -5 -16  12   30.40   29.50
  -5 -15  11   11.50   18.50
  -5 -12   8  392.86   15.70
  -5  -9   6   87.19   12.90
  -5  -7   5  148.29   11.90
  -5  18   2  217.58   14.30
  -5  23   3   18.40   22.70
  -5  26   4   -1.90   32.00
  -4 -17  13   10.20   38.20
  -4 -16  11    6.60   25.60
  -4 -15  10    7.30   17.20
  -4 -13   8   36.20   14.30
  -4 -12   7  321.37   17.40
  -4   8   1  665.13    8.10
  -4  13   1 1853.31   16.70
  -4  14   1  109.39   13.30
  -4  25   3   -3.80   26.00
  -3 -17  12   72.99   35.70
  -3 -15   9    9.90   21.90
  -3 -14   8  136.99   21.20
  -3  19   1  171.98   18.50
  -3  24   2   36.30   24.50
  -3  27   3   18.40   37.30
  -2 -16  10   29.00   20.40
  -2  -9   4  130.39   13.10
  -2  -4   2  586.34    9.30
  -2   6   0  176.78    7.10
  -2  16   0   15.20   13.70
  -2  22   1  -10.30   24.00
  -2  26   2   20.10   24.70
  -1 -17  11   59.49   35.90
  -1 -15   8   -2.30   21.00
  -1 -14   7   36.30   18.60
  -1  20   0  112.39   15.10
  -1  24   1   35.60   28.20
  -1  27   2   39.40   39.50
   0 -17  11  -14.40   30.60
   0 -16   9  101.09   25.50
   0 -12   5  901.41   17.40
   0   7  -1 4039.50   15.50
   0  15  -1  290.97   15.20
   0  22   0   41.60   17.90
   1 -17  11   16.10   30.40
   1 -16   9   43.40   21.00
   1 -11   4  823.02   15.60
   1  18  -1  797.42   21.60
   1  23   0  -10.40   24.10
   2 -16   9   35.10   24.10
   2  20  -1   96.79   20.10
   2  27   1   39.70   36.00
   3 -16   9   82.99   25.40
   3 -10   3   85.39   11.80
   3  -6   1 1400.56    8.10
   3   7  -2  167.78    7.80
   3   8  -2  946.31   12.80
   3  14  -2   97.69   14.50
   3  15  -2  162.78   12.50
   3  21  -1   92.59   22.30
   3  25   0   47.00   31.40
   4 -15   8    4.40   26.30
   4 -10   3  199.38   11.70
   4   5  -2  655.93    7.60
   4  16  -2  118.09   17.60
   4  17  -2   14.90   13.80
   4  22  -1   26.00   23.90
   5 -15   9   22.00   31.20
   5 -14   7   76.49   23.30
   5 -10   3  807.42   13.90
   5  -4   0 1642.64    6.00
   5  17  -2   14.80   17.10
   5  18  -2  222.58   15.80
   5  23  -1  121.79   24.50
   5  26   0   -3.40   29.30
   6 -14   8   65.49   28.10
   6 -12   5  100.09   17.00
   6 -11   4  380.66   13.40
   6  -4   0  979.30    5.10
   6   4  -2  299.57    7.40
   6  18  -2   50.59   19.20
   6  23  -1   24.00   24.40
   7  17  -2   -5.00   19.10
   7  18  -2   -3.60   16.50
   7  22  -1  -11.70   29.20
   8 -12   7   34.00   23.60
   8  -7   2  194.68    7.30
   8   5  -2  392.86    9.30
   8  17  -2   45.40   21.40
   8  22  -1   67.19   24.40
   9   7  -2  259.67   11.00
   9  14  -2  425.96   19.60
   9  15  -2   45.60   20.30
   9  21  -1   16.70   24.70
  10  -5   2  133.99    7.10
  10   3  -1  268.37    8.20
  10  19  -1   29.60   29.90
  11  -6   4   17.90   12.00
  11  -5   3  174.98    9.40
  11   6  -1   47.90   11.00
  11  16  -1  -18.20   26.10
  11  17  -1   -7.60   20.10
  13   2   2    8.50    8.70
  13   5   1    9.80   13.00
 -14  -4  14    1.50   26.60
 -14  -2  13   17.80   19.50
 -14   1  12    4.00   15.80
 -13  -7  14   -0.60   25.40
 -13  -1  11   49.20   16.20
 -13   3  10   76.39   10.30
 -12  -9  14   -4.90   28.40
 -12  -8  13   34.40   24.60
 -12  -2  10   45.60   13.40
 -11 -11  14   13.50   33.30
 -11 -10  13   67.39   27.80
 -11  -7  11  101.69   18.70
 -11  12   7   18.50    8.00
 -11  13   7   41.40    9.40
 -11  20   8   -7.40   19.60
 -10   0   7    9.60    7.80
 -10  14   6    8.30    9.70
  -9 -14  14    0.70   39.40
  -9 -13  13   21.00   23.90
  -9 -12  12   -9.90   20.70
  -9 -11  11   11.30   21.50
  -9  -8   9   99.49   18.40
  -9  -6   8  322.27   15.00
  -9   0   6   59.09    6.90
  -9  14   5   19.60    9.00
  -8 -15  14    9.90   41.30
  -8 -10   9   30.50   19.10
  -8  -8   8  321.67   13.50
  -8  -6   7  539.45   14.60
  -8   9   4  182.98    5.80
  -8  10   4  376.26    7.30
  -8  11   4  147.49    7.90
  -8  12   4  114.69    8.40
  -8  20   5   -4.90   20.10
  -8  24   6    4.70   27.60
  -7 -10   8    9.00   16.90
  -7  -8   7  149.09   14.50
  -7  -3   5  368.76    9.20
  -7   1   4  412.86    4.60
  -7  20   4   -0.50   17.90
  -7  24   5    6.40   24.60
  -6 -16  13   22.60   26.10
  -6 -14  10    7.70   20.90
  -6  23   4   -0.20   26.20
  -5 -17  13    8.30   34.40
  -5 -11   7  217.28   13.00
  -5  16   2   63.09   13.40
  -5  17   2   19.50   11.90
  -5  22   3  153.18   23.80
  -4 -17  12   53.19   34.90
  -4   9   1  335.27    8.50
  -4  10   1  229.68    9.50
  -4  11   1  703.43   11.40
  -4  12   1  181.68   11.30
  -4  21   2  106.39   16.30
  -3 -16  10  110.69   18.90
  -3 -13   7    0.10   12.90
  -3 -10   5  351.56   14.70
  -3  -8   4 1456.55   15.60
  -3  18   1   17.00   16.80
  -3  23   2   -5.00   26.20
  -2 -17  11   52.09   25.00
  -2 -15   8   39.30   19.50
  -2 -11   5  304.27   14.80
  -2  -7   3  767.92   12.90
  -2  14   0  112.39   14.30
  -2  15   0   90.49   10.40
  -2  21   1   47.20   20.10
  -2  25   2    9.90   33.00
  -1 -17  10  164.48   27.00
  -1 -16   9    7.30   19.40
  -1 -13   6  100.69   12.80
  -1 -10   4  117.19   10.10
  -1  -8   3  416.76    9.50
  -1  19   0  219.18   15.00
  -1  23   1   11.20   25.00
   0 -17  10    8.50   32.20
   0  -9   3 1452.55   14.90
   0   8  -1 3074.89   15.20
   0  12  -1   56.39   13.00
   0  13  -1  372.16   14.10
   0  14  -1  275.87   10.90
   0  21   0   -3.60   20.80
   0  25   1   42.70   23.30
   1 -17  10   10.60   28.50
   1 -15   7   35.40   20.20
   1 -14   6  816.62   20.90
   1  -5   1 1644.74    9.70
   1  17  -1   23.70   18.20
   1  26   1   23.50   24.90
   2 -17  10    3.70   34.10
   2 -15   7  100.09   21.20
   2 -14   6   58.79   14.10
   2 -13   5  170.28   17.10
   2 -10   3 1139.39   13.80
   2  -8   2  238.08    7.90
   2  19  -1  100.09   20.60
   2  24   0   22.00   19.80
   3 -15   7  104.09   22.40
   3 -14   6  148.89   18.50
   3 -13   5  120.59   18.10
   3   9  -2   33.00    8.20
   3  10  -2  546.95   14.50
   3  11  -2   62.79   13.40
   3  12  -2  210.88   13.30
   3  13  -2  182.28   10.50
   3  20  -1   58.59   20.60
   3  24   0    5.70   25.40
   3  27   1   -2.50   41.00
   4 -16   9   -8.40   27.20
   4 -14   6   16.30   20.00
   4 -13   5   35.00   17.30
   4   6  -2 1569.74   12.00
   4  15  -2  184.48   17.50
   4  21  -1  254.07   25.50
   4  25   0   39.90   25.50
   5 -15   8   10.60   26.20
   5   5  -2 3688.33   14.00
   5  16  -2   58.09   17.50
   5  22  -1   54.99   20.50
   5  25   0   32.60   33.50
   6 -13   6   57.09   17.50
   6 -10   3  335.57   13.10
   6  16  -2  171.78   20.10
   6  17  -2  178.88   16.70
   6  22  -1   49.20   22.90
   6  25   0   37.00   35.20
   7 -13   7   25.20   21.00
   7  -6   1  188.28    6.50
   7   5  -2   65.09    8.60
   7  16  -2   98.79   20.50
   7  21  -1   14.60   27.10
   8 -11   5   69.09   17.00
   8 -10   4   22.60   12.60
   8   6  -2  294.57   10.30
   8  15  -2  126.39   21.50
   8  16  -2  152.88   15.60
   8  21  -1    3.40   24.00
   9 -10   5   11.10   17.30
   9  -9   4   -2.90   13.30
   9   8  -2  306.87   12.50
   9   9  -2  106.29   13.10
   9  10  -2  431.26   15.60
   9  11  -2  109.89   16.00
   9  12  -2  179.48   18.90
   9  13  -2   84.19   17.40
   9  19  -1   19.50   23.50
   9  20  -1   62.49   22.00
  10  18  -1   20.30   24.90
  11   7  -1   50.29   13.10
  11  14  -1   17.80   21.80
  11  15  -1   19.20   21.90
  12   5   0  180.88   13.00
 -14   5  11   19.00    9.30
 -13  -4  12  165.58   21.40
 -12  -7  12   30.90   20.90
 -12  -5  11   21.90   19.50
 -12   1   9    4.80    9.30
 -11  -9  12   22.60   22.50
 -11  -3   9  108.39   11.40
 -11   9   7   44.30    5.00
 -11  10   7   49.10    5.90
 -11  11   7   44.70    6.90
 -10 -13  14  -17.80   33.80
 -10 -12  13   43.80   23.30
 -10 -11  12  -10.70   26.50
 -10  -8  10   42.30   17.30
 -10  -6   9   81.99   14.80
 -10  13   6    8.70    8.50
 -10  20   7    3.60   19.60
  -9 -10  10  119.79   20.40
  -9  12   5   69.69    8.20
  -9  13   5   12.30    8.10
  -9  20   6    3.70   19.80
  -8 -15  13   -8.90   33.10
  -8 -14  12   31.20   30.30
  -8 -13  11  188.08   27.40
  -8   0   5   26.80    6.10
  -7 -16  13    2.30   34.30
  -7 -15  12   14.70   28.80
  -7 -14  11   67.69   19.60
  -7 -13  10  123.89   17.80
  -7 -12   9  252.07   19.80
  -7  -6   6  101.79    8.80
  -7  19   4  134.19   19.50
  -7  23   5    0.30   26.20
  -6 -16  12   -0.90   31.80
  -6 -15  11   46.70   20.40
  -6 -13   9  305.47   16.60
  -6 -10   7   11.50   11.30
  -6  -8   6  108.09   10.20
  -6  18   3  181.48   15.60
  -5 -16  11   14.60   25.20
  -5 -15  10   76.09   17.70
  -5 -14   9   65.09   15.10
  -5 -13   8   17.00   19.40
  -5  -5   4  110.29    9.90
  -5  15   2  478.65   13.70
  -5  21   3   25.60   18.80
  -5  25   4   -8.30   26.40
  -4 -16  10   93.69   25.00
  -4 -15   9   76.39   23.50
  -4 -14   8  289.27   21.90
  -4 -11   6 1154.08   17.50
  -4  -9   5   30.10    9.30
  -4  -4   3 1375.96   10.60
  -4  20   2   19.60   18.00
  -4  24   3   23.90   23.20
  -3 -17  11  194.38   25.20
  -3 -12   6  424.06   15.80
  -3  17   1   72.19   16.00
  -3  26   3   -2.80   23.70
  -2 -18  12   18.30   35.10
  -2 -17  10  152.08   30.30
  -2 -16   9  349.87   19.50
  -2 -14   7  145.59   14.50
  -2 -13   6   21.20   15.90
  -2   7   0 1876.71    9.40
  -2   8   0  327.77    9.10
  -2  12   0    6.50   11.40
  -2  13   0  167.18    9.30
  -2  24   2   29.00   25.80
  -2  27   3   30.90   34.70
  -1 -18  11    4.60   33.20
  -1 -12   5  104.39   10.30
  -1  18   0  477.95   15.50
  -1  26   2   24.10   24.00
   0 -18  11   -6.80   36.70
   0 -16   8  158.08   24.60
   0 -15   7  148.39   15.40
   0 -14   6  582.64   20.00
   0 -11   4  634.54   11.70
   0  -7   2 2957.60   15.00
   0  -4   1  166.38    7.90
   0   9  -1 2362.06   13.60
   0  10  -1 1120.59   11.70
   0  11  -1  734.63   11.30
   0  20   0  406.06   20.70
   0  24   1   74.89   27.50
   0  27   2   45.20   35.60
   1 -17   9   -0.30   26.10
   1 -16   8   -4.00   18.10
   1 -13   5   39.50   14.70
   1   4  -1  514.65    6.30
   1  16  -1  619.54   18.00
   1  22   0   21.90   17.30
   1  25   1   56.99   32.10
   2 -16   8   21.40   19.40
   2 -12   4 1162.78   18.20
   2  18  -1  217.48   21.10
   2  23   0   38.20   17.40
   2  26   1   -0.10   31.90
   3 -17  10  -18.90   29.40
   3 -16   8  122.69   25.80
   3 -12   4  613.74   15.90
   3  19  -1  217.68   20.50
   4 -15   7  135.29   21.10
   4 -12   4  291.97   14.70
   4  -4   0 1756.82    7.10
   4   7  -2  420.36   11.00
   4  12  -2  539.15   15.30
   4  13  -2  475.15   15.30
   4  14  -2  673.33   14.80
   4  20  -1   29.00   21.90
   4  24   0   43.70   28.40
   5 -14   6   28.70   20.50
   5 -13   5   21.60   17.00
   5  14  -2  421.26   17.30
   5  15  -2  493.35   15.10
   5  21  -1  167.58   20.50
   5  24   0   56.99   32.50
   6 -14   7   10.80   20.80
   6   5  -2 1138.79   10.50
   6  15  -2  259.57   19.00
   6  21  -1   44.60   19.90
   6  24   0   11.60   38.50
   7 -12   5   -0.70   16.60
   7 -11   4    8.30   14.40
   7  -8   2  661.63    9.80
   7  14  -2  306.57   19.10
   7  15  -2   61.49   14.20
   7  20  -1   65.89   26.30
   7  24   0   22.40   29.40
   8 -12   6   24.30   21.10
   8  -9   3  241.08   12.20
   8   7  -2  323.07   11.60
   8   8  -2  117.29   11.20
   8  12  -2  161.38   17.10
   8  13  -2  199.18   19.00
   8  14  -2   26.00   13.80
   8  20  -1   27.00   22.10
   8  23   0    1.80   34.90
   9 -11   6    2.60   22.20
   9  -8   3   69.89   10.10
   9  18  -1   -6.70   23.30
  10  -8   4   -8.80   13.00
  10   4  -1  285.57    9.30
  10  16  -1   42.40   24.80
  10  17  -1   20.00   18.90
  11   2   0   35.40    7.20
  11   8  -1   27.00   13.30
  11   9  -1   15.50   14.60
  11  10  -1   48.50   16.50
  11  11  -1  116.19   18.80
  11  12  -1   33.20   20.60
  11  13  -1   99.39   19.20
  12   6   0   -0.70   12.40
  12  14   0  -15.00   22.90
  12  15   0   31.00   24.20
  13   6   1   19.90   14.70
  13   7   1   -2.60   16.80
 -14  -5  14   18.30   23.70
 -14  -3  13   11.20   20.00
 -14   0  12   -1.50   15.10
 -13  -8  14   13.20   27.10
 -13  -6  13   15.00   22.90
 -13   2  10    8.20   10.20
 -12 -10  14  -21.10   32.10
 -12  -9  13   27.20   24.50
 -12  -3  10   45.80   15.20
 -12  18   9   13.10   18.90
 -11 -12  14   26.50   37.30
 -11 -11  13   11.40   28.90
 -11  -8  11   42.50   20.90
 -11  -6  10  251.87   19.40
 -11   0   8   16.80    7.70
 -11  19   8   12.00   18.20
 -10 -10  11   21.70   16.40
 -10  -4   8   69.29   12.70
 -10  11   6   16.60    7.60
 -10  12   6   18.60    7.90
 -10  19   7   72.19   18.50
  -9 -15  14    3.70   35.80
  -9 -14  13    3.80   29.50
  -9 -13  12   69.79   27.30
  -9 -12  11   69.69   26.50
  -9  -9   9  201.68   18.00
  -9  -4   7  216.48   10.70
  -9   8   5  195.18    4.60
  -9   9   5  413.26    6.20
  -9  10   5  104.79    6.60
  -9  11   5  194.88    7.90
  -9  19   6  101.99   18.90
  -8 -12  10  139.49   16.50
  -8  -9   8  202.38   18.10
  -8  -4   6  249.08   10.90
  -8  19   5  219.18   18.90
  -8  23   6    0.30   26.20
  -7  18   4   93.99   17.00
  -6 -17  13   -6.20   34.80
  -6 -12   8   79.79   13.60
  -6  -6   5  428.56   12.00
  -6   2   3  810.32    3.20
  -6  17   3   10.40   15.10
  -6  22   4   47.60   21.80
  -6  25   5   25.90   30.90
  -5 -17  12   43.90   24.50
  -5 -10   6  390.56   14.50
  -5  -8   5  175.38   12.80
  -5  14   2  452.05   13.80
  -5  24   4   19.50   25.00
  -4 -17  11   50.99   22.00
  -4 -13   7  287.57   18.10
  -4  -7   4  108.89    8.40
  -4   0   2 1206.08    5.10
  -4  19   2   29.50   19.40
  -4  23   3    9.00   25.10
  -4  26   4   10.70   34.80
  -3 -18  12   -1.50   28.00
  -3 -17  10   70.19   26.10
  -3 -16   9  306.57   24.20
  -3 -15   8   38.10   18.40
  -3  -6   3  142.39   10.30
  -3  16   1  103.99   13.70
  -3  22   2   78.79   17.60
  -3  25   3  -13.90   30.90
  -2 -18  11    2.50   36.60
  -2   9   0  908.41    9.70
  -2  10   0   38.60    7.30
  -2  11   0  599.14    9.90
  -2  20   1   74.99   14.90
  -1 -17   9   45.10   26.70
  -1 -16   8  242.78   18.70
  -1 -15   7   59.89   17.10
  -1  -6   2   84.89    6.80
  -1  16   0  586.54   17.10
  -1  17   0  165.48   12.40
  -1  22   1   33.50   17.50
  -1  25   2   32.00   32.10
   0 -17   9   46.00   21.70
   0 -13   5  307.37   16.50
   0  19   0  -10.60   18.10
   0  23   1   20.70   26.00
   0  26   2    0.40   36.70
   1 -18  10   22.00   29.20
   1 -12   4  217.78   14.40
   1 -10   3  417.76   10.20
   1  -8   2  201.08   11.10
   1  14  -1   70.89   12.90
   1  15  -1   99.89   10.40
   1  21   0  109.79   16.20
   1  24   1   21.40   27.00
   1  27   2   13.20   37.30
   2 -17   9   24.00   21.10
   2  -6   1 1707.03    8.70
   2   2  -1 1696.73    5.80
   2  17  -1   48.80   17.40
   2  22   0   26.80   21.30
   2  25   1   39.70   31.90
   3 -17   9   11.20   30.30
   3  -9   2   21.70    9.00
   3  18  -1  -10.90   18.80
   3  23   0   70.99   19.00
   3  26   1   32.30   27.10
   4 -16   8    9.20   23.90
   4  -9   2  589.74   11.40
   4   8  -2  929.81   10.30
   4   9  -2  267.67    8.80
   4  10  -2  161.88    9.20
   4  11  -2  275.47   10.10
   4  19  -1   72.69   19.70
   4  23   0   28.30   26.30
   4  26   1   -8.00   34.50
   5 -15   7   14.70   24.70
   5 -12   4   83.09   13.10
   5  -9   2  129.69    9.80
   5  -7   1  226.78    8.40
   5   6  -2  784.92    8.80
   5   7  -2 1301.67   12.50
   5  12  -2   34.60   14.90
   5  13  -2  889.61   14.20
   5  20  -1   11.60   16.50
   5  23   0   -8.40   29.10
   6 -15   8   13.50   28.60
   6   6  -2  163.48    9.40
   6  13  -2  530.75   18.10
   6  14  -2   73.59   12.60
   6  20  -1   94.79   18.80
   6  23   0   35.00   35.10
   7 -13   6   20.50   20.20
   7   6  -2  211.78    7.50
   7   7  -2   54.69   11.00
   7  12  -2  322.07   16.00
   7  13  -2  117.69   16.10
   7  19  -1   27.20   25.40
   7  23   0   20.80   33.00
   8 -13   7    4.30   24.20
   8   9  -2   21.30   11.70
   8  10  -2  107.69   13.60
   8  11  -2  119.69   10.70
   8  19  -1   43.50   19.30
   8  22   0   -9.80   34.10
   9   2  -1  189.98    6.40
   9  17  -1  270.77   24.90
   9  21   0   11.90   35.00
  10  -9   5    2.40   16.50
  10  -7   3   27.40   11.00
  10  15  -1  130.29   23.60
  10  19   0    6.90   27.70
  11  -1   1   69.59    3.80
  11  17   0  -11.30   29.80
  12   7   0   47.80   13.70
  12   8   0   19.10   16.70
  12  11   0   60.09   21.00
  12  12   0   24.10   20.60
  12  13   0   62.49   21.10
  13   8   1   -4.80   18.90
  13   9   1   18.30   20.10
 -15   2  13    8.20   17.60
 -14   4  11   18.20   10.30
 -13  -5  12    5.40   20.90
 -13  -2  11  135.69   16.00
 -12  -6  11  125.29   18.10
 -11 -10  12   -0.80   23.20
 -11  -4   9   40.60   12.50
 -11  18   8    6.10   19.20
 -10 -14  14   13.00   35.20
 -10 -13  13   28.30   28.80
 -10 -12  12   62.49   26.20
 -10  -9  10   57.89   20.90
 -10  -7   9   84.29   16.90
 -10  -1   7  532.75   10.30
 -10   8   6   63.49    4.60
 -10   9   6  226.58    6.20
 -10  10   6  129.29    6.40
  -9 -11  10   49.30   21.50
  -9  -7   8  209.88   11.20
  -9  -1   6 1236.58   10.70
  -8 -15  12  142.29   32.90
  -8 -14  11   37.40   26.30
  -8 -11   9   98.99   14.40
  -8  -7   7   44.50   10.10
  -8  18   5   38.00   17.10
  -8  22   6    1.50   25.70
  -7 -16  12   29.80   33.70
  -7 -15  11   38.60   25.10
  -7 -14  10  106.09   25.80
  -7 -11   8  167.38   17.20
  -7  -9   7  188.08   11.60
  -7  -7   6   29.40   11.90
  -7  -4   5   11.20    8.20
  -7  22   5    1.60   20.30
  -6 -17  12    1.70   33.40
  -6 -16  11   18.50   27.70
  -6 -15  10   -1.10   21.80
  -6 -14   9  300.67   22.90
  -6 -11   7  302.07   15.90
  -6  -3   4  128.39    7.90
  -6  16   3   77.39   14.30
  -6  21   4  114.59   21.90
  -5 -17  11    5.10   27.50
  -5 -16  10   18.20   24.10
  -5 -15   9  191.28   24.00
  -5 -12   7  302.37   14.30
  -5   5   2 3614.54    7.50
  -5  13   2  913.21   14.30
  -5  20   3   99.99   19.90
  -4 -18  12   26.10   27.50
  -4  18   2   68.79   18.20
  -3 -18  11   24.60   29.30
  -3 -14   7  277.67   15.20
  -3 -11   5  926.21   16.80
  -3  -9   4  523.35   13.90
  -3  15   1  104.19   13.70
  -3  21   2   13.30   20.90
  -3  27   4  -10.20   36.70
  -2 -17   9   14.90   26.30
  -2 -16   8   97.99   20.90
  -2 -15   7  230.78   20.90
  -2 -12   5  302.67   14.90
  -2 -10   4  810.22   12.10
  -2  19   1   88.79   15.00
  -2  23   2   52.19   24.90
  -2  26   3   14.00   30.20
  -1 -18  10   13.10   29.10
  -1 -14   6   23.80   13.50
  -1 -11   4   80.19   13.90
  -1  15   0   75.59   14.90
  -1  21   1   19.70   20.20
  -1  27   3   17.80   38.20
   0 -18  10   24.60   23.80
   0  18   0  474.85   20.10
   1 -17   8   50.09   26.00
   1 -16   7  100.39   21.80
   1 -15   6   80.09   20.40
   1   5  -1   95.69    6.20
   1  13  -1  300.97   14.30
   1  20   0  101.49   19.10
   1  26   2    1.70   31.40
   2 -18  10   10.20   31.90
   2 -17   8  100.19   24.50
   2 -16   7   86.79   21.40
   2 -15   6   86.09   19.10
   2 -14   5  494.05   18.90
   2  16  -1  172.68   16.90
   2  21   0   42.80   22.60
   2  27   2  -10.80   35.40
   3 -16   7    3.60   23.20
   3 -15   6   55.09   18.70
   3 -14   5  292.47   18.60
   3 -11   3  536.55   14.40
   3  17  -1   83.79   17.10
   3  22   0   -1.00   23.10
   3  25   1   14.50   28.40
   4 -17   9   32.50   32.10
   4 -15   6  126.99   18.00
   4 -11   3  135.29   11.60
   4  -7   1  263.07    7.50
   4   0  -1  463.45    3.30
   4  18  -1  128.79   20.80
   4  22   0  100.19   22.60
   4  25   1   10.00   36.00
   5 -16   8   13.20   27.20
   5 -11   3  177.98   12.50
   5   8  -2  765.72   10.00
   5   9  -2  220.38   11.50
   5  10  -2  788.72   11.70
   5  11  -2  501.15   11.50
   5  19  -1   59.09   16.60
   5  25   1   32.40   37.20
   6 -14   6   41.30   20.40
   6 -13   5   30.40   16.70
   6 -12   4   62.19   13.90
   6  -9   2  -11.20   10.80
   6   7  -2  701.53    9.00
   6   8  -2  232.08   11.30
   6   9  -2   51.89   11.70
   6  10  -2   27.40   13.20
   6  11  -2  812.32   15.50
   6  12  -2  122.39   10.70
   6  19  -1  161.18   18.50
   6  22   0   27.30   28.70
   7 -14   7   76.09   24.90
   7 -10   3   68.39   11.00
   7   0  -1   36.20    3.40
   7   8  -2   78.59    8.60
   7   9  -2  252.67   12.40
   7  10  -2   50.19   12.70
   7  11  -2   66.89   10.10
   7  18  -1   21.10   24.30
   7  22   0   12.20   29.20
   8  17  -1   65.49   21.70
   8  18  -1   58.79   19.00
   8  21   0   35.30   32.10
   9  16  -1   51.29   22.60
   9  20   0   36.00   32.90
  10   0   0   23.50    4.50
  10   5  -1  367.26   10.10
  10  13  -1  151.88   20.50
  10  14  -1   50.09   16.10
  10  18   0   33.00   26.40
  11  16   0    8.90   27.10
  12   2   1   60.99    8.50
  12   9   0   20.20   17.30
  12  10   0  113.19   17.00
  13   3   2    2.80   11.40
 -15   1  13   -1.30   18.00
 -14  -4  13   34.90   20.70
 -14  -1  12    3.90   15.80
 -13  -9  14  -11.20   28.70
 -13  -7  13    8.40   19.50
 -13   1  10   -2.80   11.40
 -12 -11  14    8.90   28.50
 -12 -10  13    7.90   25.90
 -12  -8  12   46.20   19.00
 -12   0   9    9.40    8.70
 -12  17   9    4.50   15.80
 -11 -12  13    8.80   30.00
 -11  -9  11   -1.40   21.20
 -11  -7  10    1.00   19.50
 -11  -1   8   86.59    9.90
 -10 -11  11   20.40   21.50
 -10  18   7   10.50   18.70
  -9 -15  13    1.60   34.90
  -9 -14  12  -10.10   31.10
  -9 -13  11   -0.20   24.30
  -9  -5   7   39.60   10.90
  -9  18   6    2.70   15.40
  -9  22   7    4.80   24.60
  -8 -16  13   -6.30   28.20
  -8 -13  10  189.78   24.50
  -7 -17  13   24.40   28.20
  -7 -13   9    9.00   18.20
  -7  17   4  184.18   14.90
  -7  21   5   34.30   19.70
  -6 -13   8  120.39   18.50
  -6  -9   6  173.28   11.20
  -6  15   3  148.89   12.80
  -6  24   5    2.40   24.50
  -5 -18  12    8.00   32.70
  -5 -14   8   76.99   14.90
  -5  -2   3  295.27    6.30
  -5  12   2   12.00   10.40
  -5  19   3    0.70   18.90
  -5  23   4   11.00   26.10
  -5  26   5  -10.30   23.50
  -4 -18  11   23.10   32.40
  -4 -17  10   24.70   18.90
  -4 -16   9   56.69   16.80
  -4 -15   8   95.49   19.30
  -4 -12   6  -25.00   15.50
  -4 -10   5  459.35   11.40
  -4  17   2    2.50   15.90
  -4  22   3   95.09   17.70
  -4  25   4    3.90   27.70
  -3 -19  12   20.20   37.30
  -3 -17   9   52.79   23.00
  -3 -13   6  162.48   13.00
  -3  -3   2   25.20    6.60
  -3  14   1  360.96   14.90
  -3  20   2   68.29   22.70
  -3  24   3   28.20   21.00
  -2 -19  11   78.19   35.30
  -2 -18  10   71.19   24.10
  -2 -14   6  563.34   19.40
  -2  -8   3  246.88   12.70
  -2  -5   2  301.37    9.50
  -2  18   1  240.78   18.00
  -2  22   2   66.19   25.20
  -2  25   3   40.80   29.40
  -1 -19  11   28.90   34.20
  -1 -17   8   33.80   22.40
  -1 -13   5  231.78   15.80
  -1  -9   3 1127.89   12.20
  -1  -3   1  210.48    6.90
  -1   3   0  695.23    5.40
  -1  14   0   19.70   13.60
  -1  20   1  189.68   21.60
  -1  24   2   14.40   20.90
   0 -18   9   -8.00   30.20
   0 -17   8   65.49   20.50
   0 -16   7   44.60   15.60
   0 -15   6   12.40   19.00
   0 -12   4  181.68   14.10
   0 -10   3  792.32   14.30
   0  17   0   13.70   16.70
   0  22   1   13.30   17.30
   0  25   2   29.70   23.80
   0  27   3   13.70   34.90
   1 -18   9   27.50   33.10
   1 -14   5  791.32   19.90
   1   6  -1 2737.33   12.90
   1  11  -1  110.09   13.30
   1  12  -1  715.53   12.40
   1  19   0  201.28   20.50
   1  23   1   32.70   19.10
   2 -18   9   28.20   30.60
   2 -11   3  766.42   11.10
   2  -9   2   85.59   10.20
   2  -3   0  731.83    4.70
   2  15  -1   25.60   11.20
   2  20   0   14.30   21.60
   2  24   1   18.60   20.60
   2  26   2   -2.00   33.90
   3 -17   8   73.29   24.10
   3 -13   4   18.80   15.10
   3  -7   1  182.58    7.60
   3  16  -1   87.69   17.10
   3  21   0  137.09   23.70
   3  24   1   43.20   28.20
   4 -16   7  101.39   22.00
   4 -14   5   74.79   13.70
   4 -13   4   84.39   14.80
   4  17  -1  363.06   20.30
   5 -15   6   -4.10   18.70
   5 -14   5   78.09   15.90
   5  18  -1   29.10   14.20
   5  22   0  249.58   22.70
   6 -15   7    3.50   22.50
   6  -7   1  211.58    6.50
   6  18  -1   22.90   15.80
   6  24   1   13.30   34.70
   7  -4   0   13.80    3.10
   7  17  -1  182.38   21.70
   7  21   0   16.30   31.40
   8 -12   5    3.90   17.80
   8  -8   2   28.50    8.40
   8   1  -1  386.86    5.20
   8  16  -1   14.40   22.20
   8  20   0   23.40   29.90
   9  -7   2   65.69    8.40
   9   3  -1  256.77    7.70
   9  14  -1  200.48   19.10
   9  15  -1   49.90   19.00
   9  19   0    5.60   29.00
  10   6  -1  151.68   10.60
  10   7  -1  142.79   11.80
  10   8  -1   55.09   11.00
  10   9  -1  124.89   13.10
  10  10  -1  105.59   16.20
  10  11  -1  124.39   19.00
  10  12  -1   75.09   15.00
  10  17   0   13.30   24.30
  11   3   0  151.18    9.00
  11  14   0   -1.30   20.40
  11  15   0   23.20   23.60
  13   4   2   10.10   13.10
 -14   3  11   26.80   10.40
 -13  -8  13   29.60   24.50
 -13  -6  12  127.19   19.30
 -13  -3  11   17.50   15.90
 -13  15  10    7.90   13.50
 -12  -7  11   63.69   18.50
 -12  -4  10  153.18   14.50
 -11 -11  12   12.20   26.30
 -11  -5   9  116.09   13.90
 -11  17   8    2.90   16.30
 -10 -14  13   19.10   29.10
 -10 -13  12    5.80   27.80
 -10 -10  10    4.70   20.30
 -10  -8   9  223.98   17.30
 -10  -5   8   53.49   11.80
 -10  21   8    6.20   23.70
  -9 -12  10   33.80   21.40
  -9 -10   9   64.99   18.20
  -9  -8   8  609.04   17.70
  -8 -16  12   48.30   31.40
  -8 -12   9   47.90   19.80
  -8 -10   8  120.59   13.60
  -8  -8   7  750.22   16.60
  -8  -5   6  108.59   11.70
  -8  -1   5 1346.07    9.40
  -8  17   5  206.18   15.80
  -8  21   6   27.80   19.50
  -7 -17  12   -5.90   34.70
  -7 -16  11   30.30   31.20
  -7 -15  10  278.27   26.20
  -7 -12   8  114.29   19.60
  -7 -10   7   79.79   16.80
  -7   0   4  386.06    5.60
  -7  16   4   97.69   12.70
  -7  24   6   20.70   21.30
  -6 -17  11   44.30   32.40
  -6 -16  10   15.00   25.40
  -6  -7   5   42.00   11.60
  -6  14   3   78.49   11.70
  -6  20   4   75.89   18.80
  -6  23   5    1.90   24.00
  -5 -17  10   61.29   23.70
  -5 -13   7  419.46   19.70
  -5 -11   6  185.38   11.30
  -5  -9   5  155.28   13.90
  -5  -6   4  180.18    8.00
  -5   6   2  852.01    6.00
  -5  10   2  922.51   10.60
  -5  11   2  467.95   10.80
  -5  25   5   13.50   30.30
  -4 -19  12   44.90   35.20
  -4 -14   7  764.22   21.30
  -4  -8   4  284.17   12.50
  -4  -5   3  338.47    9.80
  -4  21   3  106.29   22.20
  -4  24   4   72.19   23.60
  -3 -19  11   76.19   35.90
  -3 -18  10  152.48   24.00
  -3 -16   8   47.00   16.60
  -3 -15   7   83.49   21.00
  -3   3   1  590.44    3.40
  -3  13   1  216.28   12.30
  -3  23   3    0.80   26.50
  -3  26   4   14.90   23.90
  -2  17   1   31.40   16.70
  -2  27   4   11.50   31.80
  -1 -19  10   53.39   31.20
  -1 -18   9   70.29   20.50
  -1 -16   7   38.30   14.30
  -1 -15   6   81.59   17.70
  -1  13   0  221.08   13.30
  -1  23   2   16.70   26.20
  -1  26   3   -4.00   26.20
   0 -19  10   -0.70   34.00
   0 -14   5   54.29   15.90
   0  16   0  953.60   20.10
   0  21   1   14.70   20.70
   0  24   2   -2.20   28.40
   1 -19  10   15.40   34.00
   1 -11   3 1056.09   15.60
   1   7  -1  306.67    8.00
   1   8  -1 3576.94   14.60
   1   9  -1  389.76    9.30
   1  10  -1 2394.46   15.90
   1  18   0  498.25   20.20
   1  22   1   33.00   24.10
   1  25   2   11.90   29.80
   1  27   3   -0.40   36.60
   2 -13   4  680.33   13.50
   2   3  -1  640.84    7.00
   2  13  -1  209.68   14.20
   2  14  -1  204.58   10.70
   2  23   1   -1.40   23.20
   3 -18   9    0.50   29.00
   3  -4   0  221.78    5.40
   3   1  -1  626.54    4.00
   3  15  -1  110.49   16.30
   3  20   0   18.80   22.70
   3  26   2   55.39   33.50
   4 -17   8   27.40   21.10
   4  16  -1  519.15   20.50
   4  21   0   63.09   18.20
   4  24   1   56.19   23.70
   4  26   2   -9.90   40.30
   5 -16   7   70.79   26.10
   5 -13   4  130.59   15.30
   5  17  -1  229.08   14.60
   5  21   0   17.80   18.60
   5  24   1   41.40   25.00
   6 -16   8   25.30   29.60
   6 -11   3  514.95   14.20
   6  17  -1  172.58   16.20
   6  21   0    4.60   19.90
   7 -14   6    7.00   21.00
   7 -13   5    1.00   16.80
   7 -12   4   82.79   13.60
   7  16  -1    5.00   19.90
   7  20   0   12.60   29.20
   7  23   1    9.40   39.30
   8 -13   6   30.40   19.80
   8 -11   4   25.60   12.70
   8  -6   1  384.86    6.20
   8  15  -1   62.59   20.60
   8  19   0  147.29   25.70
   8  22   1    9.60   33.90
   9 -12   6   35.40   20.30
   9 -11   5   16.60   16.10
   9 -10   4   17.00   12.10
   9  -5   1  192.78    5.30
   9  13  -1   43.00   19.60
   9  18   0   36.60   26.20
   9  21   1   13.50   39.30
  10  16   0   -2.90   26.90
  11  -7   4   23.80   10.70
  11   4   0   44.40    9.60
  11  13   0   79.79   21.20
  12   3   1   55.59   10.40
  12  13   1    4.80   25.90
  13   5   2   -4.80   16.40
 -15   0  13   14.40   18.70
 -14  -5  13  -39.50   23.00
 -14  -2  12   37.30   16.80
 -14   2  11   32.60   11.70
 -13   0  10   18.00   11.80
 -12 -11  13   43.70   27.70
 -12  -9  12   -5.60   19.20
 -12  -1   9   25.70    9.40
 -12  16   9    4.50   14.70
 -11 -13  13    7.10   29.10
 -11 -10  11   23.60   23.10
 -11  -8  10   16.90   19.40
 -10 -12  11   22.00   24.80
 -10  -2   7  305.07    9.20
 -10  17   7  118.19   16.10
  -9 -16  13   15.00   40.40
  -9 -15  12   34.80   32.80
  -9  -2   6  487.65   10.20
  -9  17   6  205.88   15.50
  -9  21   7   13.30   22.00
  -8 -17  13   20.90   30.20
  -8 -15  11   43.60   21.30
  -8 -14  10  132.99   25.50
  -7 -14   9  152.88   23.20
  -7  -8   6  790.22   16.20
  -7  -5   5  136.19    9.30
  -7  15   4   50.29   13.30
  -7  20   5   38.30   20.30
  -7  23   6   -8.20   23.20
  -6 -18  12   16.00   28.10
  -6 -15   9   49.50   16.60
  -6 -12   7    9.90   16.60
  -6 -10   6  366.36   15.70
  -6  -4   4 1047.50   10.70
  -6  13   3  729.23   14.40
  -6  19   4  180.38   19.10
  -6  25   6    6.80   27.40
  -5 -19  12   -9.10   38.90
  -5 -18  11   21.50   22.30
  -5 -16   9   17.00   16.70
  -5 -15   8   28.10   20.20
  -5   7   2 1237.08    7.20
  -5   8   2  798.42    7.70
  -5   9   2  208.08    7.20
  -5  18   3   60.69   16.90
  -5  22   4   94.39   17.80
  -4 -19  11   26.80   32.50
  -4 -18  10  104.69   28.10
  -4 -17   9    8.30   23.50
  -4 -16   8   34.80   20.50
  -4  16   2  112.59   11.10
  -4  26   5   32.10   36.70
  -3 -12   5  122.79   14.40
  -3  -7   3   25.00    8.00
  -3  12   1    1.60   10.90
  -3  19   2   30.90   14.60
  -3  25   4  -13.80   31.50
  -2 -19  10   95.69   34.50
  -2 -18   9  292.27   22.50
  -2 -17   8   79.09   17.30
  -2 -16   7   63.59   19.20
  -2 -13   5  190.18   15.70
  -2 -11   4  169.98   14.10
  -2  -1   1 1063.29    4.80
  -2  16   1  224.38   16.10
  -2  21   2   99.19   16.20
  -2  24   3   77.49   27.00
  -1 -12   4   41.30   13.60
  -1  -7   2  470.45   10.30
  -1  12   0  625.94   13.00
  -1  19   1  200.78   14.70
  -1  22   2   -3.20   22.20
  -1  25   3   82.09   31.90
  -1  27   4    0.40   36.30
   0 -18   8   58.09   28.60
   0 -17   7   64.09   22.10
   0  -8   2   34.00    7.90
   0  15   0   -5.40   13.90
   0  20   1  230.08   20.60
   0  26   3   44.50   33.90
   1 -18   8   58.59   27.90
   1 -17   7   -4.80   22.20
   1 -16   6   53.69   20.50
   1 -13   4 1145.39   15.60
   1  -9   2 1959.40   14.90
   1  -6   1  258.77    9.10
   1  17   0  140.59   18.40
   1  24   2   28.00   28.60
   2 -18   8  -10.10   26.10
   2 -17   7   19.90   18.00
   2 -16   6    9.60   14.50
   2 -15   5   29.20   17.10
   2  12  -1  113.89   13.90
   2  19   0  103.19   15.10
   2  22   1   86.49   24.20
   2  25   2   21.10   28.80
   3 -18   8   29.40   24.70
   3 -17   7  111.99   24.10
   3 -16   6  127.19   19.70
   3 -15   5   15.10   18.60
   3 -12   3   84.09   12.70
   3  14  -1  335.97   15.20
   3  23   1   22.20   18.90
   3  25   2  -29.50   30.40
   4 -16   6   66.19   18.70
   4 -12   3   42.20   12.10
   4 -10   2   48.50   11.10
   4  15  -1  776.62   20.00
   4  20   0   73.89   20.60
   4  23   1   18.20   26.60
   5 -17   8   52.59   30.10
   5 -10   2  690.03   11.40
   5  16  -1   86.09   13.20
   5  20   0   92.09   24.80
   5  23   1   21.90   29.50
   5  25   2    5.30   34.70
   6 -15   6   14.50   20.00
   6 -14   5    8.70   19.40
   6  16  -1  175.38   15.20
   6  20   0   30.40   24.60
   6  23   1   18.70   26.60
   7 -15   7   -4.60   25.00
   7  -9   2  361.16    9.30
   7  -7   1  162.78    7.10
   7  15  -1   83.99   19.90
   7  19   0   65.59   25.70
   7  22   1  -27.10   33.60
   8 -10   3   55.09   12.00
   8  14  -1  190.78   20.10
   9  -9   3   -1.60   10.40
   9   4  -1  519.05    9.20
   9  11  -1  285.17   16.90
   9  12  -1  187.88   17.30
   9  17   0    3.50   24.70
   9  20   1   19.00   31.00
  10 -10   5    1.90   16.30
  10  -9   4    9.30   12.00
  10  15   0   50.89   25.90
  10  19   1   19.60   23.60
  11   5   0  264.67   11.70
  11  10   0   -3.50   17.70
  11  11   0  125.59   19.60
  11  12   0   12.00   17.70
  11  16   1   33.10   29.90
  12  12   1   44.90   23.60
  13   6   2   -1.80   16.60
 -15  -1  13    3.00   19.60
 -14  -3  12    4.50   18.20
 -13  -9  13    1.20   25.10
 -13  -7  12    9.10   20.60
 -13  -4  11   91.09   15.10
 -13  14  10    8.60   11.60
 -12 -10  12   42.10   25.00
 -12  -8  11   84.69   19.50
 -12  -5  10   42.80   14.60
 -11 -12  12   -4.60   27.10
 -11  -6   9   64.99   14.10
 -11  -2   8   56.19    9.40
 -11  16   8    8.30   14.50
 -10 -15  13   18.60   30.60
 -10 -14  12   15.60   31.00
 -10 -11  10   -2.30   19.50
 -10  -6   8   97.69   14.10
  -9 -14  11  127.09   21.20
  -9 -11   9  142.39   21.20
  -9  -9   8  178.68   17.00
  -9  -6   7  430.46   13.50
  -8 -13   9   17.60   19.20
  -8 -11   8  140.49   18.10
  -8  16   5   14.80   12.90
  -8  20   6   62.49   20.10
  -8  23   7    1.90   28.60
  -7 -18  12   -3.70   33.90
  -7 -17  11   23.30   28.80
  -6 -18  11    1.00   28.60
  -6 -17  10    8.30   25.50
  -6 -14   8  139.09   14.60
  -6  22   5   10.20   26.60
  -5 -12   6   73.09   16.70
  -5  17   3   32.30   16.30
  -5  21   4  -10.60   21.20
  -5  24   5    8.70   27.90
  -4 -15   7  242.58   19.90
  -4 -13   6 1247.28   17.90
  -4 -11   5  477.75   11.80
  -4  15   2  174.88   14.60
  -4  20   3  273.87   20.20
  -4  23   4  -18.60   25.20
  -3 -19  10   37.50   31.60
  -3 -18   9  168.08   19.30
  -3 -17   8  149.49   23.70
  -3 -14   6  260.67   14.10
  -3 -10   4  395.96   11.10
  -3  11   1  344.07   11.40
  -3  18   2   -1.10   18.00
  -3  22   3  117.09   18.70
  -2 -20  11  -14.80   35.50
  -2 -15   6   91.29   18.60
  -2  -9   3 1263.17   16.10
  -2  20   2  168.98   20.60
  -2  23   3   12.60   25.30
  -2  26   4   21.30   25.50
  -1 -19   9   67.79   31.80
  -1 -18   8  167.08   27.30
  -1 -17   7  145.09   23.90
  -1 -14   5  236.18   13.40
  -1 -10   3   64.69    9.40
  -1   4   0  522.65    6.50
  -1  10   0 3610.74   18.60
  -1  11   0  882.51   11.20
  -1  18   1  718.43   16.70
   0 -20  10    0.20   32.60
   0 -19   9   28.80   23.80
   0 -16   6  102.29   15.40
   0 -13   4  946.61   16.80
   0 -11   3  192.48   13.30
   0  -5   1  449.95    6.80
   0  14   0  412.26   14.10
   0  23   2   24.80   18.00
   1 -19   9   37.60   24.10
   1 -15   5  -11.60   17.30
   1  -2   0 2297.07    4.90
   1  21   1   40.10   16.30
   1  26   3   23.10   32.90
   2 -19   9   -9.10   30.30
   2 -12   3  204.58   14.20
   2  -7   1  941.41    8.30
   2   4  -1  187.68    7.60
   2  10  -1  605.34   14.10
   2  11  -1  277.57   10.40
   2  18   0   11.00   14.00
   2  24   2   47.00   27.00
   3 -19   9   13.40   29.00
   3 -14   4   59.09   15.70
   3 -10   2   13.90    7.20
   3  13  -1  216.48   14.20
   3  19   0   17.40   14.10
   3  22   1  241.98   25.70
   4 -18   8   13.00   26.50
   4 -17   7   19.70   23.60
   4 -15   5   13.60   17.10
   4  14  -1  117.29   15.90
   4  19   0  123.89   20.80
   4  22   1  118.69   23.90
   4  25   2   18.70   28.20
   5 -16   6   21.30   19.70
   5 -12   3  208.18   13.10
   5   0  -1  476.45    3.80
   5  15  -1  663.93   15.50
   5  19   0   35.10   23.30
   5  22   1   -6.50   30.10
   6 -16   7   24.10   24.20
   6 -13   4   34.70   14.50
   6   0  -1  130.29    3.20
   6  14  -1  571.74   18.00
   6  15  -1   48.80   13.40
   6  19   0   23.70   24.40
   6  22   1   -4.00   29.40
   6  24   2   26.80   36.40
   7 -11   3  287.47   12.20
   7  14  -1    4.80   16.50
   8   2  -1  399.76    6.70
   8  12  -1  170.18   16.80
   8  13  -1   12.00   14.30
   8  18   0   79.39   19.30
   8  21   1   10.90   24.00
   9   5  -1  143.19    9.30
   9   6  -1  561.64   11.70
   9   7  -1  422.66   11.90
   9   8  -1   19.80   12.50
   9   9  -1  236.88   14.00
   9  10  -1   82.69   14.10
   9  16   0   54.39   22.90
   9  19   1  -18.60   27.90
  10  -6   2  414.66    7.70
  10  14   0  -11.40   21.80
  10  18   1   12.50   23.60
  11  -6   3   64.39    7.80
  11   6   0   12.60   10.90
  11   7   0   67.49   12.20
  11   8   0   54.09   14.20
  11   9   0   21.50   15.30
  11  15   1   52.99   28.00
  12   4   1   82.19   11.80
  12   5   1    7.50   12.80
  12   9   1   32.40   18.10
  12  10   1    9.30   19.50
  12  11   1    7.60   18.50
 -15   5  12    2.70    9.10
 -15   6  12    7.10    7.50
 -14  -6  13   71.79   24.80
 -14   1  11   13.80   11.90
 -13  -5  11  116.89   19.30
 -13  -1  10    2.70   12.10
 -12 -12  13   29.60   31.90
 -12  -2   9   39.90   10.60
 -12  15   9   28.20   12.90
 -11 -14  13   30.70   35.20
 -11 -11  11   31.20   24.60
 -11  -9  10   53.89   20.10
 -10 -13  11   43.00   26.50
 -10  -9   9   69.59   14.00
 -10  -3   7  468.85   11.40
 -10  16   7   25.50   13.30
 -10  20   8   36.30   18.10
  -9 -16  12   65.69   33.00
  -9 -13  10   23.30   17.60
  -9  16   6   20.20   13.00
  -9  20   7   58.09   19.00
  -8 -17  12    2.10   27.60
  -8 -16  11   21.80   21.40
  -8 -15  10   20.60   24.50
  -8  -9   7   13.80   11.20
  -8  -6   6  226.58    9.50
  -8  -2   5   48.00    6.90
  -8  15   5  210.58   12.20
  -7 -16  10  155.98   20.60
  -7 -15   9   24.10   22.20
  -7 -13   8  115.39   15.00
  -7 -11   7  112.89   12.90
  -7  14   4   29.90   11.50
  -7  19   5  105.69   20.40
  -7  22   6    4.60   25.20
  -6 -19  12   -6.90   29.00
  -6 -16   9   26.40   21.80
  -6 -13   7  105.99   16.80
  -6  -8   5  739.03   13.10
  -6  12   3  203.48   10.50
  -6  18   4   15.40   16.60
  -6  24   6   12.80   29.70
  -5 -19  11    9.80   30.90
  -5 -18  10  -12.80   21.00
  -5 -17   9   18.10   21.70
  -5 -14   7  134.49   14.00
  -5 -10   5  117.39   13.60
  -5  -7   4   52.39    8.00
  -5  -3   3  694.83    8.20
  -4 -19  10   19.80   29.00
  -4 -18   9    6.40   25.40
  -4  -9   4  450.75   13.50
  -4  14   2  736.43   15.50
  -4  19   3   -3.00   19.90
  -4  25   5    5.90   32.70
  -3 -20  11  -23.80   28.20
  -3 -16   7   30.50   14.60
  -3  -4   2 2169.58   11.10
  -3  10   1  145.09    9.70
  -3  21   3    3.70   22.90
  -3  24   4   59.59   30.50
  -3  26   5   26.30   30.00
  -2 -20  10    3.80   33.60
  -2 -19   9   21.10   30.30
  -2 -18   8  110.39   24.50
  -2 -17   7  308.77   21.80
  -2  -6   2 1026.20   11.60
  -2  15   1   41.20   10.30
  -2  25   4   32.10   31.90
  -1 -20  10   17.50   28.30
  -1 -16   6   83.49   18.70
  -1   5   0   36.90    6.90
  -1   8   0 2230.28   13.20
  -1   9   0  425.36   11.10
  -1  17   1   12.80   16.30
  -1  21   2   48.60   22.60
  -1  24   3  -11.20   22.40
  -1  26   4   37.20   38.40
   0 -15   5  407.76   18.40
   0  19   1  228.48   14.60
   0  22   2   19.30   25.00
   0  25   3   33.90   24.60
   1 -18   7   16.30   23.70
   1 -12   3  162.38   13.10
   1  16   0  522.75   14.90
   1  20   1   25.80   17.90
   1  23   2   95.79   23.70
   2 -18   7    0.60   26.10
   2 -17   6  -16.50   20.20
   2 -14   4  348.67   16.00
   2 -10   2   54.69    7.90
   2   5  -1  307.87    8.70
   2   8  -1  505.85   12.00
   2   9  -1  539.95   12.10
   2  17   0  105.39   17.20
   2  21   1  -10.20   17.60
   2  26   3   14.60   27.40
   3  12  -1    0.20    9.40
   3  18   0   -1.20   14.50
   3  21   1   -6.20   21.30
   3  24   2    8.90   21.80
   3  26   3    2.40   34.80
   4 -14   4  122.29   16.20
   4  -8   1  483.05    9.10
   4  13  -1 1694.93   19.30
   4  18   0   22.20   18.80
   4  24   2   -0.90   29.10
   5 -17   7   17.40   26.00
   5 -15   5   31.60   18.20
   5 -14   4    3.70   14.70
   5  -8   1  208.18    7.90
   5  -5   0   36.10    4.80
   5  13  -1  715.13   16.70
   5  14  -1  243.08   12.90
   5  18   0   62.99   19.20
   5  24   2   28.20   27.20
   6 -12   3   52.39   11.30
   6 -10   2  872.51   12.10
   6  13  -1  228.98   17.20
   6  18   0   14.90   21.60
   6  21   1   27.80   29.10
   7 -15   6   58.09   20.60
   7 -14   5   30.90   18.40
   7   1  -1   70.89    4.60
   7  13  -1  102.29   12.60
   7  18   0   24.80   18.30
   7  21   1   -1.80   24.00
   7  23   2    2.70   34.90
   8 -14   6   32.90   21.00
   8 -13   5  136.39   18.70
   8 -12   4   35.00   14.50
   8  11  -1  115.49   15.80
   8  17   0   21.40   18.00
   8  20   1    2.40   23.10
   9 -12   5    6.40   17.70
   9  15   0   34.60   20.90
  10  -8   3   98.79   10.30
  10   1   0    8.80    6.30
  10  12   0   29.40   18.20
  10  13   0  116.79   19.30
  10  17   1   -8.00   26.30
  11  14   1   70.69   27.00
  12   0   2   14.00    7.60
  12   6   1  111.39   13.80
  12   7   1   61.49   15.60
  12   8   1   29.00   17.10
 -15  -2  13    6.40   21.10
 -15   4  12    3.30   10.80
 -14  -7  13   -4.00   25.60
 -14  -4  12   33.80   19.40
 -14   0  11   13.70   13.60
 -14  11  11   15.90    9.10
 -13 -10  13   -2.30   29.10
 -13  -8  12   31.60   23.80
 -12 -11  12   -3.30   24.70
 -12  -9  11   67.59   20.20
 -12  -6  10  128.09   16.20
 -11 -13  12   59.29   28.90
 -11  -7   9    8.60   17.30
 -11  -3   8   14.10   10.30
 -11  15   8    0.40   12.80
 -11  19   9    1.80   23.30
 -10 -16  13   -1.00   31.10
 -10 -15  12   -3.90   32.50
 -10 -12  10   15.10   20.80
 -10  -7   8   45.90   15.20
  -9 -15  11   37.90   22.40
  -9 -12   9   28.20   21.60
  -9  -7   7   85.39   13.40
  -9  -3   6  196.88    9.40
  -9  15   6   97.69   13.10
  -9  22   8    6.10   22.30
  -8 -12   8   -7.70   19.50
  -8  19   6   47.00   19.70
  -8  22   7    5.50   26.90
  -7 -18  11  137.09   31.10
  -7  -9   6   19.90   10.70
  -7  -6   5  259.77   11.60
  -7  -1   4  344.67    5.70
  -7  13   4  110.39   11.50
  -7  24   7    1.30   32.00
  -6 -15   8    8.00   20.00
  -6 -11   6  135.99   12.50
  -6  -5   4  287.27   10.10
  -6  11   3  426.36    9.80
  -6  21   5   16.30   22.80
  -5 -16   8  119.39   16.30
  -5  16   3  145.49   14.90
  -5  20   4   84.79   20.70
  -5  23   5   28.30   23.90
  -5  25   6   15.00   29.40
  -4 -20  11   39.50   28.00
  -4 -17   8   79.79   17.20
  -4 -14   6   38.50   17.10
  -4 -12   5  594.64   15.60
  -4  -6   3 1112.89    9.90
  -4  -1   2  113.69    4.30
  -4  22   4   64.59   21.90
  -3 -20  10  124.09   34.30
  -3 -19   9   43.60   29.90
  -3 -18   8   72.39   22.70
  -3 -15   6  263.77   19.10
  -3 -13   5 1156.88   15.80
  -3 -11   4  226.28   14.40
  -3  -8   3  373.36    9.50
  -3   4   1  814.92    4.90
  -3   8   1  281.97    8.10
  -3   9   1  301.47    7.50
  -3  17   2   28.40   12.20
  -2 -14   5   83.49   12.70
  -2 -12   4   94.29   10.00
  -2  14   1  159.88   10.90
  -2  19   2    6.90   14.20
  -2  22   3   23.50   24.60
  -1 -19   8   28.90   24.40
  -1 -15   5   82.49   17.30
  -1 -13   4   45.80   13.70
  -1   6   0 2454.05   10.00
  -1   7   0 1235.38    9.10
  -1  23   3   88.79   25.00
   0 -20   9    8.30   33.40
   0 -19   8  131.39   26.50
   0 -18   7   35.90   22.40
   0 -17   6  188.28   20.00
   0  -9   2 2188.48   15.90
   0  13   0   -1.10    9.00
   0  18   1  320.27   19.00
   0  24   3   27.30   30.80
   0  26   4   52.09   38.00
   1 -20   9   20.40   32.80
   1 -19   8   22.40   21.70
   1 -17   6  260.17   15.90
   1 -14   4   94.59   11.20
   1  15   0   56.09   10.00
   1  19   1  184.78   21.90
   1  25   3    0.90   24.20
   2 -20   9   54.89   32.30
   2 -19   8   22.50   21.10
   2 -16   5  114.79   20.50
   2   6  -1  634.84    7.60
   2   7  -1   -4.00    6.60
   2  16   0   20.80   16.20
   2  20   1   30.80   22.10
   2  23   2   16.60   23.50
   2  25   3   20.30   34.00
   3 -19   8   25.40   30.50
   3 -18   7    1.80   18.50
   3 -17   6    6.10   15.90
   3 -16   5   69.29   20.10
   3  -8   1  311.87    8.80
   3   2  -1  791.12    5.60
   3  10  -1  154.38   12.50
   3  11  -1  302.77   10.60
   3  17   0   64.39   18.90
   3  23   2   31.80   28.10
   3  25   3   70.89   32.20
   4 -18   7    2.80   24.30
   4 -17   6   54.19   23.10
   4  -5   0 1475.45    8.00
   4  12  -1  147.69   13.20
   4  21   1   13.70   16.40
   4  23   2   62.89   28.80
   4  25   3   30.10   35.70
   5  12  -1  111.29   14.60
   5  21   1    5.90   20.20
   5  23   2   -8.60   33.90
   6 -16   6   56.59   22.60
   6 -15   5   99.89   19.80
   6  -8   1  752.82    8.40
   6  12  -1  203.58   15.20
   6  17   0  259.27   20.70
   6  23   2    5.70   28.50
   7 -16   7   12.10   27.00
   7 -13   4    7.90   15.10
   7  11  -1   40.30   14.10
   7  12  -1   48.70   11.50
   7  17   0   74.59   17.70
   7  20   1   27.20   28.00
   7  22   2   -0.60   36.10
   8  -9   2  247.98    9.90
   8   3  -1  143.29    6.20
   8   4  -1  509.15   10.00
   8   9  -1  254.47   13.30
   8  10  -1   35.40   12.50
   8  16   0  104.69   17.10
   8  19   1    8.50   29.40
   8  21   2   14.50   31.40
   9 -11   4   73.09   15.80
   9  14   0   62.29   19.60
   9  18   1   25.40   20.70
  10  11   0   46.90   19.00
  10  16   1    7.40   24.80
  11   0   1   -1.60    6.00
  11  13   1   73.59   24.10
 -15  -3  13   11.80   21.70
 -15   3  12   -8.20   11.30
 -13  -6  11   24.70   19.30
 -13  -2  10    1.80   11.40
 -13  13  10   29.10   11.10
 -12 -13  13   58.69   32.50
 -12  -7  10  141.39   20.20
 -12  -3   9   85.99   11.90
 -12  14   9   16.10   13.10
 -11 -15  13   23.10   39.10
 -11 -12  11   97.59   26.00
 -11 -10  10    9.30   20.40
 -10 -14  11   30.20   26.30
 -10 -10   9   69.69   17.50
 -10  15   7   23.80   10.90
 -10  19   8   -0.50   19.30
  -9 -17  12   18.80   35.20
  -9 -14  10   12.60   18.70
  -9 -10   8  421.16   16.10
  -9  19   7  121.19   18.80
  -8 -18  12   23.60   29.80
  -8 -17  11   24.60   29.50
  -8 -14   9   23.60   16.30
  -8 -10   7  695.43   20.20
  -8  -7   6  657.33   14.70
  -8  14   5   10.20   11.00
  -7 -19  12   35.60   29.60
  -7 -17  10   37.00   26.60
  -7 -14   8   72.59   19.50
  -7 -12   7   42.00   16.20
  -7  18   5   70.29   17.20
  -7  21   6   -5.70   23.50
  -6 -19  11   12.70   26.10
  -6 -18  10    8.80   22.60
  -6 -17   9   18.60   26.20
  -6  -9   5   74.09   13.20
  -6   1   3  426.86    3.50
  -6  10   3  549.15   10.00
  -6  17   4   65.89   12.00
  -6  23   6   17.10   27.10
  -5 -20  11   75.39   37.80
  -5 -19  10   60.39   27.30
  -5 -18   9   64.89   26.60
  -5 -15   7  195.78   19.90
  -5 -13   6  721.43   16.30
  -5  -8   4  188.18   11.20
  -5  15   3  286.27   14.50
  -4 -16   7  246.48   15.80
  -4  13   2  381.56   10.40
  -4  18   3   72.59   18.50
  -4  24   5   34.40   25.30
  -4  26   6    5.30   32.80
  -3 -17   7   72.89   22.20
  -3   5   1 1278.57    6.80
  -3   6   1  292.57    6.10
  -3   7   1  373.56    7.60
  -3  16   2   99.99   15.60
  -3  20   3  128.09   21.60
  -3  23   4   52.89   19.80
  -3  25   5    6.50   33.50
  -2 -20   9   -2.30   29.00
  -2 -19   8  195.88   24.70
  -2 -16   6  393.86   16.30
  -2 -10   3  758.22   15.50
  -2  13   1  228.28   13.30
  -2  18   2  245.68   18.40
  -2  24   4   23.00   30.10
  -2  26   5   58.29   35.80
  -1 -21  10    4.50   40.60
  -1 -20   9    8.00   24.50
  -1 -18   7   42.70   17.90
  -1 -11   3  167.38   13.50
  -1  -8   2  355.66    9.10
  -1  -4   1  521.25    6.60
  -1  16   1  581.64   15.00
  -1  20   2   14.40   15.30
  -1  25   4    3.90   29.60
   0 -14   4  225.68   17.80
   0 -12   3  378.36   14.30
   0  12   0 1020.90   13.40
   0  21   2    3.70   16.40
   1 -16   5  338.07   15.70
   1 -10   2  180.68    8.40
   1  -7   1  426.86    9.40
   1  14   0    8.40   12.90
   1  22   2   32.50   16.90
   1  24   3   60.59   32.10
   1  26   4   27.70   40.80
   2 -13   3  765.62   17.10
   2  15   0   90.89   14.30
   2  22   2   98.79   23.30
   3 -15   4   25.70   16.80
   3 -13   3  638.74   12.40
   3 -11   2  479.25   12.80
   3   9  -1  370.96   12.40
   3  16   0   32.00   16.80
   3  20   1   24.10   16.40
   4 -19   8   16.70   31.40
   4 -16   5   22.60   13.70
   4 -13   3  391.66   13.90
   4 -11   2  226.48   12.50
   4   1  -1  743.83    5.00
   4  11  -1  563.44   11.10
   4  17   0   46.60   13.30
   4  20   1   59.99   23.90
   5 -17   6   13.90   22.90
   5 -13   3   21.20   12.70
   5 -11   2  146.69   11.70
   5  11  -1 1046.10   16.50
   5  17   0  163.28   14.50
   5  20   1  130.59   26.00
   6 -17   7    5.10   24.80
   6 -14   4   56.19   16.70
   6  -5   0  117.39    4.10
   6  11  -1   57.69   15.00
   6  20   1   11.90   20.40
   6  22   2   16.40   34.10
   7 -10   2  431.06   10.00
   7   2  -1   33.30    5.90
   7  10  -1  170.08   14.30
   7  16   0   14.20   19.90
   7  19   1    8.10   28.30
   8 -11   3   11.20   12.40
   8   5  -1   34.90    9.10
   8   6  -1  247.58   10.60
   8   7  -1   30.70   11.10
   8   8  -1  244.48   12.10
   8  15   0  118.99   20.10
   8  18   1  147.69   27.90
   9  -8   2   15.60    8.30
   9  13   0  237.08   19.90
   9  17   1    0.50   23.60
   9  19   2   -2.40   30.00
  10 -11   5   24.40   15.10
  10   2   0    3.10    7.50
  10   9   0    5.90   17.10
  10  10   0    0.30   17.20
  10  15   1   88.49   27.10
  10  18   2    5.70   28.90
  11  -8   4    2.30   11.20
  11  12   1   47.00   21.50
  11  15   2   -4.20   26.50
  12  11   2    4.70   24.70
  12  12   2   31.00   23.40
 -15   2  12   -3.60   11.50
 -14  -8  13   -3.10   25.40
 -14  -5  12  -18.20   19.30
 -14  -1  11   -0.80   13.90
 -13 -11  13   -1.00   32.30
 -13  -9  12    0.00   26.10
 -12 -12  12   43.00   26.30
 -12 -10  11   20.20   23.30
 -11 -14  12   24.20   28.30
 -11  -8   9  110.99   17.20
 -11  -4   8   26.20   11.20
 -11   4   7  104.19    3.20
 -11  18   9   11.70   20.10
 -10 -16  12   28.70   32.70
 -10  -8   8  174.38   16.20
 -10  -4   7    8.60   10.40
  -9 -16  11   88.79   24.60
  -9 -13   9   30.80   22.10
  -9  -8   7  832.12   16.40
  -9  -4   6   63.49   10.10
  -9  14   6    7.00   11.90
  -9  21   8   14.00   22.00
  -8 -16  10   59.99   20.80
  -8 -13   8   18.60   18.30
  -8  -3   5  548.55    9.10
  -8  18   6  125.79   19.00
  -8  21   7    6.00   23.40
  -7 -16   9   49.10   18.30
  -7 -10   6  964.50   17.80
  -7  12   4   75.89    9.70
  -7  17   5  203.98   15.20
  -7  23   7   12.60   27.80
  -6 -16   8  119.59   22.60
  -6 -14   7   25.10   13.30
  -6 -12   6  116.89   15.90
  -6  16   4   -9.00   14.60
  -6  20   5   59.19   18.70
  -5 -17   8   37.10   21.30
  -5 -11   5  151.08   10.90
  -5  -4   3 1010.50    9.50
  -5  19   4  -13.20   13.80
  -5  22   5  127.19   18.30
  -5  24   6   -5.50   30.70
  -4 -20  10    8.00   24.60
  -4 -19   9   95.09   20.30
  -4 -18   8   14.90   24.20
  -4 -10   4  277.47   10.30
  -4  12   2  541.75   12.50
  -4  21   4   62.79   16.80
  -3 -20   9   96.29   28.60
  -3 -16   6   59.09   19.00
  -3 -14   5  151.38   17.00
  -3  22   4  311.17   25.80
  -2 -21  10  -15.60   29.10
  -2 -18   7   23.30   20.90
  -2 -15   5  101.49   17.40
  -2  -7   2 1295.87   12.70
  -2  12   1   94.19   11.90
  -2  21   3   51.99   16.60
  -1 -17   6   70.39   14.80
  -1  15   1   80.69   14.10
  -1  19   2  362.46   20.60
  -1  22   3   59.49   24.70
  -1  26   5    3.50   35.70
   0 -20   8    4.10   30.60
   0 -19   7   94.79   24.20
   0 -16   5  364.06   14.90
   0  -6   1  460.75    9.60
   0  11   0  -11.40    8.60
   0  17   1  458.95   14.90
   0  20   2   20.30   20.30
   0  23   3   -3.20   24.50
   0  25   4   -7.10   35.00
   1 -21   9   27.70   32.80
   1 -20   8    2.50   31.90
   1 -19   7   16.30   24.80
   1 -18   6   75.89   23.60
   1 -15   4  750.42   18.70
   1 -13   3  738.33   16.60
   1  13   0  222.18   14.20
   1  18   1   55.49   14.20
   1  21   2   26.80   21.90
   2 -20   8   11.50   31.80
   2 -19   7   96.69   24.80
   2 -18   6    0.00   22.40
   2 -15   4  163.48   12.80
   2 -11   2  301.37   12.70
   2  -8   1  418.66    9.50
   2  -4   0    3.10    4.80
   2  19   1   11.20   14.30
   2  24   3   25.40   27.20
   2  26   4   20.20   28.10
   3 -19   7   -6.70   26.70
   3 -18   6   -6.90   22.80
   3   3  -1  640.54    6.80
   3   7  -1  374.86   10.40
   3   8  -1  225.58    8.50
   3  19   1   -4.20   21.00
   3  22   2   19.90   23.10
   3  24   3  -15.10   32.10
   4 -15   4   69.19   16.90
   4   9  -1  319.47   11.90
   4  10  -1  192.98    9.30
   4  16   0   79.79   13.50
   4  22   2   32.50   29.40
   4  24   3  -10.10   35.40
   5 -18   7   30.10   24.50
   5 -16   5  106.29   15.90
   5  10  -1   65.09   12.70
   5  16   0  354.16   17.90
   5  19   1   20.20   22.30
   5  22   2   21.70   23.00
   5  24   3    9.20   28.50
   6 -11   2   -0.80   11.30
   6   1  -1  731.63    5.60
   6  10  -1   49.40   12.70
   6  16   0   43.50   14.70
   6  19   1  103.49   25.50
   7 -16   6   72.49   20.90
   7 -15   5   15.70   18.40
   7 -12   3   -1.70   11.80
   7   8  -1  368.36   13.10
   7   9  -1  131.29   12.30
   7  15   0   66.89   20.80
   7  21   2    9.60   24.70
   8 -15   6    7.10   23.50
   8 -14   5   10.30   18.20
   8  -7   1  124.69    6.00
   8  14   0   22.90   17.80
   8  20   2   12.30   28.70
   9 -10   3    9.00   11.70
   9  -1   0  192.78    4.10
   9  12   0   98.99   17.70
   9  16   1    4.60   25.30
  10 -10   4   20.00   12.70
  10   3   0  202.68    8.90
  10   7   0   63.99   12.50
  10   8   0    2.00   13.60
  10  14   1   -5.40   24.20
  10  17   2   10.90   28.40
  11  10   1   22.80   16.70
  11  11   1   18.00   18.00
  11  14   2   34.80   25.70
  12   1   2   16.70    9.60
  12  10   2    0.10   21.60
 -15   1  12    8.50   13.40
 -14  -6  12   28.40   18.20
 -14  -2  11   39.30   15.20
 -13  -7  11   15.00   19.70
 -13  -3  10   69.69   12.50
 -12  -8  10   33.60   18.40
 -12  -4   9   19.00   11.80
 -12  17  10   21.90   19.90
 -11 -13  11   81.19   26.30
 -11 -11  10  131.29   22.10
 -11   3   7  178.98    4.80
 -11  14   8    5.40   12.50
 -10 -15  11   67.59   30.10
 -10 -13  10    6.50   17.30
 -10 -11   9   35.50   18.90
 -10  14   7   23.80   11.90
 -10  18   8   45.30   18.70
  -9 -18  12   21.00   38.80
  -9 -15  10   17.40   20.30
  -9 -11   8   18.70   14.30
  -9  18   7  238.98   18.70
  -8 -19  12   -3.00   30.20
  -8 -18  11   41.70   32.90
  -8 -15   9  149.49   18.10
  -8 -11   7   10.70   17.20
  -8  -8   6 1552.74   17.90
  -8  13   5   78.39    9.80
  -8  23   8   -0.70   26.60
  -7 -19  11   -7.70   27.80
  -7 -18  10   44.50   29.10
  -7 -15   8  172.28   22.20
  -7 -13   7    1.90   19.00
  -7  -7   5  160.48    9.00
  -7  -2   4  346.17    6.70
  -7  20   6  191.68   22.20
  -6 -20  11   26.70   28.00
  -6 -19  10   10.00   23.20
  -6 -18   9    7.40   27.20
  -6  -6   4  785.12   12.10
  -6   9   3  142.19    6.90
  -6  22   6   40.30   26.40
  -6  24   7   19.30   27.30
  -5 -21  11   16.90   39.30
  -5 -20  10   19.30   32.80
  -5 -19   9    8.00   24.40
  -5 -16   7    9.40   19.30
  -5 -14   6  507.45   20.40
  -5  14   3   90.29   13.10
  -5  18   4   37.40   16.90
  -5  21   5   -5.10   20.90
  -4 -17   7   99.59   22.60
  -4 -15   6  300.57   15.60
  -4 -13   5  978.90   16.00
  -4  -7   3  363.66    8.70
  -4  11   2  278.67    9.80
  -4  17   3    0.80   12.70
  -4  20   4  161.68   20.40
  -4  23   5   69.09   18.80
  -4  25   6   24.10   30.60
  -3 -21  10  -13.40   27.40
  -3 -19   8   75.49   18.60
  -3 -18   7    5.40   21.00
  -3 -12   4  974.90   16.20
  -3  -9   3  183.48    9.40
  -3  -5   2  665.53    7.60
  -3  15   2  163.58   11.40
  -3  19   3   42.50   14.40
  -3  24   5   10.30   31.90
  -3  26   6   16.20   30.80
  -2 -17   6   62.79   19.20
  -2 -13   4  799.22   13.40
  -2  17   2  161.18   16.50
  -2  20   3  123.09   19.60
  -2  23   4   62.59   21.70
  -2  25   5   31.20   29.70
  -1 -21   9   60.59   31.90
  -1 -20   8  125.79   22.10
  -1 -19   7   96.49   26.20
  -1 -16   5  380.96   19.30
  -1 -14   4  333.27   13.40
  -1  14   1   77.39   13.30
  -1  24   4   25.50   23.20
   0 -21   9   39.20   26.10
   0 -18   6   -1.30   20.30
   0 -10   2   94.29   11.90
   0  10   0 2210.98   14.90
   0  16   1  268.37   17.20
   0  26   5   38.40   35.70
   1 -17   5   71.69   20.30
   1  12   0  595.74   15.10
   1  17   1  496.95   19.20
   1  23   3  105.39   26.30
   1  25   4   37.30   31.00
   2 -17   5   41.00   20.20
   2  14   0   95.99   10.00
   2  18   1   -5.40   20.50
   2  21   2   45.70   22.40
   2  23   3   94.99   26.10
   2  25   4   29.50   35.80
   3 -20   8   17.00   23.40
   3 -17   5   -0.20   21.00
   3  -5   0  862.41    6.80
   3   4  -1  756.52    6.70
   3   5  -1 1157.28    8.60
   3   6  -1  265.27    7.50
   3  15   0  410.06   14.00
   3  21   2   91.69   21.70
   3  25   4  -16.30   33.70
   4 -19   7   23.70   28.70
   4 -18   6  139.19   25.30
   4 -17   5  134.39   19.00
   4  -9   1  261.97    9.40
   4   8  -1  665.93   12.20
   4  15   0  401.26   18.60
   4  19   1   18.50   16.00
   5 -15   4  233.38   13.60
   5  -9   1  145.39    9.10
   5   1  -1  721.63    5.50
   5   9  -1 1144.59   14.10
   5  15   0  101.89   16.90
   5  21   2   25.70   29.30
   5  23   3   -4.20   37.20
   6 -18   7   19.50   24.60
   6 -17   6   -5.40   24.30
   6 -16   5  130.19   21.40
   6 -13   3  132.09   12.50
   6   8  -1   61.59   11.40
   6   9  -1  523.75   10.40
   6  15   0  166.78   18.00
   6  18   1   40.40   21.90
   6  21   2  -15.30   23.50
   6  23   3    6.30   29.90
   7 -14   4   20.80   15.90
   7  -8   1  295.37    8.10
   7   3  -1  255.87    6.90
   7   4  -1   29.80    7.50
   7   5  -1  589.24   10.20
   7   6  -1  218.18   10.40
   7   7  -1  758.82   12.50
   7  14   0    3.30   19.20
   7  18   1   69.49   19.50
   7  20   2   82.79   33.20
   7  22   3   -1.20   38.10
   8 -13   4  -18.00   15.60
   8  13   0   85.19   18.70
   8  17   1   -2.00   18.50
   8  19   2   20.80   31.00
   9 -13   5   64.49   18.80
   9  11   0   80.59   16.90
   9  15   1   10.60   23.70
   9  18   2   -8.60   28.00
  10   4   0    7.50    8.10
  10   5   0  289.67   10.50
  10   6   0    2.50   10.90
  10  13   1  170.18   22.40
  10  16   2   29.10   29.40
  11   1   1   80.99    7.60
  11   9   1   68.49   17.20
  11  13   2   14.00   23.50
  12   8   2   28.10   19.70
  12   9   2    1.90   20.60
 -15   0  12   45.80   15.40
 -13 -10  12   31.90   24.40
 -13  -4  10   97.79   13.70
 -13  12  10    5.00   10.40
 -12 -13  12   88.39   30.60
 -12 -11  11   11.70   25.80
 -12  -5   9   70.59   14.60
 -12   4   8   11.70    3.60
 -12  13   9   78.09   11.20
 -11 -15  12   56.19   31.40
 -11  -9   9   42.60   17.60
 -11  -5   8   86.69   12.10
 -10 -17  12   -0.30   34.60
 -10 -14  10   51.59   23.20
 -10  -9   8   29.60   18.20
 -10  -5   7   43.30   10.50
  -9 -17  11    4.00   24.50
  -9 -14   9   26.90   23.30
  -9  -9   7  280.17   15.50
  -9  -5   6  265.07   10.70
  -8 -17  10   40.00   23.00
  -8  -4   5    0.10    9.00
  -8  17   6  338.57   18.00
  -8  20   7   89.49   20.70
  -7 -17   9   46.50   19.80
  -7 -11   6   14.70   16.60
  -7  11   4  230.78    8.90
  -7  16   5   48.90   12.90
  -7  22   7   11.10   26.50
  -6 -17   8   32.80   21.00
  -6 -15   7  156.58   17.70
  -6 -13   6  291.77   17.30
  -6 -10   5  357.56   11.70
  -6   8   3  635.14    7.90
  -6  15   4   12.40   13.00
  -6  19   5   17.50   13.10
  -5 -18   8   -1.50   23.00
  -5 -12   5  586.84   16.60
  -5  -9   4   54.99   12.30
  -5  23   6   18.90   26.60
  -5  25   7   20.90   37.20
  -4 -21  10   -9.10   26.60
  -4 -20   9    5.80   21.90
  -4 -19   8   35.40   24.20
  -4 -11   4  187.08   14.10
  -4  -2   2 1075.19    6.90
  -4  16   3    2.00   16.00
  -4  22   5   52.39   24.10
  -3  14   2  109.39   14.40
  -3  18   3   -0.60   17.60
  -3  21   4   79.29   24.10
  -2 -21   9   15.70   26.40
  -2 -20   8  101.99   22.30
  -2 -19   7  132.89   23.10
  -2 -11   3  355.76   14.40
  -2  -2   1 1574.24    6.00
  -2  11   1  276.77    8.90
  -2  16   2  213.08   14.70
  -2  26   6   25.00   40.20
  -1 -18   6   69.99   20.40
  -1 -12   3  125.89   10.00
  -1  -9   2 2170.58   13.60
  -1  18   2   70.39   13.10
  -1  21   3   44.90   17.30
  -1  23   4   25.20   24.20
  -1  25   5    7.20   36.20
   0 -17   5    7.90   19.50
   0 -15   4  834.22   15.60
   0 -13   3   50.39   13.80
   0   9   0   -4.00    7.70
   0  15   1  318.67   14.50
   0  19   2  300.57   19.40
   0  22   3   38.20   18.90
   0  24   4   52.69   24.40
   1 -21   8  130.29   29.60
   1 -20   7   28.50   26.00
   1 -11   2  139.39    9.40
   1  20   2   84.69   15.50
   2 -20   7    9.50   23.50
   2 -16   4  192.18   17.40
   2 -14   3    8.60   15.00
   2  13   0  151.78   14.20
   3 -16   4  145.69   19.50
   3 -14   3  312.17   11.80
   3 -12   2  186.68   13.20
   3  -9   1  288.27    7.60
   3  14   0   43.30   10.20
   3  18   1   16.20   14.20
   3  23   3   33.20   21.00
   4 -14   3   23.10   14.10
   4 -12   2  118.09   12.50
   4   2  -1 1234.68    6.80
   4   6  -1   28.80    8.70
   4   7  -1 1067.99    9.80
   4  14   0  725.33   18.30
   4  18   1   42.80   18.90
   4  21   2  105.29   18.60
   4  23   3    5.90   23.30
   5 -19   7    4.50   30.20
   5 -18   6   73.79   25.80
   5 -17   5  108.19   19.90
   5 -14   3   91.89   13.90
   5   7  -1 2093.29   14.20
   5   8  -1  157.78    8.10
   5  14   0  460.95   16.60
   5  18   1   65.29   21.30
   6 -15   4  106.99   19.20
   6  -9   1  502.05   10.40
   6   2  -1  222.68    5.30
   6   6  -1  951.10   11.50
   6   7  -1  466.35   11.10
   6  14   0   -1.90   16.90
   6  20   2   50.79   29.50
   6  22   3    2.50   38.10
   7  13   0   66.59   18.10
   7  17   1   10.50   21.70
   8  12   0   18.30   18.60
   8  16   1  134.29   22.30
   9 -12   4   88.99   14.40
   9   9   0  140.59   13.20
   9  10   0  213.88   14.90
   9  14   1   22.40   18.90
   9  17   2   22.30   28.10
  10  -9   3   65.09   11.00
  10  12   1   42.90   20.30
  10  15   2   43.70   27.00
  11   2   1   50.89    8.60
  11   7   1  135.59   14.30
  11   8   1   12.50   14.90
  11  12   2  116.89   22.90
  12   2   2   26.70   10.60
  12   3   2   32.40   11.70
  12   4   2   78.39   13.00
  12   5   2   57.19   15.40
  12   6   2   29.00   16.30
  12   7   2   22.20   17.00
 -14  -7  12    7.60   21.60
 -14  -3  11   39.20   15.30
 -14  10  11   10.90    8.20
 -13 -11  12   30.40   25.30
 -13  -8  11   25.30   18.50
 -12  -9  10   25.00   20.00
 -12   2   8    3.50    6.90
 -12   3   8   85.59    5.20
 -11 -14  11   30.50   27.70
 -11 -12  10   49.30   24.00
 -11  -6   8   70.59   11.80
 -11   2   7   31.70    4.90
 -11  13   8   21.90   11.80
 -11  17   9    9.50   17.40
 -10 -16  11    7.20   31.70
 -10 -12   9   13.30   15.40
 -10  -6   7   53.09   11.60
 -10   3   6    6.50    2.90
 -10  13   7   16.90   10.70
 -10  17   8    0.40   17.40
 -10  20   9   32.80   21.20
  -9 -16  10   10.10   21.60
  -9 -12   8   89.89   15.50
  -9  13   6   53.89    9.90
  -9  17   7   17.90   16.00
  -9  20   8    4.80   20.80
  -8 -19  11    8.20   33.60
  -8 -16   9   13.10   18.90
  -8 -14   8   67.09   15.50
  -8 -12   7  207.68   18.50
  -8  -9   6  314.97   15.20
  -8  12   5    6.60    8.50
  -8  22   8    5.40   27.20
  -7 -20  11   34.80   28.60
  -7 -19  10   42.60   32.80
  -7 -16   8   10.00   24.50
  -7 -14   7    5.00   20.30
  -7  -8   5   28.00   11.90
  -7  -3   4  381.06    7.70
  -7  19   6   50.09   20.80
  -6 -21  11   -1.70   30.10
  -6 -20  10   32.80   30.00
  -6 -19   9   21.10   27.50
  -6  -7   4  554.94   12.40
  -6   0   3  749.73    4.80
  -6  21   6   51.59   23.70
  -6  23   7   52.79   26.40
  -5 -21  10    4.20   36.10
  -5 -20   9   -0.60   26.60
  -5 -17   7   75.69   20.30
  -5 -15   6  577.74   21.20
  -5  -5   3  530.95    8.30
  -5  13   3  428.96   10.10
  -5  17   4   15.80   17.90
  -5  20   5  112.99   19.80
  -4 -18   7  -10.00   22.60
  -4 -16   6  184.98   15.60
  -4 -14   5  551.94   19.20
  -4  -8   3  116.39   11.50
  -4  10   2  175.58    9.30
  -4  19   4   97.89   20.90
  -4  24   6   18.30   23.20
  -3 -22  10    2.60   29.40
  -3 -21   9    5.20   24.50
  -3 -20   8   24.70   24.90
  -3 -17   6  225.08   16.50
  -3 -15   5 1833.32   21.20
  -3 -13   4  162.78   14.40
  -3 -10   3  626.64   15.00
  -3  23   5  141.39   26.50
  -3  25   6   15.70   25.50
  -2 -18   6   42.80   20.90
  -2 -16   5  240.08   14.90
  -2 -14   4  159.68   15.80
  -2  -8   2 1560.44   14.50
  -2  10   1  549.65   12.20
  -2  19   3  162.58   20.80
  -2  22   4   12.10   18.70
  -2  24   5   16.00   23.70
  -1 -22   9  -21.60   39.10
  -1 -21   8   16.20   32.30
  -1 -20   7   29.10   24.50
  -1 -17   5  -10.00   16.80
  -1 -15   4  252.87   17.50
  -1  -5   1  113.99    6.50
  -1  13   1  238.28   10.00
  -1  17   2  370.66   17.60
  -1  20   3   42.00   19.60
   0 -22   9   20.80   32.20
   0 -21   8   17.70   24.00
   0 -20   7  110.79   22.20
   0 -19   6  128.39   22.80
   0  -7   1 3923.51   15.60
   0   8   0 4966.80   16.90
   0  21   3   -2.00   21.90
   0  25   5   18.80   38.10
   1 -19   6   32.90   22.70
   1 -16   4  662.23   19.90
   1 -14   3  268.07   15.80
   1  -8   1  229.08    7.90
   1  -3   0  794.82    5.70
   1  11   0  811.32   12.50
   1  16   1   39.10   12.20
   1  19   2  142.49   20.70
   1  22   3    1.50   16.50
   1  24   4   23.40   24.10
   2 -21   8   73.39   26.30
   2 -19   6   11.80   18.10
   2 -18   5  -25.30   19.80
   2 -12   2  647.94   13.90
   2  -9   1  180.28   10.10
   2  12   0  -18.10   13.50
   2  17   1  224.18   14.30
   2  20   2   67.19   17.10
   2  22   3   38.40   24.90
   2  24   4   20.60   32.60
   3 -20   7   22.70   26.60
   3 -19   6   42.40   24.40
   3  13   0  799.22   16.60
   3  17   1  105.09   20.30
   3  20   2   37.50   22.70
   3  22   3   14.60   23.80
   3  24   4   46.70   35.60
   4 -16   4   82.59   14.00
   4   3  -1 1345.67    6.80
   4   4  -1  174.48    7.50
   4   5  -1 3304.77   11.70
   4  20   2   36.60   23.20
   4  22   3    6.90   30.60
   4  24   4  -13.30   34.50
   5 -16   4   64.89   17.20
   5 -12   2   71.49   10.60
   5  -6   0  911.01    6.90
   5   2  -1 2892.91    9.20
   5   3  -1 3873.11   11.50
   5   4  -1  531.15    7.70
   5   5  -1 1897.41   11.60
   5   6  -1 1392.86   11.80
   5  17   1   36.30   21.70
   5  20   2   50.19   19.50
   5  22   3    2.90   29.90
   6   3  -1  270.47    6.70
   6   4  -1 1186.18    9.70
   6   5  -1   55.09    8.30
   6  13   0  555.34   18.70
   6  17   1   53.59   16.00
   7 -17   6   11.40   22.00
   7 -16   5   22.60   21.60
   7 -13   3   71.89   12.00
   7 -11   2   66.39    9.80
   7  12   0   64.89   16.40
   7  16   1  203.68   22.70
   7  19   2   54.49   21.70
   7  21   3   32.50   25.80
   8 -15   5   23.80   20.10
   8 -12   3   15.60   11.40
   8 -10   2   22.10    8.60
   8  11   0  156.98   17.00
   8  15   1   20.00   22.00
   8  18   2   31.90   19.30
   8  20   3   12.10   26.60
   9  -6   1   11.00    5.20
   9   8   0  158.18   13.10
   9  13   1    5.90   17.70
   9  16   2   18.80   23.40
  10  11   1  139.09   20.70
  10  14   2   51.29   24.30
  11   3   1  203.98   10.70
  11   4   1  102.29   11.90
  11   5   1  200.78   11.30
  11   6   1   23.80   11.90
  11  11   2   43.80   23.40
 -15  -1  12    2.10   15.70
 -14  -8  12    7.20   24.40
 -14  -4  11   18.70   16.60
 -13  -9  11   -5.40   20.00
 -13  -5  10   77.69   14.70
 -12 -14  12    6.90   28.20
 -12 -12  11  111.19   28.40
 -12  -6   9   -1.10   15.00
 -12   1   8    4.00    7.50
 -12  16  10   14.00   17.00
 -11 -16  12   13.20   27.50
 -11 -10   9   29.80   19.90
 -11   1   7  117.59    6.50
 -10 -15  10  118.79   26.60
 -10 -10   8  393.96   19.40
 -10   2   6  117.79    4.20
  -9 -18  11   32.30   25.00
  -9 -15   9  101.89   26.00
  -9 -10   7  491.35   19.30
  -9  -6   6   22.50   11.70
  -8 -18  10   13.00   23.80
  -8  -5   5   56.99   10.10
  -8  16   6   92.89   16.00
  -8  19   7    9.90   20.50
  -7 -18   9   16.30   25.00
  -7 -12   6   72.49   17.40
  -7  10   4  113.59    7.20
  -7  15   5  142.29   12.30
  -7  21   7   25.80   25.30
  -7  23   8    4.70   28.50
  -6 -18   8    9.80   23.20
  -6 -16   7   -6.00   20.80
  -6 -14   6  223.18   17.10
  -6 -11   5   11.00   13.70
  -6   7   3  395.26    5.40
  -6  14   4  336.47   13.30
  -6  18   5  114.89   13.80
  -5 -19   8  -11.20   25.60
  -5 -13   5  277.47   17.50
  -5 -10   4  319.77   14.40
  -5  12   3  572.74   12.20
  -5  22   6   10.30   25.20
  -5  24   7   11.10   32.60
  -4 -22  10  -24.90   34.90
  -4 -21   9  112.49   30.10
  -4 -20   8   71.69   25.30
  -4 -12   4  694.73   15.60
  -4  15   3   13.80   13.70
  -4  21   5  109.79   22.50
  -4  25   7   12.60   36.50
  -3 -19   7   75.49   17.80
  -3  -6   2 1920.61   11.30
  -3  13   2  165.58   11.50
  -3  17   3  169.18   16.50
  -3  20   4   67.69   21.90
  -2 -22   9   22.60   35.40
  -2 -21   8   64.39   29.40
  -2 -20   7   13.50   24.40
  -2  15   2  118.79   15.00
  -2  21   4   69.49   21.20
  -2  25   6   60.19   38.40
  -1 -19   6   61.09   24.40
  -1 -13   3   87.19   13.80
  -1 -10   2  262.67   13.90
  -1  12   1  641.44   14.30
  -1  22   4   33.00   26.00
  -1  24   5   32.00   33.70
   0 -16   4   95.39   18.50
   0 -11   2  475.65   14.10
   0   7   0    1.10    6.20
   0  14   1  281.67   14.50
   0  18   2   27.00   13.00
   0  23   4   41.60   22.00
   1 -18   5  168.28   19.90
   1  10   0 3007.00   17.00
   1  15   1   92.39   15.20
   1  21   3  136.19   23.30
   1  23   4  117.49   29.10
   1  25   5   21.00   29.10
   2  16   1    5.30   17.00
   2  19   2  117.99   20.90
   2  25   5  -10.20   39.20
   3 -18   5  196.18   16.80
   3 -15   3  110.39   15.80
   4 -20   7    2.80   23.10
   4 -19   6   22.00   19.20
   4 -18   5   -4.40   20.90
   4 -10   1   51.69    9.40
   4  -6   0 1227.68    7.60
   4  13   0  411.16   11.60
   4  17   1   32.00   13.20
   5  13   0   15.90   10.80
   5  19   2   11.20   24.70
   5  21   3   27.50   28.70
   5  23   4    0.60   34.00
   6 -18   6   43.00   24.20
   6 -17   5   64.69   20.30
   6 -14   3    9.40   14.30
   6 -12   2  315.27   12.50
   6  16   1  149.29   20.40
   6  19   2   25.10   20.30
   6  21   3   50.69   24.90
   7 -15   4   50.39   17.00
   7  -5   0   27.60    3.50
   7  18   2  152.88   27.80
   7  20   3   -6.60   33.10
   8 -14   4   44.50   17.10
   8  10   0   71.99   14.90
   8  14   1    7.30   20.40
   8  17   2   74.99   26.10
   8  19   3   24.40   33.50
   9 -14   5    3.00   19.00
   9 -11   3   44.00   12.80
   9  -9   2    4.40    9.00
   9   0   0  184.08    5.00
   9   7   0  138.79   13.00
   9  18   3   -5.70   23.90
  10 -11   4   27.70   12.90
  10  -7   2   45.10    6.00
  10  10   1   35.80   18.70
  10  16   3   57.69   32.80
  11  -7   3   57.39    7.40
  11  10   2   28.90   21.90
  11  13   3   48.70   24.20
  12   9   3    3.20   23.40
 -15  -2  12    8.70   17.10
 -13 -12  12   62.79   30.50
 -13  -6  10   44.00   16.20
 -13  11  10    3.80   11.10
 -12 -10  10   68.59   21.80
 -12   0   8   66.19    8.20
 -12  12   9   30.30   10.30
 -11 -15  11    8.60   27.10
 -11 -13  10   -2.30   22.70
 -11  -7   8   79.29   15.30
 -11   0   7   40.80    6.70
 -11  16   9   29.00   16.50
 -10 -17  11    6.50   28.90
 -10 -13   9    6.60   16.10
 -10  -7   7  231.18   13.80
 -10   1   6  240.68    5.40
 -10  19   9   24.60   21.10
  -9 -17  10   58.89   23.70
  -9 -13   8   17.00   14.70
  -9  12   6    5.50    8.30
  -9  16   7  181.18   16.30
  -9  19   8   12.20   20.60
  -9  21   9    8.50   24.10
  -8 -20  11   54.09   36.20
  -8 -17   9  178.38   21.50
  -8 -15   8   44.30   16.70
  -8 -13   7    5.90   19.40
  -8 -10   6  440.76   17.40
  -8  11   5  229.08    8.70
  -8  21   8   -1.40   26.60
  -7 -20  10    1.90   36.30
  -7 -17   8   25.30   25.80
  -7 -15   7   20.30   20.70
  -7  -9   5  506.55   16.20
  -7  -4   4    0.30    7.90
  -7  18   6  221.88   21.20
  -6 -21  10   41.80   35.30
  -6 -20   9   19.20   28.90
  -6  -8   4   21.60   10.40
  -6  -1   3  420.26    5.70
  -6   6   3  325.97    4.80
  -6  20   6    8.70   20.50
  -6  24   8   36.20   31.60
  -5 -22  10   13.90   39.30
  -5 -16   6   68.09   17.50
  -5  -6   3  687.93   11.40
  -5  16   4  154.88   17.10
  -5  19   5   95.69   18.40
  -4 -19   7    5.30   23.00
  -4 -17   6  153.68   20.10
  -4 -15   5  238.38   18.60
  -4  -3   2 1817.92    9.20
  -4   9   2  226.38    6.70
  -4  18   4   15.80   19.00
  -4  23   6  130.79   21.70
  -3 -22   9    2.20   27.10
  -3 -21   8   16.40   30.60
  -3 -18   6    6.10   21.60
  -3 -16   5    6.10   13.40
  -3  22   5    9.40   24.30
  -3  24   6   42.30   24.10
  -2 -17   5  202.98   20.60
  -2 -15   4  529.05   19.20
  -2 -12   3  216.08   10.70
  -2  -3   1  647.54    7.40
  -2   9   1  441.96    8.20
  -2  18   3   43.90   18.00
  -2  23   5   48.10   21.20
  -1 -22   8   -8.60   31.90
  -1  16   2   74.29   16.30
  -1  19   3   51.19   19.40
  -1  25   6   30.30   38.20
   0 -22   8    2.30   30.20
   0 -21   7   25.00   30.60
   0 -18   5  255.07   16.60
   0 -14   3  205.88   10.80
   0   6   0 5054.39   13.90
   0  17   2  548.65   20.30
   0  20   3   22.00   20.00
   0  22   4   88.69   24.50
   0  24   5   18.40   32.80
   1 -22   8    1.80   29.80
   1 -21   7   29.50   24.80
   1 -20   6  111.69   25.90
   1 -12   2  107.89    9.90
   1   9   0  399.86   12.70
   1  18   2   47.90   19.60
   2 -21   7    9.40   27.10
   2 -20   6  117.69   27.40
   2 -17   4   26.00   20.80
   2 -15   3  616.84   17.10
   2  -5   0 1005.80    7.70
   2  11   0  547.65   11.60
   2  21   3  153.08   23.50
   2  23   4   27.00   21.40
   3 -21   7   50.89   30.40
   3 -20   6   22.00   23.80
   3 -17   4    1.30   17.90
   3 -13   2  769.92   16.00
   3 -10   1  336.07   10.80
   3  12   0  241.28   10.40
   3  16   1  407.16   15.00
   3  19   2   35.60   15.90
   3  21   3   91.49   25.50
   3  23   4   17.80   22.60
   4 -17   4   21.70   19.40
   4 -15   3   61.99   12.50
   4 -13   2   81.99   13.40
   4  12   0  339.97   14.60
   4  16   1  110.39   17.30
   4  19   2    5.70   16.30
   4  21   3    0.90   25.80
   4  23   4   -1.80   25.20
   5 -19   6   -0.50   22.70
   5 -18   5   39.40   23.10
   5 -15   3   -0.50   14.50
   5 -10   1  157.78    9.60
   5  12   0  739.93   16.90
   5  16   1   34.50   13.70
   6 -16   4   16.60   19.10
   6  -6   0  164.38    5.10
   6  12   0  203.78   11.50
   6  18   2  357.26   27.00
   6  20   3   47.90   31.20
   6  22   4   11.40   28.20
   7  -9   1   80.89    8.90
   7  11   0  105.69   12.00
   7  15   1    5.00   14.60
   7  21   4  -13.90   35.70
   8   9   0  423.26   14.30
   8  16   2   11.30   21.80
   9 -13   4   30.70   15.20
   9   1   0  184.78    5.70
   9   5   0  127.99    9.70
   9   6   0   19.20   10.60
   9  12   1    3.70   16.90
   9  15   2  126.59   23.70
   9  17   3   23.20   29.80
  10   9   1    8.10   16.20
  10  13   2   84.89   22.30
  10  15   3   -6.10   29.50
  11  -9   4    5.60   10.90
  11   9   2   27.70   21.00
  12  -2   3    5.90    7.40
  12   8   3   25.50   21.20
 -15  -3  12   12.40   18.60
 -14  -9  12    4.50   25.00
 -14  -5  11   19.00   17.00
 -13 -10  11   18.50   24.40
 -13   2   9   20.50    7.00
 -13   3   9   98.39    5.80
 -12 -15  12    9.70   24.20
 -12 -13  11    7.70   20.50
 -12 -11  10   26.60   20.80
 -12  -7   9    8.60   14.80
 -11 -11   9   -9.50   20.40
 -11  -1   7  120.69    7.50
 -11  12   8   12.80   10.10
 -10 -16  10    4.50   27.80
 -10 -14   9   72.79   21.70
 -10 -11   8   21.70   17.10
 -10   0   6  135.29    5.70
 -10  12   7    9.60    9.80
 -10  16   8  121.59   16.30
  -9 -19  11    9.90   29.60
  -9 -18  10  -25.00   29.20
  -9 -16   9   67.29   27.60
  -9 -14   8   26.30   20.00
  -9 -11   7  139.69   19.50
  -9  -7   6  318.57   12.90
  -8 -19  10   31.20   26.50
  -8 -16   8   21.00   22.50
  -8  -6   5   52.49   11.30
  -8  15   6  124.59   12.20
  -8  18   7  140.09   19.10
  -7 -19   9   39.00   28.80
  -7 -13   6   68.79   17.50
  -7   9   4  422.36    7.00
  -7  20   7    7.00   21.70
  -7  22   8    4.10   23.80
  -6 -19   8  -10.80   24.50
  -6 -17   7   49.70   21.80
  -6 -15   6   32.90   17.00
  -6 -12   5  244.88   15.60
  -6  13   4   70.59   11.40
  -6  17   5   11.20   12.90
  -6  22   7    5.30   18.90
  -5 -21   9   49.99   24.60
  -5 -20   8   70.49   26.50
  -5 -18   7  -17.30   16.50
  -5 -14   5    4.00   17.20
  -5 -11   4   87.69   14.30
  -5  11   3  108.59    9.60
  -5  21   6   64.49   23.40
  -5  23   7   47.30   29.60
  -4 -22   9    4.90   36.20
  -4  -9   3  -15.00    8.60
  -4   8   2 1036.70    9.30
  -4  14   3  373.26   15.00
  -4  20   5  124.89   20.70
  -4  24   7   20.90   32.20
  -3 -20   7   89.69   23.30
  -3 -14   4  417.36   13.80
  -3 -11   3  246.18   10.90
  -3  -7   2  184.58   10.60
  -3  12   2  205.48    8.70
  -3  16   3    3.40   15.80
  -3  19   4  103.69   20.30
  -3  25   7   26.90   31.00
  -2 -23   9   28.10   39.90
  -2 -22   8    9.90   34.80
  -2 -19   6   23.60   16.60
  -2  -9   2   70.29    9.10
  -2   8   1  462.35    9.60
  -2  14   2   43.10   13.40
  -2  20   4   45.30   21.70
  -2  24   6   24.70   33.00
  -1 -21   7   20.10   20.70
  -1 -18   5   96.79   14.70
  -1 -16   4  280.87   14.80
  -1  -6   1 2246.38   10.80
  -1  11   1  103.09   11.70
  -1  21   4    8.10   24.10
  -1  23   5   18.30   28.30
   0 -20   6   33.80   18.80
   0 -17   4  107.89   17.00
   0  -8   1 2968.80   15.30
   0   5   0    6.40    5.70
   0  13   1  335.07   10.80
   0  25   6   25.90   37.70
   1 -19   5  167.68   24.10
   1 -17   4   25.40   13.90
   1 -15   3  258.67   12.20
   1  -9   1 1498.55   11.40
   1  14   1  260.67   14.40
   1  20   3   27.40   21.70
   1  22   4   15.30   25.10
   1  24   5   51.89   25.10
   1  25   6    3.70   35.50
   2 -19   5  106.79   23.90
   2 -13   2  359.56   13.60
   2 -10   1  545.25   11.70
   2  10   0   65.79   13.00
   2  15   1  560.44   14.60
   2  18   2  -16.10   20.00
   2  24   5   20.50   32.30
   3 -19   5    7.70   23.10
   3  -6   0   42.20    6.10
   3  11   0  624.44   14.50
   3  15   1   45.30   16.80
   3  18   2   42.20   20.80
   3  24   5    6.40   27.90
   4 -21   7    0.00   32.20
   4 -20   6   30.10   27.30
   4  18   2    2.70   20.50
   4  22   4   12.80   32.20
   5 -17   4  346.17   21.80
   5 -13   2   60.29   11.50
   5  11   0  124.49   13.40
   5  15   1  253.77   18.60
   5  18   2  136.79   22.30
   5  20   3  164.88   27.90
   5  22   4    6.10   27.80
   6 -19   6    4.90   24.40
   6 -10   1   87.19    9.00
   6  11   0  330.57   14.80
   6  15   1    2.40   14.60
   6  21   4   27.70   31.20
   7 -18   6   56.49   26.80
   7 -17   5    3.00   21.10
   7 -14   3   24.30   14.60
   7 -12   2  141.69   12.20
   7  10   0   16.80   13.20
   7  14   1  112.89   20.30
   7  17   2   72.79   18.90
   7  19   3  108.49   25.50
   8 -16   5   14.70   20.40
   8 -13   3    9.50   12.50
   8  -8   1  240.68    6.70
   8   8   0  243.18   12.90
   8  13   1   41.40   14.00
   8  18   3    7.50   22.10
   9   2   0  348.47    7.50
   9   3   0  474.55    8.60
   9   4   0    8.90    8.20
   9  11   1   44.50   18.10
   9  14   2   30.40   23.30
   9  16   3   13.50   26.10
  10   8   1   -0.10   15.10
  10  12   2  104.79   22.10
  10  14   3  162.28   25.00
  11   8   2   47.70   19.00
  11  12   3   33.60   23.40
  12   7   3   12.40   19.70
 -15  -4  12    8.80   19.80
 -14 -10  12   -9.40   25.80
 -14  -6  11    6.50   18.20
 -13 -13  12   10.30   29.10
 -13 -11  11   31.50   23.90
 -13  -7  10   38.20   17.60
 -13   0   9   42.00    9.30
 -13   1   9   -1.70    8.10
 -12 -14  11   91.79   29.50
 -12  -8   9   20.60   18.20
 -12  -1   8    2.30    8.50
 -12  15  10   19.70   18.40
 -11 -16  11   20.30   23.70
 -11 -14  10   86.89   20.00
 -11  -8   8   60.79   16.20
 -11  -2   7   48.40    8.50
 -11  18  10    5.90   21.70
 -10 -18  11    3.50   24.70
 -10 -12   8   81.89   18.90
 -10  -8   7   80.69   14.10
 -10  -1   6  243.58    6.90
 -10  18   9   20.30   17.90
  -9  11   6  513.05   10.50
  -9  15   7   11.20   14.30
  -9  18   8   96.89   19.80
  -8 -20  10   13.40   33.60
  -8 -18   9   -6.90   22.30
  -8 -14   7   52.79   20.40
  -8 -11   6  368.76   18.80
  -8  10   5  109.59    8.50
  -8  20   8   48.10   23.00
  -8  22   9   13.30   30.70
  -7 -21  10   23.20   34.30
  -7 -18   8   32.40   26.00
  -7 -16   7   91.99   22.30
  -7 -10   5  299.27   15.00
  -7  -5   4   27.10    8.90
  -7  14   5   50.99   11.60
  -7  17   6    6.20   15.50
  -6 -22  10    9.70   35.60
  -6 -21   9   25.90   29.80
  -6  -9   4  431.16   13.30
  -6  -2   3  844.92    6.70
  -6  19   6   17.00   19.80
  -6  23   8   12.00   30.20
  -5 -17   6   17.60   18.70
  -5  -7   3  426.06   11.20
  -5  15   4  225.58   14.60
  -5  18   5    3.80   17.20
  -5  24   8   21.60   31.70
  -4 -21   8    3.20   21.50
  -4 -18   6   36.10   22.00
  -4 -16   5  223.08   20.80
  -4 -13   4   16.50   10.00
  -4  -4   2  541.25    8.20
  -4  17   4   31.80   17.40
  -4  22   6   -9.90   19.30
  -3 -23   9  -13.60   34.60
  -3 -22   8   63.19   31.70
  -3 -19   6   61.29   23.00
  -3 -17   5   18.80   21.00
  -3  11   2   40.20    9.90
  -3  21   5   71.69   18.50
  -3  23   6   31.00   22.70
  -2 -21   7   29.60   21.30
  -2 -18   5  165.78   19.90
  -2 -13   3   47.10   10.00
  -2  17   3  302.27   17.10
  -2  22   5   93.49   20.30
  -2  25   7   12.60   39.00
  -1 -20   6   61.99   18.90
  -1 -14   3    8.60    9.50
  -1 -11   2 1492.25   14.20
  -1  15   2  387.56   15.60
  -1  18   3   63.59   18.50
  -1  24   6   29.80   34.80
   0 -23   8    7.50   36.90
   0 -22   7   77.39   32.30
   0 -19   5   90.19   20.70
   0 -15   3  270.37   17.10
   0 -12   2  163.98    9.60
   0   4   0 2814.52    8.60
   0  12   1   43.60   13.10
   0  16   2   47.20   16.70
   0  19   3  132.19   15.70
   0  21   4   67.19   22.60
   0  23   5   53.19   29.40
   1 -22   7   35.80   31.80
   1 -13   2  117.89   13.80
   1   8   0 2063.29   12.30
   1  17   2  151.68   14.50
   1  23   5   27.50   27.90
   2 -22   7   11.50   33.20
   2 -21   6   64.69   23.90
   2 -18   4  118.49   20.70
   2 -16   3  124.69   16.90
   2  14   1   92.89   14.20
   2  20   3  123.99   16.90
   2  22   4  110.49   20.80
   3 -18   4   36.80   19.20
   3 -16   3   13.40   18.00
   3  10   0  297.87   13.70
   3  20   3   35.60   16.70
   3  22   4   40.20   22.00
   4 -19   5  151.38   18.70
   4 -16   3   69.89   17.90
   4 -11   1  309.07   11.40
   4  11   0  557.14   11.40
   4  15   1   92.59   13.70
   4  20   3   23.30   19.70
   4  23   5   11.80   37.40
   5 -20   6   20.50   24.90
   5  21   4   42.20   31.30
   6 -18   5  105.69   21.10
   6 -15   3  190.28   17.30
   6 -13   2   96.19   13.00
   6  10   0  140.39   14.90
   6  14   1   34.60   18.40
   6  17   2   -1.80   16.50
   6  19   3  123.89   26.30
   7 -16   4   22.80   18.30
   7   9   0  165.18   13.40
   7  13   1   41.20   18.60
   7  16   2   69.09   23.80
   7  18   3   14.10   29.20
   7  20   4   14.20   25.10
   8 -15   4   17.20   18.50
   8 -11   2  194.48   10.10
   8   7   0  174.88   11.60
   8  12   1   80.19   18.40
   8  15   2   33.20   21.10
   8  17   3    7.70   25.60
   8  19   4   -1.60   27.10
   9 -15   5   44.10   22.30
   9  10   1   48.40   16.60
   9  13   2   71.29   20.20
   9  17   4   -1.20   28.40
  10 -10   3   60.49   10.50
  10   7   1   64.69   13.70
  10  11   2   74.79   20.40
  11  -3   2   11.10    4.80
  11   7   2    0.40   16.50
  11  11   3   34.60   24.90
  12  -1   3   -2.70    9.40
  12   5   3   50.79   18.60
  12   6   3   -7.70   18.10
 -15  -5  12    4.90   21.70
 -14  -7  11   17.30   20.40
 -14   9  11    7.10    8.60
 -13  -8  10    2.60   19.00
 -13  -1   9   10.70   10.40
 -13  14  11   15.90   16.10
 -12 -12  10   51.49   25.90
 -12  -2   8    4.20    8.20
 -12  11   9   18.70   10.90
 -11 -17  11    6.40   31.30
 -11 -15  10   45.80   24.40
 -11 -12   9    6.90   15.70
 -11  -9   8  115.29   17.00
 -11  15   9   39.70   15.70
 -10 -17  10   52.39   31.80
 -10 -15   9    8.90   25.00
 -10  -2   6  135.49    8.00
 -10  15   8   30.60   13.60
 -10  20  10    7.90   23.00
  -9 -19  10   12.50   34.30
  -9 -17   9   55.49   26.70
  -9 -15   8   21.10   23.30
  -9 -12   7  141.49   20.30
  -9  -8   6    2.10   11.80
  -9  20   9   -3.90   23.20
  -8 -19   9   -5.90   29.10
  -8 -17   8  142.29   28.60
  -8  -7   5 1068.79   14.20
  -7 -20   9   -4.30   25.10
  -7 -14   6   51.79   19.50
  -7   8   4  172.58    6.40
  -6 -20   8    9.40   28.20
  -6 -18   7    8.00   24.20
  -6 -16   6   38.80   17.00
  -6 -13   5   -2.40   14.80
  -6   5   3  172.48    3.80
  -6  12   4   10.80   10.60
  -6  16   5   33.20   14.90
  -6  21   7  103.89   24.10
  -5 -22   9    8.00   27.00
  -5 -21   8   -7.60   28.30
  -5 -19   7   92.29   18.60
  -5 -15   5  144.59   18.50
  -5 -12   4 1224.28   18.20
  -5  20   6   35.90   20.20
  -5  22   7   21.70   25.80
  -4 -23   9   12.10   38.30
  -4 -20   7   23.50   18.70
  -4 -10   3  154.98    9.50
  -4   7   2  300.07    7.20
  -4  13   3  128.89   13.30
  -4  19   5   26.40   19.60
  -4  23   7   10.50   31.40
  -3 -21   7   15.20   25.20
  -3 -15   4  118.89   13.20
  -3 -12   3  823.52   13.00
  -3  -8   2  926.91   13.80
  -3  15   3  301.77   15.50
  -3  18   4  188.38   20.60
  -3  24   7   -1.70   29.80
  -2 -23   8   14.60   38.50
  -2 -20   6   29.00   17.20
  -2 -16   4  173.98   13.50
  -2 -10   2 1519.35   17.20
  -2  -4   1  233.98    8.00
  -2   7   1   19.40    8.00
  -2  13   2  227.28   10.70
  -2  19   4   33.40   20.30
  -2  23   6   47.70   30.90
  -1 -23   8    9.80   28.70
  -1 -22   7   28.60   28.30
  -1 -19   5    9.80   19.90
  -1 -17   4  166.58   17.00
  -1  -7   1  296.37   10.60
  -1  10   1 2196.68   14.40
  -1  20   4   54.19   21.50
  -1  22   5    5.50   24.10
  -1  25   7   20.60   35.00
   0 -21   6   32.10   26.20
   0   3   0   -0.80    3.90
   0  24   6   20.60   30.90
   1 -21   6   15.20   21.20
   1 -20   5  185.78   24.00
   1 -18   4  314.47   20.20
   1 -16   3  259.47   18.10
   1 -10   1  734.03   12.90
   1  -4   0  434.06    5.10
   1   7   0 1420.16   12.10
   1  13   1   94.99   10.00
   1  19   3   39.40   14.20
   1  21   4   78.19   22.40
   1  24   6   30.40   36.50
   2 -20   5   73.59   25.00
   2 -14   2  652.73   17.30
   2   9   0  819.82   11.20
   2  17   2  160.58   14.70
   2  19   3   41.20   20.70
   2  21   4  -24.30   24.40
   2  23   5  -20.80   22.90
   2  24   6  -48.50   34.00
   3 -22   7   10.40   23.10
   3 -21   6   60.99   25.10
   3 -20   5   28.80   21.70
   3 -14   2  231.78   13.40
   3 -11   1  122.89    9.70
   3  14   1  523.65   17.60
   3  17   2  147.99   20.70
   3  21   4   47.70   24.90
   3  23   5    0.80   25.90
   4 -18   4   96.69   18.00
   4 -14   2   23.00   13.30
   4  -7   0  541.15    7.20
   4  10   0  242.68   13.10
   4  14   1  549.85   18.30
   4  17   2   19.40   19.30
   4  19   3   49.50   22.80
   4  21   4   12.90   31.50
   5 -19   5   57.59   22.80
   5 -16   3   64.19   17.50
   5 -14   2  102.89   12.30
   5 -11   1   44.60   10.20
   5  -7   0  253.77    6.20
   5  10   0  367.86   12.80
   5  14   1  615.64   17.70
   5  17   2    8.30   15.30
   5  19   3   15.80   19.90
   5  22   5    0.90   40.00
   6 -17   4  128.59   19.30
   6   9   0  405.46   12.70
   6  16   2  423.96   22.80
   6  20   4   -4.60   32.00
   7   8   0  114.79   12.50
   7  19   4   -0.80   33.30
   8   6   0  282.57   11.30
   8  11   1   43.30   17.90
   8  14   2   24.30   21.00
   8  18   4  -10.20   34.70
   9 -14   4   45.00   18.50
   9 -12   3  126.09   12.00
   9 -10   2   52.99    9.60
   9   9   1   31.40   14.90
   9  15   3   11.20   23.90
  10 -12   4   -3.90   13.80
  10  -2   1   92.49    5.10
  10   5   1  209.88   12.30
  10   6   1   -2.20   11.30
  10  10   2   34.20   19.40
  10  13   3   63.49   26.30
  11   6   2  145.99   15.90
  11  10   3    0.50   21.80
  12   0   3   24.10   11.20
  12   3   3   15.90   14.70
  12   4   3   -8.30   17.30
 -15  -6  12   15.40   20.90
 -13 -12  11   63.89   27.60
 -13  -2   9   20.20   10.70
 -13  10  10   17.20   10.50
 -12 -15  11  -15.60   31.10
 -12  -9   9    0.30   17.20
 -12  -3   8   81.89    9.60
 -11 -13   9   85.59   23.80
 -11  -3   7  179.68    8.90
 -11  11   8   47.90    9.30
 -11  17  10   33.90   20.70
 -10 -13   8    8.50   20.60
 -10  -9   7  196.88   12.70
 -10  -3   6   24.70    8.90
 -10  11   7  190.58   10.00
  -9  -9   6  674.43   15.40
  -9   0   5  218.98    5.70
  -9   1   5  306.87    4.50
  -8 -21  10   17.50   40.50
  -8 -15   7   30.30   19.50
  -8 -12   6  140.69   17.30
  -8  -8   5   25.40   12.90
  -8  14   6   59.19   11.60
  -8  17   7   14.90   18.60
  -8  21   9   18.60   24.50
  -7 -22  10   13.10   37.00
  -7 -19   8   31.70   28.00
  -7 -17   7  117.89   24.50
  -7 -11   5  504.15   12.90
  -7  -6   4  186.48   10.60
  -7  13   5   70.49   11.40
  -7  19   7   44.80   19.30
  -7  21   8   23.00   25.00
  -6 -22   9   26.10   33.40
  -6 -10   4   45.60   14.20
  -6  -3   3 1297.47    8.80
  -6  18   6    0.80   17.30
  -6  22   8   13.60   25.20
  -5 -18   6   67.79   20.30
  -5  -8   3   21.60   11.00
  -5  10   3  761.42   10.00
  -4 -22   8   43.90   23.70
  -4 -19   6   33.40   22.70
  -4 -17   5   31.60   20.50
  -4 -14   4  804.92   15.90
  -4  -5   2  741.53    9.50
  -4  16   4  390.96   18.50
  -4  21   6  347.37   26.00
  -4  24   8   12.20   29.70
  -3 -23   8   -3.40   35.20
  -3 -20   6   19.70   23.00
  -3 -18   5  104.29   21.70
  -3  10   2  531.95   10.60
  -3  20   5   73.99   21.30
  -3  22   6   45.30   21.20
  -2 -22   7   26.20   23.70
  -2 -19   5   38.80   21.70
  -2 -14   3  109.49   13.70
  -2  16   3  158.28   15.10
  -2  21   5   81.09   18.60
  -2  24   7   -3.00   37.70
  -1 -21   6   36.00   18.80
  -1 -15   3  203.98   12.90
  -1 -12   2   96.29   13.90
  -1  14   2   26.10    9.60
  -1  17   3  190.38   17.70
  -1  23   6   35.90   32.30
   0 -23   7   10.80   30.40
   0 -20   5  114.49   24.80
   0 -18   4  210.08   15.40
   0 -16   3  114.29   16.30
   0 -13   2  159.38   13.00
   0  -9   1 2360.96   13.50
   0   2   0 3590.44    6.30
   0  11   1  662.43   14.80
   0  15   2  431.46   16.60
   0  18   3   31.20   13.50
   0  20   4   34.60   21.80
   0  22   5   59.69   25.50
   1 -23   7   -2.50   32.50
   1 -14   2  279.27   15.40
   1  12   1  140.19   12.90
   1  16   2  112.49   13.10
   1  22   5   59.19   25.30
   2 -23   7   54.89   32.10
   2 -11   1   40.90   10.20
   2  -6   0  131.59    5.20
   2   8   0  289.47   11.60
   2  13   1  198.98   14.30
   2  16   2   78.99   16.90
   3 -17   3   -2.90   17.50
   3  -7   0  774.72    8.40
   3   9   0  515.95   12.20
   3  19   3   48.20   16.80
   3  22   5   36.70   29.20
   4 -21   6    3.90   22.10
   4 -20   5   13.20   26.30
   4   9   0  875.61   13.00
   4  22   5   29.10   31.40
   5 -18   4   77.09   19.30
   5   9   0  253.07   11.90
   5  16   2  186.08   21.30
   5  20   4    4.20   30.40
   6 -19   5    1.60   22.70
   6 -16   3   34.50   18.30
   6 -11   1  249.78   10.40
   6  13   1   97.69   12.60
   6  18   3  113.29   21.30
   6  21   5   10.20   28.80
   7 -18   5   43.80   23.30
   7 -15   3  126.19   15.60
   7 -13   2  111.09   12.60
   7 -10   1  622.64    9.70
   7   7   0  377.06   11.60
   7  12   1  167.88   17.00
   7  15   2   12.30   16.30
   7  17   3  267.07   25.10
   8 -17   5   34.40   23.10
   8 -14   3   10.10   13.60
   8   5   0  150.88    9.70
   8  16   3   10.90   18.90
   9   8   1   36.60   12.60
   9  12   2   38.90   18.30
   9  14   3   82.79   23.70
   9  16   4   12.30   31.80
  10   4   1   33.50   11.20
  10   9   2   53.59   19.40
  10  12   3   71.19   23.60
  10  14   4   20.00   30.90
  11   5   2   15.10   13.30
  11   9   3   13.10   20.40
  12   1   3    0.00   12.00
  12   2   3    2.20   12.10
 -14  -8  11   15.10   18.30
 -14  -1  10   49.20   11.40
 -14   0  10   -3.40    9.60
 -14   1  10   29.80    8.30
 -14   2  10   27.30    7.30
 -13  -9  10   12.50   17.80
 -13  -3   9   88.29   10.60
 -12 -13  10   56.79   25.30
 -12 -10   9   22.10   19.50
 -12  -4   8   14.90   10.30
 -12  14  10   35.60   16.00
 -11 -16  10   35.30   29.00
 -11 -10   8   18.50   20.00
 -11  -4   7  134.79    9.90
 -10 -18  10   -3.10   23.40
 -10 -16   9    5.80   23.00
 -10 -10   7   19.10   18.10
 -10  17   9   26.00   19.20
 -10  19  10    5.80   24.70
  -9 -20  10  -16.90   39.50
  -9 -18   9   23.10   23.50
  -9 -16   8  182.48   26.20
  -9 -13   7   12.90   14.70
  -9  -1   5  358.16    6.80
  -9   2   5  423.46    3.30
  -9  10   6   97.79    7.50
  -9  14   7   61.99   11.90
  -9  17   8    5.90   16.20
  -9  19   9   13.10   23.80
  -8 -20   9   13.70   31.80
  -8 -18   8   80.69   27.50
  -8   9   5 1191.18   10.10
  -8  19   8   84.39   20.00
  -7 -21   9    1.80   26.40
  -7 -15   6  -14.20   20.50
  -7 -12   5  279.77   16.20
  -7  -7   4  518.05   12.30
  -7  16   6  154.48   15.50
  -7  22   9   62.99   28.40
  -6 -21   8  -24.60   28.60
  -6 -19   7   61.59   24.70
  -6 -17   6   48.30   21.00
  -6 -14   5  135.09   13.30
  -6  -4   3  383.76    8.40
  -6  15   5   19.00   13.40
  -6  20   7    2.70   23.80
  -5 -23   9   -5.20   28.50
  -5 -22   8  136.39   33.90
  -5 -20   7    3.80   18.80
  -5 -16   5  160.88   18.80
  -5 -13   4   54.19   15.80
  -5  14   4  328.17   11.10
  -5  17   5   44.50   14.20
  -5  21   7   53.49   23.90
  -5  23   8  -11.00   23.50
  -4 -21   7   26.00   20.60
  -4 -11   3   11.80    9.20
  -4  12   3  499.65   13.10
  -4  22   7   26.80   26.10
  -3 -22   7  135.59   28.90
  -3 -16   4  400.86   15.30
  -3 -13   3   56.19    9.80
  -3  -9   2   71.19   12.00
  -3  14   3  716.03   16.40
  -3  17   4   12.40   17.40
  -3  23   7   46.20   29.40
  -2 -24   8   31.70   35.10
  -2 -21   6    2.80   18.60
  -2 -17   4   11.40   13.90
  -2 -11   2 1057.59   16.20
  -2  -5   1  264.17    9.00
  -2   6   1  601.94    6.40
  -2  12   2   83.89    8.50
  -2  18   4  171.88   19.80
  -2  22   6   31.90   27.70
  -1 -24   8   28.20   30.70
  -1 -23   7   27.60   35.00
  -1 -20   5   91.09   24.80
  -1 -18   4   54.99   18.50
  -1  -8   1 4058.19   17.10
  -1   9   1  378.06    8.60
  -1  19   4   13.80   18.40
  -1  21   5    2.50   22.80
  -1  24   7    4.20   37.60
   0 -22   6   51.89   30.70
   0  23   6   -7.40   28.70
   0  24   7   46.00   34.90
   1 -22   6   61.89   24.40
   1 -19   4   33.20   20.90
   1 -17   3  327.77   18.50
   1  -5   0   35.70    7.10
   1   6   0 2321.07   10.70
   1  15   2  117.79   15.40
   1  18   3  144.39   15.30
   1  20   4  122.79   21.60
   1  23   6   22.30   33.00
   2 -22   6   81.79   21.70
   2 -19   4  138.19   16.90
   2 -17   3  114.39   13.30
   2  18   3  126.79   21.60
   2  20   4   41.10   23.30
   2  22   5   54.49   21.30
   2  23   6  -53.29   35.70
   3 -22   6   41.40   30.20
   3 -19   4   99.79   16.10
   3 -15   2  435.46   16.40
   3 -12   1  670.73   13.60
   3  13   1   30.80    9.60
   3  16   2   63.49   13.60
   3  18   3   42.80   18.80
   3  20   4   68.79   24.10
   3  23   6    4.60   34.20
   4 -19   4   20.20   20.70
   4 -17   3   75.79   17.10
   4 -15   2  230.58   16.40
   4 -12   1  854.91   14.20
   4  13   1  314.87   15.80
   4  16   2   18.00   13.30
   4  18   3  115.79   22.80
   4  20   4   33.50   20.60
   5 -21   6    6.50   27.20
   5 -20   5   23.90   26.10
   5  13   1   44.30   11.40
   5  18   3  234.58   19.50
   5  21   5    6.40   33.10
   6 -18   4   33.50   18.10
   6 -14   2   16.80   11.90
[truncated: 1,027,199 more chars]
