# Supplementary material for: Between Elemental Match and Mismatch: From K12Ge3.5Sb6 to Salts of (Ge2Sb2)2−, (Ge4Sb12)4−, and (Ge4Sb14)4−
Source: Angew Chem Int Ed Engl. 2022 Jul 28;61(41):e202207232. doi: 10.1002/anie.202207232 (PMC9796001; doi:10.1002/anie.202207232)
Supplement: Supplementary file 3 — Supporting Information [file ANIE-61-0-s007.cif]

data_16-2neu
_audit_creation_date               2022-03-15
_audit_creation_method
;
Olex2 1.3
(compiled 2020.11.12 svn.r5f609507 for OlexSys, GUI svn.r6408)
;
_shelx_SHELXL_version_number       '2018/3'
_audit_contact_author_address      ?
_audit_contact_author_email        ?
_audit_contact_author_name         ''
_audit_contact_author_phone        ?
_publ_contact_author_id_orcid      ?
_chemical_name_common              ?
_chemical_name_systematic          ?
_chemical_formula_moiety          
 'Ge4 Sb8.6, 3.4(Sb), 4(C18 H36 K N2 O6), 2(C2 H8 N2)'
_chemical_formula_sum              'C76 H160 Ge4 K4 N12 O24 Sb12'
_chemical_formula_weight           3533.91
_chemical_melting_point            ?
loop_
  _atom_type_symbol
  _atom_type_description
  _atom_type_scat_dispersion_real
  _atom_type_scat_dispersion_imag
  _atom_type_scat_source
 'C' 'C' 0.0148 0.0070 'International Tables Vol C Tables 4.2.6.8 and 6.1.1.4'
 'H' 'H' 0.0000 0.0000 'International Tables Vol C Tables 4.2.6.8 and 6.1.1.4'
 'Ge' 'Ge' -1.5486 0.7176
 'International Tables Vol C Tables 4.2.6.8 and 6.1.1.4'
 'K' 'K' 0.3891 0.8535 'International Tables Vol C Tables 4.2.6.8 and 6.1.1.4'
 'N' 'N' 0.0253 0.0136 'International Tables Vol C Tables 4.2.6.8 and 6.1.1.4'
 'O' 'O' 0.0412 0.0250 'International Tables Vol C Tables 4.2.6.8 and 6.1.1.4'
 'Sb' 'Sb' 0.0887 4.4827 'International Tables Vol C Tables 4.2.6.8 and 6.1.1.4'

_shelx_space_group_comment
;
The symmetry employed for this shelxl refinement is uniquely defined
by the following loop, which should always be used as a source of
symmetry information in preference to the above space-group names.
They are only intended as comments.
;
_space_group_crystal_system        'monoclinic'
_space_group_IT_number             15
_space_group_name_H-M_alt          'C 1 2/c 1'
_space_group_name_Hall             '-C 2yc'
loop_
  _space_group_symop_operation_xyz
 'x, y, z'
 '-x, y, -z+1/2'
 'x+1/2, y+1/2, z'
 '-x+1/2, y+1/2, -z+1/2'
 '-x, -y, -z'
 'x, -y, z-1/2'
 '-x+1/2, -y+1/2, -z'
 'x+1/2, -y+1/2, z-1/2'

_cell_length_a                     26.4406(6)
_cell_length_b                     16.3553(5)
_cell_length_c                     30.4115(7)
_cell_angle_alpha                  90
_cell_angle_beta                   114.632(2)
_cell_angle_gamma                  90
_cell_volume                       11954.5(6)
_cell_formula_units_Z              4
_cell_measurement_reflns_used      32051
_cell_measurement_temperature      150
_cell_measurement_theta_max        63.96
_cell_measurement_theta_min        2.78
_shelx_estimated_absorpt_T_max     ?
_shelx_estimated_absorpt_T_min     ?
_exptl_absorpt_coefficient_mu      16.185
_exptl_absorpt_correction_T_max    0.0510
_exptl_absorpt_correction_T_min    0.0049
_exptl_absorpt_correction_type     multi-scan
_exptl_absorpt_process_details     
;
STOE LANA, absorption correction by scaling of reflection intensities.
J. Koziskova, F. Hahn, J. Richter, J. Kozisek, "Comparison of different
absorption corrections on the model structure of tetrakis(\m~2~-acetato)-
diaqua-di-copper(II)", Acta Chimica Slovaca, vol. 9, no. 2, 2016, pp. 136 - 140.
;
_exptl_absorpt_special_details     ?
_exptl_crystal_colour              'dark brown'
_exptl_crystal_density_diffrn      1.964
_exptl_crystal_density_meas        ?
_exptl_crystal_density_method      ?
_exptl_crystal_description         'lens'
_exptl_crystal_F_000               6832
_exptl_crystal_size_max            0.07
_exptl_crystal_size_mid            0.04
_exptl_crystal_size_min            0.03
_exptl_transmission_factor_max     ?
_exptl_transmission_factor_min     ?
_diffrn_reflns_av_R_equivalents    0.0409
_diffrn_reflns_av_unetI/netI       0.0495
_diffrn_reflns_Laue_measured_fraction_full  0.973
_diffrn_reflns_Laue_measured_fraction_max  0.957
_diffrn_reflns_limit_h_max         34
_diffrn_reflns_limit_h_min         -31
_diffrn_reflns_limit_k_max         19
_diffrn_reflns_limit_k_min         -21
_diffrn_reflns_limit_l_max         40
_diffrn_reflns_limit_l_min         -31
_diffrn_reflns_number              36521
_diffrn_reflns_point_group_measured_fraction_full  0.973
_diffrn_reflns_point_group_measured_fraction_max  0.957
_diffrn_reflns_theta_full          53.597
_diffrn_reflns_theta_max           62.497
_diffrn_reflns_theta_min           2.781
_diffrn_ambient_temperature        150
_diffrn_detector_area_resol_mean   13.33
_diffrn_measured_fraction_theta_full  0.973
_diffrn_measured_fraction_theta_max  0.957
_diffrn_measurement_device_type    'STOE STADIVARI'
_diffrn_measurement_method         'rotation method, \w scans'
_diffrn_radiation_type             GaK\a
_diffrn_radiation_wavelength       1.34143
_diffrn_source                     'Metaljet D2'
_reflns_Friedel_coverage           0.000
_reflns_Friedel_fraction_full      .
_reflns_Friedel_fraction_max       .
_reflns_number_gt                  9244
_reflns_number_total               13877
_reflns_special_details
;
 Reflections were merged by SHELXL according to the crystal
 class for the calculation of statistics and refinement.
 
 _reflns_Friedel_fraction is defined as the number of unique
 Friedel pairs measured divided by the number that would be
 possible theoretically, ignoring centric projections and
 systematic absences.
;
_reflns_threshold_expression       'I > 2\s(I)'
_computing_cell_refinement         ?
_computing_data_collection         ?
_computing_data_reduction          ?
_computing_molecular_graphics      'Olex2 1.3 (Dolomanov et al., 2009)'
_computing_publication_material    'Olex2 1.3 (Dolomanov et al., 2009)'
_computing_structure_refinement    'SHELXL-2018/3 (Sheldrick, 2018)'
_computing_structure_solution      'SHELXT 2018/2 (Sheldrick, 2018)'
_refine_diff_density_max           2.079
_refine_diff_density_min           -1.709
_refine_diff_density_rms           0.186
_refine_ls_extinction_coef         .
_refine_ls_extinction_method       none
_refine_ls_goodness_of_fit_ref     1.048
_refine_ls_hydrogen_treatment      constr
_refine_ls_matrix_type             full
_refine_ls_number_parameters       609
_refine_ls_number_reflns           13877
_refine_ls_number_restraints       0
_refine_ls_R_factor_all            0.0868
_refine_ls_R_factor_gt             0.0600
_refine_ls_restrained_S_all        1.048
_refine_ls_shift/su_max            0.001
_refine_ls_shift/su_mean           0.000
_refine_ls_structure_factor_coef   Fsqd
_refine_ls_weighting_details      
 'w=1/[\s^2^(Fo^2^)+(0.1170P)^2^] where P=(Fo^2^+2Fc^2^)/3'
_refine_ls_weighting_scheme        calc
_refine_ls_wR_factor_gt            0.1793
_refine_ls_wR_factor_ref           0.1892
_refine_special_details            ?
_olex2_refinement_description
;
1. Shared sites
{Ge4, Sb4}
{Sb1, Ge2}
{Ge5, Sb6}
{Ge3, Sb9}
2. Others
 Fixed Sof: Sb5(0.5) Sb4(0.8) Ge4(0.2) Sb1(0.9) Ge2(0.1) Sb6(0.4) Ge5(0.6)
 Sb7(0.5) Sb8(0.5) Ge3(0.1) Sb9(0.4)
 Fixed U12: Sb5(0)
 Fixed U23: Sb5(0)
 Fixed Uiso: H7A(0.054) H7B(0.054) H10A(0.052) H10B(0.052) H6A(0.057)
 H6B(0.057) H8A(0.055) H8B(0.055) H9A(0.054) H9B(0.054) H13A(0.063) H13B(0.063)
 H36A(0.128) H36B(0.128) H1A(0.065) H1B(0.065) H18A(0.059) H18B(0.059)
 H28A(0.087) H28B(0.087) H17A(0.06) H17B(0.06) H12A(0.059) H12B(0.059)
 H11A(0.057) H11B(0.057) H3A(0.075) H3B(0.075) H20A(0.063) H20B(0.063)
 H5C(0.107) H5D(0.107) H30A(0.075) H30B(0.075) H4A(0.072) H4B(0.072)
 H27A(0.073) H27B(0.073) H15A(0.064) H15B(0.064) H19A(0.066) H19B(0.066)
 H5A(0.062) H5B(0.062) H29A(0.079) H29B(0.079) H16A(0.06) H16B(0.06) H2A(0.061)
 H2B(0.061) H31A(0.078) H31B(0.078) H14A(0.067) H14B(0.067) H21A(0.068)
 H21B(0.068) H32A(0.079) H32B(0.079) H23A(0.091) H23B(0.091) H33A(0.078)
 H33B(0.078) H22A(0.075) H22B(0.075) H34A(0.098) H34B(0.098) H26A(0.1)
 H26B(0.1) H38A(0.128) H38B(0.128) H24A(0.106) H24B(0.106) H25A(0.112)
 H25B(0.112) H35A(0.11) H35B(0.11) H37A(0.126) H37B(0.126) H6C(0.119) H6D(0.119)
 Fixed X: Sb5(0.5) H7A(0.05364) H7B(0.09892) H10A(0.046453) H10B(0.016331)
 H6A(0.191396) H6B(0.191902) H8A(0.126107) H8B(0.063441) H9A(0.04177)
 H9B(0.104387) H13A(0.041792) H13B(0.079005) H36A(0.36817) H36B(0.414328)
 H1A(0.178266) H1B(0.17449) H18A(0.148671) H18B(0.106918) H28A(0.10991)
 H28B(0.124032) H17A(0.034932) H17B(0.06092) H12A(0.154154) H12B(0.108377)
 H11A(0.039822) H11B(0.07037) H3A(0.30857) H3B(0.280435) H20A(0.113828)
 H20B(0.155141) H5C(0.180258) H5D(0.133629) H30A(0.050111) H30B(0.100698)
 H4A(0.309871) H4B(0.267431) H27A(0.190846) H27B(0.204847) H15A(0.030048)
 H15B(0.092826) H19A(0.068367) H19B(0.080361) H5A(0.226804) H5B(0.267745)
 H29A(0.072068) H29B(0.059732) H16A(0.034) H16B(0.004562) H2A(0.230319)
 H2B(0.259409) H31A(0.156485) H31B(0.105419) H14A(0.10241) H14B(0.038456)
 H21A(0.182151) H21B(0.229565) H32A(0.163255) H32B(0.179908) H23A(0.302105)
 H23B(0.340051) H33A(0.267861) H33B(0.253953) H22A(0.261315) H22B(0.218967)
 H34A(0.350249) H34B(0.336866) H26A(0.299067) H26B(0.283081) H38A(0.183015)
 H38B(0.206108) H24A(0.377844) H24B(0.390574) H25A(0.360386) H25B(0.311137)
 H35A(0.385211) H35B(0.402423) H37A(0.282341) H37B(0.257361) H6C(0.273687)
 H6D(0.32299)
 Fixed Y: H7A(0.915669) H7B(0.849557) H10A(0.956665) H10B(0.997421)
 H6A(0.893436) H6B(0.889668) H8A(0.849424) H8B(0.82391) H9A(0.864522)
 H9B(0.887559) H13A(1.239882) H13B(1.316505) H36A(0.604878) H36B(0.66128)
 H1A(1.293898) H1B(1.301302) H18A(1.028443) H18B(0.957145) H28A(0.61348)
 H28B(0.701492) H17A(1.032173) H17B(1.081513) H12A(1.151641) H12B(1.214688)
 H11A(1.127487) H11B(1.086792) H3A(1.162954) H3B(1.084021) H20A(0.782106)
 H20B(0.709452) H5C(1.438516) H5D(1.435923) H30A(0.565391) H30B(0.513568)
 H4A(1.063599) H4B(1.131354) H27A(0.656403) H27B(0.582553) H15A(1.30068)
 H15B(1.275108) H19A(0.66632) H19B(0.71222) H5A(1.026039) H5B(0.960594)
 H29A(0.667387) H29B(0.584099) H16A(1.203998) H16B(1.16309) H2A(1.176178)
 H2B(1.250242) H31A(0.585823) H31B(0.53022) H14A(1.323138) H14B(1.335859)
 H21A(0.878758) H21B(0.815876) H32A(0.459289) H32B(0.447791) H23A(0.866266)
 H23B(0.89026) H33A(0.416155) H33B(0.439042) H22A(0.920636) H22B(0.888761)
 H34A(0.453267) H34B(0.519174) H26A(0.626979) H26B(0.698161) H38A(1.319272)
 H38B(1.398714) H24A(0.756761) H24B(0.801458) H25A(0.737185) H25B(0.792486)
 H35A(0.625991) H35B(0.54726) H37A(1.314125) H37B(1.338586) H6C(1.474532)
 H6D(1.438059)
 Fixed Z: Sb5(0.75) H7A(0.625736) H7B(0.652734) H10A(0.437425) H10B(0.466725)
 H6A(0.703402) H6B(0.652123) H8A(0.588868) H8B(0.571191) H9A(0.491296)
 H9B(0.506085) H13A(0.478351) H13B(0.48209) H36A(0.70971) H36B(0.706242)
 H1A(0.504042) H1B(0.553858) H18A(0.715038) H18B(0.709296) H28A(0.660453)
 H28B(0.64804) H17A(0.650484) H17B(0.699185) H12A(0.471394) H12B(0.440901)
 H11A(0.44777) H11B(0.418767) H3A(0.626702) H3B(0.596765) H20A(0.450781)
 H20B(0.456738) H5C(0.616001) H5D(0.631338) H30A(0.503648) H30B(0.538621)
 H4A(0.682187) H4B(0.681432) H27A(0.722964) H27B(0.697073) H15A(0.606632)
 H15B(0.634259) H19A(0.451206) H19B(0.499685) H5A(0.712482) H5B(0.707766)
 H29A(0.561963) H29B(0.581328) H16A(0.662541) H16B(0.611304) H2A(0.530038)
 H2B(0.56421) H31A(0.46145) H31B(0.454174) H14A(0.565678) H14B(0.534697)
 H21A(0.490481) H21B(0.496221) H32A(0.525392) H32B(0.481782) H23A(0.650504)
 H23B(0.624133) H33A(0.539879) H33B(0.58384) H22A(0.556271) H22B(0.576401)
 H34A(0.604725) H34B(0.563755) H26A(0.727532) H26B(0.75396) H38A(0.677004)
 H38B(0.708086) H24A(0.637477) H24B(0.686476) H25A(0.745112) H25B(0.711151)
 H35A(0.624556) H35B(0.656998) H37A(0.700735) H37B(0.645558) H6C(0.695967)
 H6D(0.691561)
;
_atom_sites_solution_hydrogens     geom
_atom_sites_solution_primary       ?
_atom_sites_solution_secondary     ?
loop_
  _atom_site_label
  _atom_site_type_symbol
  _atom_site_fract_x
  _atom_site_fract_y
  _atom_site_fract_z
  _atom_site_U_iso_or_equiv
  _atom_site_adp_type
  _atom_site_occupancy
  _atom_site_site_symmetry_order
  _atom_site_calc_flag
  _atom_site_refinement_flags_posn
  _atom_site_refinement_flags_adp
  _atom_site_refinement_flags_occupancy
  _atom_site_disorder_assembly
  _atom_site_disorder_group
 Ge1 Ge 0.55094(4) 1.09175(6) 0.77113(3) 0.0487(2) Uani 1 1 d . . . . .
 Sb5 Sb 0.500000 1.44089(5) 0.750000 0.0659(2) Uani 1 2 d S T P . .
 Sb2 Sb 0.41029(2) 1.22088(3) 0.75292(2) 0.04925(15) Uani 1 1 d . . . . .
 Sb3 Sb 0.50212(2) 1.24078(3) 0.84133(2) 0.05044(15) Uani 1 1 d . . . . .
 Sb4 Sb 0.57288(2) 1.32780(4) 0.81145(2) 0.04950(16) Uani 0.8 1 d . . P . .
 Ge4 Ge 0.57288(2) 1.32780(4) 0.81145(2) 0.04950(16) Uani 0.2 1 d . . P . .
 Sb1 Sb 0.56576(2) 1.09681(4) 0.86055(2) 0.05415(17) Uani 0.9 1 d . . P . .
 Ge2 Ge 0.56576(2) 1.09681(4) 0.86055(2) 0.05415(17) Uani 0.1 1 d . . P . .
 Sb6 Sb 0.49381(3) 0.96782(5) 0.85329(3) 0.0600(2) Uani 0.4 1 d . . P . .
 Ge5 Ge 0.49381(3) 0.96782(5) 0.85329(3) 0.0600(2) Uani 0.6 1 d . . P . .
 Sb7 Sb 0.49935(5) 0.87100(7) 0.78864(5) 0.0632(3) Uani 0.5 1 d . . P . .
 Sb8 Sb 0.56934(5) 0.94908(7) 0.74995(4) 0.0500(3) Uani 0.5 1 d . . P . .
 Ge3 Ge 0.40881(5) 0.97334(8) 0.76558(5) 0.0554(3) Uani 0.1 1 d . . P . .
 Sb9 Sb 0.40881(5) 0.97334(8) 0.76558(5) 0.0554(3) Uani 0.4 1 d . . P . .
 K1 K 0.12785(5) 1.08899(9) 0.58323(5) 0.0366(3) Uani 1 1 d . . . . .
 K2 K 0.23036(7) 0.66072(11) 0.59306(6) 0.0525(4) Uani 1 1 d . . . . .
 O4 O 0.09258(19) 1.0405(3) 0.48428(16) 0.0405(10) Uani 1 1 d . . . . .
 O1 O 0.22576(19) 1.1707(3) 0.59345(19) 0.0481(12) Uani 1 1 d . . . . .
 O3 O 0.07358(19) 0.9340(3) 0.55024(16) 0.0408(11) Uani 1 1 d . . . . .
 O6 O 0.0812(2) 1.1251(3) 0.6483(2) 0.0507(12) Uani 1 1 d . . . . .
 O7 O 0.1746(2) 0.7736(3) 0.51825(18) 0.0463(12) Uani 1 1 d . . . . .
 O2 O 0.23188(19) 1.0296(3) 0.64926(18) 0.0486(12) Uani 1 1 d . . . . .
 N2 N 0.1314(2) 0.9612(4) 0.6541(2) 0.0396(13) Uani 1 1 d . . . . .
 O10 O 0.2311(3) 0.5217(4) 0.5331(2) 0.0605(15) Uani 1 1 d . . . . .
 O5 O 0.0569(2) 1.2300(3) 0.56781(19) 0.0473(12) Uani 1 1 d . . . . .
 O11 O 0.1381(3) 0.6137(4) 0.6090(2) 0.0586(15) Uani 1 1 d . . . . .
 N1 N 0.1237(2) 1.2152(4) 0.5109(2) 0.0407(13) Uani 1 1 d . . . . .
 O12 O 0.2322(3) 0.6876(4) 0.6852(2) 0.0657(16) Uani 1 1 d . . . . .
 O08 O 0.2811(2) 0.8134(4) 0.58801(19) 0.0585(14) Uani 1 1 d . . . . .
 C7 C 0.0903(3) 0.8960(5) 0.6310(3) 0.0448(16) Uani 1 1 d . . . . .
 H7A H 0.053640 0.915669 0.625736 0.054 Uiso 1 1 calc R U . . .
 H7B H 0.098920 0.849557 0.652734 0.054 Uiso 1 1 calc R U . . .
 C10 C 0.0516(3) 0.9761(5) 0.4692(3) 0.0434(16) Uani 1 1 d . . . . .
 H10A H 0.046453 0.956665 0.437425 0.052 Uiso 1 1 calc R U . . .
 H10B H 0.016331 0.997421 0.466725 0.052 Uiso 1 1 calc R U . . .
 N3 N 0.1241(3) 0.6092(4) 0.5091(2) 0.0530(16) Uani 1 1 d . . . . .
 C6 C 0.1875(3) 0.9260(5) 0.6755(3) 0.0477(17) Uani 1 1 d . . . . .
 H6A H 0.191396 0.893436 0.703402 0.057 Uiso 1 1 calc R U . . .
 H6B H 0.191902 0.889668 0.652123 0.057 Uiso 1 1 calc R U . . .
 C8 C 0.0895(3) 0.8688(5) 0.5839(3) 0.0456(17) Uani 1 1 d . . . . .
 H8A H 0.126107 0.849424 0.588868 0.055 Uiso 1 1 calc R U . . .
 H8B H 0.063441 0.823910 0.571191 0.055 Uiso 1 1 calc R U . . .
 C9 C 0.0688(3) 0.9084(5) 0.5033(3) 0.0450(17) Uani 1 1 d . . . . .
 H9A H 0.041770 0.864522 0.491296 0.054 Uiso 1 1 calc R U . . .
 H9B H 0.104387 0.887559 0.506085 0.054 Uiso 1 1 calc R U . . .
 C13 C 0.0751(3) 1.2689(5) 0.4994(3) 0.0526(19) Uani 1 1 d . . . . .
 H13A H 0.041792 1.239882 0.478351 0.063 Uiso 1 1 calc R U . . .
 H13B H 0.079005 1.316505 0.482090 0.063 Uiso 1 1 calc R U . . .
 N4 N 0.3367(3) 0.7109(6) 0.6731(2) 0.074(2) Uani 1 1 d . . . . .
 C36 C 0.3770(5) 0.6404(10) 0.6883(4) 0.107(5) Uani 1 1 d . . . . .
 H36A H 0.368170 0.604878 0.709710 0.128 Uiso 1 1 calc R U . . .
 H36B H 0.414328 0.661280 0.706242 0.128 Uiso 1 1 calc R U . . .
 C1 C 0.1761(3) 1.2626(5) 0.5303(3) 0.054(2) Uani 1 1 d . . . . .
 H1A H 0.178266 1.293898 0.504042 0.065 Uiso 1 1 calc R U . . .
 H1B H 0.174490 1.301302 0.553858 0.065 Uiso 1 1 calc R U . . .
 C18 C 0.1162(3) 1.0001(5) 0.6920(3) 0.0493(18) Uani 1 1 d . . . . .
 H18A H 0.148671 1.028443 0.715038 0.059 Uiso 1 1 calc R U . . .
 H18B H 0.106918 0.957145 0.709296 0.059 Uiso 1 1 calc R U . . .
 C28 C 0.1362(4) 0.6450(6) 0.6527(4) 0.073(3) Uani 1 1 d . . . . .
 H28A H 0.109910 0.613480 0.660453 0.087 Uiso 1 1 calc R U . . .
 H28B H 0.124032 0.701492 0.648040 0.087 Uiso 1 1 calc R U . . .
 C17 C 0.0682(3) 1.0600(5) 0.6727(3) 0.0502(18) Uani 1 1 d . . . . .
 H17A H 0.034932 1.032173 0.650484 0.060 Uiso 1 1 calc R U . . .
 H17B H 0.060920 1.081513 0.699185 0.060 Uiso 1 1 calc R U . . .
 C12 C 0.1183(3) 1.1744(5) 0.4665(3) 0.0492(18) Uani 1 1 d . . . . .
 H12A H 0.154154 1.151641 0.471394 0.059 Uiso 1 1 calc R U . . .
 H12B H 0.108377 1.214688 0.440901 0.059 Uiso 1 1 calc R U . . .
 C11 C 0.0753(3) 1.1064(5) 0.4504(3) 0.0475(17) Uani 1 1 d . . . . .
 H11A H 0.039822 1.127487 0.447770 0.057 Uiso 1 1 calc R U . . .
 H11B H 0.070370 1.086792 0.418767 0.057 Uiso 1 1 calc R U . . .
 C3 C 0.2770(3) 1.1264(6) 0.6177(3) 0.062(2) Uani 1 1 d . . . . .
 H3A H 0.308570 1.162954 0.626702 0.075 Uiso 1 1 calc R U . . .
 H3B H 0.280435 1.084021 0.596765 0.075 Uiso 1 1 calc R U . . .
 C20 C 0.1351(3) 0.7387(5) 0.4723(3) 0.0529(19) Uani 1 1 d . . . . .
 H20A H 0.113828 0.782106 0.450781 0.063 Uiso 1 1 calc R U . . .
 H20B H 0.155141 0.709452 0.456738 0.063 Uiso 1 1 calc R U . . .
 N5 N 0.1669(4) 1.4224(6) 0.6359(3) 0.089(3) Uani 1 1 d . . . . .
 H5C H 0.180258 1.438516 0.616001 0.107 Uiso 1 1 calc R U . . .
 H5D H 0.133629 1.435923 0.631338 0.107 Uiso 1 1 calc R U . . .
 C30 C 0.0875(4) 0.5689(6) 0.5290(3) 0.063(2) Uani 1 1 d . . . . .
 H30A H 0.050111 0.565391 0.503648 0.075 Uiso 1 1 calc R U . . .
 H30B H 0.100698 0.513568 0.538621 0.075 Uiso 1 1 calc R U . . .
 C4 C 0.2744(3) 1.0888(6) 0.6624(3) 0.060(2) Uani 1 1 d . . . . .
 H4A H 0.309871 1.063599 0.682187 0.072 Uiso 1 1 calc R U . . .
 H4B H 0.267431 1.131354 0.681432 0.072 Uiso 1 1 calc R U . . .
 C27 C 0.1928(4) 0.6391(6) 0.6932(3) 0.061(2) Uani 1 1 d . . . . .
 H27A H 0.190846 0.656403 0.722964 0.073 Uiso 1 1 calc R U . . .
 H27B H 0.204847 0.582553 0.697073 0.073 Uiso 1 1 calc R U . . .
 C15 C 0.0562(3) 1.2560(5) 0.6124(3) 0.053(2) Uani 1 1 d . . . . .
 H15A H 0.030048 1.300680 0.606632 0.064 Uiso 1 1 calc R U . . .
 H15B H 0.092826 1.275108 0.634259 0.064 Uiso 1 1 calc R U . . .
 C19 C 0.0977(3) 0.6828(5) 0.4819(3) 0.055(2) Uani 1 1 d . . . . .
 H19A H 0.068367 0.666320 0.451206 0.066 Uiso 1 1 calc R U . . .
 H19B H 0.080361 0.712220 0.499685 0.066 Uiso 1 1 calc R U . . .
 C5 C 0.2321(3) 0.9872(6) 0.6906(3) 0.0520(19) Uani 1 1 d . . . . .
 H5A H 0.226804 1.026039 0.712482 0.062 Uiso 1 1 calc R U . . .
 H5B H 0.267745 0.960594 0.707766 0.062 Uiso 1 1 calc R U . . .
 C29 C 0.0854(4) 0.6120(6) 0.5711(4) 0.066(2) Uani 1 1 d . . . . .
 H29A H 0.072068 0.667387 0.561963 0.079 Uiso 1 1 calc R U . . .
 H29B H 0.059732 0.584099 0.581328 0.079 Uiso 1 1 calc R U . . .
 C16 C 0.0394(3) 1.1857(5) 0.6345(3) 0.0500(18) Uani 1 1 d . . . . .
 H16A H 0.034000 1.203998 0.662541 0.060 Uiso 1 1 calc R U . . .
 H16B H 0.004562 1.163090 0.611304 0.060 Uiso 1 1 calc R U . . .
 C2 C 0.2273(3) 1.2144(5) 0.5532(3) 0.0510(19) Uani 1 1 d . . . . .
 H2A H 0.230319 1.176178 0.530038 0.061 Uiso 1 1 calc R U . . .
 H2B H 0.259409 1.250242 0.564210 0.061 Uiso 1 1 calc R U . . .
 C31 C 0.1392(4) 0.5539(6) 0.4783(3) 0.065(2) Uani 1 1 d . . . . .
 H31A H 0.156485 0.585823 0.461450 0.078 Uiso 1 1 calc R U . . .
 H31B H 0.105419 0.530220 0.454174 0.078 Uiso 1 1 calc R U . . .
 C14 C 0.0685(3) 1.2964(5) 0.5438(3) 0.055(2) Uani 1 1 d . . . . .
 H14A H 0.102410 1.323138 0.565678 0.067 Uiso 1 1 calc R U . . .
 H14B H 0.038456 1.335859 0.534697 0.067 Uiso 1 1 calc R U . . .
 C21 C 0.2064(3) 0.8370(5) 0.5113(3) 0.057(2) Uani 1 1 d . . . . .
 H21A H 0.182151 0.878758 0.490481 0.068 Uiso 1 1 calc R U . . .
 H21B H 0.229565 0.815876 0.496221 0.068 Uiso 1 1 calc R U . . .
 C32 C 0.1772(4) 0.4872(6) 0.5046(3) 0.066(2) Uani 1 1 d . . . . .
 H32A H 0.163255 0.459289 0.525392 0.079 Uiso 1 1 calc R U . . .
 H32B H 0.179908 0.447791 0.481782 0.079 Uiso 1 1 calc R U . . .
 C23 C 0.3203(5) 0.8455(7) 0.6309(4) 0.076(3) Uani 1 1 d . . . . .
 H23A H 0.302105 0.866266 0.650504 0.091 Uiso 1 1 calc R U . . .
 H23B H 0.340051 0.890260 0.624133 0.091 Uiso 1 1 calc R U . . .
 C33 C 0.2670(4) 0.4606(6) 0.5607(3) 0.065(2) Uani 1 1 d . . . . .
 H33A H 0.267861 0.416155 0.539879 0.078 Uiso 1 1 calc R U . . .
 H33B H 0.253953 0.439042 0.583840 0.078 Uiso 1 1 calc R U . . .
 C22 C 0.2421(4) 0.8725(6) 0.5601(4) 0.062(2) Uani 1 1 d . . . . .
 H22A H 0.261315 0.920636 0.556271 0.075 Uiso 1 1 calc R U . . .
 H22B H 0.218967 0.888761 0.576401 0.075 Uiso 1 1 calc R U . . .
 C34 C 0.3244(5) 0.4960(7) 0.5869(4) 0.082(4) Uani 1 1 d . . . . .
 H34A H 0.350249 0.453267 0.604725 0.098 Uiso 1 1 calc R U . . .
 H34B H 0.336866 0.519174 0.563755 0.098 Uiso 1 1 calc R U . . .
 C26 C 0.2857(5) 0.6829(8) 0.7242(3) 0.083(3) Uani 1 1 d . . . . .
 H26A H 0.299067 0.626979 0.727532 0.100 Uiso 1 1 calc R U . . .
 H26B H 0.283081 0.698161 0.753960 0.100 Uiso 1 1 calc R U . . .
 C38 C 0.2014(5) 1.3712(9) 0.6784(5) 0.107(5) Uani 1 1 d . . . . .
 H38A H 0.183015 1.319272 0.677004 0.128 Uiso 1 1 calc R U . . .
 H38B H 0.206108 1.398714 0.708086 0.128 Uiso 1 1 calc R U . . .
 C24 C 0.3611(4) 0.7779(9) 0.6581(4) 0.088(4) Uani 1 1 d . . . . .
 H24A H 0.377844 0.756761 0.637477 0.106 Uiso 1 1 calc R U . . .
 H24B H 0.390574 0.801458 0.686476 0.106 Uiso 1 1 calc R U . . .
 O9 O 0.3230(3) 0.5584(5) 0.6196(2) 0.0748(19) Uani 1 1 d . . . . .
 C25 C 0.3256(5) 0.7371(9) 0.7163(4) 0.093(4) Uani 1 1 d . . . . .
 H25A H 0.360386 0.737185 0.745112 0.112 Uiso 1 1 calc R U . . .
 H25B H 0.311137 0.792486 0.711151 0.112 Uiso 1 1 calc R U . . .
 C35 C 0.3753(5) 0.5911(8) 0.6455(4) 0.091(4) Uani 1 1 d . . . . .
 H35A H 0.385211 0.625991 0.624556 0.110 Uiso 1 1 calc R U . . .
 H35B H 0.402423 0.547260 0.656998 0.110 Uiso 1 1 calc R U . . .
 C37 C 0.2617(5) 1.3558(8) 0.6775(5) 0.105(4) Uani 1 1 d . . . . .
 H37A H 0.282341 1.314125 0.700735 0.126 Uiso 1 1 calc R U . . .
 H37B H 0.257361 1.338586 0.645558 0.126 Uiso 1 1 calc R U . . .
 N6 N 0.2899(4) 1.4331(8) 0.6900(3) 0.099(3) Uani 1 1 d . . . . .
 H6C H 0.273687 1.474532 0.695967 0.119 Uiso 1 1 calc R U . . .
 H6D H 0.322990 1.438059 0.691561 0.119 Uiso 1 1 calc R U . . .

loop_
  _atom_site_aniso_label
  _atom_site_aniso_U_11
  _atom_site_aniso_U_22
  _atom_site_aniso_U_33
  _atom_site_aniso_U_23
  _atom_site_aniso_U_13
  _atom_site_aniso_U_12
 Ge1 0.0422(4) 0.0425(5) 0.0437(5) 0.0005(4) 0.0004(4) -0.0018(3)
 Sb5 0.1018(6) 0.0326(4) 0.0880(6) 0.000 0.0642(6) 0.000
 Sb2 0.0508(3) 0.0540(3) 0.0423(3) 0.0029(2) 0.0188(2) -0.0017(2)
 Sb3 0.0568(3) 0.0549(3) 0.0394(3) -0.0063(2) 0.0198(2) -0.0071(2)
 Sb4 0.0581(3) 0.0454(3) 0.0485(3) -0.0168(2) 0.0257(3) -0.0168(2)
 Ge4 0.0581(3) 0.0454(3) 0.0485(3) -0.0168(2) 0.0257(3) -0.0168(2)
 Sb1 0.0482(3) 0.0609(4) 0.0372(3) 0.0146(2) 0.0018(2) -0.0088(2)
 Ge2 0.0482(3) 0.0609(4) 0.0372(3) 0.0146(2) 0.0018(2) -0.0088(2)
 Sb6 0.0513(4) 0.0599(5) 0.0502(4) 0.0288(3) 0.0028(3) -0.0184(3)
 Ge5 0.0513(4) 0.0599(5) 0.0502(4) 0.0288(3) 0.0028(3) -0.0184(3)
 Sb7 0.0565(6) 0.0389(6) 0.0932(9) 0.0138(6) 0.0303(6) 0.0046(4)
 Sb8 0.0500(6) 0.0400(6) 0.0589(7) 0.0033(5) 0.0216(5) 0.0080(4)
 Ge3 0.0442(6) 0.0500(7) 0.0667(8) 0.0071(6) 0.0178(6) -0.0016(5)
 Sb9 0.0442(6) 0.0500(7) 0.0667(8) 0.0071(6) 0.0178(6) -0.0016(5)
 K1 0.0381(7) 0.0377(8) 0.0300(7) -0.0027(6) 0.0103(6) 0.0000(5)
 K2 0.0721(11) 0.0501(10) 0.0391(8) 0.0083(7) 0.0269(8) 0.0198(8)
 O4 0.042(2) 0.042(3) 0.030(2) -0.006(2) 0.008(2) -0.0006(19)
 O1 0.040(2) 0.050(3) 0.048(3) 0.006(2) 0.013(2) -0.003(2)
 O3 0.049(3) 0.031(3) 0.036(3) -0.008(2) 0.011(2) 0.0034(19)
 O6 0.057(3) 0.046(3) 0.054(3) 0.001(2) 0.028(3) 0.006(2)
 O7 0.055(3) 0.044(3) 0.041(3) 0.009(2) 0.021(2) 0.008(2)
 O2 0.040(2) 0.056(3) 0.038(3) 0.011(2) 0.005(2) -0.003(2)
 N2 0.044(3) 0.038(3) 0.028(3) -0.001(2) 0.006(2) 0.001(2)
 O10 0.084(4) 0.045(3) 0.057(3) 0.010(3) 0.033(3) 0.029(3)
 O5 0.058(3) 0.035(3) 0.051(3) -0.003(2) 0.025(3) 0.004(2)
 O11 0.076(4) 0.055(4) 0.053(3) 0.007(3) 0.035(3) 0.020(3)
 N1 0.047(3) 0.032(3) 0.039(3) 0.002(2) 0.014(3) -0.001(2)
 O12 0.097(4) 0.063(4) 0.044(3) 0.010(3) 0.035(3) 0.017(3)
 O08 0.073(4) 0.060(4) 0.038(3) -0.001(3) 0.018(3) 0.015(3)
 C7 0.044(4) 0.039(4) 0.050(4) 0.003(3) 0.019(3) 0.000(3)
 C10 0.040(3) 0.049(4) 0.034(4) -0.010(3) 0.008(3) 0.000(3)
 N3 0.068(4) 0.042(4) 0.052(4) 0.001(3) 0.027(3) 0.013(3)
 C6 0.051(4) 0.052(5) 0.033(4) 0.010(3) 0.011(3) 0.007(3)
 C8 0.048(4) 0.033(4) 0.046(4) 0.001(3) 0.010(3) 0.000(3)
 C9 0.043(4) 0.045(4) 0.036(4) -0.015(3) 0.005(3) 0.001(3)
 C13 0.061(5) 0.046(5) 0.045(4) 0.005(3) 0.017(4) 0.009(3)
 N4 0.087(5) 0.098(7) 0.032(4) 0.008(4) 0.020(4) 0.012(5)
 C36 0.086(8) 0.146(13) 0.069(8) 0.031(8) 0.013(6) 0.038(8)
 C1 0.066(5) 0.042(5) 0.049(5) 0.007(3) 0.018(4) -0.006(3)
 C18 0.058(4) 0.060(5) 0.028(4) 0.000(3) 0.016(3) 0.003(4)
 C28 0.107(8) 0.063(6) 0.073(6) 0.011(5) 0.064(6) 0.028(5)
 C17 0.058(4) 0.053(5) 0.049(5) 0.000(4) 0.032(4) 0.001(3)
 C12 0.053(4) 0.055(5) 0.037(4) 0.003(3) 0.016(3) 0.002(3)
 C11 0.055(4) 0.048(5) 0.031(4) -0.004(3) 0.010(3) -0.001(3)
 C3 0.031(4) 0.076(6) 0.063(6) 0.007(5) 0.004(4) -0.008(4)
 C20 0.065(5) 0.054(5) 0.039(4) 0.006(3) 0.021(4) 0.016(4)
 N5 0.094(6) 0.065(6) 0.081(6) 0.011(5) 0.008(5) 0.019(5)
 C30 0.085(6) 0.046(5) 0.057(5) -0.001(4) 0.030(5) 0.000(4)
 C4 0.032(3) 0.074(6) 0.052(5) 0.011(4) -0.003(3) -0.012(3)
 C27 0.091(6) 0.062(6) 0.043(5) 0.008(4) 0.042(5) 0.012(5)
 C15 0.052(4) 0.047(5) 0.060(5) -0.016(4) 0.024(4) 0.005(3)
 C19 0.058(4) 0.052(5) 0.047(5) -0.003(4) 0.014(4) 0.014(4)
 C5 0.043(4) 0.068(6) 0.036(4) -0.002(4) 0.007(3) 0.007(3)
 C29 0.081(6) 0.055(6) 0.078(7) 0.012(5) 0.049(6) 0.010(4)
 C16 0.059(4) 0.045(5) 0.051(5) -0.011(3) 0.027(4) 0.005(3)
 C2 0.053(4) 0.052(5) 0.045(4) -0.007(4) 0.017(4) -0.015(3)
 C31 0.079(6) 0.050(5) 0.054(5) -0.011(4) 0.018(5) 0.001(4)
 C14 0.052(4) 0.046(5) 0.061(5) 0.001(4) 0.017(4) 0.008(3)
 C21 0.062(5) 0.056(5) 0.059(5) 0.017(4) 0.033(4) 0.016(4)
 C32 0.081(6) 0.055(6) 0.063(6) -0.008(4) 0.032(5) 0.010(4)
 C23 0.094(7) 0.074(7) 0.065(6) -0.010(5) 0.039(6) -0.004(6)
 C33 0.084(6) 0.058(6) 0.064(6) 0.016(4) 0.041(5) 0.033(5)
 C22 0.073(5) 0.044(5) 0.078(6) 0.000(4) 0.040(5) 0.004(4)
 C34 0.131(9) 0.074(7) 0.061(6) 0.030(5) 0.060(6) 0.064(7)
 C26 0.108(8) 0.102(9) 0.035(5) 0.002(5) 0.025(5) 0.003(7)
 C38 0.085(8) 0.111(10) 0.082(8) 0.029(7) -0.006(6) -0.032(7)
 C24 0.067(6) 0.147(12) 0.041(5) -0.005(6) 0.012(5) 0.013(7)
 O9 0.072(4) 0.090(5) 0.055(4) 0.012(3) 0.020(3) 0.030(4)
 C25 0.118(9) 0.119(10) 0.047(6) -0.018(6) 0.039(6) -0.015(8)
 C35 0.107(9) 0.099(9) 0.054(6) 0.021(6) 0.019(6) 0.042(7)
 C37 0.086(8) 0.081(8) 0.090(9) 0.013(7) -0.020(7) 0.007(6)
 N6 0.095(7) 0.130(10) 0.076(6) -0.027(6) 0.041(5) -0.011(6)

_geom_special_details
;
 All esds (except the esd in the dihedral angle between two l.s. planes)
 are estimated using the full covariance matrix.  The cell esds are taken
 into account individually in the estimation of esds in distances, angles
 and torsion angles; correlations between esds in cell parameters are only
 used when they are defined by crystal symmetry.  An approximate (isotropic)
 treatment of cell esds is used for estimating esds involving l.s. planes.
;
loop_
  _geom_bond_atom_site_label_1
  _geom_bond_atom_site_label_2
  _geom_bond_distance
  _geom_bond_site_symmetry_2
  _geom_bond_publ_flag
 Ge1 Ge1 2.4538(17) 2_656 ?
 Ge1 Sb2 2.5827(11) 2_656 ?
 Ge1 Ge2 2.5822(11) . ?
 Ge1 Sb8 2.5214(14) . ?
 Ge1 Ge3 2.6682(16) 2_656 ?
 Sb5 Sb4 2.7613(8) 2_656 ?
 Sb5 Ge4 2.7612(8) . ?
 Sb2 Sb3 2.7908(7) . ?
 Sb2 Sb4 2.7952(7) 2_656 ?
 Sb3 Ge4 2.7874(8) . ?
 Sb3 Ge2 2.8103(8) . ?
 Ge2 Ge5 2.7872(9) . ?
 Ge5 Sb7 2.5758(17) . ?
 Ge5 Sb8 2.8929(14) 2_656 ?
 Ge5 Ge3 2.6789(14) . ?
 Sb7 Sb7 2.365(3) 2_656 ?
 Sb7 Sb8 2.8732(18) . ?
 Sb7 Sb8 2.1285(16) 2_656 ?
 Sb7 Ge3 2.7613(17) . ?
 Sb8 Ge3 0.9702(16) 2_656 ?
 K1 O4 2.866(5) . ?
 K1 O1 2.813(5) . ?
 K1 O3 2.880(5) . ?
 K1 O6 2.798(5) . ?
 K1 O2 2.817(5) . ?
 K1 N2 2.975(6) . ?
 K1 O5 2.886(5) . ?
 K1 N1 2.985(6) . ?
 K2 O7 2.822(5) . ?
 K2 O10 2.920(6) . ?
 K2 O11 2.786(6) . ?
 K2 O12 2.815(6) . ?
 K2 O08 2.870(7) . ?
 K2 N3 3.024(7) . ?
 K2 N4 2.966(8) . ?
 K2 O9 2.793(6) . ?
 O4 C10 1.442(8) . ?
 O4 C11 1.429(9) . ?
 O1 C3 1.438(10) . ?
 O1 C2 1.432(9) . ?
 O3 C8 1.415(9) . ?
 O3 C9 1.443(8) . ?
 O6 C17 1.418(9) . ?
 O6 C16 1.410(9) . ?
 O7 C20 1.467(10) . ?
 O7 C21 1.405(10) . ?
 O2 C4 1.410(9) . ?
 O2 C5 1.435(9) . ?
 N2 C7 1.474(9) . ?
 N2 C6 1.468(9) . ?
 N2 C18 1.509(9) . ?
 O10 C32 1.440(11) . ?
 O10 C33 1.393(9) . ?
 O5 C15 1.429(9) . ?
 O5 C14 1.411(10) . ?
 O11 C28 1.443(11) . ?
 O11 C29 1.390(11) . ?
 N1 C13 1.474(9) . ?
 N1 C1 1.479(9) . ?
 N1 C12 1.458(10) . ?
 O12 C27 1.411(11) . ?
 O12 C26 1.420(12) . ?
 O08 C23 1.388(12) . ?
 O08 C22 1.411(11) . ?
 C7 H7A 0.9700 . ?
 C7 H7B 0.9700 . ?
 C7 C8 1.490(11) . ?
 C10 H10A 0.9700 . ?
 C10 H10B 0.9700 . ?
 C10 C9 1.455(11) . ?
 N3 C30 1.491(11) . ?
 N3 C19 1.463(10) . ?
 N3 C31 1.471(11) . ?
 C6 H6A 0.9700 . ?
 C6 H6B 0.9700 . ?
 C6 C5 1.467(11) . ?
 C8 H8A 0.9700 . ?
 C8 H8B 0.9700 . ?
 C9 H9A 0.9700 . ?
 C9 H9B 0.9700 . ?
 C13 H13A 0.9700 . ?
 C13 H13B 0.9700 . ?
 C13 C14 1.500(12) . ?
 N4 C36 1.505(15) . ?
 N4 C24 1.440(16) . ?
 N4 C25 1.522(13) . ?
 C36 H36A 0.9700 . ?
 C36 H36B 0.9700 . ?
 C36 C35 1.516(18) . ?
 C1 H1A 0.9700 . ?
 C1 H1B 0.9700 . ?
 C1 C2 1.468(11) . ?
 C18 H18A 0.9700 . ?
 C18 H18B 0.9700 . ?
 C18 C17 1.515(11) . ?
 C28 H28A 0.9700 . ?
 C28 H28B 0.9700 . ?
 C28 C27 1.492(14) . ?
 C17 H17A 0.9700 . ?
 C17 H17B 0.9700 . ?
 C12 H12A 0.9700 . ?
 C12 H12B 0.9700 . ?
 C12 C11 1.519(11) . ?
 C11 H11A 0.9700 . ?
 C11 H11B 0.9700 . ?
 C3 H3A 0.9700 . ?
 C3 H3B 0.9700 . ?
 C3 C4 1.520(13) . ?
 C20 H20A 0.9700 . ?
 C20 H20B 0.9700 . ?
 C20 C19 1.464(12) . ?
 N5 H5C 0.8600 . ?
 N5 H5D 0.8600 . ?
 N5 C38 1.490(14) . ?
 C30 H30A 0.9700 . ?
 C30 H30B 0.9700 . ?
 C30 C29 1.482(13) . ?
 C4 H4A 0.9700 . ?
 C4 H4B 0.9700 . ?
 C27 H27A 0.9700 . ?
 C27 H27B 0.9700 . ?
 C15 H15A 0.9700 . ?
 C15 H15B 0.9700 . ?
 C15 C16 1.489(12) . ?
 C19 H19A 0.9700 . ?
 C19 H19B 0.9700 . ?
 C5 H5A 0.9700 . ?
 C5 H5B 0.9700 . ?
 C29 H29A 0.9700 . ?
 C29 H29B 0.9700 . ?
 C16 H16A 0.9700 . ?
 C16 H16B 0.9700 . ?
 C2 H2A 0.9700 . ?
 C2 H2B 0.9700 . ?
 C31 H31A 0.9700 . ?
 C31 H31B 0.9700 . ?
 C31 C32 1.473(13) . ?
 C14 H14A 0.9700 . ?
 C14 H14B 0.9700 . ?
 C21 H21A 0.9700 . ?
 C21 H21B 0.9700 . ?
 C21 C22 1.505(13) . ?
 C32 H32A 0.9700 . ?
 C32 H32B 0.9700 . ?
 C23 H23A 0.9700 . ?
 C23 H23B 0.9700 . ?
 C23 C24 1.523(16) . ?
 C33 H33A 0.9700 . ?
 C33 H33B 0.9700 . ?
 C33 C34 1.505(16) . ?
 C22 H22A 0.9700 . ?
 C22 H22B 0.9700 . ?
 C34 H34A 0.9700 . ?
 C34 H34B 0.9700 . ?
 C34 O9 1.437(12) . ?
 C26 H26A 0.9700 . ?
 C26 H26B 0.9700 . ?
 C26 C25 1.472(16) . ?
 C38 H38A 0.9700 . ?
 C38 H38B 0.9700 . ?
 C38 C37 1.627(19) . ?
 C24 H24A 0.9700 . ?
 C24 H24B 0.9700 . ?
 O9 C35 1.384(15) . ?
 C25 H25A 0.9700 . ?
 C25 H25B 0.9700 . ?
 C35 H35A 0.9700 . ?
 C35 H35B 0.9700 . ?
 C37 H37A 0.9700 . ?
 C37 H37B 0.9700 . ?
 C37 N6 1.437(16) . ?
 N6 H6C 0.8600 . ?
 N6 H6D 0.8600 . ?

loop_
  _geom_angle_atom_site_label_1
  _geom_angle_atom_site_label_2
  _geom_angle_atom_site_label_3
  _geom_angle
  _geom_angle_site_symmetry_1
  _geom_angle_site_symmetry_3
  _geom_angle_publ_flag
 Ge1 Ge1 Sb2 109.29(3) 2_656 2_656 ?
 Ge1 Ge1 Ge2 101.72(6) 2_656 . ?
 Ge1 Ge1 Sb8 98.79(4) 2_656 . ?
 Ge1 Ge1 Ge3 108.85(5) 2_656 2_656 ?
 Sb2 Ge1 Ge3 101.57(5) 2_656 2_656 ?
 Ge2 Ge1 Sb2 111.59(4) . 2_656 ?
 Ge2 Ge1 Ge3 123.50(5) . 2_656 ?
 Sb8 Ge1 Sb2 122.87(5) . 2_656 ?
 Sb8 Ge1 Ge2 109.75(5) . . ?
 Sb8 Ge1 Ge3 21.31(4) . 2_656 ?
 Ge4 Sb5 Sb4 95.89(3) . 2_656 ?
 Ge1 Sb2 Sb3 94.56(3) 2_656 . ?
 Ge1 Sb2 Sb4 96.63(3) 2_656 2_656 ?
 Sb3 Sb2 Sb4 105.86(2) . 2_656 ?
 Sb2 Sb3 Ge2 107.92(2) . . ?
 Ge4 Sb3 Sb2 100.25(2) . . ?
 Ge4 Sb3 Ge2 94.04(2) . . ?
 Sb5 Ge4 Sb2 102.42(2) . 2_656 ?
 Sb5 Ge4 Sb3 100.88(2) . . ?
 Sb3 Ge4 Sb2 103.49(2) . 2_656 ?
 Ge1 Ge2 Sb3 89.60(3) . . ?
 Ge1 Ge2 Ge5 95.35(3) . . ?
 Ge5 Ge2 Sb3 106.73(3) . . ?
 Ge2 Ge5 Sb8 103.43(3) . 2_656 ?
 Sb7 Ge5 Ge2 105.76(4) . . ?
 Sb7 Ge5 Sb8 45.35(4) . 2_656 ?
 Sb7 Ge5 Ge3 63.37(5) . . ?
 Ge3 Ge5 Ge2 108.36(4) . . ?
 Ge3 Ge5 Sb8 19.57(3) . 2_656 ?
 Ge5 Sb7 Sb8 106.90(5) . . ?
 Ge5 Sb7 Ge3 60.14(4) . . ?
 Sb7 Sb7 Ge5 141.96(3) 2_656 . ?
 Sb7 Sb7 Sb8 46.71(4) 2_656 . ?
 Sb7 Sb7 Ge3 96.76(6) 2_656 . ?
 Sb8 Sb7 Ge5 75.23(5) 2_656 . ?
 Sb8 Sb7 Sb7 79.31(7) 2_656 2_656 ?
 Sb8 Sb7 Sb8 93.14(6) 2_656 . ?
 Sb8 Sb7 Ge3 17.45(4) 2_656 . ?
 Ge3 Sb7 Sb8 105.36(5) . . ?
 Ge1 Sb8 Sb6 95.37(4) . 2_656 ?
 Ge1 Sb8 Sb7 94.64(5) . . ?
 Sb7 Sb8 Ge1 119.00(6) 2_656 . ?
 Sb7 Sb8 Sb6 108.22(5) . 2_656 ?
 Sb7 Sb8 Sb6 59.42(5) 2_656 2_656 ?
 Sb7 Sb8 Sb7 53.98(7) 2_656 . ?
 Ge3 Sb8 Ge1 87.90(11) 2_656 . ?
 Ge3 Sb8 Sb6 67.65(10) 2_656 2_656 ?
 Ge3 Sb8 Sb7 121.41(12) 2_656 2_656 ?
 Ge3 Sb8 Sb7 175.39(12) 2_656 . ?
 Ge1 Ge3 Ge5 97.22(4) 2_656 . ?
 Ge1 Ge3 Sb7 95.25(5) 2_656 . ?
 Ge5 Ge3 Sb7 56.50(4) . . ?
 Sb8 Ge3 Ge1 70.79(10) 2_656 2_656 ?
 Sb8 Ge3 Ge5 92.77(10) 2_656 . ?
 Sb8 Ge3 Sb7 41.13(9) 2_656 . ?
 O4 K1 O3 59.59(14) . . ?
 O4 K1 N2 117.67(16) . . ?
 O4 K1 O5 98.37(15) . . ?
 O4 K1 N1 61.42(15) . . ?
 O1 K1 O4 97.42(15) . . ?
 O1 K1 O3 139.35(16) . . ?
 O1 K1 O2 60.31(15) . . ?
 O1 K1 N2 120.27(15) . . ?
 O1 K1 O5 98.31(15) . . ?
 O1 K1 N1 60.15(15) . . ?
 O3 K1 N2 59.64(14) . . ?
 O3 K1 O5 116.82(14) . . ?
 O3 K1 N1 119.48(15) . . ?
 O6 K1 O4 139.02(15) . . ?
 O6 K1 O1 118.59(17) . . ?
 O6 K1 O3 97.46(16) . . ?
 O6 K1 O2 98.98(16) . . ?
 O6 K1 N2 61.69(16) . . ?
 O6 K1 O5 59.82(15) . . ?
 O6 K1 N1 118.94(17) . . ?
 O2 K1 O4 116.54(15) . . ?
 O2 K1 O3 98.14(15) . . ?
 O2 K1 N2 61.00(15) . . ?
 O2 K1 O5 140.07(16) . . ?
 O2 K1 N1 119.24(16) . . ?
 N2 K1 N1 179.09(17) . . ?
 O5 K1 N2 120.06(16) . . ?
 O5 K1 N1 60.40(16) . . ?
 O7 K2 O10 98.21(16) . . ?
 O7 K2 O12 119.10(17) . . ?
 O7 K2 O08 59.10(16) . . ?
 O7 K2 N3 60.79(17) . . ?
 O7 K2 N4 118.6(2) . . ?
 O10 K2 N3 60.10(17) . . ?
 O10 K2 N4 118.5(2) . . ?
 O11 K2 O7 96.85(16) . . ?
 O11 K2 O10 97.40(19) . . ?
 O11 K2 O12 61.54(19) . . ?
 O11 K2 O08 135.42(17) . . ?
 O11 K2 N3 59.82(18) . . ?
 O11 K2 N4 122.2(2) . . ?
 O11 K2 O9 120.7(2) . . ?
 O12 K2 O10 137.86(18) . . ?
 O12 K2 O08 95.88(19) . . ?
 O12 K2 N3 120.5(2) . . ?
 O12 K2 N4 61.5(2) . . ?
 O08 K2 O10 121.26(17) . . ?
 O08 K2 N3 119.22(18) . . ?
 O08 K2 N4 59.9(2) . . ?
 N4 K2 N3 178.0(2) . . ?
 O9 K2 O7 136.55(19) . . ?
 O9 K2 O10 58.70(19) . . ?
 O9 K2 O12 99.00(19) . . ?
 O9 K2 O08 99.4(2) . . ?
 O9 K2 N3 118.1(2) . . ?
 O9 K2 N4 60.8(2) . . ?
 C10 O4 K1 114.2(4) . . ?
 C11 O4 K1 114.5(4) . . ?
 C11 O4 C10 110.4(5) . . ?
 C3 O1 K1 116.3(5) . . ?
 C2 O1 K1 119.7(4) . . ?
 C2 O1 C3 109.5(6) . . ?
 C8 O3 K1 117.2(4) . . ?
 C8 O3 C9 112.0(5) . . ?
 C9 O3 K1 115.2(4) . . ?
 C17 O6 K1 119.0(4) . . ?
 C16 O6 K1 117.3(4) . . ?
 C16 O6 C17 110.7(6) . . ?
 C20 O7 K2 116.1(4) . . ?
 C21 O7 K2 117.3(4) . . ?
 C21 O7 C20 112.1(6) . . ?
 C4 O2 K1 113.1(4) . . ?
 C4 O2 C5 111.8(6) . . ?
 C5 O2 K1 115.9(4) . . ?
 C7 N2 K1 111.7(4) . . ?
 C7 N2 C18 107.0(6) . . ?
 C6 N2 K1 108.5(4) . . ?
 C6 N2 C7 109.6(6) . . ?
 C6 N2 C18 111.6(5) . . ?
 C18 N2 K1 108.6(4) . . ?
 C32 O10 K2 114.8(4) . . ?
 C33 O10 K2 111.3(5) . . ?
 C33 O10 C32 109.6(7) . . ?
 C15 O5 K1 110.4(4) . . ?
 C14 O5 K1 115.6(4) . . ?
 C14 O5 C15 110.7(6) . . ?
 C28 O11 K2 115.6(6) . . ?
 C29 O11 K2 120.6(5) . . ?
 C29 O11 C28 111.3(7) . . ?
 C13 N1 K1 110.3(4) . . ?
 C13 N1 C1 111.2(6) . . ?
 C1 N1 K1 109.2(4) . . ?
 C12 N1 K1 109.0(4) . . ?
 C12 N1 C13 108.3(6) . . ?
 C12 N1 C1 108.9(6) . . ?
 C27 O12 K2 112.1(5) . . ?
 C27 O12 C26 112.1(7) . . ?
 C26 O12 K2 114.9(5) . . ?
 C23 O08 K2 117.5(6) . . ?
 C23 O08 C22 112.3(8) . . ?
 C22 O08 K2 112.8(5) . . ?
 N2 C7 H7A 109.0 . . ?
 N2 C7 H7B 109.0 . . ?
 N2 C7 C8 112.8(6) . . ?
 H7A C7 H7B 107.8 . . ?
 C8 C7 H7A 109.0 . . ?
 C8 C7 H7B 109.0 . . ?
 O4 C10 H10A 109.4 . . ?
 O4 C10 H10B 109.4 . . ?
 O4 C10 C9 111.1(5) . . ?
 H10A C10 H10B 108.0 . . ?
 C9 C10 H10A 109.4 . . ?
 C9 C10 H10B 109.4 . . ?
 C30 N3 K2 108.2(5) . . ?
 C19 N3 K2 107.7(5) . . ?
 C19 N3 C30 110.9(7) . . ?
 C19 N3 C31 109.7(7) . . ?
 C31 N3 K2 107.8(5) . . ?
 C31 N3 C30 112.4(7) . . ?
 N2 C6 H6A 108.8 . . ?
 N2 C6 H6B 108.8 . . ?
 H6A C6 H6B 107.7 . . ?
 C5 C6 N2 113.7(7) . . ?
 C5 C6 H6A 108.8 . . ?
 C5 C6 H6B 108.8 . . ?
 O3 C8 C7 110.6(6) . . ?
 O3 C8 H8A 109.5 . . ?
 O3 C8 H8B 109.5 . . ?
 C7 C8 H8A 109.5 . . ?
 C7 C8 H8B 109.5 . . ?
 H8A C8 H8B 108.1 . . ?
 O3 C9 C10 110.9(6) . . ?
 O3 C9 H9A 109.5 . . ?
 O3 C9 H9B 109.5 . . ?
 C10 C9 H9A 109.5 . . ?
 C10 C9 H9B 109.5 . . ?
 H9A C9 H9B 108.0 . . ?
 N1 C13 H13A 109.1 . . ?
 N1 C13 H13B 109.1 . . ?
 N1 C13 C14 112.5(6) . . ?
 H13A C13 H13B 107.8 . . ?
 C14 C13 H13A 109.1 . . ?
 C14 C13 H13B 109.1 . . ?
 C36 N4 K2 110.3(7) . . ?
 C36 N4 C25 108.5(9) . . ?
 C24 N4 K2 110.2(5) . . ?
 C24 N4 C36 109.1(9) . . ?
 C24 N4 C25 109.4(9) . . ?
 C25 N4 K2 109.2(6) . . ?
 N4 C36 H36A 109.1 . . ?
 N4 C36 H36B 109.1 . . ?
 N4 C36 C35 112.4(9) . . ?
 H36A C36 H36B 107.9 . . ?
 C35 C36 H36A 109.1 . . ?
 C35 C36 H36B 109.1 . . ?
 N1 C1 H1A 108.4 . . ?
 N1 C1 H1B 108.4 . . ?
 H1A C1 H1B 107.4 . . ?
 C2 C1 N1 115.6(7) . . ?
 C2 C1 H1A 108.4 . . ?
 C2 C1 H1B 108.4 . . ?
 N2 C18 H18A 108.5 . . ?
 N2 C18 H18B 108.5 . . ?
 N2 C18 C17 115.0(6) . . ?
 H18A C18 H18B 107.5 . . ?
 C17 C18 H18A 108.5 . . ?
 C17 C18 H18B 108.5 . . ?
 O11 C28 H28A 109.8 . . ?
 O11 C28 H28B 109.8 . . ?
 O11 C28 C27 109.3(7) . . ?
 H28A C28 H28B 108.3 . . ?
 C27 C28 H28A 109.8 . . ?
 C27 C28 H28B 109.8 . . ?
 O6 C17 C18 110.0(6) . . ?
 O6 C17 H17A 109.7 . . ?
 O6 C17 H17B 109.7 . . ?
 C18 C17 H17A 109.7 . . ?
 C18 C17 H17B 109.7 . . ?
 H17A C17 H17B 108.2 . . ?
 N1 C12 H12A 108.8 . . ?
 N1 C12 H12B 108.8 . . ?
 N1 C12 C11 113.9(6) . . ?
 H12A C12 H12B 107.7 . . ?
 C11 C12 H12A 108.8 . . ?
 C11 C12 H12B 108.8 . . ?
 O4 C11 C12 110.3(6) . . ?
 O4 C11 H11A 109.6 . . ?
 O4 C11 H11B 109.6 . . ?
 C12 C11 H11A 109.6 . . ?
 C12 C11 H11B 109.6 . . ?
 H11A C11 H11B 108.1 . . ?
 O1 C3 H3A 110.5 . . ?
 O1 C3 H3B 110.5 . . ?
 O1 C3 C4 106.2(7) . . ?
 H3A C3 H3B 108.7 . . ?
 C4 C3 H3A 110.5 . . ?
 C4 C3 H3B 110.5 . . ?
 O7 C20 H20A 109.9 . . ?
 O7 C20 H20B 109.9 . . ?
 H20A C20 H20B 108.3 . . ?
 C19 C20 O7 108.9(6) . . ?
 C19 C20 H20A 109.9 . . ?
 C19 C20 H20B 109.9 . . ?
 H5C N5 H5D 120.0 . . ?
 C38 N5 H5C 120.0 . . ?
 C38 N5 H5D 120.0 . . ?
 N3 C30 H30A 108.8 . . ?
 N3 C30 H30B 108.8 . . ?
 H30A C30 H30B 107.7 . . ?
 C29 C30 N3 113.9(7) . . ?
 C29 C30 H30A 108.8 . . ?
 C29 C30 H30B 108.8 . . ?
 O2 C4 C3 110.6(7) . . ?
 O2 C4 H4A 109.5 . . ?
 O2 C4 H4B 109.5 . . ?
 C3 C4 H4A 109.5 . . ?
 C3 C4 H4B 109.5 . . ?
 H4A C4 H4B 108.1 . . ?
 O12 C27 C28 112.4(7) . . ?
 O12 C27 H27A 109.1 . . ?
 O12 C27 H27B 109.1 . . ?
 C28 C27 H27A 109.1 . . ?
 C28 C27 H27B 109.1 . . ?
 H27A C27 H27B 107.9 . . ?
 O5 C15 H15A 109.9 . . ?
 O5 C15 H15B 109.9 . . ?
 O5 C15 C16 108.8(6) . . ?
 H15A C15 H15B 108.3 . . ?
 C16 C15 H15A 109.9 . . ?
 C16 C15 H15B 109.9 . . ?
 N3 C19 H19A 108.5 . . ?
 N3 C19 H19B 108.5 . . ?
 C20 C19 N3 115.1(7) . . ?
 C20 C19 H19A 108.5 . . ?
 C20 C19 H19B 108.5 . . ?
 H19A C19 H19B 107.5 . . ?
 O2 C5 C6 110.3(6) . . ?
 O2 C5 H5A 109.6 . . ?
 O2 C5 H5B 109.6 . . ?
 C6 C5 H5A 109.6 . . ?
 C6 C5 H5B 109.6 . . ?
 H5A C5 H5B 108.1 . . ?
 O11 C29 C30 109.9(7) . . ?
 O11 C29 H29A 109.7 . . ?
 O11 C29 H29B 109.7 . . ?
 C30 C29 H29A 109.7 . . ?
 C30 C29 H29B 109.7 . . ?
 H29A C29 H29B 108.2 . . ?
 O6 C16 C15 109.5(6) . . ?
 O6 C16 H16A 109.8 . . ?
 O6 C16 H16B 109.8 . . ?
 C15 C16 H16A 109.8 . . ?
 C15 C16 H16B 109.8 . . ?
 H16A C16 H16B 108.2 . . ?
 O1 C2 C1 109.0(6) . . ?
 O1 C2 H2A 109.9 . . ?
 O1 C2 H2B 109.9 . . ?
 C1 C2 H2A 109.9 . . ?
 C1 C2 H2B 109.9 . . ?
 H2A C2 H2B 108.3 . . ?
 N3 C31 H31A 108.6 . . ?
 N3 C31 H31B 108.6 . . ?
 N3 C31 C32 114.6(7) . . ?
 H31A C31 H31B 107.6 . . ?
 C32 C31 H31A 108.6 . . ?
 C32 C31 H31B 108.6 . . ?
 O5 C14 C13 111.5(7) . . ?
 O5 C14 H14A 109.3 . . ?
 O5 C14 H14B 109.3 . . ?
 C13 C14 H14A 109.3 . . ?
 C13 C14 H14B 109.3 . . ?
 H14A C14 H14B 108.0 . . ?
 O7 C21 H21A 110.1 . . ?
 O7 C21 H21B 110.1 . . ?
 O7 C21 C22 107.8(7) . . ?
 H21A C21 H21B 108.5 . . ?
 C22 C21 H21A 110.1 . . ?
 C22 C21 H21B 110.1 . . ?
 O10 C32 C31 108.4(8) . . ?
 O10 C32 H32A 110.0 . . ?
 O10 C32 H32B 110.0 . . ?
 C31 C32 H32A 110.0 . . ?
 C31 C32 H32B 110.0 . . ?
 H32A C32 H32B 108.4 . . ?
 O08 C23 H23A 110.0 . . ?
 O08 C23 H23B 110.0 . . ?
 O08 C23 C24 108.5(9) . . ?
 H23A C23 H23B 108.4 . . ?
 C24 C23 H23A 110.0 . . ?
 C24 C23 H23B 110.0 . . ?
 O10 C33 H33A 109.9 . . ?
 O10 C33 H33B 109.9 . . ?
 O10 C33 C34 109.0(8) . . ?
 H33A C33 H33B 108.3 . . ?
 C34 C33 H33A 109.9 . . ?
 C34 C33 H33B 109.9 . . ?
 O08 C22 C21 109.2(7) . . ?
 O08 C22 H22A 109.8 . . ?
 O08 C22 H22B 109.8 . . ?
 C21 C22 H22A 109.8 . . ?
 C21 C22 H22B 109.8 . . ?
 H22A C22 H22B 108.3 . . ?
 C33 C34 H34A 109.9 . . ?
 C33 C34 H34B 109.9 . . ?
 H34A C34 H34B 108.3 . . ?
 O9 C34 C33 109.1(8) . . ?
 O9 C34 H34A 109.9 . . ?
 O9 C34 H34B 109.9 . . ?
 O12 C26 H26A 109.4 . . ?
 O12 C26 H26B 109.4 . . ?
 O12 C26 C25 111.3(9) . . ?
 H26A C26 H26B 108.0 . . ?
 C25 C26 H26A 109.4 . . ?
 C25 C26 H26B 109.4 . . ?
 N5 C38 H38A 109.9 . . ?
 N5 C38 H38B 109.9 . . ?
 N5 C38 C37 108.8(10) . . ?
 H38A C38 H38B 108.3 . . ?
 C37 C38 H38A 109.9 . . ?
 C37 C38 H38B 109.9 . . ?
 N4 C24 C23 114.5(9) . . ?
 N4 C24 H24A 108.6 . . ?
 N4 C24 H24B 108.6 . . ?
 C23 C24 H24A 108.6 . . ?
 C23 C24 H24B 108.6 . . ?
 H24A C24 H24B 107.6 . . ?
 C34 O9 K2 119.9(6) . . ?
 C35 O9 K2 118.8(6) . . ?
 C35 O9 C34 111.1(8) . . ?
 N4 C25 H25A 109.2 . . ?
 N4 C25 H25B 109.2 . . ?
 C26 C25 N4 112.2(10) . . ?
 C26 C25 H25A 109.2 . . ?
 C26 C25 H25B 109.2 . . ?
 H25A C25 H25B 107.9 . . ?
 C36 C35 H35A 109.4 . . ?
 C36 C35 H35B 109.4 . . ?
 O9 C35 C36 111.0(10) . . ?
 O9 C35 H35A 109.4 . . ?
 O9 C35 H35B 109.4 . . ?
 H35A C35 H35B 108.0 . . ?
 C38 C37 H37A 110.7 . . ?
 C38 C37 H37B 110.7 . . ?
 H37A C37 H37B 108.8 . . ?
 N6 C37 C38 105.3(11) . . ?
 N6 C37 H37A 110.7 . . ?
 N6 C37 H37B 110.7 . . ?
 C37 N6 H6C 120.0 . . ?
 C37 N6 H6D 120.0 . . ?
 H6C N6 H6D 120.0 . . ?

loop_
  _geom_torsion_atom_site_label_1
  _geom_torsion_atom_site_label_2
  _geom_torsion_atom_site_label_3
  _geom_torsion_atom_site_label_4
  _geom_torsion
  _geom_torsion_site_symmetry_1
  _geom_torsion_site_symmetry_2
  _geom_torsion_site_symmetry_3
  _geom_torsion_site_symmetry_4
  _geom_torsion_publ_flag
 K1 O4 C10 C9 -49.5(6) . . . . ?
 K1 O4 C11 C12 49.2(7) . . . . ?
 K1 O1 C3 C4 -45.9(8) . . . . ?
 K1 O1 C2 C1 44.9(8) . . . . ?
 K1 O3 C8 C7 47.4(7) . . . . ?
 K1 O3 C9 C10 -43.6(7) . . . . ?
 K1 O6 C17 C18 45.8(7) . . . . ?
 K1 O6 C16 C15 -43.3(7) . . . . ?
 K1 O2 C4 C3 -52.8(8) . . . . ?
 K1 O2 C5 C6 48.6(7) . . . . ?
 K1 N2 C7 C8 44.4(7) . . . . ?
 K1 N2 C6 C5 46.1(7) . . . . ?
 K1 N2 C18 C17 42.1(7) . . . . ?
 K1 O5 C15 C16 -55.2(6) . . . . ?
 K1 O5 C14 C13 47.8(7) . . . . ?
 K1 N1 C13 C14 45.6(7) . . . . ?
 K1 N1 C1 C2 44.6(8) . . . . ?
 K1 N1 C12 C11 45.4(7) . . . . ?
 K2 O7 C20 C19 50.4(7) . . . . ?
 K2 O7 C21 C22 -46.2(7) . . . . ?
 K2 O10 C32 C31 50.1(8) . . . . ?
 K2 O10 C33 C34 -57.0(8) . . . . ?
 K2 O11 C28 C27 -42.3(9) . . . . ?
 K2 O11 C29 C30 47.8(9) . . . . ?
 K2 O12 C27 C28 -50.0(8) . . . . ?
 K2 O12 C26 C25 53.4(11) . . . . ?
 K2 O08 C23 C24 47.7(10) . . . . ?
 K2 O08 C22 C21 -52.8(8) . . . . ?
 K2 N3 C30 C29 43.4(8) . . . . ?
 K2 N3 C19 C20 45.7(8) . . . . ?
 K2 N3 C31 C32 49.5(9) . . . . ?
 K2 N4 C36 C35 40.2(13) . . . . ?
 K2 N4 C24 C23 45.1(10) . . . . ?
 K2 N4 C25 C26 41.4(12) . . . . ?
 K2 O9 C35 C36 49.1(11) . . . . ?
 O4 C10 C9 O3 62.6(8) . . . . ?
 O1 C3 C4 O2 66.0(9) . . . . ?
 O7 C20 C19 N3 -66.7(8) . . . . ?
 O7 C21 C22 O08 66.2(8) . . . . ?
 N2 C7 C8 O3 -62.4(8) . . . . ?
 N2 C6 C5 O2 -65.8(8) . . . . ?
 N2 C18 C17 O6 -60.1(9) . . . . ?
 O10 C33 C34 O9 62.9(9) . . . . ?
 O5 C15 C16 O6 66.9(8) . . . . ?
 O11 C28 C27 O12 62.9(10) . . . . ?
 N1 C13 C14 O5 -64.9(9) . . . . ?
 N1 C1 C2 O1 -60.7(9) . . . . ?
 N1 C12 C11 O4 -66.6(8) . . . . ?
 O12 C26 C25 N4 -65.3(13) . . . . ?
 O08 C23 C24 N4 -64.0(11) . . . . ?
 C7 N2 C6 C5 168.2(6) . . . . ?
 C7 N2 C18 C17 -78.6(8) . . . . ?
 C10 O4 C11 C12 179.7(6) . . . . ?
 N3 C30 C29 O11 -61.9(10) . . . . ?
 N3 C31 C32 O10 -70.2(10) . . . . ?
 C6 N2 C7 C8 -75.9(7) . . . . ?
 C6 N2 C18 C17 161.6(7) . . . . ?
 C8 O3 C9 C10 179.1(6) . . . . ?
 C9 O3 C8 C7 -176.3(5) . . . . ?
 C13 N1 C1 C2 166.4(7) . . . . ?
 C13 N1 C12 C11 -74.6(8) . . . . ?
 N4 C36 C35 O9 -60.3(14) . . . . ?
 C36 N4 C24 C23 166.4(9) . . . . ?
 C36 N4 C25 C26 -79.0(12) . . . . ?
 C1 N1 C13 C14 -75.6(8) . . . . ?
 C1 N1 C12 C11 164.4(6) . . . . ?
 C18 N2 C7 C8 163.1(6) . . . . ?
 C18 N2 C6 C5 -73.5(8) . . . . ?
 C28 O11 C29 C30 -171.9(8) . . . . ?
 C17 O6 C16 C15 175.7(6) . . . . ?
 C12 N1 C13 C14 164.8(7) . . . . ?
 C12 N1 C1 C2 -74.3(8) . . . . ?
 C11 O4 C10 C9 179.8(6) . . . . ?
 C3 O1 C2 C1 -177.1(7) . . . . ?
 C20 O7 C21 C22 175.7(6) . . . . ?
 N5 C38 C37 N6 71.6(12) . . . . ?
 C30 N3 C19 C20 163.9(7) . . . . ?
 C30 N3 C31 C32 -69.6(10) . . . . ?
 C4 O2 C5 C6 -179.7(7) . . . . ?
 C27 O12 C26 C25 -177.0(9) . . . . ?
 C15 O5 C14 C13 174.2(6) . . . . ?
 C19 N3 C30 C29 -74.6(9) . . . . ?
 C19 N3 C31 C32 166.6(8) . . . . ?
 C5 O2 C4 C3 174.1(7) . . . . ?
 C29 O11 C28 C27 175.3(8) . . . . ?
 C16 O6 C17 C18 -174.0(6) . . . . ?
 C2 O1 C3 C4 174.5(7) . . . . ?
 C31 N3 C30 C29 162.2(8) . . . . ?
 C31 N3 C19 C20 -71.4(9) . . . . ?
 C14 O5 C15 C16 175.6(6) . . . . ?
 C21 O7 C20 C19 -171.0(6) . . . . ?
 C32 O10 C33 C34 175.0(7) . . . . ?
 C23 O08 C22 C21 171.7(7) . . . . ?
 C33 O10 C32 C31 176.2(7) . . . . ?
 C33 C34 O9 K2 -36.9(9) . . . . ?
 C33 C34 O9 C35 178.3(8) . . . . ?
 C22 O08 C23 C24 -179.1(8) . . . . ?
 C34 O9 C35 C36 -165.6(9) . . . . ?
 C26 O12 C27 C28 179.0(8) . . . . ?
 C24 N4 C36 C35 -81.1(13) . . . . ?
 C24 N4 C25 C26 162.1(10) . . . . ?
 C25 N4 C36 C35 159.8(11) . . . . ?
 C25 N4 C24 C23 -75.0(11) . . . . ?

_shelx_res_file
;
TITL 16-2_a.res in C2/c
    16-2neu.res
    created by SHELXL-2018/3 at 15:31:53 on 14-Mar-2022
REM Old TITL 16-2, 150K, GA-JET
REM SHELXT solution in C2/c: R1 0.197, Rweak 0.018, Alpha 0.072
REM <I/s> 0.000 for 0 systematic absences, Orientation as input
REM Formula found by SHELXT: C80 O18 N14 K6 Ge8 Sb9
CELL 1.34143 26.4406 16.3553 30.4115 90 114.632 90
ZERR 4 0.0006 0.0005 0.0007 0 0.002 0
LATT 7
SYMM -X,+Y,0.5-Z
SFAC C H Ge K N O Sb
DISP C 0.0148 0.007 57.7477
DISP Ge -1.5486 0.7176 5673.2286
DISP H -0 0 0.6481
DISP K 0.3891 0.8535 6202.7055
DISP N 0.0253 0.0136 110.5121
DISP O 0.0412 0.025 193.9543
DISP Sb 0.0887 4.4827 35477.5198
UNIT 304 640 16 16 48 96 48
EADP Ge4 Sb4
EADP Ge2 Sb1
EADP Ge5 Sb6
EADP Ge3 Sb9
EXYZ Ge4 Sb4
EXYZ Ge2 Sb1
EXYZ Ge5 Sb6
EXYZ Ge3 Sb9
SUMP 1 0.01 1 3 1 4 1 5 1 6 1 7 1 8 1 9

L.S. 50 0 0
PLAN  -50
CONF
BOND
list 4
MORE -1
BOND $H
fmap 2 53
acta
OMIT 6 2 2
OMIT -1 3 9
OMIT -9 1 8
OMIT 3 1 6
OMIT 0 2 1
OMIT 2 2 10
OMIT -12 2 9
OMIT 1 1 4
OMIT 2 2 0
OMIT 0 2 4
OMIT -2 4 5

REM <olex2.extras>
REM <HklSrc "%.\\16-2test.hkl">
REM </olex2.extras>

WGHT    0.117000
FVAR       0.07073
GE1   3    0.550936    1.091746    0.771125    11.00000    0.04217    0.04248 =
         0.04374    0.00052    0.00037   -0.00178
SB5   7    0.500000    1.440888    0.750000    10.50000    0.10180    0.03264 =
         0.08803    0.00000    0.06417    0.00000
SB2   7    0.410292    1.220878    0.752916    11.00000    0.05084    0.05398 =
         0.04231    0.00286    0.01879   -0.00168
SB3   7    0.502115    1.240777    0.841333    11.00000    0.05679    0.05488 =
         0.03942   -0.00631    0.01983   -0.00707
SB4   7    0.572876    1.327802    0.811448    10.80000    0.05812    0.04539 =
         0.04852   -0.01679    0.02571   -0.01680
GE4   3    0.572876    1.327802    0.811448    10.20000    0.05812    0.04539 =
         0.04852   -0.01679    0.02571   -0.01680
SB1   7    0.565759    1.096812    0.860550    10.90000    0.04824    0.06093 =
         0.03716    0.01465    0.00183   -0.00879
GE2   3    0.565759    1.096812    0.860550    10.10000    0.04824    0.06093 =
         0.03716    0.01465    0.00183   -0.00879
SB6   7    0.493808    0.967822    0.853291    10.40000    0.05126    0.05992 =
         0.05016    0.02880    0.00278   -0.01840
GE5   3    0.493808    0.967822    0.853291    10.60000    0.05126    0.05992 =
         0.05016    0.02880    0.00278   -0.01840
SB7   7    0.499354    0.871002    0.788642    10.50000    0.05651    0.03889 =
         0.09318    0.01384    0.03028    0.00455
SB8   7    0.569343    0.949080    0.749948    10.50000    0.04998    0.04004 =
         0.05893    0.00331    0.02164    0.00796
GE3   3    0.408813    0.973335    0.765583    10.10000    0.04417    0.05002 =
         0.06674    0.00710    0.01775   -0.00160
SB9   7    0.408813    0.973335    0.765583    10.40000    0.04417    0.05002 =
         0.06674    0.00710    0.01775   -0.00160
K1    4    0.127852    1.088989    0.583228    11.00000    0.03806    0.03771 =
         0.03003   -0.00273    0.01030    0.00000
K2    4    0.230359    0.660724    0.593063    11.00000    0.07209    0.05014 =
         0.03911    0.00828    0.02688    0.01983
O4    6    0.092585    1.040504    0.484276    11.00000    0.04248    0.04221 =
         0.02954   -0.00551    0.00785   -0.00063
O1    6    0.225755    1.170672    0.593451    11.00000    0.04027    0.04991 =
         0.04849    0.00596    0.01279   -0.00265
O3    6    0.073584    0.933985    0.550242    11.00000    0.04892    0.03115 =
         0.03570   -0.00780    0.01096    0.00338
O6    6    0.081166    1.125147    0.648331    11.00000    0.05745    0.04603 =
         0.05393    0.00071    0.02838    0.00559
O7    6    0.174565    0.773567    0.518249    11.00000    0.05515    0.04400 =
         0.04053    0.00880    0.02060    0.00794
O2    6    0.231882    1.029624    0.649265    11.00000    0.04037    0.05606 =
         0.03795    0.01140    0.00496   -0.00348
N2    5    0.131363    0.961244    0.654070    11.00000    0.04377    0.03773 =
         0.02823   -0.00082    0.00600    0.00093
O10   6    0.231131    0.521735    0.533074    11.00000    0.08353    0.04547 =
         0.05652    0.00988    0.03327    0.02865
O5    6    0.056867    1.230034    0.567808    11.00000    0.05800    0.03513 =
         0.05100   -0.00260    0.02499    0.00377
O11   6    0.138096    0.613744    0.609017    11.00000    0.07577    0.05478 =
         0.05302    0.00717    0.03457    0.01958
N1    5    0.123727    1.215173    0.510893    11.00000    0.04712    0.03220 =
         0.03891    0.00174    0.01412   -0.00139
O12   6    0.232212    0.687647    0.685153    11.00000    0.09679    0.06259 =
         0.04370    0.00989    0.03517    0.01717
O08   6    0.281114    0.813430    0.588014    11.00000    0.07252    0.05982 =
         0.03822   -0.00115    0.01807    0.01475
C7    1    0.090342    0.896031    0.631006    11.00000    0.04411    0.03918 =
         0.05002    0.00288    0.01860   -0.00037
AFIX  23
H7A   2    0.053640    0.915669    0.625736    11.00000   -1.20000
H7B   2    0.098920    0.849557    0.652734    11.00000   -1.20000
AFIX   0
C10   1    0.051636    0.976097    0.469159    11.00000    0.03990    0.04927 =
         0.03400   -0.00963    0.00849    0.00020
AFIX  23
H10A  2    0.046453    0.956665    0.437425    11.00000   -1.20000
H10B  2    0.016331    0.997421    0.466725    11.00000   -1.20000
AFIX   0
N3    5    0.124093    0.609181    0.509116    11.00000    0.06754    0.04154 =
         0.05228    0.00118    0.02719    0.01296
C6    1    0.187527    0.925988    0.675514    11.00000    0.05083    0.05194 =
         0.03323    0.00958    0.01058    0.00676
AFIX  23
H6A   2    0.191396    0.893436    0.703402    11.00000   -1.20000
H6B   2    0.191902    0.889668    0.652123    11.00000   -1.20000
AFIX   0
C8    1    0.089459    0.868830    0.583927    11.00000    0.04806    0.03341 =
         0.04551    0.00131    0.00990    0.00033
AFIX  23
H8A   2    0.126107    0.849424    0.588868    11.00000   -1.20000
H8B   2    0.063441    0.823910    0.571191    11.00000   -1.20000
AFIX   0
C9    1    0.068809    0.908364    0.503270    11.00000    0.04303    0.04457 =
         0.03569   -0.01521    0.00472    0.00129
AFIX  23
H9A   2    0.041770    0.864522    0.491296    11.00000   -1.20000
H9B   2    0.104387    0.887559    0.506085    11.00000   -1.20000
AFIX   0
C13   1    0.075100    1.268880    0.499432    11.00000    0.06146    0.04599 =
         0.04545    0.00539    0.01742    0.00886
AFIX  23
H13A  2    0.041792    1.239882    0.478351    11.00000   -1.20000
H13B  2    0.079005    1.316505    0.482090    11.00000   -1.20000
AFIX   0
N4    5    0.336683    0.710869    0.673143    11.00000    0.08675    0.09764 =
         0.03168    0.00816    0.01972    0.01180
C36   1    0.376960    0.640407    0.688319    11.00000    0.08568    0.14574 =
         0.06929    0.03148    0.01330    0.03784
AFIX  23
H36A  2    0.368170    0.604878    0.709710    11.00000   -1.20000
H36B  2    0.414328    0.661280    0.706242    11.00000   -1.20000
AFIX   0
C1    1    0.176089    1.262614    0.530296    11.00000    0.06557    0.04167 =
         0.04910    0.00665    0.01750   -0.00591
AFIX  23
H1A   2    0.178266    1.293898    0.504042    11.00000   -1.20000
H1B   2    0.174490    1.301302    0.553858    11.00000   -1.20000
AFIX   0
C18   1    0.116227    1.000133    0.691963    11.00000    0.05825    0.05961 =
         0.02808    0.00001    0.01613    0.00281
AFIX  23
H18A  2    0.148671    1.028443    0.715038    11.00000   -1.20000
H18B  2    0.106918    0.957145    0.709296    11.00000   -1.20000
AFIX   0
C28   1    0.136217    0.644954    0.652707    11.00000    0.10748    0.06336 =
         0.07314    0.01090    0.06373    0.02846
AFIX  23
H28A  2    0.109910    0.613480    0.660453    11.00000   -1.20000
H28B  2    0.124032    0.701492    0.648040    11.00000   -1.20000
AFIX   0
C17   1    0.068187    1.060018    0.672651    11.00000    0.05826    0.05290 =
         0.04923    0.00004    0.03225    0.00074
AFIX  23
H17A  2    0.034932    1.032173    0.650484    11.00000   -1.20000
H17B  2    0.060920    1.081513    0.699185    11.00000   -1.20000
AFIX   0
C12   1    0.118325    1.174373    0.466539    11.00000    0.05275    0.05537 =
         0.03689    0.00257    0.01621    0.00188
AFIX  23
H12A  2    0.154154    1.151641    0.471394    11.00000   -1.20000
H12B  2    0.108377    1.214688    0.440901    11.00000   -1.20000
AFIX   0
C11   1    0.075264    1.106437    0.450386    11.00000    0.05546    0.04846 =
         0.03054   -0.00413    0.01000   -0.00125
AFIX  23
H11A  2    0.039822    1.127487    0.447770    11.00000   -1.20000
H11B  2    0.070370    1.086792    0.418767    11.00000   -1.20000
AFIX   0
C3    1    0.276957    1.126363    0.617669    11.00000    0.03133    0.07636 =
         0.06322    0.00718    0.00440   -0.00823
AFIX  23
H3A   2    0.308570    1.162954    0.626702    11.00000   -1.20000
H3B   2    0.280435    1.084021    0.596765    11.00000   -1.20000
AFIX   0
C20   1    0.135125    0.738724    0.472272    11.00000    0.06473    0.05377 =
         0.03941    0.00643    0.02105    0.01581
AFIX  23
H20A  2    0.113828    0.782106    0.450781    11.00000   -1.20000
H20B  2    0.155141    0.709452    0.456738    11.00000   -1.20000
AFIX   0
N5    5    0.166895    1.422425    0.635922    11.00000    0.09413    0.06457 =
         0.08056    0.01150    0.00789    0.01929
AFIX  93
H5C   2    0.180258    1.438516    0.616001    11.00000   -1.20000
H5D   2    0.133629    1.435923    0.631338    11.00000   -1.20000
AFIX   0
C30   1    0.087520    0.568904    0.529024    11.00000    0.08507    0.04610 =
         0.05706   -0.00084    0.03026    0.00029
AFIX  23
H30A  2    0.050111    0.565391    0.503648    11.00000   -1.20000
H30B  2    0.100698    0.513568    0.538621    11.00000   -1.20000
AFIX   0
C4    1    0.274408    1.088826    0.662424    11.00000    0.03172    0.07402 =
         0.05248    0.01128   -0.00306   -0.01225
AFIX  23
H4A   2    0.309871    1.063599    0.682187    11.00000   -1.20000
H4B   2    0.267431    1.131354    0.681432    11.00000   -1.20000
AFIX   0
C27   1    0.192751    0.639127    0.693179    11.00000    0.09082    0.06222 =
         0.04341    0.00806    0.04192    0.01238
AFIX  23
H27A  2    0.190846    0.656403    0.722964    11.00000   -1.20000
H27B  2    0.204847    0.582553    0.697073    11.00000   -1.20000
AFIX   0
C15   1    0.056180    1.255999    0.612438    11.00000    0.05219    0.04705 =
         0.06025   -0.01622    0.02386    0.00468
AFIX  23
H15A  2    0.030048    1.300680    0.606632    11.00000   -1.20000
H15B  2    0.092826    1.275108    0.634259    11.00000   -1.20000
AFIX   0
C19   1    0.097677    0.682798    0.481883    11.00000    0.05752    0.05193 =
         0.04653   -0.00289    0.01382    0.01442
AFIX  23
H19A  2    0.068367    0.666320    0.451206    11.00000   -1.20000
H19B  2    0.080361    0.712220    0.499685    11.00000   -1.20000
AFIX   0
C5    1    0.232083    0.987237    0.690636    11.00000    0.04268    0.06822 =
         0.03596   -0.00171    0.00735    0.00744
AFIX  23
H5A   2    0.226804    1.026039    0.712482    11.00000   -1.20000
H5B   2    0.267745    0.960594    0.707766    11.00000   -1.20000
AFIX   0
C29   1    0.085388    0.611978    0.571095    11.00000    0.08075    0.05540 =
         0.07793    0.01156    0.04907    0.00978
AFIX  23
H29A  2    0.072068    0.667387    0.561963    11.00000   -1.20000
H29B  2    0.059732    0.584099    0.581328    11.00000   -1.20000
AFIX   0
C16   1    0.039417    1.185672    0.634472    11.00000    0.05857    0.04506 =
         0.05077   -0.01148    0.02705    0.00525
AFIX  23
H16A  2    0.034000    1.203998    0.662541    11.00000   -1.20000
H16B  2    0.004562    1.163090    0.611304    11.00000   -1.20000
AFIX   0
C2    1    0.227284    1.214363    0.553225    11.00000    0.05338    0.05157 =
         0.04485   -0.00674    0.01725   -0.01532
AFIX  23
H2A   2    0.230319    1.176178    0.530038    11.00000   -1.20000
H2B   2    0.259409    1.250242    0.564210    11.00000   -1.20000
AFIX   0
C31   1    0.139196    0.553919    0.478343    11.00000    0.07907    0.05045 =
         0.05444   -0.01114    0.01757    0.00081
AFIX  23
H31A  2    0.156485    0.585823    0.461450    11.00000   -1.20000
H31B  2    0.105419    0.530220    0.454174    11.00000   -1.20000
AFIX   0
C14   1    0.068491    1.296379    0.543813    11.00000    0.05188    0.04584 =
         0.06143    0.00055    0.01650    0.00753
AFIX  23
H14A  2    0.102410    1.323138    0.565678    11.00000   -1.20000
H14B  2    0.038456    1.335859    0.534697    11.00000   -1.20000
AFIX   0
C21   1    0.206381    0.836975    0.511333    11.00000    0.06225    0.05631 =
         0.05911    0.01687    0.03329    0.01590
AFIX  23
H21A  2    0.182151    0.878758    0.490481    11.00000   -1.20000
H21B  2    0.229565    0.815876    0.496221    11.00000   -1.20000
AFIX   0
C32   1    0.177225    0.487180    0.504561    11.00000    0.08110    0.05516 =
         0.06288   -0.00750    0.03234    0.01004
AFIX  23
H32A  2    0.163255    0.459289    0.525392    11.00000   -1.20000
H32B  2    0.179908    0.447791    0.481782    11.00000   -1.20000
AFIX   0
C23   1    0.320337    0.845482    0.630942    11.00000    0.09384    0.07436 =
         0.06488   -0.01008    0.03905   -0.00399
AFIX  23
H23A  2    0.302105    0.866266    0.650504    11.00000   -1.20000
H23B  2    0.340051    0.890260    0.624133    11.00000   -1.20000
AFIX   0
C33   1    0.266975    0.460576    0.560679    11.00000    0.08422    0.05827 =
         0.06380    0.01591    0.04110    0.03320
AFIX  23
H33A  2    0.267861    0.416155    0.539879    11.00000   -1.20000
H33B  2    0.253953    0.439042    0.583840    11.00000   -1.20000
AFIX   0
C22   1    0.242078    0.872542    0.560126    11.00000    0.07271    0.04444 =
         0.07805   -0.00042    0.03982    0.00432
AFIX  23
H22A  2    0.261315    0.920636    0.556271    11.00000   -1.20000
H22B  2    0.218967    0.888761    0.576401    11.00000   -1.20000
AFIX   0
C34   1    0.324379    0.495973    0.586875    11.00000    0.13065    0.07391 =
         0.06142    0.02989    0.06001    0.06418
AFIX  23
H34A  2    0.350249    0.453267    0.604725    11.00000   -1.20000
H34B  2    0.336866    0.519174    0.563755    11.00000   -1.20000
AFIX   0
C26   1    0.285727    0.682887    0.724170    11.00000    0.10762    0.10227 =
         0.03523    0.00192    0.02480    0.00298
AFIX  23
H26A  2    0.299067    0.626979    0.727532    11.00000   -1.20000
H26B  2    0.283081    0.698161    0.753960    11.00000   -1.20000
AFIX   0
C38   1    0.201369    1.371170    0.678371    11.00000    0.08510    0.11116 =
         0.08193    0.02947   -0.00631   -0.03179
AFIX  23
H38A  2    0.183015    1.319272    0.677004    11.00000   -1.20000
H38B  2    0.206108    1.398714    0.708086    11.00000   -1.20000
AFIX   0
C24   1    0.361067    0.777935    0.658078    11.00000    0.06674    0.14696 =
         0.04061   -0.00452    0.01213    0.01252
AFIX  23
H24A  2    0.377844    0.756761    0.637477    11.00000   -1.20000
H24B  2    0.390574    0.801458    0.686476    11.00000   -1.20000
AFIX   0
O9    6    0.322950    0.558373    0.619619    11.00000    0.07219    0.09050 =
         0.05473    0.01241    0.01962    0.03029
C25   1    0.325608    0.737122    0.716327    11.00000    0.11755    0.11900 =
         0.04693   -0.01760    0.03873   -0.01532
AFIX  23
H25A  2    0.360386    0.737185    0.745112    11.00000   -1.20000
H25B  2    0.311137    0.792486    0.711151    11.00000   -1.20000
AFIX   0
C35   1    0.375319    0.591099    0.645550    11.00000    0.10674    0.09944 =
         0.05393    0.02121    0.01938    0.04232
AFIX  23
H35A  2    0.385211    0.625991    0.624556    11.00000   -1.20000
H35B  2    0.402423    0.547260    0.656998    11.00000   -1.20000
AFIX   0
C37   1    0.261720    1.355796    0.677466    11.00000    0.08625    0.08053 =
         0.09026    0.01251   -0.01966    0.00705
AFIX  23
H37A  2    0.282341    1.314125    0.700735    11.00000   -1.20000
H37B  2    0.257361    1.338586    0.645558    11.00000   -1.20000
AFIX   0
N6    5    0.289903    1.433146    0.690010    11.00000    0.09502    0.13047 =
         0.07590   -0.02650    0.04069   -0.01131
AFIX  93
H6C   2    0.273687    1.474532    0.695967    11.00000   -1.20000
H6D   2    0.322990    1.438059    0.691561    11.00000   -1.20000
AFIX   0
HKLF 4


REM  16-2_a.res in C2/c
REM wR2 = 0.1892, GooF = S = 1.048, Restrained GooF = 1.048 for all data
REM R1 = 0.0600 for 9244 Fo > 4sig(Fo) and 0.0868 for all 13877 data
REM 609 parameters refined using 0 restraints

END

WGHT      0.1160      0.0000

REM Highest difference peak  2.079,  deepest hole -1.709,  1-sigma level  0.186
Q1    1   0.4969  1.0033  0.8617  11.00000  0.05    2.08
Q2    1   0.5187  0.9597  0.8538  11.00000  0.05    2.05
Q3    1   0.5984  1.2814  0.8337  11.00000  0.05    1.78
Q4    1   0.4640  1.4183  0.7204  11.00000  0.05    1.20
Q5    1   0.5417  1.2373  0.8369  11.00000  0.05    1.19
Q6    1   0.5481  1.3248  0.8178  11.00000  0.05    1.16
Q7    1   0.5323  1.0949  0.8688  11.00000  0.05    1.13
Q8    1   0.5213  1.1821  0.8562  11.00000  0.05    1.08
Q9    1   0.6030  1.0984  0.8576  11.00000  0.05    1.03
Q10   1   0.5787  1.0611  0.7765  11.00000  0.05    0.97
Q11   1   0.5552  1.2185  0.7600  11.00000  0.05    0.95
Q12   1   0.4687  1.3859  0.7003  11.00000  0.05    0.94
Q13   1   0.5000  0.8577  0.7500  10.50000  0.05    0.94
Q14   1   0.3567  1.2056  0.7386  11.00000  0.05    0.93
Q15   1   0.5812  1.1440  0.8774  11.00000  0.05    0.88
Q16   1   0.4593  1.2406  0.8413  11.00000  0.05    0.88
Q17   1   0.5855  1.0259  0.7601  11.00000  0.05    0.87
Q18   1   0.5618  1.1628  0.8441  11.00000  0.05    0.85
Q19   1   0.5208  1.0840  0.7773  11.00000  0.05    0.84
Q20   1   0.5752  1.1571  0.7553  11.00000  0.05    0.83
Q21   1   0.5000  0.7595  0.7500  10.50000  0.05    0.81
Q22   1   0.5623  0.8734  0.8194  11.00000  0.05    0.78
Q23   1   0.5593  1.1854  0.7526  11.00000  0.05    0.74
Q24   1   0.5034  1.2996  0.8191  11.00000  0.05    0.71
Q25   1   0.5224  1.2091  0.8227  11.00000  0.05    0.70
Q26   1   0.4645  1.2434  0.7954  11.00000  0.05    0.69
Q27   1   0.5000  1.1041  0.7500  10.50000  0.05    0.69
Q28   1   0.5809  1.0346  0.8467  11.00000  0.05    0.68
Q29   1   0.5163  0.9254  0.7406  11.00000  0.05    0.67
Q30   1   0.4831  1.1762  0.8205  11.00000  0.05    0.63
Q31   1   0.4194  1.2800  0.7786  11.00000  0.05    0.61
Q32   1   0.4547  0.8935  0.7781  11.00000  0.05    0.61
Q33   1   0.2061  0.6606  0.5980  11.00000  0.05    0.58
Q34   1   0.5195  1.1204  0.8211  11.00000  0.05    0.57
Q35   1   0.2016  1.4623  0.6451  11.00000  0.05    0.57
Q36   1   0.3992  0.8807  0.7420  11.00000  0.05    0.55
Q37   1   0.6234  0.9205  0.7633  11.00000  0.05    0.54
Q38   1   0.5600  1.0982  0.8176  11.00000  0.05    0.54
Q39   1   0.5405  0.9970  0.7250  11.00000  0.05    0.53
Q40   1   0.3413  0.6791  0.6819  11.00000  0.05    0.51
Q41   1   0.1012  1.0861  0.5804  11.00000  0.05    0.51
Q42   1   0.4804  1.1989  0.8618  11.00000  0.05    0.50
Q43   1   0.1537  1.0796  0.5784  11.00000  0.05    0.50
Q44   1   0.6431  0.9825  0.7456  11.00000  0.05    0.50
Q45   1   0.4113  0.8946  0.7644  11.00000  0.05    0.49
Q46   1   0.0409  1.2357  0.6322  11.00000  0.05    0.49
Q47   1   0.2432  0.9836  0.6789  11.00000  0.05    0.48
Q48   1   0.4748  1.1585  0.7437  11.00000  0.05    0.48
Q49   1   0.1209  0.5367  0.4775  11.00000  0.05    0.48
Q50   1   0.4573  0.8488  0.7816  11.00000  0.05    0.48
;
_shelx_res_checksum                5184
_shelx_hkl_file
;
  -3 -11   8   66.08    5.84
  -3  -7   1  434.23    4.21
  -2 -10   6    5.84    3.90
  -1 -11  11    4.75    6.05
  -1   1   0 1598.76    4.54
   2  -6   3   -0.25    2.85
   2  -2   1   68.64    2.14
   3  -7   6  315.81    6.75
   4  -6   6    9.43    3.42
   4  -6  19    4.37    9.98
   4   2   6  214.24    2.99
   5  -5  17   19.85    8.49
   5  -3  19    4.94    9.10
   5  -1  19  306.20   11.73
   5   1  17  675.48   11.73
   6  -4  12  188.02    7.07
   6  -2  15  337.44    9.31
   6   0  12  666.62    9.22
   0 -10   9   14.10    4.92
   3   3   6 1002.61    4.71
   4   0   4 5581.76   14.64
   5  -5   8  312.76    6.89
   5  -5  16   25.90    7.76
   6  -2  10  160.85    5.55
   6  -2  11  979.64   11.74
   6  -2  13   38.51    5.01
  -5  -9   3   10.61    2.69
  -1 -11  14   43.39    7.30
  -1 -11  15   65.76    8.15
  -1 -11  16   24.47    8.05
  -1  -9   5   26.02    3.53
   4  -6   7 1140.38   11.15
   5  -3   6  547.25    7.17
   5  -3  18    3.28    6.87
   5  -1   6  220.00    4.33
   5  -1  18    7.73    6.33
   5   1   8  561.00    6.13
   5   1  16  202.67    6.84
  -4  -8   2   29.65    2.56
  -4  -6   0  101.65    1.85
  -2   4   2    2.74    1.49
   3  -7   7    6.35    3.32
   3  -1  23   38.82   10.73
   4  -6  17   67.15    7.43
   4   0  20   31.80    8.17
   4   2  18  412.87    9.11
   5  -5  11    6.93    4.39
   5  -5  12    9.36    4.60
   5  -5  13   48.22    5.49
   5  -5  14  100.72    6.56
   5   1   9    2.81    2.93
   5   1  15  134.55    5.60
  -7  -5  -1 1200.02    5.18
  -2 -10   7   43.15    4.53
   0 -10  17  196.76    9.49
   1  -9  18   72.62    9.45
   1  -7   4  107.97    4.11
   2  -8   8   15.83    3.86
   2  -8  18   20.33    8.80
   2  -4   2  131.15    3.37
   3  -7   8    5.61    3.61
   3  -5  21  156.91   12.08
   4  -6   9   33.11    4.97
   4  -6  15  186.23    8.97
   4  -6  16    0.39    6.33
   4  -4   5  169.94    4.49
   4  -2   4  864.29    6.97
   4  -2  20   46.57    9.45
   4   2   7   10.71    1.98
   4   2  17    4.72    5.37
   5  -3   7 3058.04   16.30
   5   1  10 1430.76   10.84
   5   1  13  125.76    5.50
   5   1  14  326.27    6.90
  -4 -12  15  240.27    9.45
  -3 -11  10  408.04    9.07
  -2  -8   3  687.40    6.84
  -2   2   0   84.64    1.84
   1  -9  17  228.95   10.07
   2  -8   9  725.58   10.70
   2  -8  17  147.23    9.99
   3  -7  16   -6.15    7.58
   4  -6  10  107.75    5.71
   4  -6  11  326.92    8.69
   5  -3   8  184.41    5.45
   5  -3  15 1241.86   15.74
  -3   1  -1   12.78    1.43
  -2 -10   8    6.39    4.59
  -2   6   5   10.55    1.84
  -1  -9   6   -1.00    3.10
   0  -6   2  152.51    3.61
   1  -9  11   10.96    4.95
   1  -9  12   31.13    6.40
   1  -9  13  260.26    9.38
   1  -9  15    8.50    7.50
   1  -9  16  361.24   11.08
   1  -5   2  133.70    3.49
   2  -8  10   27.33    5.50
   3  -7  14    7.76    6.59
   3  -7  15  222.87    8.94
   3  -5  20 1037.63   18.59
   3  -3   3  272.48    4.36
   3  -1  22    0.07    8.65
   3   1  21  178.13   10.44
   4  -6  12  978.08   13.31
   4  -4   6 1053.67    9.99
   5  -3   9  598.38    8.91
   5  -1   8  587.25    7.57
   5  -1  15  136.55    6.79
  -4 -10   6   22.52    3.88
  -3 -11  11   79.22    6.91
   2  -8  11  159.47    6.80
   2  -8  13  107.00    6.88
   2  -8  14  281.54    9.28
   2  -8  15    7.08    6.49
   3  -7  11    9.24    4.65
   3  -7  12    6.31    5.22
   3  -5   5  253.96    5.39
   4  -4  17   29.40    8.05
   4  -2   5  539.41    6.67
   4   0  18  316.65   10.44
   4   2  15   16.13    4.84
   5  -3  11  338.42    7.88
   5  -1   9    2.63    3.29
   5  -1  13  130.73    6.69
  -5  -1  -2 1515.34    7.85
  -3 -11  12  465.92   10.69
  -3 -11  17    4.44    9.03
   1  -7   5   45.33    3.52
   2  -6   5  190.52    4.94
   3  -5  19   25.57    8.18
   3  -1   3 1001.83    6.41
   3   1   4  963.24    5.52
   3   1  20   18.15    8.57
   4  -2  18  424.44   11.67
   4   2  14    2.65    4.27
   5  -1  12 1331.18   13.51
  -7  -3  -2   82.15    3.05
  -5 -11   9  186.67    6.97
  -3 -11  15   59.43    8.70
  -3 -11  16   42.09    7.84
  -2 -10   9   77.38    5.25
   0   2   1   31.39    0.82
   1  -3   1  325.13    3.57
   2  -4  22  663.23   16.95
   2  -2  23    0.94    9.94
   3  -5   6  311.64    6.60
   3  -5  18   33.59    8.08
   3  -3  20   37.24   10.09
   4  -2  17    6.53    7.52
   4   0   6 1039.06    8.09
  -3  -9   5   51.18    3.98
  -2 -10  18    1.46    9.47
   0  -8  20   10.86    9.09
   2  -6  19    9.24    8.13
   2  -4   3 3366.75   14.19
   2   0   2 6397.82   11.65
   3  -3   4 2004.99   11.44
   3  -1  20   27.87    9.88
   3   1  19  150.02    9.18
   3   3  16    3.17    4.85
   4  -2   6  269.87    5.38
   4   0  16  169.30    8.30
  -1  -9  19  117.74    9.63
   2  -6   6  774.50    8.86
   2  -6  18   11.57    7.35
   2  -4  21 1333.07   20.71
   2  -2   2  229.01    3.28
   3  -5   7   95.37    4.49
   3  -3  19  212.37   10.10
   4  -4  10  950.18   11.54
   4  -4  11  553.37    9.64
   4  -4  12  543.39   10.02
   4  -2  16  419.43   10.26
   7   9  -3    2.35    1.81
  10  12 -10   48.24    3.59
  12  12 -10   79.20    3.62
  13   7  -1   12.81    2.50
  13  11  -7   41.18    3.18
  13  13 -15    1.47    3.33
  15   1   1   74.98    4.00
  15   9  -4   24.10    2.98
  16  12 -11  137.84    4.59
  17   9  -5   10.80    3.02
  17  13 -16   59.63    4.23
  19   7  -4   35.70    3.93
  19  11 -10    7.41    3.72
  19  13 -19   12.91    3.21
  20  12 -14    6.82    3.66
  21  11 -12    5.00    3.22
  23   9 -10   75.55    4.77
  24  10 -13  192.31    6.16
  24  12 -27    2.75    2.73
  24  12 -21   17.35    3.54
  26   8 -12   18.25    3.98
  26  10 -16   56.01    4.47
  27   7 -12    1.62    3.90
  27  11 -24   28.00    3.38
  27  11 -23    1.32    3.01
  28   8 -15    9.67    3.64
  29   7 -15    0.81    4.22
  30   8 -19   33.34    4.00
  31   7 -19   -0.70    3.71
  32   6 -20    8.30    3.75
  33   3 -19    2.65    4.23
   6  10  -5    3.06    2.25
   8   8  -1  574.01    5.97
   9   7   0  374.05    4.89
  10   8  -1   20.27    2.49
  13   9  -3   43.03    2.96
  13  13 -14    1.71    3.38
  14   4   1   15.63    3.30
  14  10  -5   38.13    3.08
  15   5   0  206.51    5.05
  16   6  -1   77.31    4.39
  16   8  -3  306.61    6.11
  17   5  -1    4.43    3.15
  18   4  -1   79.14    5.03
  18   8  -4   99.47    4.89
  18  10  -7    1.45    3.04
  19  13 -18   14.94    3.33
  19  13 -17  285.57    6.27
  21  13 -23    4.38    3.22
  21  13 -22   19.19    3.49
  22   8  -7  145.29    6.04
  22  12 -16   37.09    3.66
  23   7  -7    2.82    3.89
  23  11 -14   49.94    3.98
  24   6  -7    1.24    4.69
  24   8  -9   13.83    4.53
  24  12 -20   38.08    3.43
  25   7  -9   -0.07    4.53
  25   9 -12   42.35    4.25
  25  11 -17   -1.87    3.04
  26   4  -8   17.06    4.66
  27   9 -15    2.10    3.32
  27  11 -22    1.15    3.10
  28   6 -12    6.04    4.16
  28  10 -20    8.86    2.99
  29   9 -19   28.96    3.47
  30   6 -15   21.62    4.73
  32   4 -17   20.11    4.59
   7  11  -7  198.76    4.11
   8  12 -10   86.01    3.58
  10   6   1  162.21    3.59
  10  10  -4   46.42    2.75
  11  11  -6  114.28    3.72
  12  10  -4   31.44    3.18
  12  12  -9   32.68    3.02
  13   5   1   43.78    2.97
  13  13 -13    5.25    3.29
  14   6   0  170.35    4.53
  14  12  -9  161.09    4.89
  15  11  -7   87.52    3.91
  16  12 -10    3.85    2.92
  17   3   0   17.95    3.50
  17  11  -8  100.02    4.27
  20  10  -8    5.20    3.88
  20  12 -13    0.46    3.10
  21   7  -5   10.76    3.65
  21  11 -11   23.33    4.06
  21  13 -21    1.57    2.85
  21  13 -20   -0.16    3.44
  22   6  -5   33.95    4.40
  22  10 -10   18.65    3.83
  22  12 -15   10.25    3.78
  23   5  -5   28.92    5.09
  23   9  -9   11.33    4.31
  24  12 -19    5.65    3.02
  25  11 -16   49.97    4.22
  27  11 -21    6.24    2.83
  28   4 -10   -0.86    5.15
  28   8 -14   19.66    4.31
  28  10 -19    2.67    2.95
  29   3 -11   -2.52    5.10
  29   9 -18    1.18    3.47
  30   4 -13   37.98    5.32
  30   8 -18   33.34    3.74
  31   7 -18   -0.15    3.77
  32   6 -19    1.53    3.69
  33   5 -20   -0.09    3.60
   9   9  -2   15.84    2.12
  11   9  -2    9.63    2.24
  11  13 -13   16.75    3.38
  12   4   2   14.88    3.03
  13  11  -6   92.27    3.79
  15   7  -1    6.00    2.83
  15  13 -13    8.17    3.04
  16  10  -5   17.72    3.49
  17   7  -2   77.16    4.24
  17  13 -14    4.01    3.07
  20   6  -3    6.99    4.35
  20   8  -5   42.79    3.99
  21  13 -19   96.13    4.19
  23  11 -13    8.53    3.38
  24  12 -18   20.21    3.23
  26   8 -11    4.17    3.76
  27   7 -11    0.37    3.86
  27  11 -20   -1.90    2.73
  29   7 -14    8.66    3.75
  30   2 -12   -1.74    5.07
  31   3 -14    2.68    4.79
  33   3 -18    2.63    3.88
   7   9  -2   32.30    2.19
   8  12  -9  442.68    5.92
  10  12  -8  315.70    5.57
  11  13 -12   20.78    3.34
  12   6   1   34.72    2.65
  13  13 -12   51.72    3.46
  14  10  -4  274.63    5.53
  15   9  -3   35.96    3.19
  15  13 -12    1.80    3.33
  16   2   1   60.07    3.76
  16  12  -9  184.79    5.39
  17  11  -7   14.61    3.62
  18   2   0   13.51    4.30
  19   7  -3    9.27    3.41
  19   9  -5   87.05    4.91
  20  12 -12    6.62    3.09
  21   5  -3  339.88    7.53
  21  11 -10   25.27    4.12
  22  12 -14   27.50    3.94
  23   7  -6    3.10    4.56
  24   4  -5   12.76    5.28
  24   8  -8   18.66    4.65
  24  12 -17    6.41    3.48
  25   7  -8    2.15    4.62
  25  11 -15   -0.57    3.54
  26  12 -23   22.40    3.09
  27   3  -8    2.15    4.47
  27  11 -19   13.74    3.34
  28   2  -9   12.37    5.45
  28   6 -11   21.27    4.31
  29   9 -17   72.58    4.11
  30   6 -14    2.61    4.51
  30   8 -17   31.93    3.69
  31   5 -15    0.36    3.83
  32   4 -16    8.97    4.42
  32   6 -18    2.46    3.79
  33   5 -19    2.65    3.65
   6  10  -4   45.64    2.38
   7  11  -6  302.19    4.61
   9   7   1    8.94    2.23
  10  10  -3   95.60    3.29
  12  10  -3   71.52    3.61
  13  13 -11   10.80    3.30
  14   2   2  106.00    3.91
  14  12  -8  117.58    4.24
  15  11  -6   25.22    3.06
  16   8  -2  109.72    4.31
  18   8  -3   20.96    3.53
  19  11  -8    0.63    3.56
  19  13 -14   31.05    3.94
  20  10  -7    2.44    3.23
  21   7  -4   67.44    5.15
  22   4  -3    0.51    4.95
  22   6  -4   95.83    5.83
  22   8  -6    6.22    3.62
  23   9  -8   58.94    4.90
  23  11 -12    7.40    3.37
  23  13 -25    5.84    2.96
  23  13 -24   18.75    3.08
  23  13 -23    3.24    3.04
  23  13 -22    6.19    3.13
  23  13 -21   -0.46    3.12
  26   4  -7    3.59    4.46
  26   6  -8   19.20    5.11
  26   8 -10   15.39    4.44
  26  12 -22   -0.29    2.63
  26  12 -21   15.73    3.19
  27   9 -13   32.48    3.94
  27  11 -18   24.63    3.53
  28   8 -13   10.85    3.79
  29   7 -13    1.68    4.16
  30   4 -12   60.68    5.64
  31   7 -17   -1.55    3.30
  31   9 -22   17.62    2.83
   8   8   0  514.01    5.61
   8  10  -3   14.58    2.15
   8  12  -8   39.71    3.16
   9   9  -1   35.72    2.71
  10   8   0  184.14    3.93
  11  13 -11   70.69    3.92
  13  11  -5  143.31    4.26
  15   5   1    2.82    2.93
  15  13 -11    1.97    3.34
  16   4   1  103.49    4.39
  16   6   0  528.99    7.83
  16  10  -4   15.03    3.54
  16  12  -8   17.31    3.64
  17   5   0  361.64    6.89
  18   6  -1    2.81    3.33
  20   8  -4   10.21    3.61
  20  12 -11   11.64    3.20
  22  12 -13   -1.27    2.97
  24  12 -16    6.12    3.11
  25   9 -10    1.03    3.59
  25  11 -14   45.80    3.80
  26  10 -13   53.74    4.58
  26  12 -20    6.02    3.04
  27   7 -10    1.59    3.86
  28   4  -9    8.29    5.18
  29   3 -10    1.61    5.10
  29   5 -11    5.32    4.32
  29   9 -16    1.33    3.19
  30   8 -16   15.88    3.50
  30  10 -22   21.31    2.74
  31   3 -13   18.02    4.95
  31   5 -14   46.85    5.00
  31   9 -21    0.62    2.92
  32   8 -21   17.57    3.24
  33   3 -17   -0.55    3.99
   7  11  -5   30.06    2.88
  10   6   2   73.13    2.88
  10  12  -7    2.61    2.54
  11   9  -1   29.82    2.63
  12   8   0   23.29    2.70
  13  13 -10    0.96    3.20
  14   4   2   19.99    3.01
  14   6   1  227.26    5.13
  14  10  -3   64.41    3.47
  14  12  -7  225.06    5.23
  15   7   0    3.17    2.77
  15   9  -2   12.68    2.93
  15  11  -5   27.37    3.60
  16  14 -18   31.77    3.68
  16  14 -17   41.05    3.84
  17   3   1   20.91    4.31
  17   7  -1   26.07    3.54
  17  11  -6    4.46    3.49
  18  10  -5    0.26    2.98
  18  14 -20   44.11    3.75
  18  14 -19    3.50    3.38
  20   6  -2  356.96    7.96
  21  11  -9   62.79    4.17
  21  13 -15  267.35    6.18
  23  11 -11   22.05    3.63
  23  13 -18   -0.85    3.39
  24   2  -4    1.86    4.98
  24  10 -10   82.50    5.20
  24  12 -15    2.25    3.48
  25   3  -5  149.50    6.95
  26  12 -19   14.79    3.19
  27   5  -8   15.63    5.20
  27   9 -12   25.11    4.37
  27  11 -17    0.92    2.91
  28   6 -10   23.91    4.52
  28   8 -12    2.98    4.09
  28  10 -16    2.75    2.99
  30  10 -21    2.22    2.61
  31   7 -16   -2.76    3.36
  31   9 -20   12.17    3.09
  32   4 -15   46.14    4.90
  32   8 -20    0.83    3.16
  33   5 -18    1.93    3.68
   6  10  -3    8.39    1.92
   8  12  -7    9.03    2.80
  10  10  -2  453.41    6.14
  11  11  -4   35.02    2.85
  11  13 -10    1.88    2.64
  13   7   1  502.93    7.04
  13   9  -1    3.70    3.01
  13  11  -4  123.12    4.45
  15   3   2   31.42    3.41
  16   8  -1   90.34    4.53
  16  14 -16   -0.04    3.44
  17  13 -11    1.67    3.00
  18   8  -2    9.99    3.97
  18  14 -18   14.50    3.53
  18  14 -17   51.90    4.02
  19   3   0   38.82    4.87
  19   9  -4  115.83    4.81
  19  13 -12   45.97    4.08
  20  12 -10   33.27    3.64
  21   5  -2   16.18    4.96
  21  13 -14   66.98    4.34
  22   8  -5  107.80    5.23
  22  12 -12   82.63    4.27
  23   3  -3    7.01    5.10
  23   7  -5    9.58    4.09
  23   9  -7   37.78    4.74
  23  13 -17  129.64    4.80
  24   4  -4   31.20    5.38
  24   8  -7   30.77    4.26
  25   7  -7    8.67    4.05
  25  11 -13    0.68    3.09
  26   8  -9    2.90    4.43
  26  10 -12   58.03    4.63
  26  12 -18   -1.73    3.05
  29   7 -12   -4.19    4.24
  29   9 -15    1.99    3.64
  29  11 -22    5.44    2.76
  30   8 -15    1.02    3.76
   4  10  -4  201.88    3.59
   5  11  -6  404.57    5.01
   8  10  -2  228.81    4.19
  12   4   3    4.35    2.46
  12   6   2   32.25    2.76
  12  12  -6  606.42    7.41
  13  13  -9  106.52    4.35
  14  14 -15   57.63    3.93
  14  14 -14    4.69    3.41
  16  12  -7   96.75    4.17
  18  14 -16   15.09    3.74
  20  14 -22    1.36    3.10
  20  14 -20    3.70    3.17
  20  14 -19    7.92    3.31
  21   7  -3   43.79    4.44
  21  11  -8   78.42    4.77
  22   6  -3   97.41    5.96
  23  11 -10   25.54    4.20
  24  12 -14   63.31    3.93
  25   9  -9    3.16    3.63
  25  13 -24   -0.91    2.63
  25  13 -23   -0.02    2.69
  26   4  -6   64.16    5.40
  26   6  -7   72.61    5.15
  27   7  -9   10.57    4.09
  27  11 -16   25.36    3.25
  28  10 -15   -1.03    3.04
  29   5 -10   -0.39    4.85
  29  11 -21   19.91    2.78
  30   4 -11   23.75    5.18
  30  10 -19    2.42    3.05
  31   5 -13   10.35    4.52
  31   7 -15    4.79    3.85
  31   9 -19    5.52    2.79
  32   8 -19   18.78    3.29
  33   5 -17    0.59    3.65
   7  11  -4 1316.56    9.10
   8   8   1    6.75    1.90
   9   9   0   15.99    2.54
   9  13 -10   12.56    3.08
  10   8   1  691.00    7.06
  11   5   3   55.70    2.89
  14  10  -2  291.46    5.95
  14  12  -6  163.77    4.71
  15  11  -4   56.17    3.90
  15  13  -9    4.17    2.98
  16   6   1  325.85    6.85
  16  10  -3  102.07    4.23
  16  14 -14    6.12    3.52
  17   5   1    7.67    4.09
  17   9  -2   44.52    4.24
  17  11  -5    2.45    2.89
  17  13 -10    8.72    2.99
  18   2   1   11.03    4.14
  18   6   0  115.64    5.48
  18  14 -15   86.98    4.49
  19  13 -11    4.43    3.48
  20  12  -9   82.49    4.70
  20  14 -18   18.48    3.53
  20  14 -17   37.57    3.82
  21  13 -13   33.07    3.97
  22   4  -2    4.24    4.29
  22  10  -7    5.41    3.62
  22  12 -11   26.32    3.55
  23  13 -16   12.89    3.02
  24  10  -9    8.39    3.60
  25   5  -5   12.44    5.24
  25  11 -12   -3.00    3.60
  25  13 -20    2.50    2.87
  26  12 -17   20.48    3.11
  27   9 -11   52.58    4.25
  27  11 -15    0.41    3.39
  28   4  -8    8.40    5.18
  28   8 -11   49.68    4.88
  29   3  -9    6.87    5.30
  29   9 -14    3.04    3.62
  29  11 -20    3.73    2.55
  30   8 -14    1.43    3.85
  31   3 -12    5.96    4.82
   5  11  -5    8.88    2.34
   6  10  -2    4.07    2.29
   7   9   0  116.54    3.32
   8  12  -6   84.67    3.25
   9  11  -3   25.07    2.90
   9  13  -9  155.46    4.34
  11   7   2   41.43    2.72
  11   9   0  376.36    5.69
  11  11  -3    6.43    2.48
  11  13  -8    1.81    3.10
  12  12  -5   43.91    3.68
  12  14 -13    0.96    3.29
  13  11  -3   17.05    3.32
  13  13  -8   31.72    3.64
  14   2   3  204.37    5.11
  14   6   2   77.57    4.19
  14  14 -13   13.61    3.01
  15   5   2  117.12    4.46
  15   7   1  122.01    4.80
  16  12  -6   10.94    3.53
  16  14 -13    1.50    3.39
  17   7   0   23.26    3.58
  18  14 -14   74.31    4.27
  19   7  -1  271.60    7.03
  19   9  -3    0.08    3.34
  19  11  -6    8.67    3.21
  20   2   0    3.95    4.68
  20   6  -1   63.28    5.25
  20  14 -16   75.20    4.24
  22   8  -4   47.96    5.09
  23   9  -6   82.37    5.33
  23  13 -15   21.19    3.58
  24   8  -6   -0.29    3.78
  24  12 -13    8.25    3.18
  25   7  -6    7.91    4.78
  25   9  -8   15.31    4.42
  25  13 -19    2.81    2.84
  26  10 -11   21.71    3.71
  26  12 -16   17.68    3.37
  27   5  -7    5.62    4.45
  28  10 -14    3.39    3.01
  29   7 -11   55.48    4.52
  29  11 -19    7.28    2.93
  30  10 -18   -1.13    2.99
  31   9 -18    2.61    2.77
  32   6 -15    3.26    3.94
  32   8 -18    2.43    3.10
   6   8   1 1744.75    9.50
   8  10  -1  187.08    4.18
  10   6   3    2.15    2.00
  10  10  -1   33.76    2.69
  10  12  -5   77.91    3.41
  12  10  -1  157.23    4.29
  12  14 -12   10.06    3.34
  13   5   3   20.48    3.34
  14   4   3   62.82    4.14
  14  12  -5   55.42    3.49
  14  14 -12    0.54    2.86
  15  13  -8   62.58    3.70
  16   8   0   11.69    3.10
  16  14 -12    5.98    3.48
  17  13  -9    0.43    2.88
  19  13 -10    6.28    3.50
  20  12  -8   16.48    3.89
  21   9  -4  244.06    6.89
  21  11  -7   65.27    4.17
  21  13 -12   82.49    4.18
  22  12 -10    5.87    3.24
  22  14 -23   10.92    2.80
  22  14 -22    2.79    2.92
  22  14 -21   18.59    2.80
  22  14 -20    8.05    3.10
  22  14 -19   12.88    3.24
  23  11  -9   34.77    3.91
  24  10  -8    3.82    4.11
  25  13 -18    1.11    3.00
  27   3  -6    6.04    5.25
  27   7  -8    5.83    4.02
  28  12 -21    1.71    2.41
  28  12 -20   -0.30    2.67
  29  11 -18    3.52    2.93
  31   7 -14   -0.77    3.49
  31   9 -17    8.78    3.28
  33   5 -16   28.47    3.93
   4  10  -3   38.96    2.14
   7  11  -3    7.26    2.57
   9  13  -8    5.04    3.12
  10   4   4    6.05    2.18
  11  13  -7  230.66    5.21
  13   7   2  180.49    4.66
  15   3   3   17.07    3.90
  17   1   2    3.65    3.66
  17  11  -4   10.13    3.15
  18  14 -13    6.22    3.03
  19   3   1   13.25    4.53
  20   8  -2  103.78    5.53
  21   7  -2    1.72    3.87
  22   6  -2  288.56    7.88
  22  10  -6   77.52    4.59
  22  14 -18   29.54    3.48
  23  13 -14   40.44    3.41
  24   4  -3   11.80    5.26
  24  12 -12   48.61    3.78
  25  13 -17    7.70    3.06
  26   4  -5    4.04    4.45
  26  10 -10   20.77    4.07
  26  12 -15   25.95    3.14
  27   9 -10   74.17    4.64
  28   8 -10    2.20    3.64
  28  10 -13    4.91    3.60
  28  12 -19    7.93    2.87
  29   5  -9    8.10    4.33
  29   9 -13   37.83    3.86
  30   4 -10   35.97    4.60
  30   6 -11    5.93    4.51
  30   8 -13    2.34    3.90
  30  10 -17    2.50    2.73
  31   5 -12   41.07    4.50
  32   4 -13   28.85    5.26
  32   8 -17    6.60    3.20
   8   8   2  130.36    3.30
   9   5   4 1119.66    8.28
   9   9   1  139.09    3.62
   9  11  -2   68.43    3.41
  10   8   2   29.73    2.53
  11   9   1  221.41    4.91
  11  11  -2  565.90    7.03
  12  12  -4  543.70    7.12
  12  14 -11   10.70    3.27
  13  11  -2  610.61    7.93
  14  10  -1   92.92    3.94
  15  13  -7   50.87    3.55
  16  12  -5  159.57    4.87
  16  14 -11   91.96    4.04
  17   9  -1   13.25    3.36
  17  13  -8   10.38    3.09
  19   9  -2  146.71    5.69
  19  13  -9   18.13    3.77
  21  13 -11    3.35    3.02
  22   4  -1   77.84    5.84
  22  12  -9   64.20    4.48
  22  14 -17    6.68    2.90
  23   9  -5   81.87    5.43
  23  13 -13    0.68    3.29
  24   8  -5   17.25    4.75
  25   5  -4    9.50    5.22
  25   9  -7   48.08    4.91
  25  13 -16    0.38    3.06
  26   8  -7   19.55    4.69
  26  12 -14   51.46    3.94
  28   4  -7   -0.46    5.06
  28   6  -8   17.37    4.45
  29   3  -8    2.86    5.13
  29   7 -10    0.78    4.44
  31   9 -16    0.12    3.25
  32   6 -14    4.28    3.90
   9  13  -7  443.82    6.24
  10  10   0  483.27    6.30
  11   5   4   29.61    2.62
  11  13  -6   16.40    3.34
  12  14 -10   -0.52    3.33
  13  13  -6   26.47    3.65
  14  12  -4   95.47    4.03
  15   7   2   25.45    3.90
  16   6   2   11.62    3.35
  17   5   2   11.74    3.53
  17   7   1   61.49    4.18
  18   6   1   44.13    4.13
  19   7   0   -1.10    4.22
  20  12  -7   26.86    3.58
  20  14 -13   20.91    3.58
  21   3   0   97.87    5.91
  21  11  -6   34.80    3.88
  23   5  -2   33.80    4.76
  24  10  -7   31.88    4.45
  24  12 -11    1.19    3.05
  24  14 -22   -0.48    2.73
  24  14 -21   13.28    2.91
  25   7  -5    3.81    4.13
  27   5  -6   47.53    4.96
  27   7  -7   23.86    4.88
  27   9  -9    1.83    4.15
  28  10 -12   60.21    4.40
  28  12 -18   -2.37    2.42
  29   9 -12   24.65    4.07
  30  10 -16   -0.02    2.72
  32   8 -16   -0.08    3.19
  33   5 -15    3.71    3.58
   4  10  -2    4.65    1.75
   6   8   2   66.06    2.54
   7  11  -2  205.09    4.08
   8  10   0  514.22    6.06
   8  12  -4   58.06    3.02
  12  10   0  444.55    6.50
  13   9   1  435.02    6.69
  15   5   3   18.05    3.33
  15  11  -2   38.57    3.86
  16   8   1  272.30    6.18
  16  10  -1    4.81    3.67
  17  11  -3    7.67    3.25
  17  13  -7    1.42    3.03
  18   4   2    5.97    4.51
  18   8   0   65.39    4.28
  19  13  -8   28.71    3.83
  20   6   0  101.98    5.35
  21  13 -10    5.90    2.97
  22  10  -5    9.58    3.71
  22  14 -15   -1.33    2.71
  23  13 -12   24.28    3.21
  24  14 -20    4.84    2.80
  24  14 -19   -0.94    2.75
  25  13 -15    3.34    2.74
  26  10  -9   12.11    3.58
  26  12 -13    6.82    3.36
  27  11 -12    2.97    3.41
  27  13 -20    3.74    2.48
  28   8  -9    2.16    3.78
  28  12 -17   16.71    3.09
  29   5  -8    5.40    4.96
  30   6 -10   44.07    4.96
  30   8 -12   -1.04    3.32
  31   5 -11    6.32    4.65
   5  11  -3    5.74    2.35
   6  12  -5  660.11    6.61
   9  11  -1  452.84    6.24
   9  13  -6    5.66    3.06
  10   6   4  303.06    4.95
  10  12  -3    9.62    2.57
  10  14 -10   14.34    3.34
  12  12  -3   35.59    3.17
  12  14  -9   41.38    3.27
  13   5   4  123.07    4.66
  13   7   3   19.99    2.95
  14   2   4  230.64    5.43
  14  12  -3   29.05    3.60
  16  12  -4    7.96    3.02
  17   9   0    0.32    3.65
  17  15 -16   24.73    3.62
  18  14 -10   49.94    4.01
  19  15 -18    8.88    3.18
  20   8  -1   62.86    4.58
  20  12  -6    3.30    3.74
  20  14 -12    3.24    2.84
  21   5   0  101.49    5.58
  21   7  -1  131.01    5.61
  22   6  -1   34.22    5.37
  22  12  -8    0.99    3.17
  22  14 -14    8.71    3.29
  24  12 -10   11.21    3.22
  25   9  -6   -0.77    4.29
  25  11  -9    5.11    3.77
  25  13 -14   16.41    3.40
  26   4  -4   52.64    5.94
  27   3  -5   41.43    5.65
  28   6  -7   74.39    5.72
  29  11 -15    2.51    3.05
  30   4  -9   11.90    4.33
  30  10 -15   -0.57    2.72
  31   9 -15    0.20    2.80
  32   6 -13    5.32    3.93
   5   9   1   56.81    2.40
   6  10   0  695.02    6.55
   7  13  -7   90.77    3.65
   8   8   3  209.24    4.22
   8  12  -3   43.66    3.20
  10   4   5   74.18    3.38
  10  10   1    4.93    2.78
  10  14  -9   29.63    3.36
  11  13  -5  703.82    7.90
  12   6   4   73.22    3.49
  12  14  -8   36.85    3.62
  13  11  -1  180.87    4.79
  13  13  -5  134.31    4.38
  14   4   4   33.88    3.47
  15  15 -14   47.23    3.85
  17   3   3  106.33    5.38
  17  13  -6   11.25    3.55
  17  15 -15   19.75    3.51
  17  15 -14    5.93    3.34
  19   9  -1   11.72    3.71
  19  15 -17    7.61    3.16
  19  15 -16   -0.67    3.12
  20  14 -11    5.51    3.41
  21  13  -9   49.71    3.72
  23   9  -4   73.66    4.85
  23  13 -11   -1.21    2.86
  24   8  -4   26.81    4.36
  24  10  -6  145.55    5.88
  24  14 -17   -0.76    2.94
  25   5  -3   38.84    5.63
  25   7  -4   13.55    4.95
  26   8  -6    6.74    3.88
  26  12 -12   45.95    3.89
  27  13 -18    4.12    2.71
  28   4  -6   22.80    5.50
  28  10 -11    0.37    3.07
  28  12 -16    5.83    2.58
  29   9 -11   11.10    3.40
  32   8 -15    0.18    3.37
  33   5 -14   25.16    3.97
   4  10  -1  134.24    3.08
   6  12  -4  280.84    4.82
   7   9   2    4.85    1.94
   8  10   1  177.66    3.99
   9   5   5  101.66    3.41
   9  13  -5  239.20    5.06
  10  12  -2  687.33    7.80
  12   8   3 1319.51   10.76
  15   3   4   15.76    3.98
  15  11  -1   53.74    4.04
  15  13  -5   14.49    3.09
  15  15 -13   56.46    3.95
  16   6   3   40.63    4.52
  16  12  -3   99.42    4.62
  16  14  -8   14.05    3.62
  17   7   2   82.12    4.55
  17  15 -13   12.33    3.46
  18   6   2   42.88    4.86
  18  10  -1    8.65    3.98
  18  14  -9   -0.81    3.39
  19   3   2   19.52    4.05
  19   7   1   68.56    5.25
  19  13  -7   50.91    3.76
  19  15 -15   32.37    3.65
  21  15 -20    9.92    2.97
  21  15 -19    1.50    2.85
  22   4   0  176.26    7.09
  22  10  -4  114.93    5.12
  22  12  -7   27.04    4.06
  22  14 -13   34.76    3.27
  23   5  -1  220.44    7.41
  24  12  -9   18.20    3.69
  24  14 -16   12.86    2.72
  25  13 -13   42.29    3.65
  26  10  -8    1.24    3.42
  27   5  -5    5.46    4.50
  27  11 -11   10.15    3.18
  27  13 -17    3.60    2.75
  28   8  -8    8.52    4.33
  28  12 -15   21.09    3.09
  29  11 -14    3.68    3.08
  30   8 -11    0.03    3.50
  30  10 -14    4.64    2.87
  31   9 -14   -0.22    3.20
   5  11  -2  157.45    3.50
   6   8   3 2350.96   11.43
   7   7   4  802.62    6.91
   7  13  -6   29.24    3.13
   9  11   0  451.31    6.35
  10  14  -8    3.40    3.11
  11   5   5   33.20    3.22
  11   7   4   15.92    2.60
  11  11   0  653.08    7.70
  12   2   5  140.10    4.22
  12   4   5  275.40    5.38
  13  13  -4    4.42    2.81
  14   6   4    3.54    3.58
  14  12  -2    5.88    3.25
  15   5   4    3.01    3.83
  15   7   3    8.93    3.22
  15  15 -12    4.58    3.37
  16   8   2    4.95    3.21
  17   5   3   27.96    4.01
  18   8   1    2.11    3.50
  19  15 -14   17.22    3.46
  20   6   1   19.18    4.20
  20  12  -5    3.34    3.23
  20  14 -10   28.25    3.64
  21  13  -8   -1.95    2.93
  21  15 -18    9.98    2.94
  21  15 -17   -0.51    2.83
  22  14 -12    7.63    3.23
  23  11  -6   33.14    3.87
  23  13 -10   11.01    3.06
  24  14 -15    7.27    3.04
  25  11  -8   52.31    4.10
  26   6  -4   22.51    5.21
  26  12 -11   28.16    3.77
  27  13 -16    8.92    2.85
  28  10 -10   36.49    4.14
  29   5  -7   27.50    5.21
  30   6  -9   42.15    4.46
  31   5 -10    1.23    4.37
  32   6 -12   40.08    4.53
   6  10   1  298.29    4.77
   6  12  -3  576.71    6.38
   8   6   5   34.29    2.57
   8  12  -2  100.07    3.52
   9  13  -4    5.57    3.02
  10   6   5  140.53    4.08
  13   3   5    1.60    3.26
  13   7   4   28.82    3.68
  13  15 -12    0.29    2.83
  14   8   3   65.66    3.81
  14  10   1    2.07    2.79
  15   1   4   29.14    3.59
  15  13  -4    0.09    2.87
  15  15 -11    0.13    3.45
  16  14  -7   11.38    3.49
  17   9   1   -1.09    3.15
  17  13  -5    2.00    2.97
  17  15 -12   27.95    3.31
  18   4   3   13.77    4.55
  18  14  -8   15.91    3.58
  19   9   0   21.01    4.33
  19  13  -6   -0.17    2.93
  19  15 -13    5.26    3.23
  20   8   0  176.00    6.09
  21   5   1  120.89    6.34
  21   7   0   -1.15    3.95
  21  15 -16    2.91    3.02
  23   9  -3   10.99    3.84
  24   8  -3   16.63    4.76
  24  10  -5   19.46    4.41
  24  14 -14    5.24    3.04
  25   9  -5   10.80    3.88
  25  13 -12   -1.43    3.09
  26   8  -5   32.67    4.97
  27   9  -7   24.07    4.44
  27  11 -10    6.95    3.51
  28   6  -6   17.06    5.00
  28  12 -14    9.21    3.05
  29   7  -8   10.17    4.02
  29   9 -10   23.64    3.68
  30  10 -13   -2.21    3.16
  31   7 -11   27.85    3.88
   5   9   2  502.02    5.44
   7  11   0  109.35    3.44
   7  13  -5   18.63    3.07
   9   9   3  467.79    6.11
  10  10   2   19.17    2.63
  10  12  -1  410.36    6.37
  10  14  -7    2.47    2.71
  11   9   3  134.13    4.14
  12  10   2    1.71    3.06
  12  12  -1  260.49    5.41
  12  14  -6  222.47    5.37
  13   5   5    6.91    3.51
  13  13  -3   90.58    4.31
  13  15 -11    1.34    2.84
  15   9   2   -0.20    2.95
  15  11   0  134.74    5.00
  15  15 -10  143.24    4.80
  16   2   4   61.43    4.44
  16   4   4  269.09    6.33
  16  12  -2  111.95    4.46
  17  15 -11   41.08    3.83
  18   2   3   23.33    3.78
  18  12  -3  195.62    5.56
  19  15 -12  114.40    4.47
  20   4   2   88.66    5.97
  20  14  -9    2.73    2.86
  21   9  -1    0.04    4.32
  21  13  -7   79.86    4.49
  21  15 -15    0.17    2.64
  22   8  -1   59.02    5.38
  22  10  -3   -0.10    3.51
  22  12  -6    3.06    3.13
  22  14 -11    3.91    2.79
  23  11  -5   13.03    4.05
  23  13  -9    6.73    2.92
  25  11  -7    2.50    3.79
  26   4  -3    2.22    5.20
  26  10  -7   45.23    4.07
  26  14 -18    0.99    2.37
  27  13 -15    3.57    2.52
  28   8  -7    2.51    4.24
  29  11 -13    1.22    2.72
  30   8 -10   -0.76    3.53
  31   9 -13   21.50    3.22
   5  11  -1  288.23    4.45
   7   9   3   23.98    2.26
   8  10   2   44.00    2.76
   9   7   5 1503.61   10.39
   9  11   1  317.95    5.61
  10  14  -6  170.93    4.80
  11  11   1  279.30    5.43
  12   6   5   40.81    3.23
  13  15 -10  107.43    4.31
  14  12  -1    4.35    2.84
  16  14  -6    4.85    3.36
  17   7   3    8.92    4.34
  17  13  -4   17.91    3.26
  19  13  -5    2.50    3.42
  20   2   2    3.23    3.78
  20  10  -1   15.46    4.36
  20  12  -4   20.56    3.57
  21  11  -3   -2.73    3.86
  21  15 -14   29.15    3.04
  23   3   0    6.58    5.02
  23   7  -1   29.24    4.43
  23  15 -19    1.97    2.62
  23  15 -18    1.42    2.59
  23  15 -17    5.23    2.81
  24  14 -13    1.14    2.54
  25   5  -2    2.05    4.50
  25  13 -11   -0.64    2.58
  26  14 -17    2.48    2.52
  27   5  -4   -1.53    4.93
  27  13 -14    3.55    2.88
  28   4  -5   -0.74    5.03
  28  10  -9   35.48    4.14
  29   9  -9   -0.63    3.78
  30   6  -8   -0.74    4.44
   6   8   4   27.03    2.18
   6  12  -2   11.71    2.77
   7   7   5 1729.60   10.28
   7  13  -4    1.11    2.91
   9  13  -3  247.31    4.93
  10   4   6   29.07    2.61
  11   7   5  595.15    7.35
  12  14  -5    6.55    3.37
  13  11   1  270.23    5.72
  13  15  -9    4.06    3.36
  14   2   5   97.57    3.91
  15  13  -3   97.51    4.22
  15  15  -9    0.64    3.29
  16   6   4   16.66    3.78
  16   8   3  184.15    5.65
  17   3   4    4.74    3.65
  18   6   3   -0.45    3.70
  18   8   2    0.41    3.48
  19   3   3   -0.51    4.74
  19   7   2  176.02    6.14
  20   6   2   31.03    5.27
  20   8   1    2.39    4.58
  20  14  -8    9.44    2.99
  22   4   1  121.89    6.60
  22  14 -10    7.77    2.93
  23   9  -2   65.36    5.27
  23  13  -8   -0.13    3.25
  23  15 -16    6.54    2.79
  24   6  -1   36.58    5.55
  24  10  -4   38.05    4.59
  25   9  -4    0.84    3.70
  26   6  -3    7.68    5.04
  26  14 -16    0.54    2.48
  27  11  -9   -0.61    2.91
  29   5  -6    4.69    4.89
  29   7  -7    1.87    4.38
  29  11 -12    2.34    2.74
  30  10 -12   20.38    3.17
  31   5  -9    1.20    4.42
  31   7 -10    7.41    3.99
  31   9 -12    3.10    3.19
  32   6 -11   -1.55    3.77
   5   9   3   49.49    2.72
   5  11   0   13.98    2.61
   6  10   2  614.97    6.40
   7  11   1  269.40    4.72
   8  14  -7   23.67    2.78
   9   5   6   48.52    2.68
   9   9   4  867.55    8.39
  10  10   3   11.06    2.99
  10  12   0  272.02    5.30
  11   5   6   43.44    3.50
  11  13  -2    9.89    2.83
  12  12   0  121.84    4.17
  13  13  -2    0.10    2.76
  13  15  -8   73.97    4.13
  14   6   5   20.59    3.44
  14   8   4  135.05    4.76
  15   3   5   56.52    3.95
  15   5   5   29.87    4.40
  15   9   3    2.88    3.66
  15  15  -8   34.51    3.74
  16  12  -1  184.94    5.26
  16  14  -5   19.85    3.66
  17   9   2   52.09    4.11
  17  15  -9   23.39    3.60
  18  12  -2   52.80    3.98
  18  14  -6    4.88    3.43
  19   5   3   16.94    4.22
  19   9   1   -0.49    3.56
  21   7   1   57.95    4.95
  21  13  -6   -2.16    2.93
  22  10  -2   26.11    4.02
  23  11  -4  105.82    5.23
  24   8  -2   20.53    4.44
  24  14 -12    1.01    2.59
  25  11  -6  121.90    5.24
  25  13 -10   -0.25    3.10
  26   8  -4    2.00    3.84
  26  10  -6   16.13    3.62
  26  14 -15    2.27    2.60
  27   9  -6   13.90    3.88
  27  13 -13   12.09    2.85
  28   6  -5   15.15    4.92
   3  11  -2    4.23    2.21
   6  12  -1  105.46    3.64
   7  13  -3   15.25    2.97
   8   6   6  363.47    5.06
   8  10   3   41.33    2.80
   8  12   0  188.36    4.63
   8  14  -6   85.38    3.83
   9  13  -2    3.09    2.53
  10   6   6  571.82    6.92
  11   9   4  561.31    7.32
  11  11   2  582.90    7.69
  12  10   3   91.48    3.93
  13   7   5  324.28    6.31
  15  11   1  165.93    5.05
  16  10   2  149.26    5.49
  17  13  -3  171.29    5.14
  18   4   4   70.05    5.37
  19  13  -4    4.51    3.13
  20  12  -3   45.39    3.94
  20  14  -7   91.20    4.12
  21   3   2   12.43    4.18
  21   5   2   84.52    5.99
  21   9   0   20.82    4.07
  21  11  -2    2.04    3.94
  22   8   0  106.38    5.51
  22  14  -9   15.39    2.99
  24  14 -11    9.17    3.03
  26   4  -2    2.99    5.13
  27   7  -4   51.36    5.31
  27  11  -8   47.15    4.15
  28  10  -8    5.62    3.71
  30  10 -11   -0.38    3.09
  32   8 -12    1.97    3.28
   4  12  -3  853.32    7.15
   5   7   5 1564.11    9.16
   7   9   4    5.45    2.07
  10  14  -4  285.53    5.69
  11  13  -1  115.86    4.42
  12   6   6  317.05    6.33
  13   5   6   96.51    4.72
  13   9   4   55.09    3.70
  13  11   2   66.21    3.75
  13  15  -7    7.97    3.37
  15  15  -7    6.90    3.47
  16   4   5    2.05    3.60
  18  14  -5    0.23    3.42
  18  16 -15    0.53    2.98
  19  15  -9   72.75    4.05
  20   4   3    5.94    5.20
  20  10   0   38.50    4.14
  21  13  -5   27.32    3.42
  21  15 -11    6.74    2.73
  23   7   0    6.67    4.42
  23  13  -7   77.97    3.98
  24  10  -3    1.28    4.15
  24  12  -6   -0.32    3.17
  25   5  -1   45.59    5.89
  25   9  -3    5.43    4.36
  25  13  -9    1.78    3.05
  26  14 -14    4.24    2.39
  27   5  -3    0.94    5.03
  27  13 -12    1.89    2.67
  28  12 -11    3.83    2.84
  29   9  -8   24.63    3.78
  30   6  -7   43.65    4.84
  31   7  -9   31.85    4.27
  31   9 -11    1.82    3.29
   3  11  -1  493.27    5.40
   4   8   4   11.62    1.87
   5  11   1  643.19    6.66
   6   8   5  841.30    7.30
   6  10   3  146.05    3.62
   7  11   2   60.40    3.04
   8  14  -5    9.73    3.10
   9   7   6  153.51    3.99
  10  12   1  312.98    5.65
  12  12   1   85.98    3.83
  16   2   5    2.67    3.75
  16   6   5    4.92    4.42
  16   8   4    6.84    3.57
  16  12   0   76.01    4.13
  16  14  -4   13.02    3.08
  16  16 -13    0.67    3.17
  16  16 -12   73.30    3.92
  17   9   3    0.86    4.03
  17  13  -2    1.36    3.67
  17  15  -7   22.19    3.63
  18   6   4    2.25    4.00
  18  12  -1   79.55    4.43
  18  16 -14   53.16    3.64
  18  16 -13    7.93    3.22
  19   7   3   33.75    4.40
  19  11   0   26.61    4.34
  20   8   2   44.26    5.17
  20  14  -6   18.51    3.57
  20  16 -16    8.62    2.93
  21  15 -10   28.68    3.45
  22  10  -1    4.56    4.24
  22  14  -8    0.85    2.82
  23   3   1  103.74    6.37
  23   9  -1   12.51    4.06
  23  11  -3   11.07    3.97
  23  15 -13    3.21    2.54
  24   8  -1    2.68    4.75
  24  14 -10    6.92    2.92
  25  11  -5   52.24    4.48
  26   6  -2    1.64    5.17
  26   8  -3   33.12    5.03
  26  10  -5   25.64    3.86
  26  12  -8    0.86    2.81
  26  14 -13   -0.14    2.65
  27   9  -5    1.37    3.64
  29   7  -6   18.85    4.07
  30   8  -8    7.01    3.96
  32   6 -10   12.77    4.09
   4  12  -2  269.70    4.58
   6  12   0   28.16    2.91
   7  13  -2    2.68    2.42
   8   4   7  591.00    6.14
   8  12   1   89.58    3.80
   9   9   5   13.25    2.54
  10   4   7   62.39    3.42
  10  10   4   34.71    3.01
  10  14  -3   72.37    4.04
  12  10   4    3.00    3.25
  13  15  -6    1.91    2.88
  14  12   1   25.53    3.23
  15  11   2   16.93    3.36
  17   3   5  724.14    9.63
  18  16 -12   10.81    3.19
  19   9   2   25.43    4.11
  19  13  -3   58.10    3.88
  19  15  -8    1.34    2.79
  20  16 -15    7.34    2.86
  20  16 -14    5.92    2.89
  22   4   2   60.60    5.94
  23  13  -6    0.93    3.43
  23  15 -12   15.91    3.02
  24   6   0   15.27    4.67
  24  12  -5   44.60    4.28
  27  11  -7    8.89    3.64
  27  13 -11    8.92    2.82
  28   6  -4   14.58    4.98
  28  10  -7   28.67    4.12
  29   5  -5    9.93    4.75
  29  11 -10    4.10    2.75
  30  10 -10    5.21    2.92
   7   5   7   18.11    2.37
   7   9   5   17.06    2.65
   8  10   4   66.70    3.14
   8  14  -4   62.36    3.27
   9  11   3   24.31    2.84
  10   8   6   64.71    3.75
  11   5   7    4.23    3.22
  11  11   3   96.30    3.89
  11  13   0    2.80    3.20
  13   1   6   42.40    3.24
  13   7   6   18.91    3.36
  13  11   3   27.38    3.73
  13  13   0    0.56    3.30
  14   2   6   81.06    3.76
  14   6   6    5.55    3.36
  15   3   6   55.68    4.62
  15   5   6   18.99    4.47
  16  14  -3   14.22    3.18
  16  16 -11    5.36    2.84
  17  15  -6  116.48    4.66
  18  14  -4    0.52    2.91
  19   5   4   21.98    4.48
  20  10   1   46.58    4.84
  20  16 -13   13.49    3.04
  21   9   1   27.25    4.26
  21  11  -1   21.34    3.63
  21  13  -4   10.43    3.16
  21  15  -9   13.46    3.22
  22   8   1   11.15    4.32
  22  12  -3   -0.41    3.25
  22  14  -7    0.69    2.74
  24  14  -9    6.47    2.91
  25   7  -1   12.00    5.07
  25  13  -8    1.43    2.63
  26  12  -7   49.11    3.96
  26  14 -12    3.46    2.59
  27   7  -3   89.67    5.78
  29   9  -7    7.56    3.48
   3  11   0   50.31    2.76
   4   8   5 1749.35    9.87
   4  12  -1  236.48    4.39
   5  13  -3  282.34    4.94
   6  10   4  219.21    4.52
   7  11   3   33.45    3.09
   7  13  -1   90.11    3.47
   8   6   7   32.37    2.42
   8   8   6  437.29    5.96
   9  13   0    4.16    2.61
  10  12   2    1.83    2.67
  10  14  -2  172.43    4.90
  12   8   6   46.79    3.52
  12  12   2   20.01    2.98
  12  14  -2   25.45    3.17
  13   9   5    3.37    3.04
  13  15  -5   16.10    3.06
  14  10   4    7.56    3.14
  14  14  -2    3.16    3.44
  14  16 -10   43.96    3.71
  16  16 -10   36.83    3.31
  18  12   0   34.33    3.85
  18  16 -11    6.11    2.83
  19  13  -2    2.35    3.57
  19  15  -7   24.46    3.23
  20  14  -5   16.80    3.10
  20  16 -12    0.97    2.92
  21   3   3    3.27    5.04
  21   5   3   31.93    4.86
  22  16 -16    2.85    2.50
  23  11  -2    2.30    3.97
  23  15 -11    2.70    2.50
  24  10  -2    1.36    3.70
  25   9  -2   -0.18    3.71
  25  11  -4   12.65    4.01
  25  15 -14    0.45    2.37
  26  10  -4    9.92    3.58
  27   9  -4   26.97    4.66
  27  13 -10    4.21    2.86
  29  11  -9   -0.36    3.12
  30   6  -6   22.87    4.56
  31   7  -8    0.46    3.80
   2  10   1    3.72    1.73
   4  10   3  292.87    4.50
   6   6   7   13.28    2.26
   6   8   6  182.33    3.87
   6  12   1    0.52    2.29
   8  12   2   44.94    3.07
   8  14  -3    2.98    2.58
   9   7   7 1299.43   10.10
   9  15  -6   15.28    3.34
  12   6   7  134.82    4.64
  13   3   7    4.61    3.59
  14  12   2    9.90    3.09
  14  16  -9    2.06    3.27
  16   4   6  307.06    6.85
  16  14  -2   38.83    3.98
  16  16  -9    0.67    3.22
  17   7   5  125.57    5.57
  17   9   4  239.93    6.91
  17  15  -5   40.92    3.91
  18   4   5   34.92    4.46
  18   8   4    2.44    3.93
  18  14  -3   23.31    3.70
  18  16 -10    1.08    2.65
  19   7   4   26.12    4.52
  19  11   1   49.22    4.25
  20   4   4  144.37    6.67
  21  13  -3    3.20    3.48
  21  15  -8    0.02    2.60
  22  10   0   23.72    4.12
  22  14  -6   30.07    3.60
  22  16 -15    0.72    2.62
  22  16 -14   12.62    2.85
  23   9   0   23.68    4.22
  23  13  -5   33.97    3.52
  23  15 -10    5.16    2.88
  24   4   1   10.89    5.50
  24   8   0   16.58    4.90
  24  12  -4    3.54    3.63
  24  14  -8    3.24    2.97
  25   5   0    4.56    5.17
  25  15 -13    6.11    2.60
  26   6  -1    3.37    5.08
  26  14 -11    2.94    2.69
  27   5  -2    5.12    5.05
  28  10  -6    0.85    3.74
  28  12  -9   32.98    3.39
  29   7  -5   15.09    4.14
  30   8  -7    1.51    3.42
  30  10  -9    4.19    2.91
   5   9   5   32.94    2.36
   5  13  -2   42.25    3.20
   7  13   0   31.86    3.29
   8  10   5   23.44    2.65
   9   9   6   62.97    3.26
   9  11   4   51.94    3.21
  11   9   6   87.40    3.92
  11  11   4   45.50    3.39
  11  13   1    4.83    2.78
  12   2   7  200.71    4.36
  12  14  -1   85.13    4.30
  13  13   1  139.58    4.95
  13  15  -4   31.83    3.31
  14   8   6   71.39    4.34
  14  16  -8    3.90    3.38
  15   7   6   27.35    3.98
  15   9   5    2.69    3.40
  15  15  -4  134.45    4.88
  16   6   6   79.39    4.85
  16  10   4   29.71    4.40
  16  16  -8   30.35    3.60
  18   2   5    2.20    4.28
  18  16  -9   -0.36    3.03
  19  15  -6   48.50    3.53
  20   6   4   -0.20    5.18
  20  14  -4    9.52    2.99
  20  16 -11    1.44    2.57
  21   9   2   33.42    5.01
  21  11   0    6.01    3.56
  22  12  -2   14.87    3.42
  22  16 -13    1.72    2.63
  23   5   2   21.49    5.50
  24   6   1    5.90    5.21
  26  12  -6    5.47    3.00
  28   6  -3    0.33    4.75
  28   8  -4   13.31    4.50
  31   9  -9    4.76    3.21
   3   9   4  286.29    4.21
   3  11   1  406.19    5.02
   4  12   0    5.29    2.26
   5  11   3    1.52    2.50
   8  14  -2   99.94    3.71
   9   5   8  564.30    6.84
   9  13   1  163.26    4.43
   9  15  -5    6.91    3.23
  10   8   7   76.48    3.97
  10  12   3    2.49    2.65
  12  12   3    0.14    2.69
  12  16  -8   74.90    4.03
  13   7   7   11.00    4.02
  13   9   6   13.12    3.76
  13  11   4  100.76    4.26
  14  14  -1  161.20    4.88
  14  16  -7    8.01    3.38
  17   5   6  228.46    7.15
  19   5   5   22.44    5.22
  19  13  -1   50.75    3.87
  20  10   2    4.97    3.72
  20  12   0   37.65    4.42
  20  16 -10    9.50    3.07
  21  15  -7    5.28    2.69
  22   4   3   -1.41    5.35
  22   8   2   16.97    4.59
  23  15  -9    0.62    2.76
  24  10  -1    6.65    4.25
  25   7   0    2.57    4.92
  25  11  -3   10.88    3.92
  26  10  -3    4.48    4.09
  26  14 -10    2.81    2.38
  27   7  -2    7.95    4.81
  29  11  -8    5.46    3.06
   2  10   2  406.69    4.75
   4   8   6  346.07    4.91
   4  10   4   18.78    2.17
   5   7   7  552.95    6.01
   5  13  -1   19.11    3.05
   6  10   5   19.44    2.49
   7   5   8   48.80    2.69
   8   6   8  448.10    6.01
   8  12   3   48.09    3.11
   9  15  -4   35.02    3.57
  10   4   8  282.66    5.16
  10   6   8   45.57    3.66
  11   5   8 1345.01   11.22
  12   8   7    2.65    3.51
  12  14   0   32.02    3.73
  12  16  -7   23.89    3.55
  14  10   5    5.78    3.15
  14  12   3   45.48    3.62
  16  16  -7   19.27    3.49
  17   3   6  161.54    5.97
  17  11   3    3.00    3.47
  17  15  -4  124.25    4.41
  18  14  -2   17.42    3.21
  18  16  -8   21.84    2.93
  19  11   2    2.62    3.58
  19  15  -5   -0.38    2.79
  20  14  -3   66.52    4.21
  22   6   3    3.73    4.46
  22  10   1    9.01    4.39
  22  14  -5    0.16    2.78
  22  16 -12    4.45    2.39
  23   7   2    6.91    5.12
  23   9   1    8.65    4.71
  23  11  -1    3.12    3.43
  24  12  -3   -1.65    3.47
  24  14  -7    0.87    2.53
  25   9  -1    5.25    3.76
  27   9  -3   35.79    4.77
  27  11  -5   13.89    3.73
  28  10  -5    3.55    3.77
  28  12  -8    0.97    2.62
  30   6  -5    5.70    4.53
  30   8  -6    6.84    3.90
  30  10  -8    0.54    2.93
  31   7  -7    0.91    3.70
   3  11   2   42.33    2.85
   4  12   1   11.14    2.81
   5   9   6    5.29    2.45
   6   8   7  423.08    5.63
   6  14  -3  132.52    3.79
   8  10   6   50.61    3.48
   8  14  -1   94.44    3.72
   9   7   8   75.63    3.72
   9  11   5   70.15    3.86
   9  13   2    2.24    3.10
  10  10   6   31.67    3.08
  11   3   8   11.64    3.04
  11  11   5    2.12    2.72
  11  13   2   13.99    2.96
  13  13   2   32.42    3.30
  14   2   7   38.60    3.29
  14  16  -6   24.18    3.57
  15   3   7  357.77    6.69
  16   8   6  147.49    5.68
  17   7   6   66.60    5.03
  17   9   5    4.67    3.67
  18   8   5  259.74    7.14
  19   7   5   18.27    5.19
  19   9   4   16.59    4.81
  20   8   4    5.67    4.91
  21   3   4    7.95    4.96
  21   5   4    7.10    4.49
  21  15  -6    1.50    3.09
  22  12  -1   10.06    3.41
  23  15  -8   -0.35    2.79
  25   5   1    3.42    5.20
  25  15 -11    4.64    2.31
  26   8  -1   47.69    5.28
  26  12  -5   36.50    3.48
  26  14  -9    3.51    2.71
  27   5  -1    2.01    5.05
  27  13  -8    2.96    2.87
  29   7  -4   13.78    4.04
   3   9   5   68.41    2.63
   5  13   0   12.05    2.95
   6  12   3  200.42    4.70
   6  14  -2    8.29    3.02
   7   7   8  401.96    5.72
   9  15  -3    2.77    3.39
  10  12   4   14.83    2.91
  11   7   8   18.81    3.16
  11   9   7    6.74    2.89
  12  12   4   11.29    3.05
  12  16  -6    0.69    3.30
  13   1   7    3.76    2.86
  13   5   8  203.41    5.65
  13  11   5   10.72    3.20
  14   8   7   13.28    3.57
  15   7   7   18.97    4.13
  15   9   6  149.68    5.41
  15  13   2   15.98    3.71
  15  15  -2   43.46    3.91
  16   4   7  112.12    5.73
  16  10   5   84.04    4.70
  16  12   3   93.08    4.98
  16  16  -6   85.48    3.86
  17  13   1   66.77    4.13
  18   4   6  335.32    7.41
  18  10   4   14.57    3.85
  18  14  -1   61.10    4.24
  19  13   0    3.14    3.15
  19  15  -4   19.79    3.51
  20   4   5  105.54    6.14
  20  10   3   84.75    5.54
  21   9   3   60.16    5.48
  22  14  -4   25.42    3.11
  24   4   2    0.43    5.47
  24  14  -6   12.59    3.15
  25  13  -5    8.33    3.12
  25  15 -10    1.07    2.50
  26   6   0    9.24    5.05
  28   8  -3   27.18    4.22
  28  12  -7   23.05    3.33
  29   9  -5    2.01    3.40
  29  11  -7    2.14    2.99
   2  10   3   26.75    2.12
   4  10   5   97.71    3.41
   6  10   6  271.41    5.16
   7   9   7    2.32    2.27
   7  11   5   83.40    3.50
   8  12   4    6.18    2.66
   8  14   0    0.28    2.60
  10   8   8   43.52    3.72
  10  14   1  106.91    4.44
  11  13   3    5.71    3.31
  12  16  -5    3.28    3.30
  13   9   7   -0.54    3.70
  14  10   6   -0.51    3.82
  14  12   4   32.72    4.01
  14  16  -5    3.52    2.89
  16  14   0   71.42    4.02
  17  11   4  130.93    5.60
  19  11   3    4.42    4.25
  20   6   5    1.98    4.38
  20  12   1   17.04    3.59
  20  14  -2    0.33    3.39
  21  15  -5    4.42    2.99
  22   8   3   64.83    5.15
  23   5   3    4.40    5.29
  23  11   0   63.62    4.41
  23  15  -7    1.68    2.75
  24   6   2    3.59    4.39
  24  10   0   10.36    3.90
  24  12  -2   21.31    3.83
  25   7   1    0.46    4.89
  25   9   0    1.86    4.50
  25  11  -2    6.20    3.36
  26  10  -2   44.40    4.12
  26  14  -8    1.34    2.55
  27   7  -1    7.96    4.81
  27  11  -4    2.60    3.44
  28   6  -2    1.57    4.73
   3   7   7    4.28    2.11
   3  11   3   15.62    2.57
   4   8   7   90.62    2.96
   4  12   2  184.85    4.06
   5   7   8  413.72    5.47
   5  13   1    9.82    2.89
   6  14  -1   51.64    3.62
   8   8   8  116.66    3.84
   9  11   6   14.43    3.32
   9  13   3   10.92    2.82
   9  15  -2   30.40    3.53
  11  11   6   48.75    3.94
  12   2   8   87.38    3.46
  12   8   8    4.84    3.77
  13   7   8   31.86    3.91
  13  13   3    5.35    3.03
  13  15  -1    0.53    3.42
  14   4   8    6.44    3.59
  14   6   8   93.16    4.91
  14  14   1   76.02    3.99
  14  16  -4  210.41    5.40
  15  11   5   23.82    3.81
  17   5   7    4.24    4.91
  17  15  -2    5.62    3.38
  17  17 -11   55.30    3.48
  19   5   6  289.02    8.05
  19  15  -3   -1.94    3.14
  19  17 -12    2.25    2.64
  20  16  -7    6.99    3.01
  21  11   2   11.70    4.30
  22   6   4    5.85    5.34
  22  10   2    2.90    3.82
  22  12   0   37.35    4.34
  22  16  -9    6.63    2.76
  23   7   3   -0.19    5.15
  23   9   2   43.12    5.18
  25  15  -9    1.16    2.52
  26  12  -4    3.38    3.04
  27  13  -7    2.63    2.61
  28  10  -4    9.03    3.36
  30   8  -5    5.78    3.68
   5   9   7    0.95    2.08
   5  11   5  427.94    6.10
   6  12   4    2.91    2.52
   7   5   9   83.80    2.88
   8   4   9  115.27    3.31
   8  10   7  268.83    5.33
   8  14   1    4.27    3.15
  10   4   9  494.33    6.65
  10   6   9    8.62    2.85
  10  10   7   89.85    3.95
  10  12   5    0.85    2.65
  10  16  -5   33.17    3.60
  12  12   5    2.23    3.40
  12  16  -4   38.05    3.72
  15  15  -1    7.83    3.09
  16   8   7    5.98    4.05
  17   7   7    9.77    4.92
  17   9   6   83.67    5.04
  17  13   2   53.91    3.83
  17  17 -10    2.14    2.99
  18   8   6   53.09    4.87
  18  10   5   20.36    4.64
  18  12   3   67.82    4.89
  18  14   0   12.99    3.60
  18  16  -5   39.60    3.63
  19   9   5   40.91    4.60
  19  13   1    4.50    3.22
  19  17 -11    2.86    2.68
  20   8   5    5.79    4.97
  22  14  -3   29.63    3.26
  23  13  -2    9.26    3.07
  23  15  -6    1.83    2.85
  24  14  -5   12.45    2.86
  25  13  -4    1.51    3.17
  26   8   0   -0.85    4.56
  28  12  -6   11.28    3.15
  29   7  -3   37.29    4.66
  29   9  -4    3.26    3.73
  29  11  -6    1.26    3.05
   2   8   6   29.70    2.11
   2  10   4  159.14    3.43
   2  12   0    5.72    2.59
   3   9   6    3.08    1.89
   4  10   6   77.49    3.32
   4  12   3  306.89    5.22
   6   6   9  193.03    4.05
   6  14   0   16.29    3.26
   7   7   9  681.75    7.35
   7   9   8   24.50    3.14
   7  13   3    7.29    2.62
   7  15  -3    5.51    3.16
   8  12   5  179.89    4.72
   9   7   9   59.07    3.33
   9  15  -1   21.18    3.45
  10  14   2   19.49    3.06
  11   9   8    6.11    3.09
  11  13   4    3.99    3.28
  12   6   9   47.62    3.98
  13  15   0   34.21    3.83
  14   8   8    4.13    4.30
  14  16  -3   62.30    4.04
  15   3   8   42.57    4.48
  15   7   8   25.81    5.03
  15   9   7    1.76    3.64
  15  17  -8    4.23    3.13
  16  10   6   19.56    4.02
  17  17  -9   36.80    3.32
  19  17 -10    2.82    2.64
  20  10   4   65.82    5.43
  20  14  -1   66.70    3.93
  20  16  -6    0.21    2.48
  21   9   4   64.92    5.58
  21  15  -4    6.86    2.72
  22  16  -8   23.63    2.75
  24  10   1    1.74    4.26
  25  11  -1   20.17    3.58
  26  10  -1   11.49    4.06
  26  14  -7    1.28    2.37
  27  13  -6    1.74    2.83
  28   8  -2    6.68    4.34
   1  11   1  630.61    5.94
   3  11   4   84.10    3.08
   5   5   9  255.96    4.17
   5  13   2    7.61    2.54
   6   4   9   29.05    2.09
   6  10   7  159.57    4.16
   7  15  -2   22.75    3.37
   8   8   9   66.15    3.70
   9  13   4   -1.19    2.70
  10  16  -4    8.84    2.96
  11   3   9  527.66    6.75
  12  16  -3   -0.01    2.85
  14   2   8   94.34    3.93
  14  10   7   22.38    3.73
  15  15   0   -1.04    3.36
  16   4   8   42.05    5.25
  17  15  -1    2.75    2.85
  17  17  -8   13.86    3.09
  18   4   7  182.10    6.74
  18  16  -4    7.54    3.19
  19  11   4   91.59    4.89
  19  15  -2   17.85    3.04
  19  17  -9    4.59    2.78
  21   7   5   34.15    4.99
  22  12   1  103.19    5.07
  22  14  -2   10.97    3.32
  24   6   3    1.88    5.09
  24  14  -4   22.71    3.21
  26   6   1    1.48    4.29
  26  12  -3    5.51    3.00
  27   9  -1    0.41    4.17
  27  11  -3    5.12    3.15
   2  12   1    3.71    2.58
   3   7   8    8.51    2.24
   3  13   0    3.63    2.73
   4   8   8   31.66    2.35
   5  11   6  949.45    8.80
   6  12   5  753.58    8.02
   6  14   1    2.91    3.10
   7  13   4    1.10    3.11
   9  11   7   42.23    3.40
   9  15   0   38.10    3.70
  10   2   9    4.65    2.55
  10  12   6   40.40    3.36
  10  16  -3   80.52    4.13
  11  11   7    5.60    3.03
  12   8   9  450.98    8.20
  12  12   6  166.21    5.40
  12  14   3   33.39    3.82
  12  16  -2   26.01    3.61
  13   7   9  886.71   10.89
  13  17  -7    1.82    3.25
  14   6   9  216.15    6.91
  15  13   4   13.89    3.82
  15  17  -7   20.55    2.94
  16  14   2    5.48    2.98
  17  13   3    1.79    3.22
  17  17  -7    1.53    2.97
  18  14   1   65.43    3.92
  20   4   6  111.83    5.68
  20  16  -5   -0.19    2.48
  21  11   3    3.70    3.60
  21  15  -3   10.84    3.15
  22  10   3    0.39    3.75
  22  16  -7    0.65    2.33
  23   5   4    4.87    5.34
  23   9   3  124.31    6.09
  23  13  -1   28.64    3.32
  23  15  -5   13.15    2.68
  25   7   2    0.62    4.18
  25  13  -3    0.63    2.67
  27   7   0    1.80    4.60
  30   8  -4    5.98    3.68
   1  11   2  536.30    5.66
   2   8   7  724.57    6.54
   3   9   7  163.77    3.67
   4   6   9   32.38    2.54
   4  12   4  129.78    3.77
   5   9   8    1.41    2.14
   5  13   3  147.42    4.36
   7  11   7    5.96    2.74
   7  15  -1  243.95    5.26
   8  12   6  126.46    4.27
   9   9   9  100.30    4.46
  10   6  10  203.39    5.56
  10  14   3    9.79    2.96
  11  13   5   84.98    4.45
  12  10   8   26.08    3.58
  13   3   9   67.61    3.87
  13  15   1    0.68    2.89
  13  17  -6    1.20    3.19
  14  14   3    2.32    3.47
  15   9   8   25.72    4.78
  15  17  -6    0.28    3.11
  16   8   8    4.77    4.85
  16  16  -2   88.57    4.22
  17   5   8  262.61    7.55
  17  15   0   11.12    3.47
  18  10   6   82.95    5.56
  18  16  -3    7.10    3.11
  19   5   7   20.59    5.60
  19   9   6   18.28    4.40
  19  15  -1    3.32    3.19
  19  17  -8   18.06    2.65
  20  12   3    0.12    3.85
  20  14   0    1.21    2.80
  21  13   1   21.48    3.38
  21  17 -10   13.48    2.62
  22   6   5    2.12    5.47
  23   7   4    3.00    5.14
  25  11   0   45.77    4.49
  29   7  -2    2.08    4.33
  29   9  -3    5.75    3.68
   2  12   2   98.37    3.54
   3  13   1   -0.26    2.87
   4  10   7    5.55    2.24
   6  14   2   30.17    3.34
   7   9   9  394.64    6.16
   8   4  10  731.52    7.13
   9  13   5    5.03    2.83
   9  15   1  135.02    4.71
  10  16  -2  127.98    4.59
  11   5  10  492.94    7.54
  11   9   9   22.76    3.51
  12   2   9  167.76    4.15
  12  16  -1   10.67    3.44
  14   8   9  240.78    7.19
  14  12   6   83.56    4.59
  15   5   9    1.45    4.02
  15  15   1    2.08    2.91
  15  17  -5    8.60    3.16
  17   7   8    0.50    4.35
  17  11   6  205.81    6.62
  17  17  -6    2.44    2.66
  19  11   5   61.73    5.08
  19  17  -7    2.23    2.70
  20   8   6    0.80    4.34
  20  10   5    4.63    4.01
  20  16  -4   18.91    3.16
  21   5   6   54.33    5.91
  21   9   5   37.93    5.31
  21  17  -9    4.72    2.43
  22  14  -1   37.45    3.65
  22  16  -6   44.41    2.95
  23  11   2   19.49    3.78
  23  15  -4   20.50    2.98
  24  10   2    4.24    4.23
  24  12   0   10.44    3.17
  26  10   0   33.63    4.47
  26  12  -2    1.12    3.13
  27  11  -2   13.96    3.53
  28   8  -1    6.27    4.22
   0  10   3  185.83    3.59
   1  11   3   42.36    2.81
   4  14   0   51.82    3.46
   5  11   7   10.21    3.11
   6  12   6   22.68    2.97
   7   7  10  116.22    3.66
   7  13   5    4.28    3.09
   7  15   0   10.69    2.89
   8   8  10   21.59    3.28
   9   3  10   29.66    2.96
   9  11   8  155.20    4.73
  10  12   7   38.32    3.86
  10  14   4    2.44    3.39
  11   7  10  120.05    4.88
  11  11   8   78.83    4.54
  11  15   2   10.65    3.49
  12  14   4   30.33    3.37
  13   9   9   46.00    4.22
  13  15   2   10.59    3.55
  13  17  -5    0.70    2.81
  14  10   8    5.15    3.48
  15  11   7  104.31    5.07
  16  14   3   -1.36    2.88
  17   3   8    4.30    4.55
  17  13   4    0.39    3.23
  17  17  -5    1.03    2.95
  18   6   8   95.31    6.28
  18  14   2    0.73    2.93
  18  16  -2   31.25    3.49
  20  14   1    6.21    3.39
  21   7   6   12.98    5.43
  21  15  -2   32.84    3.08
  22  10   4   91.45    5.57
  22  12   2   18.61    3.52
  23  13   0    7.78    3.44
  25   9   2   18.01    4.66
  25  13  -2    3.20    3.14
  26   6   2    0.10    4.88
  28  10  -2   26.47    3.80
   1   9   6   13.83    1.97
   2  10   6  173.12    3.75
   2  12   3    3.83    2.69
   3   7   9  681.23    6.63
   3   9   8   28.08    2.72
   3  11   6  778.10    7.65
   3  13   2   60.19    3.50
   4   8   9    6.61    2.11
   5   9   9   59.28    3.06
   6   4  10  537.57    5.65
   7   3  10  133.80    3.46
   7  11   8   21.64    2.98
   8  10   9  426.12    6.78
   8  12   7    7.53    2.90
   8  14   4   35.02    3.62
   9  13   6    2.27    3.30
  10  16  -1   45.75    3.42
  11  13   6   -2.03    3.37
  12  10   9    0.08    3.86
  12  12   7   11.36    3.19
  12  16   0   12.81    3.49
  13   7  10   84.72    5.69
  13  11   8    0.96    3.85
  13  17  -4   26.64    3.55
  15  15   2    2.03    3.32
  15  17  -4    0.23    3.13
  16   4   9   35.03    5.09
  16  12   6    1.02    3.52
  16  16  -1   14.57    2.89
  17  15   1   12.66    3.03
  19  15   0   14.04    2.91
  19  17  -6   41.42    3.24
  20   6   7    2.88    5.61
  20  16  -3    2.16    2.80
  21  11   4    4.57    3.66
  21  13   2   -0.25    3.51
  21  17  -8   31.32    2.65
  22  16  -5    1.97    2.36
  25   7   3    2.72    4.90
  27   7   1   -1.56    4.49
  27   9   0   -1.60    3.59
   2   8   8   18.04    2.05
   4  10   8    5.50    2.35
   4  14   1   68.74    3.77
   6  10   9    6.85    3.09
   6  14   3   22.92    2.94
   7  15   1  163.30    4.46
   8  16  -2   95.35    4.25
   9   9  10  146.92    4.69
  10  16   0   41.48    3.83
  11   1   9  119.30    3.12
  11   9  10   34.89    4.34
  13  13   6    0.69    3.18
  14   6  10  816.73   10.96
  14  16   0    5.21    2.93
  15   9   9  106.58    5.92
  16   8   9   17.54    5.16
  16  10   8   53.80    5.15
  17   9   8   -0.96    4.01
  17  17  -4    0.00    2.86
  18   8   8   27.63    5.48
  18  10   7   12.87    4.11
  19   9   7   25.87    5.18
  20   4   7   90.80    6.20
  20  12   4    2.90    3.36
  21  15  -1    1.11    2.89
  23   5   5    2.14    5.41
  23   7   5   18.10    5.27
  23  15  -3    6.08    2.53
  24  12   1   28.21    3.80
  25  11   1   17.63    4.03
  26   8   2    0.05    4.58
  26  12  -1   -0.65    3.24
  29   9  -2    3.03    3.64
   0  10   4   45.97    2.33
   1  11   4   20.70    2.27
   2  10   7  128.35    3.70
   2  12   4  488.79    6.12
   4   6  10  107.29    3.06
   4  12   6   31.97    3.29
   5  11   8   95.91    4.10
   7   5  11    7.70    2.56
   7  13   6    1.82    2.74
   8   6  11    3.06    2.59
   8  16  -1  109.13    4.40
   9   5  11  132.65    4.29
   9   7  11  606.46    8.05
  10   2  10   10.78    2.67
  10   6  11    3.27    3.14
  10  12   8   -0.83    3.42
  11  15   3    1.61    2.87
  11  17  -4   23.38    3.03
  12  14   5    2.10    2.98
  13   3  10    5.99    3.77
  13  15   3    2.24    2.99
  13  17  -3    5.74    2.78
  14   4  10  209.41    5.93
  14  10   9   66.83    5.07
  15  11   8  119.60    5.69
  15  17  -3   11.20    2.77
  17   5   9    6.59    5.20
  17  11   7   72.95    4.81
  17  15   2    1.84    3.22
  18  14   3    4.75    3.04
  18  16  -1    2.00    2.60
  19   5   8   97.88    6.54
  19   7   8    3.45    5.19
  19  13   4    3.53    3.59
  19  17  -5   16.78    2.69
  20  10   6  137.59    5.87
  20  14   2   19.59    3.65
  21   9   6  100.16    6.02
  22   6   6    3.53    5.25
  22  12   3   17.14    4.02
  22  16  -4   15.61    2.73
  23  11   3   21.72    3.73
  23  13   1   19.28    3.51
  24   8   4    3.70    4.95
  24  10   3    0.65    4.35
  25  13  -1    4.42    3.01
  27  11  -1    9.25    3.13
  28   8   0    1.68    4.23
   3  11   7   73.77    3.56
   4   8  10   44.14    3.04
   4  14   2   44.49    3.50
   5  15   0   32.15    3.43
   6   6  11   78.28    3.05
   6  14   4   41.48    3.26
   7  15   2    6.85    2.81
   8   4  11  118.69    3.60
   8   8  11   51.91    3.83
   8  10  10  565.71    8.06
   8  12   8    5.75    2.83
   8  14   5    5.11    2.85
   9  13   7  119.80    4.74
  10   8  11  163.94    5.61
  10  10  10   90.76    4.77
  10  16   1   16.52    3.54
  11   5  11  213.31    5.63
  11  17  -3    9.62    3.32
  12   6  11  115.47    5.72
  13   9  10   10.64    3.74
  13  17  -2   11.53    3.30
  14   8  10    8.17    4.19
  14  14   5   -1.35    3.01
  14  16   1    8.60    2.87
  15   5  10   12.69    4.25
  15   7  10   22.16    4.62
  15  13   6    9.22    3.39
  15  15   3    5.65    2.91
  16  12   7  314.56    7.36
  17  17  -3    1.65    2.99
  18  12   6    5.10    4.02
  19  15   1   -0.98    2.61
  20  16  -2   13.12    2.64
  21  11   5   19.19    4.42
  21  13   3   30.41    3.95
  22  10   5    4.75    4.51
  23  15  -2   16.50    2.94
  25   9   3   27.13    4.78
  28  10  -1    3.51    3.35
   0  10   5   35.69    2.60
   1  11   5  166.36    3.74
   2   8   9  692.83    6.69
   3   7  10   72.10    2.79
   3   9   9   60.90    2.91
   3  13   4   28.67    3.32
   4  10   9   41.86    2.91
   5   5  11    7.71    2.26
   5   9  10    1.96    2.40
   6   4  11   10.94    2.43
   6   8  11   21.78    3.15
   8  16   0   90.33    4.27
  11  15   4   20.28    3.70
  11  17  -2   14.05    3.35
  12   2  10   36.49    3.04
  12  10  10   -0.46    4.01
  13  13   7  105.87    4.53
  13  15   4   51.29    4.10
  15  17  -2    0.62    2.63
  16   6  10   26.25    5.46
  16  16   1    3.05    3.09
  18  16   0    3.30    2.93
  20  12   5   21.01    4.22
  21   7   7   10.61    4.73
  21  15   0   36.14    3.05
  22   8   6    2.62    4.36
  24  14  -1   13.18    2.70
  27   9   1    2.52    4.07
   2  10   8   80.86    3.44
   2  12   5  171.24    4.06
   4  14   3    0.44    3.09
   5  13   6    7.39    2.71
   5  15   1   13.90    3.30
   6  10  10  724.57    8.37
   6  12   8   71.22    3.70
   7  13   7    9.24    2.94
   7  15   3   35.12    3.25
   8  14   6   14.85    3.53
   9   3  11   46.26    2.81
   9   9  11   42.78    3.77
  11   3  11   19.12    3.56
  11   9  11   60.64    4.84
  12  14   6  132.44    4.65
  13   7  11 1263.99   13.43
  13  17  -1    2.67    3.19
  14  16   2    2.55    3.21
  15   3  10    2.06    4.04
  16  10   9    5.71    4.59
  16  14   5   15.43    3.26
  17   9   9   26.91    4.61
  17  15   3    0.27    3.16
  18   8   9   16.78    5.40
  18  10   8   48.82    4.81
  18  14   4   31.49    3.46
  19   9   8   23.40    5.26
  20   6   8   -2.68    5.27
  20  16  -1   28.09    3.13
  22  16  -3   24.43    2.63
  23  11   4    1.85    4.07
  24   6   5   -1.11    5.29
  24  12   2    1.59    3.12
  25   7   4    3.74    5.04
  25  11   2    4.42    3.80
  26  12   0   -0.20    3.05
   1   7   9 3103.54   12.75
   1   9   8   58.45    2.63
   1  11   6   34.53    3.00
   2   6  10   12.72    1.96
   3  11   8    6.97    2.46
   4   6  11  286.69    4.56
   8  12   9   89.29    4.08
   8  16   1   34.78    3.29
   9   5  12   14.45    3.52
   9   7  12   34.78    4.13
   9  11  10    3.39    3.07
   9  13   8    5.95    3.44
  10  12   9  109.29    4.57
  10  16   2   19.24    3.11
  11  13   8    3.52    3.69
  11  17  -1    1.94    3.23
  14   2  10  309.87    5.97
  15  11   9    3.47    3.55
  15  13   7    5.51    3.40
  15  15   4   42.99    3.53
  15  17  -1    2.23    2.70
  16   4  10    1.38    3.93
  16  18  -6    6.89    2.76
  19  11   7   35.35    4.33
  19  13   5    6.62    3.18
  19  15   2    5.37    2.71
  19  17  -3   24.13    2.79
  20  10   7   44.28    4.72
  22  12   4    1.02    3.25
  23   7   6    2.41    5.07
  23  13   2    5.83    2.97
  23  15  -1    0.66    2.56
  25  13   0   -0.25    2.66
  26   8   3    4.62    4.45
  26  10   2    3.00    3.88
   0   8   8    6.60    2.13
   0  10   6   25.47    2.23
   2   8  10   25.56    2.64
   3   9  10    5.44    2.31
   4   4  11  537.57    5.69
   4   8  11    4.79    2.29
   4  12   8   42.40    3.60
   4  14   4  225.76    5.15
   5   9  11  407.27    6.30
   5  13   7   22.70    3.51
   5  15   2    3.93    2.71
   6   6  12    3.65    2.62
   6  12   9   45.62    3.90
   7   5  12   -0.76    2.22
   7   7  12  108.07    3.85
   7  11  10  151.41    4.72
   7  13   8   11.76    3.45
   7  15   4   12.35    2.97
   8   8  12    5.73    3.37
   8  16   2  125.60    4.66
   9  15   5   16.03    3.51
  10   8  12  106.14    5.24
  10  10  11   16.42    3.59
  10  14   7   55.34    4.14
  11   7  12  238.95    6.54
  11  15   5   10.86    3.06
  12  16   3   15.81    3.52
  13   3  11   25.34    4.02
  13   9  11   76.62    5.07
  13  11  10   -3.17    4.05
  13  13   8    2.47    3.80
  13  15   5   31.27    3.42
  13  17   0   16.46    3.35
  14   4  11    7.06    4.41
  15   7  11  203.62    7.43
  16  12   8    7.54    3.58
  16  16   2   50.24    3.44
  16  18  -5    5.87    2.76
  18  12   7  129.75    5.25
  18  16   1    7.05    2.65
  18  18  -6    3.92    2.51
  19   7   9    7.43    5.39
  21  11   6   21.93    4.48
  21  13   4    6.54    3.01
  21  15   1   -0.32    2.45
  22   6   7   15.68    5.39
  22  10   6   64.89    5.30
  22  14   2    3.17    3.00
  22  16  -2    7.96    2.55
  24   8   5   18.29    4.43
  24  14   0   -1.19    2.79
   2  10   9   45.37    3.13
   3   5  11   19.21    2.11
   3   7  11    9.07    2.14
   5  15   3  123.61    4.48
   6   8  12    2.69    2.97
   6  10  11  133.99    4.44
   8   2  11    7.52    1.91
   8   4  12    1.90    2.35
   8  14   7   96.16    4.58
   9  17  -1    9.75    3.42
  10   2  11  111.13    3.33
  10  16   3    3.40    3.03
  11  17   0   11.23    2.92
  12  10  11   12.05    3.84
  12  14   7    4.03    3.11
  14  12   9    8.28    3.63
  14  16   3    3.65    2.84
  14  18  -4   39.23    3.28
  15   5  11   -0.51    4.02
  15  15   5    5.76    3.46
  17  15   4   20.63    3.07
  18  14   5   -0.50    2.99
  19  15   3    4.04    3.01
  19  17  -2    0.80    2.40
  20  12   6    1.16    3.49
  20  16   0    5.49    2.49
  21   7   8   14.37    5.47
  24  12   3    4.17    3.53
  25   9   4   27.12    4.65
  27   9   2   -0.22    3.81
  -1  11   3   88.40    3.16
   0  12   3    1.60    2.15
   1   7  10  595.16    6.13
   3  11   9  126.11    4.03
   3  13   6   11.41    2.74
   4  14   5   19.98    3.35
   5   5  12    8.29    2.05
   6   4  12  182.27    3.85
   7   9  12   12.17    2.99
   8  12  10    5.78    2.99
   8  16   3   14.20    3.51
   9   9  12   19.42    3.40
   9  11  11   30.54    4.07
   9  13   9   70.58    4.46
  10  12  10   30.82    3.65
  11  13   9  160.09    5.47
  11  15   6   40.83    3.93
  12   2  11  697.82    7.60
  12   8  12   10.64    4.16
  13   5  12    6.67    4.80
  13  17   1   16.10    3.35
  14  14   7   12.60    3.27
  15   9  11   10.83    5.04
  16   6  11  345.46    8.60
  16  16   3    4.41    3.13
  16  18  -4   18.93    2.68
  17   9  10    4.08    4.33
  17  11   9    1.85    4.37
  17  17   0    1.50    2.84
  18   6  10   -0.15    5.45
  18  10   9    3.07    4.08
  18  16   2   20.36    3.17
  18  18  -5   10.41    2.65
  19   9   9    9.25    5.12
  19  13   6    7.07    3.24
  21   5   8    1.70    5.17
  22  12   5    2.73    3.78
  23   9   6   58.81    4.77
  23  11   5    4.36    3.98
  23  13   3    1.93    3.13
  25  11   3   -1.21    3.67
  25  13   1    2.49    2.86
  26  12   1    1.55    2.77
   0   8   9 1361.34    8.85
   3   9  11   26.45    2.68
   4  10  11  229.14    5.38
   4  12   9   14.18    3.46
   5  13   8    3.82    2.83
   5  15   4   90.91    4.26
   6  12  10  350.80    6.72
   6  14   7   51.54    3.98
   7  13   9   37.61    3.90
   8   6  13    5.02    3.40
   9   3  12  191.56    4.26
   9  15   6  112.66    4.32
   9  17   0   27.50    3.53
  10  14   8   69.82    4.46
  11  11  11    6.18    3.41
  11  17   1   18.80    3.05
  12  16   4   24.11    3.23
  13  13   9   24.22    4.06
  13  15   6    5.49    3.03
  14  10  11    1.41    3.83
  14  16   4    6.14    3.17
  14  18  -3   -0.06    2.94
  15  11  10   25.23    4.05
  16   8  11   52.08    5.16
  16  18  -3   -0.23    2.68
  18  18  -4    1.21    2.46
  19  11   8    3.48    3.92
  19  17  -1    2.70    2.60
  20   6   9   -0.21    5.37
  20  10   8   15.48    4.24
  20  16   1   21.16    2.98
  21  13   5    4.19    3.46
  21  15   2    8.92    2.62
  24  10   5    5.28    4.27
  26  10   3    0.92    3.73
  -1   9   7  217.49    3.78
  -1  11   4   48.22    2.80
   1  13   4    2.19    2.96
   2   8  11  155.00    3.84
   2  10  10  243.46    5.06
   2  14   3  159.41    4.50
   3  13   7  162.19    4.43
   4  14   6  100.66    4.30
   5   9  12    5.32    2.69
   6   6  13   35.05    3.19
   6  10  12   57.06    4.07
   7   5  13  148.33    4.44
   7   7  13    5.32    2.70
   8   8  13   12.95    3.14
   8  16   4   66.28    4.13
   9  17   1    2.69    3.33
  10   8  13   97.36    5.36
  10  10  12    4.19    3.34
  11   3  12   83.53    3.76
  11   7  13  244.61    7.20
  12  14   8   51.24    3.78
  13   9  12   32.64    4.61
  13  11  11    7.18    3.58
  13  17   2   24.51    3.45
  14   8  12   10.28    4.47
  14  12  10    3.49    4.03
  14  18  -2    7.00    2.97
  15   3  11   12.75    4.46
  15  15   6   24.85    3.69
  16   4  11    6.54    4.80
  17   7  11    3.35    5.29
  17  15   5   10.64    2.87
  18   4  10   13.68    5.12
  19  15   4    4.22    3.07
  20   8   9   17.02    4.76
  20  12   7   11.28    4.12
  21  11   7    3.13    4.25
  22  14   3    2.26    2.67
  23   7   7   16.54    5.35
  24   8   6    1.48    4.67
  26   8   4    3.40    4.28
   0  12   5   66.97    3.45
   1   9  10  104.00    3.30
   3   5  12  566.92    6.13
   3  11  10  430.41    6.48
   5   7  13   47.61    3.34
   5  11  11  616.35    8.04
   5  13   9   25.20    3.68
   5  15   5   16.13    3.54
   8  12  11    4.67    3.63
   9   1  11  198.85    3.68
   9   9  13  137.09    5.49
   9  15   7   20.68    3.68
  11  13  10    0.37    3.77
  11  15   7    4.60    3.05
  11  17   2   34.66    3.29
  12   6  13    6.33    4.72
  12  10  12    4.74    3.81
  12  16   5    7.98    3.36
  14  14   8    7.61    3.20
  15   5  12    1.46    5.07
  15  17   2    9.48    3.00
  16  16   4   34.74    3.48
  16  18  -2    6.58    2.74
  17   5  11   10.36    5.39
  17  13   8   -0.94    3.16
  17  17   1    3.69    2.52
  18  16   3    2.76    2.84
  18  18  -3    7.31    2.44
  19   5  10    0.93    5.26
  19   7  10    1.59    4.70
  19  13   7   36.13    4.11
  19  17   0    0.77    2.55
  20  14   5    6.81    3.30
  24  12   4    1.44    3.41
  25   9   5    2.46    4.30
  -1  11   5   17.56    2.29
   0   8  10    8.06    2.33
   1   7  11  890.01    7.45
   1  13   5  387.78    5.67
   2  14   4  313.40    5.61
   3   9  12   33.71    3.34
   4  12  10   16.60    3.10
   4  14   7   15.47    3.43
   5   3  12  405.12    4.91
   5   5  13   44.59    2.67
   6  12  11   27.45    3.85
   6  14   8    6.87    2.99
   6  16   3   34.04    3.36
   7   9  13  107.99    4.34
   7  11  12   30.59    3.46
   7  13  10    5.91    2.95
   8   2  12   12.77    2.50
   9  17   2   11.20    3.53
  10   2  12   -1.48    2.78
  10   4  13   14.87    3.20
  10  14   9    0.40    3.08
  11   9  13    0.86    3.78
  12  18  -1    7.39    3.11
  13   3  12    4.91    3.33
  13  15   7   41.45    3.53
  14  16   5   18.02    3.02
  14  18  -1    3.45    2.88
  16  10  11    2.70    4.16
  17   9  11    1.62    5.10
  17  11  10   21.60    4.79
  18  10  10   22.76    4.41
  20  16   2    0.91    2.56
  21   7   9    5.34    5.34
  21  15   3    1.21    2.83
  22   8   8    2.23    4.99
  22  12   6    2.53    3.64
  23   9   7    3.09    4.54
  23  11   6    6.33    4.01
  23  13   4    1.33    2.75
  -1  11   6    7.48    2.52
   0  10   9   17.86    2.69
   0  12   6  199.16    4.48
   1  11   9   20.85    2.62
   2   6  12    5.47    1.93
   2   8  12  170.14    4.09
   2  10  11  509.04    6.75
   2  12   9   48.40    3.72
   2  14   5    4.55    3.25
   3  15   3    6.82    3.25
   4   6  13   29.24    2.50
   4  10  12 1033.00    9.96
   5  15   6   22.97    3.65
   6   4  13   94.46    3.20
   6  16   4  169.08    5.01
   7  15   7  164.83    4.92
   8  10  13    1.49    3.15
   8  14   9  168.40    5.10
   8  16   5   17.38    3.13
  10  10  13    7.43    4.23
  11  17   3  105.85    4.08
  12  14   9   70.00    4.10
  13   5  13   -0.42    4.68
  13  13  10    4.27    3.38
  14  10  12    5.01    3.98
  15   9  12    3.50    4.26
  15  15   7   12.86    3.50
  16   6  12    4.53    4.66
  16   8  12   36.58    5.83
  16  18  -1    4.32    2.66
  17  15   6    4.00    3.23
  17  17   2    8.66    2.75
  18   6  11   18.83    5.57
  18   8  11    4.33    5.36
  18  12   9   37.21    4.60
  18  14   7   58.39    4.20
  19  11   9    4.92    3.93
  20  10   9   34.77    5.09
  21  13   6   11.96    3.12
  22  14   4    5.33    3.03
   1   9  11   12.16    2.33
   1  13   6   71.94    3.45
   3   7  13  429.31    6.00
   3  11  11  531.32    7.25
   3  15   4    4.24    3.31
   5  11  12   11.50    3.03
   5  13  10    7.93    3.03
   6   2  12    0.24    1.72
   6   6  14   18.62    3.19
   6  10  13  103.97    4.41
   6  14   9  159.37    5.22
   7   3  13  828.16    7.52
   7   7  14    3.81    2.83
   8   6  14  185.41    5.17
   8   8  14    5.21    3.21
   8  12  12  157.52    5.56
   9   3  13  373.09    5.64
   9   5  14   17.35    3.92
   9   7  14   11.13    3.64
   9  13  11   58.02    4.36
   9  15   8   45.51    3.67
   9  17   3   37.00    3.78
  10   8  14   33.08    4.86
  10  12  12    6.86    4.05
  10  16   6    2.13    2.98
  11  15   8    0.52    2.98
  12   2  12    1.95    3.08
  12  10  13    0.35    4.50
  12  16   6   -0.04    2.73
  12  18   0   10.19    3.12
  13  11  12    3.25    3.79
  14   6  13   46.65    5.02
  14  12  11    0.47    3.51
  14  18   0    3.46    2.88
  15  17   3    3.39    2.56
  16  16   5    4.88    2.72
  18  16   4   32.07    3.26
  19  15   5    2.52    2.65
  20   6  10    6.02    5.37
  20   8  10   -0.38    5.20
  20  12   8   26.40    4.14
  20  14   6    2.42    3.21
  21   9   9    9.84    4.97
  21  11   8    3.58    4.19
  24  10   6    6.61    4.16
  26  10   4   -0.20    3.67
  -2  10   6    2.93    2.37
  -1   9   9  340.25    4.80
  -1  11   7  169.70    4.12
   0   6  11   55.69    2.42
   0   8  11 1310.87    9.27
   0  12   7   48.38    3.37
   1   7  12  190.86    3.93
   1  11  10   31.87    3.33
   3   5  13   61.60    2.75
   3  13   9   66.69    3.67
   4  12  11  246.16    5.56
   5   7  14   68.10    3.35
   6   8  14    6.01    2.79
   6  12  12   72.56    4.49
   6  16   5   19.54    3.67
   7   5  14  309.86    5.60
   7   9  14    4.03    3.62
   7  11  13    4.90    3.75
   7  13  11   27.09    3.45
   7  15   8   99.09    4.61
   8  14  10   16.85    3.80
   8  16   6    4.83    3.04
   9   9  14    4.89    3.58
  10  14  10    0.48    3.07
  10  18   0   -1.00    3.20
  11   3  13   18.93    3.12
  11   7  14    3.93    4.12
  11  13  11    4.72    3.16
  11  17   4   50.14    3.52
  12  12  12    1.91    4.06
  14  16   6    4.78    2.85
  15   3  12  102.36    5.21
  15  13  10    2.41    3.28
  16   4  12   24.38    5.13
  16  18   0   -0.22    2.57
  17   7  12    3.76    5.44
  17  13   9   98.98    4.62
  19  13   8    5.68    3.69
  20  16   3    4.40    2.54
  22  10   8    8.77    4.58
  23   7   8    0.73    4.93
  24   8   7   -1.90    4.51
  24  12   5    0.71    3.32
   0  10  10   79.78    3.19
   1   5  12 1461.21    9.01
   1  13   7  438.56    6.24
   2   6  13    5.40    2.39
   2  10  12 1035.81    9.58
   2  12  10   15.64    2.85
   3   9  13  252.03    5.30
   3  11  12  345.04    6.48
   3  15   5   29.67    3.79
   4   6  14   55.88    3.31
   4  10  13  272.19    5.80
   4  16   3    0.80    3.43
   5   3  13  280.81    4.53
   5   5  14  107.46    3.78
   5  15   7   71.73    3.82
   9  17   4  103.55    4.43
  10   4  14   23.91    3.88
  10  16   7   20.58    3.60
  11   5  14   21.20    3.94
  11  11  13   24.30    4.03
  12   8  14  131.17    6.07
  12  14  10    2.86    3.16
  12  16   7    1.53    3.15
  12  18   1    3.32    2.75
  14   4  13   19.80    4.90
  14  18   1    1.37    2.51
  15   5  13   82.03    5.92
  15  11  12   15.32    4.67
  15  15   8   73.83    4.21
  15  17   4    5.97    2.94
  17   9  12   22.64    5.34
  17  11  11   65.82    5.41
  17  15   7    3.59    3.11
  17  17   3   11.09    2.52
  19   7  11    3.15    4.63
  22  12   7   16.71    3.77
  23  13   5    3.38    2.82
  25   9   6   -1.33    4.06
  25  11   5    0.90    3.53
  -2  10   7   39.91    2.82
  -1   9  10   40.65    2.86
   0  12   8  293.94    5.16
   1   9  12   32.58    2.70
   2  14   7  250.11    5.52
   3  13  10    5.84    3.42
   4   8  14   39.14    3.18
   5  11  13  128.11    4.69
   5  13  11   15.28    3.19
   6  16   6   98.90    4.46
   7  17   3    3.25    2.98
   8   2  13  671.27    6.55
   8  10  14  172.24    5.45
   9   1  12    4.11    2.24
   9  13  12   31.39    4.14
   9  15   9   41.82    3.63
  10  18   1    1.33    3.15
  11  15   9    2.50    3.00
  13   3  13   21.03    4.24
  13   7  14   14.15    4.66
  13  11  13    5.92    4.42
  13  17   5    7.02    3.13
  14  10  13    7.49    4.27
  14  16   7   -1.77    3.16
  15   9  13    0.29    4.55
  16  12  11    2.34    3.63
  16  16   6   10.50    2.69
  16  18   1    0.69    2.47
  18  12  10   19.83    4.34
  18  14   8   12.83    3.08
  18  16   5    2.68    2.80
  19   5  11    0.85    5.28
  19  11  10    5.51    3.90
  21   7  10    2.05    5.16
  21  13   7   10.49    3.13
  22   8   9    4.70    4.95
  22  14   5    1.51    2.58
  23   9   8   18.55    4.64
  -2   8   9  666.27    6.09
  -1   7  11 1505.29    9.25
   0  10  11  109.57    3.91
   1  11  11  125.90    4.03
   1  13   8   36.71    3.14
   3   7  14   16.40    2.52
   3  15   6   23.09    3.19
   4  12  12   95.65    4.15
   6   6  15   43.33    3.66
   7   7  15   27.63    3.38
   7  15   9  157.58    4.85
   7  17   4   17.66    3.57
   8   6  15    7.67    3.34
   8  14  11   11.60    3.73
   9   7  15  111.03    5.11
   9  17   5   69.34    4.12
  10   2  13  477.33    5.92
  10   8  15  290.04    7.81
  10  14  11    5.94    3.20
  11  13  12   24.70    3.51
  12   4  14  125.06    5.57
  12  10  14   19.26    4.87
  12  18   2    7.78    2.71
  13   5  14   21.12    4.20
  13   9  14   -1.45    4.24
  13  15   9    7.82    3.02
  14   6  14   84.90    6.19
  14   8  14   78.01    6.36
  14  12  12   -1.32    3.48
  14  18   2   11.73    2.94
  15  13  11   27.98    4.15
  16   6  13   62.46    5.43
  17  13  10    4.12    3.73
  18   8  12   13.45    5.54
  20  12   9   11.08    3.87
  20  14   7    1.92    3.13
  21  11   9   10.57    4.28
  24  10   7   12.90    4.19
  -2  10   8    2.61    2.40
  -1  11   9   12.30    2.83
   0  12   9   40.24    3.38
   2   4  13  163.63    3.74
   2  10  13  854.97    9.02
   2  14   8    1.13    3.40
   3   5  14   37.59    2.58
   3   9  14    9.77    2.93
   3  11  13   30.64    3.78
   4   4  14  256.56    4.66
   4  10  14    6.43    2.97
   4  14  10  109.23    4.71
   5   7  15  345.61    6.03
   6  12  13  122.67    4.73
   6  16   7    5.60    3.52
   7   3  14  155.62    3.85
   7   5  15  100.35    3.99
   7   9  15   11.85    3.44
   7  11  14  745.13    9.67
   9   3  14  457.38    6.31
   9   9  15    8.07    3.82
   9  15  10   44.81    4.13
  10  16   8    8.14    3.01
  10  18   2    0.31    2.76
  11   7  15   82.67    5.40
  11  11  14    3.28    4.33
  11  15  10  309.99    6.57
  12   2  13  124.58    4.39
  12  12  13    3.34    3.56
  12  16   8   22.85    3.54
  12  18   3   25.00    3.30
  15  17   5    3.63    2.52
  16  18   2    0.69    2.52
  17  15   8    8.74    3.22
  17  17   4   -0.05    2.30
  19  13   9   19.76    3.38
  20   6  11    1.50    5.17
  20   8  11    1.02    5.17
  21   9  10   12.26    4.84
  -2   8  10   18.25    2.47
  -1   9  11    8.83    2.22
  -1  13   5  284.66    5.16
   1   5  13  121.74    3.19
   1   9  13  250.75    5.02
   1  11  12  455.41    6.95
   1  13   9   46.26    3.30
   2   6  14  123.71    3.61
   2   8  14  281.86    5.35
   3  13  11   12.82    3.05
   3  15   7    6.74    3.07
   4   6  15  177.07    4.64
   4   8  15   34.47    3.24
   4  12  13    7.32    3.56
   5   5  15   21.87    3.04
   5   9  15  118.24    4.60
   5  13  12   34.78    3.55
   6  14  11   70.10    4.08
   7  15  10   10.47    3.70
   7  17   5   29.08    3.76
   8  10  15    1.83    3.41
   9  17   6   26.49    3.61
  10  18   3   56.05    3.71
  11   3  14   69.59    3.84
  11   5  15    8.43    4.64
  13  17   6    0.90    2.54
  14  16   8    3.82    3.09
  14  18   3    3.33    2.75
  15   7  14    8.36    5.47
  15  11  13    7.64    4.51
  15  15   9    6.16    2.95
  16  10  13    0.95    4.91
  16  14  10   78.52    4.48
  16  16   7    2.93    2.62
  17   7  13   60.36    5.45
  17  11  12    3.70    4.48
  18  10  12   73.98    5.70
  18  14   9   15.32    3.53
  18  16   6    6.16    2.72
  22  10   9   36.82    4.27
  22  12   8    1.70    3.54
  -2  10   9   73.64    2.97
  -1   7  12   94.63    3.19
   0   8  13    6.14    2.62
   0  10  12  306.02    5.39
   2  12  12   61.99    3.64
   2  14   9   96.28    4.45
   3   7  15  209.54    4.77
   4  16   6   32.88    3.94
   5   3  14   12.52    2.16
   7  13  13    6.17    3.24
   8  12  14   25.12    3.64
   8  14  12    6.15    3.75
   9  13  13   24.47    3.64
  10  14  12    1.30    3.68
  10  16   9   16.63    3.53
  13  11  14    3.52    4.46
  13  15  10  208.24    5.32
  14   4  14   20.08    4.76
  14  10  14   40.38    4.92
  14  12  13   12.83    4.22
  15   5  14   25.15    5.42
  15   9  14    2.64    5.24
  15  17   6    7.10    2.86
  16   4  13    4.84    4.23
  16  12  12   61.66    4.48
  17   5  13   49.48    5.73
  17  17   5    1.82    2.58
  18  12  11    1.57    3.98
  19   7  12   -0.11    4.58
  19  11  11   39.02    4.84
  21  13   8    6.79    2.97
  23  11   8    8.50    3.75
  -3   9   8   32.79    2.60
  -2  12   6  101.12    3.81
  -1   9  12    5.56    2.61
  -1  13   6    1.23    2.50
   0   6  13    4.22    1.90
   0  14   6  385.09    6.12
   2  10  14  118.86    4.30
   3   9  15   52.81    3.60
   3  11  14   19.56    3.69
   3  13  12   12.14    3.63
   3  15   8   91.37    4.02
   4  10  15    6.46    3.66
   4  14  11   78.78    4.04
   5  13  13    4.56    3.68
   5  15  10    9.88    3.64
   5  17   4   14.32    3.51
   6   8  16   66.95    3.99
   6  12  14   53.24    3.95
   6  14  12   31.63    4.00
   6  16   8   94.11    4.11
   7   7  16  135.28    5.01
   7   9  16  166.82    5.92
   7  17   6   16.59    3.60
   8   2  14    1.76    2.64
   8   8  16   10.29    3.78
   8  16   9    2.13    3.42
   9   7  16    2.49    3.93
   9  15  11    5.76    3.60
   9  17   7   25.90    3.62
  10   8  16   62.05    5.74
  10  18   4   47.14    3.60
  11  15  11   15.45    3.75
  11  17   7    8.28    2.85
  12  14  12   17.40    3.87
  12  16   9   11.40    2.93
  12  18   4   29.74    2.98
  13   3  14   20.04    4.07
  13   9  15    2.26    5.22
  13  17   7    4.80    3.01
  14  18   4    6.36    2.77
  15  13  12    4.57    3.88
  16   8  14   65.07    6.20
  17  13  11   34.88    3.64
  19   9  12    2.57    4.30
  20  10  11   18.25    4.37
  20  12  10   21.71    4.09
  20  14   8    2.86    2.71
  22   8  10    3.83    4.74
  23   9   9    2.45    4.29
  -2   8  11  641.63    6.36
   1   5  14  333.95    5.05
   1   9  14  161.62    4.45
   1  11  13   54.00    3.47
   2   4  14   40.94    2.42
   2   6  15   63.58    3.46
   2  14  10   27.53    3.74
   3   5  15  129.10    3.70
   4   4  15  215.48    4.56
   4  12  14   50.24    4.23
   4  16   7    7.31    3.56
   5   9  16   17.41    3.78
   5  11  15   32.36    3.67
   6   2  14   41.46    2.68
   7   1  13    4.32    2.04
   7   3  15 1669.63   10.87
   7  15  11  206.41    5.42
   8  18   3    8.94    3.35
   9   3  15  461.71    6.65
  10   2  14    3.34    2.96
  10   6  16   28.14    4.42
  11   7  16    5.42    5.21
  11  11  15   36.20    4.26
  12   4  15    0.19    4.49
  12  12  14    6.30    3.63
  13   5  15   32.79    4.55
  13  13  13    0.16    3.24
  14   8  15    7.11    4.86
  14  16   9   12.85    3.21
  15  15  10   84.63    3.83
  16   6  14   58.63    5.34
  16  16   8    0.82    2.43
  18   6  13    8.93    5.40
  18   8  13   37.28    5.11
  18  16   7    1.82    2.65
  19  13  10    1.77    3.10
  21   7  11    1.57    5.12
  -3   9   9    8.74    2.03
  -3  11   6  156.99    3.93
  -2  12   7  183.53    4.19
  -1   7  13   10.23    2.02
  -1  11  11    6.47    2.54
   0   8  14  617.47    7.12
   0  10  13  375.09    6.04
   0  14   7  202.82    4.77
   1  15   6   42.16    3.89
   2  12  13  180.71    5.05
   3   3  14  284.53    4.32
   3  15   9   73.30    3.89
   4   6  16    4.77    2.57
   4   8  16  112.16    4.24
   5   5  16   22.75    3.20
   6  10  16  120.64    4.97
   6  16   9   11.42    3.11
   7  13  14    2.22    3.19
   7  17   7   -0.04    3.38
   8  10  16  121.89    5.24
   8  14  13   20.32    3.94
   8  18   4   12.06    3.36
   9  13  14   14.15    3.51
  10  10  16   33.42    4.93
  10  14  13  107.94    4.93
  10  16  10    9.10    3.35
  10  18   5   20.18    3.29
  11   9  16    0.70    4.27
  11  17   8   -2.52    3.08
  12  18   5    5.34    2.97
  13  15  11    2.19    2.91
  15  11  14    1.45    4.43
  15  17   7    6.19    2.79
  16  10  14    6.80    4.93
  16  14  11   20.17    3.26
  17  11  13   15.22    4.56
  18  14  10   33.30    3.52
  19  15   8   -0.62    2.40
  20   8  12   -1.63    5.02
  21   9  11   30.54    5.00
  22  10  10   19.85    4.33
  -3  11   7    8.90    2.70
  -2   8  12   39.53    2.48
  -2  10  11   15.44    2.82
  -2  12   8  167.72    4.42
  -1   9  13  251.87    4.85
  -1  13   8    5.04    2.75
   0   4  13  566.03    5.53
   0  14   8   12.42    3.50
   1  15   7   82.71    4.24
   2  10  15  229.35    5.50
   3   7  16    3.07    2.62
   3  11  15   17.79    3.80
   3  13  13    9.31    3.15
   4  10  16   43.12    4.25
   4  16   8   13.03    3.20
   5  15  11  383.77    6.79
   5  17   6   36.32    3.75
   6  14  13   88.11    4.31
   8   4  16  174.76    5.16
   8  16  10   33.00    3.36
  10  12  15    2.53    3.55
  11   3  15    2.59    3.68
  12  14  13   23.50    3.92
  12  16  10   66.91    3.70
  13  11  15   10.77    4.66
  13  17   8    1.17    2.79
  14  10  15   31.24    4.68
  14  12  14   -1.30    4.13
  14  18   5   -0.03    2.39
  15   7  15   45.38    5.40
  15   9  15    7.05    5.35
  16  12  13    1.99    3.65
  17   7  14    1.83    4.68
  18  12  12   24.86    4.26
  19  11  12    1.67    4.15
  21  13   9    8.13    3.34
  -2   6  12 3186.65   12.83
  -1  11  12   62.07    3.42
  -1  13   9   57.51    3.95
   0  10  14  234.00    5.45
   0  12  12    2.79    2.71
   1   9  15    7.79    2.77
   1  11  14  317.51    6.11
   1  13  12   57.31    4.10
   2  12  14   -0.90    3.47
   4   2  14    1.76    2.18
   4  12  15  155.09    5.57
   5   7  17   97.90    4.57
   5  11  16  602.71    9.08
   6   6  17   16.30    3.74
   6   8  17  477.18    7.90
   7   9  17   21.48    4.51
   7  15  12    5.98    3.16
   7  17   8   31.26    3.73
   8   6  17   11.03    4.29
   8   8  17  538.54    9.12
   8  18   5  115.38    4.28
   9   7  17  265.10    7.15
   9  11  16  121.39    5.28
  10   4  16    1.63    4.01
  10  18   6   45.67    3.52
  11  15  12  244.12    5.65
  12  10  16   22.84    5.24
  12  12  15    2.46    4.07
  12  18   6   62.85    3.43
  13   9  16   12.30    5.35
  14   4  15    2.26    4.56
  15  13  13    5.61    3.32
  15  15  11   19.01    3.30
  16  16   9    0.94    2.72
  17  13  12    1.90    3.22
  19   7  13    7.12    5.29
  19   9  13   18.89    5.03
  20  10  12   27.41    4.78
  -3   7  11 3059.32   12.65
  -3  11   8   74.65    3.12
  -2  10  12   25.10    3.11
  -2  12   9   44.45    3.07
  -1   7  14  424.53    5.64
   0   8  15   24.16    2.78
   1   5  15   46.15    2.68
   2   4  15   10.27    2.08
   3   5  16   29.97    2.76
   4   4  16  152.94    4.24
   4   8  17  126.87    4.59
   4  14  13   86.69    4.29
   4  16   9   15.33    3.19
   5   9  17    2.68    3.25
   5  15  12   18.80    3.81
   5  17   7    1.72    3.52
   6  10  17  182.41    6.14
   7   5  17    4.01    3.65
   7  13  15   12.14    3.99
   8  14  14    8.79    3.81
   8  16  11    5.64    3.39
   9   1  14   20.39    2.68
   9  13  15   42.72    4.43
  10  16  11   38.06    3.35
  11  11  16    4.98    3.90
  11  17   9    2.55    3.02
  13   5  16    7.61    5.02
  13  13  14    2.50    3.26
  13  15  12  166.85    5.07
  14  16  10   17.55    2.85
  15   5  15   63.86    5.32
  15  17   8    1.22    2.56
  16   8  15   26.10    5.78
  16  14  12   39.76    3.87
  18   8  14   24.29    5.52
  19  13  11    5.99    3.46
  20  12  11   15.78    3.44
  21  11  11   24.15    4.12
  23   9  10    1.22    4.03
  -3   9  11   13.54    2.27
  -2   6  13   15.97    2.23
  -2  12  10   37.72    3.58
  -1   9  14    4.84    2.45
  -1  11  13   43.69    3.61
  -1  13  10   38.33    3.65
   0   6  15   89.77    3.26
   0  12  13   44.54    3.36
   1   7  16   34.18    3.02
   1   9  16  359.41    6.68
   2  10  16    2.20    2.98
   2  14  12   20.56    3.28
   3   7  17   -0.29    2.66
   3  11  16  108.93    5.02
   3  13  14    8.20    3.18
   4   6  17   66.29    3.59
   5   5  17   14.53    3.32
   5  13  15    9.69    3.85
   6  12  16   18.60    3.56
   6  14  14    4.07    3.13
   7   1  14  290.03    4.27
   7  15  13   72.71    4.45
   7  17   9   23.56    3.62
   8  18   6   41.64    3.60
   9   5  17    3.74    3.69
   9  15  13    2.84    3.48
  10   2  15  171.37    4.56
  10  10  17   44.82    5.30
  10  12  16   29.48    4.45
  11   9  17   16.44    4.70
  11  13  15   99.93    5.15
  12   4  16    3.47    4.57
  12  16  11   28.06    3.09
  13   3  15    0.27    4.02
  13  17   9    3.16    2.76
  14   6  16   20.00    5.67
  14  14  13    2.49    3.10
  15  11  15    6.93    4.56
  16   6  15   17.13    4.75
  18   6  14    6.17    5.23
  18  14  11    3.28    3.07
  -4  10   7    7.02    2.08
  -3   7  12  259.62    4.34
  -1   5  14   79.70    2.97
   0  10  15  962.21    9.71
   0  14  10    2.94    2.93
   1   3  14   43.78    2.27
   1  11  15   26.44    3.29
   1  13  13  127.27    4.53
   2   8  17  150.66    5.06
   2  12  15    2.00    3.09
   4  12  16    2.60    3.86
   4  16  10   64.18    3.82
   5  17   8   62.73    4.09
   6   8  18    7.36    4.15
   6  16  11    6.70    3.08
   7   7  18  407.35    8.20
   7  11  17   -0.31    3.63
   8   4  17    1.92    3.59
   8   8  18   43.87    5.33
   9  11  17   44.07    4.89
  10  18   7    0.44    2.65
  11   5  17   -2.06    4.55
  11  15  13    4.76    2.99
  12  18   7   15.11    2.64
  14  12  15    1.25    3.58
  15   7  16   -0.35    5.53
  16  10  15    8.63    4.27
  16  12  14   13.72    3.57
  17  11  14   15.28    3.94
  18  10  14    0.97    4.74
  18  12  13    1.09    3.87
  20   8  13    0.48    4.83
  21   9  12    1.68    4.44
  22  10  11    1.38    4.03
  -4  10   8   52.03    2.65
  -3   9  12   13.90    2.33
  -3  11  10  423.07    5.89
  -2   8  14  436.65    5.91
  -2  12  11  172.31    4.46
  -1   7  15  370.99    5.51
  -1   9  15    6.85    3.04
  -1  13  11   12.63    3.00
   0  12  14   13.62    3.52
   1   5  16   13.16    2.36
   1  15  10  469.16    7.20
   2   4  16   19.52    2.71
   2  14  13   19.50    3.88
   3   5  17  308.42    5.75
   4   2  15   15.22    2.33
   4  14  14    5.87    3.18
   5   1  14  329.83    4.28
   5   7  18  296.11    6.27
   5   9  18  164.47    5.74
   5  11  17    8.61    3.62
   5  15  13   69.76    4.02
   6   6  18   13.93    3.97
   7   9  18  121.89    5.40
   7  13  16   -0.19    3.76
   8   6  18   77.02    5.27
   8  14  15   41.80    4.13
   8  16  12    0.32    2.86
   8  18   7    3.69    3.15
   9   7  18   45.09    4.92
   9   9  18    0.23    4.89
   9  17  10    1.06    2.82
  10  16  12   20.59    3.04
  11   3  16   30.51    3.99
  11  17  10    0.37    2.62
  11  19   4    0.68    2.61
  12  10  17   41.28    5.50
  12  12  16    2.13    4.21
  13   9  17   21.65    5.68
  13  13  15   18.65    3.94
  14  16  11    0.13    2.49
  15  13  14    1.26    3.27
  15  17   9    8.18    2.66
  16  16  10    3.82    2.40
  17   7  15   32.25    5.05
  17   9  15    5.37    5.06
  17  13  13   21.36    3.44
  17  15  11   13.31    2.91
  -4  10   9    3.02    2.17
  -2   6  14   16.30    2.04
  -1  11  14   56.52    3.56
   0   6  16   60.79    3.04
   0  14  11  432.00    6.77
   1   7  17    4.50    2.68
   1  11  16    5.34    3.58
   1  13  14   25.71    3.40
   2  10  17   70.91    4.10
   2  16   9   10.31    3.64
   4   4  17   29.02    3.22
   4   6  18  176.69    5.24
   4   8  18    7.06    3.11
   4  16  11    9.11    3.67
   5  13  16   35.17    4.33
   5  17   9   33.33    3.81
   6  12  17   70.89    4.95
   6  14  15   11.98    3.35
   6  16  12   81.93    4.36
   6  18   6    2.59    3.31
   7  15  14   -0.10    3.43
   7  17  10    1.39    2.79
   8  10  18    0.03    3.79
   8  12  17    9.62    3.71
   9  15  14   16.03    3.60
  10   4  17    2.01    3.52
  10   8  18   49.21    5.25
  10  14  15    9.67    3.29
  10  18   8   31.98    3.26
  11  11  17    6.53    3.95
  12  16  12   20.11    2.93
  13  17  10    2.71    2.75
  14  14  14   -1.14    3.34
  16  14  13   20.21    3.41
  19   7  14    6.92    5.33
  19   9  14    1.30    4.74
  19  13  12    1.07    3.16
  20  10  13    7.74    4.33
  -4   8  11  128.89    3.30
  -4  10  10    5.99    2.79
  -3   7  13  202.82    3.89
  -2  10  14   43.00    3.12
  -1   5  15   79.47    3.09
  -1  13  12   46.43    3.43
   0  10  16   47.06    3.54
   0  14  12    7.84    3.58
   1   3  15    4.35    2.15
   2  12  16   -1.28    3.23
   3   3  16    2.08    2.08
   3   7  18   63.66    3.80
   3   9  18    0.38    3.18
   3  17   7    1.84    3.44
   4  14  15   49.94    4.28
   5   5  18  113.67    4.66
   6  18   7   11.93    3.32
   7   3  17  245.30    5.20
   7   5  18  100.35    4.50
   7  11  18   33.79    4.59
   8   2  16   57.40    3.40
   8  18   8   16.78    3.27
   9  17  11    2.22    3.08
  10  10  18   34.79    5.37
  10  12  17   12.40    3.70
  11   9  18  126.39    6.79
  11  13  16   48.47    4.04
  11  15  14    7.77    2.91
  11  19   5   35.42    2.93
  14   4  16   25.81    5.08
  14   8  17  147.06    6.61
  15   5  16   69.79    5.87
  16   8  16   51.56    5.31
  21  11  12   -0.92    3.75
  -3  11  12  455.88    6.41
  -2  14   8   47.00    3.83
  -1   7  16    5.75    2.38
  -1  11  15   64.73    3.70
   0   8  17  661.23    8.15
   0  12  15    6.05    3.11
   2   8  18   22.74    3.27
   2  16  10   -1.33    3.54
   3  13  16    7.00    3.32
   3  17   8    4.86    3.49
   5   3  17  400.22    5.94
   5  15  14   -1.15    3.05
   5  17  10    3.55    3.45
   6   8  19  196.03    6.50
   7   7  19   84.97    5.62
   8  14  16  108.07    4.97
   8  16  13   17.24    3.07
   9  11  18    2.42    3.71
  10   2  16   25.56    3.55
  10  16  13    5.28    2.74
  10  18   9   33.89    3.23
  11  17  11   -0.19    2.57
  12   4  17    4.49    4.65
  13  11  17    6.13    4.47
  14   6  17   53.41    6.10
  14  10  17    2.05    4.91
  14  12  16    1.86    3.58
  14  16  12    2.01    2.73
  15  11  16   26.58    4.25
  16   6  16   10.02    5.33
  16  12  15   24.53    3.83
  17  11  15    2.67    4.41
  18   8  15   18.52    4.70
  -4   8  12   15.60    2.20
  -4  10  11    4.77    2.38
  -3   7  14   50.65    2.66
  -3   9  14  135.20    3.91
  -3  13   8    6.06    2.70
  -2   6  15    3.24    1.95
   0   6  17  112.97    3.80
   0  10  17  245.63    6.05
   1   5  17  168.49    4.26
   1  11  17   39.34    3.68
   1  13  15   25.62    3.51
   1  15  12   44.60    4.20
   2   2  15   49.76    2.63
   2   4  17  100.52    3.46
   2   6  18    7.67    2.82
   2  10  18   41.38    3.79
   3   5  18   33.41    3.13
   3  11  18   23.35    4.25
   4   2  16  430.13    5.37
   4   8  19   85.65    4.40
   5   1  15  142.06    3.31
   5   7  19    3.58    3.31
   5   9  19   10.21    3.60
   5  13  17  190.08    6.00
   6   6  19   62.19    4.79
   6  10  19   87.26    5.38
   6  14  16   57.50    3.99
   6  16  13   -1.02    2.83
   6  18   8   12.24    3.29
   7  15  15    2.43    3.44
   8   4  18    2.29    3.71
   8   6  19    9.10    4.72
   8  18   9   28.49    3.33
   9   9  19    0.08    5.04
   9  15  15    1.99    3.30
  10  14  16   49.07    4.17
  11   5  18    6.36    4.89
  11  19   6    1.51    2.45
  12   6  18   16.57    5.55
  12  10  18    5.73    4.90
  12  12  17   13.56    3.88
  12  16  13    2.18    2.88
  13  13  16   -1.06    3.64
  13  15  14    4.82    3.17
  13  17  11   -0.12    2.55
  15   7  17   -2.25    5.58
  15   9  17   29.05    5.68
  15  13  15    2.35    3.27
  17  13  14    2.52    3.34
  18  10  15    2.84    4.51
  18  12  14   22.34    3.59
  21   9  13   -0.95    4.14
  -5   9   9   14.27    2.46
  -4   6  12 2319.42   10.87
  -4  12   8  171.05    4.48
  -3  13   9   15.47    2.91
  -2   8  16  408.93    6.14
  -1   5  16   19.10    2.24
  -1  11  16   22.94    3.66
  -1  15   9   96.74    4.45
   0   4  16   31.53    2.37
   0  14  13   66.72    3.91
   2  12  17   12.52    3.38
   2  14  15    7.18    3.18
   2  16  11    0.79    3.57
   3   7  19  181.81    5.20
   3   9  19    2.93    3.14
   3  15  14   40.10    3.68
   3  17   9   20.78    3.68
   4   4  18   56.76    3.71
   4   6  19    7.31    3.16
   4  10  19  131.76    5.56
   4  12  18   84.76    5.06
   4  14  16   15.34    3.92
   5  15  15   40.95    4.00
   5  17  11   87.87    4.28
   8  10  19    7.03    4.09
   8  12  18   -1.98    3.43
   9  17  12    2.50    2.99
  10   4  18    3.87    4.25
  10   8  19  198.23    7.24
  11   3  17   13.38    3.97
  11  11  18    2.02    3.92
  11  13  17   22.64    4.07
  11  15  15    6.65    3.27
  13   7  18   79.29    5.71
  13   9  18   72.66    5.57
  14  14  15    1.12    3.19
  16  14  14    1.62    3.04
  17   7  16    3.09    5.35
  17   9  16    3.42    4.84
  19  11  14   16.17    3.75
  -5   9  10    1.98    2.39
  -4   8  13  698.31    6.94
  -4  12   9  285.40    5.43
  -3  13  10   45.98    3.38
  -2   4  14  486.15    5.15
  -2  10  16   42.93    3.72
  -2  12  14    6.59    2.98
  -2  14  10   20.21    3.25
  -1   9  17   12.51    2.98
   1  13  16   22.63    3.55
   1  15  13   22.74    3.89
   3   3  17  728.19    7.16
   3  13  17   60.19    4.20
   5   5  19    4.54    3.05
   6  16  14   16.83    3.46
   6  18   9    4.23    3.18
   7  11  19    4.50    3.79
   8  16  14    1.40    2.75
   8  18  10    0.47    2.97
  10  10  19   21.76    4.60
  10  12  18   19.48    3.90
  10  16  14   17.24    2.92
  10  18  10    1.17    2.77
  11   9  19   96.61    6.55
  11  17  12    2.02    2.53
  12  14  16   10.79    3.47
  14   8  18   18.77    5.64
  -4   6  13   91.05    2.82
  -4   8  14  136.92    3.96
  -4  12  10   46.75    3.76
  -3   5  14    3.53    1.75
  -3  13  11   38.75    3.87
  -2  14  11  514.21    7.45
   0   6  18   75.63    3.56
   0  10  18   14.89    3.36
   0  16   9    2.38    3.62
   1   5  18   53.98    3.31
   1  11  18   57.74    4.14
   2   6  19    8.25    2.96
   2  10  19   32.24    3.92
   2  16  12   36.57    3.56
   3  15  15   10.18    3.72
   3  17  10   24.19    3.26
   5   3  18    3.59    2.91
   5   7  20  220.27    6.54
   5  13  18   12.33    4.01
   5  17  12    5.27    3.38
   6   2  17    2.05    2.28
   6   8  20   24.51    4.12
   6  14  17   25.50    3.49
   7   1  16  246.53    4.36
   7   3  18    3.04    2.74
   7   7  20   91.38    5.86
   7   9  20   11.27    4.76
   7  13  18    2.88    3.33
   7  15  16   -0.34    3.27
   8   2  17   23.25    2.76
   8   8  20   -0.85    5.11
   8  14  17    2.64    3.13
   9   5  19    3.38    3.87
   9  11  19    9.54    3.99
   9  13  18    1.38    3.91
   9  15  16    1.79    3.32
   9  19   7   54.23    3.20
  13   5  18   25.02    5.35
  13  11  18    3.72    4.66
  14  12  17    7.95    4.15
  14  16  13    3.55    2.44
  15  11  17    3.09    4.50
  16   8  17    3.59    4.51
  16  12  16    9.98    3.91
  19   9  15   10.20    4.77
  20  10  14    8.04    3.84
  -5   7  11  882.39    6.94
  -5   9  11    4.28    2.16
  -5  11   8   22.69    3.10
  -3   9  16  250.17    5.44
  -2   4  15   22.34    2.00
  -2   8  17    1.08    2.53
  -2  12  15   18.27    3.23
  -1   3  15   32.44    2.32
  -1   5  17  393.93    5.63
  -1   9  18  158.08    5.26
  -1  11  17   45.05    3.70
  -1  13  15   57.44    3.88
  -1  15  11   12.60    3.93
   0   4  17   11.92    2.25
   0  12  17    5.14    3.22
   1   7  19   24.46    3.23
   2   4  18   32.15    2.87
   2  14  16    0.75    3.22
   3   5  19   21.39    3.13
   3   9  20   90.47    5.02
   3  17  11   34.73    3.80
   4   2  17    6.00    2.52
   4   8  20    5.20    3.29
   4  14  17   69.37    4.19
   5  15  16    4.97    3.56
   6   4  19  206.24    5.50
   6   6  20   96.93    5.33
   6  10  20   77.78    4.91
   6  18  10    2.31    3.13
   7  17  13    6.69    3.16
   8   4  19    1.19    3.88
   8  12  19   10.31    4.20
   9   3  18    1.72    3.02
   9   7  20   -1.71    5.10
   9   9  20   60.35    6.00
   9  17  13   -0.60    2.53
  12   4  18    3.36    4.80
  12  10  19   42.53    5.51
  12  12  18    5.80    3.70
  12  16  14    1.84    2.48
  13  13  17    5.51    3.73
  14   6  18   13.97    5.53
  14  10  18   19.71    4.64
  15  13  16    9.13    3.27
  16   6  17   46.12    5.92
  16  10  17    8.18    4.74
  18   8  16    3.24    4.84
  -5   7  12   86.05    2.83
  -5  11   9  196.00    4.50
  -4   6  14  473.79    5.46
  -4   8  15  696.32    7.53
  -4  10  14    2.20    2.54
  -3   5  15    7.66    1.86
  -3   7  16  238.15    4.63
  -3  11  15   54.82    3.60
  -3  13  12   53.89    3.57
  -2  10  17   32.10    3.33
  -2  14  12   17.89    3.37
   0  16  10   60.02    3.81
   1   3  17  129.36    3.69
   1  13  17   19.59    3.55
   2   8  20    2.73    3.75
   2  16  13   89.46    4.55
   3   3  18   57.93    3.48
   3   7  20   23.28    3.41
   3  13  18    8.48    3.53
   4   4  19  674.62    7.85
   4   6  20   15.08    3.46
   4  12  19   67.09    4.33
   4  18   9    6.25    3.35
   5   1  16  204.33    3.69
   6  16  15    3.09    3.29
   7  11  20    8.89    4.37
   8  10  20    2.59    3.97
   8  16  15   -1.31    2.63
   8  18  11   24.32    3.18
   9  19   8    3.57    2.53
  10   8  20    2.63    5.47
  10  12  19    8.44    4.24
  10  16  15    2.32    2.91
  11  11  19    0.26    3.90
  11  13  18    5.26    3.63
  11  15  16   10.23    2.90
  11  17  13    2.55    2.47
  12   6  19   14.49    4.89
  13   7  19  126.89    6.95
  14  14  16    0.52    3.12
  15   7  18    7.97    5.39
  15   9  18    7.04    5.11
  17  13  15   11.41    3.18
  18  10  16   16.72    4.44
  -5  11  10  508.86    6.31
  -4  12  12  274.68    5.47
  -3  13  13    3.94    3.53
  -2   8  18  427.03    6.92
  -2  12  16   10.00    3.20
  -2  14  13  102.47    4.76
  -1  11  18   35.99    4.09
  -1  13  16   -0.68    3.65
   0   2  15  664.98    5.81
   0   6  19   78.18    4.18
   0  10  19   42.87    3.97
   0  12  18   -0.40    3.78
   0  16  11   10.25    3.81
   1   5  19   15.92    2.93
   1  11  19   17.28    3.57
   2   6  20   93.90    4.63
   2  12  19    6.07    4.01
   2  14  17    6.94    3.81
   3  15  16    2.77    3.07
   3  17  12   10.51    3.54
   5  11  20    2.68    3.45
   5  13  19  107.79    5.20
   5  17  13    7.70    3.00
   6  14  18   18.01    3.33
   6  18  11   45.08    3.56
   7  15  17   10.92    3.47
   8  14  18   16.19    3.68
  10   4  19   16.36    4.50
  10   6  20   54.65    5.81
  10  10  20   20.73    5.20
  11   3  18    8.77    4.02
  11   9  20  220.01    7.74
  12  14  17   -1.24    2.91
  17   7  17   -1.25    5.12
  17   9  17    7.24    4.83
  -5   7  13   57.34    2.63
  -5  11  11   63.09    3.34
  -4   6  15   49.70    2.50
  -4  10  15   67.09    3.49
  -4  12  13  423.20    6.83
  -3   7  17  571.15    6.96
  -3   9  17   24.22    2.98
  -3  11  16   41.45    3.50
  -2  10  18    6.91    3.52
  -1   3  16  188.87    3.80
  -1   5  18   20.19    2.56
  -1   7  19   30.24    3.26
  -1   9  19  123.90    4.64
   0   4  18   22.10    2.92
   0  14  16   39.24    4.16
   1  13  18   69.29    4.66
   2   4  19  402.91    6.21
   2  16  14    0.59    3.56
   3   5  20 1160.85   10.91
   4   8  21   36.22    3.94
   4  14  18    6.21    3.26
   4  16  15   18.71    3.14
   4  18  10    2.98    3.26
   5   7  21   12.29    4.55
   5   9  21   27.75    4.13
   5  15  17    9.66    3.11
   6   8  21   79.20    5.21
   6  12  20   28.33    4.42
   7   3  19    1.29    3.45
   7   9  21    1.35    5.02
   7  17  14   -0.92    3.00
   8   2  18   53.52    3.65
   8   8  21   49.98    5.91
   8  18  12    3.28    2.82
   9   5  20   72.97    5.42
   9  11  20    4.18    3.91
   9  13  19    5.63    3.80
   9  15  17    1.35    2.76
   9  17  14   -0.05    2.82
  11   7  20  110.20    6.20
  12  16  15   18.22    2.89
  14   8  19  138.09    6.74
  14  12  18    1.83    3.99
  -6   8  10   31.93    2.66
  -5   9  14  140.18    3.94
  -5  11  12  973.51    8.88
  -3  13  14   89.37    4.13
  -2   6  18  179.14    4.42
  -2  12  17   20.56    3.88
  -1  13  17   27.73    4.14
   0   8  20    8.04    3.30
   0  16  12   10.18    3.67
   1  17  10   34.21    3.82
   2   8  21    6.49    3.88
   3   7  21   20.95    3.59
   3   9  21   94.81    4.73
   3  13  19  214.07    5.95
   4   2  18  444.89    5.83
   4   6  21    4.62    4.02
   4  10  21   22.51    3.87
   5   3  19    1.77    2.55
   6   4  20   51.71    4.23
   6   6  21   49.57    4.98
   6  10  21   39.68    4.40
   6  16  16    1.11    2.79
   7   1  17  719.16    6.86
   8  10  21   17.48    5.13
   8  12  20    3.58    3.70
   8  16  16   19.22    2.83
   9   3  19    7.18    3.83
   9   9  21   29.59    5.77
  11  17  14   -1.17    2.57
  12   8  20    0.48    5.56
  13   5  19   18.29    5.37
  13  11  19    9.74    3.94
  13  13  18    1.80    3.48
  15  13  17    4.22    3.36
  19   9  16    0.58    4.21
  -6   8  11   16.12    2.50
  -6  10   8   16.12    2.80
  -6  10   9   -0.04    2.68
  -5  11  13    4.79    2.79
  -4   6  16   49.40    2.93
  -4  10  16   60.31    3.51
  -4  12  14  153.23    4.63
  -3   7  18   23.62    3.20
  -3   9  18  176.64    4.86
  -3  11  17    7.57    3.09
  -2   8  19  587.44    7.97
  -1  11  19   55.54    4.09
  -1  15  14    4.25    3.80
   0   2  16   11.75    1.86
   0   6  20    9.99    3.68
   0  14  17    6.74    3.80
   1   3  18  136.80    3.67
   1  15  16   -1.52    3.12
   1  17  11   53.45    4.04
   2  14  18    5.61    3.34
   2  16  15   35.79    4.06
   3  15  17   20.38    3.33
   3  17  13   22.19    3.21
   4   4  20  474.27    7.03
   4  16  16    6.07    3.37
   4  18  11   47.92    3.68
   5   1  17  658.82    6.35
   6  18  12    0.63    2.63
   7  11  21   37.37    4.89
   8   4  20    7.30    3.62
  10  12  20   58.09    4.84
  10  16  16   -0.60    2.51
  11  11  20   31.98    4.42
  11  13  19    2.03    3.63
  11  15  17    3.95    2.71
  12   4  19    3.39    4.89
  12   6  20  147.85    6.83
  12  10  20    6.92    5.08
  14   6  19   77.80    6.21
  14  14  17    0.26    3.09
  16  10  18    9.60    4.55
  17  11  17   11.04    4.15
  -6  10  10  289.80    4.80
  -6  10  11    9.47    3.01
  -5   9  15   43.76    3.04
  -4   8  17  225.00    4.87
  -3   5  17   86.98    3.11
  -2   4  17    7.22    2.00
  -2  14  15    1.27    3.17
  -1   3  17    4.04    1.88
  -1   5  19   81.36    3.53
  -1   7  20  218.04    5.44
  -1   9  20  177.82    5.35
   0   4  19  210.19    4.91
   1   7  21   53.66    3.87
   1   9  21   93.89    4.61
   1  13  19  108.94    4.80
   2   6  21   28.51    3.54
   4  14  19    3.73    3.19
   5   5  21    9.62    3.48
   5  13  20    1.64    3.28
   5  15  18    0.72    2.94
   7   5  21   21.76    4.62
   7  15  18    6.71    2.97
   7  17  15   -0.80    2.61
   8  14  19    5.68    3.11
   8  18  13    1.26    2.59
   9  11  21   19.60    4.82
   9  15  18    2.66    3.09
   9  17  15   -1.65    2.69
  10  10  21   16.05    5.10
  11   5  20    6.33    4.37
  12  14  18    1.22    2.86
  13   7  20   68.71    6.16
  13   9  20   79.94    6.05
  15   7  19   83.43    6.08
  15   9  19   23.32    5.15
  -6   8  13   10.69    2.66
  -6  10  12    3.87    2.96
  -5   9  16  213.38    5.14
  -4  10  17   26.32    3.21
  -3   9  19  342.65    6.72
  -3  11  18  126.93    5.11
  -2   6  19  384.38    6.19
  -2  12  18   30.53    3.68
  -1  13  18    1.12    3.30
  -1  15  15    1.16    3.68
   0   8  21   67.95    4.28
   0  16  14   61.59    4.31
   1  15  17   13.78    3.80
   1  17  12    4.20    3.53
   3   1  17   13.37    2.41
   3   9  22   12.98    4.21
   3  13  20   13.88    3.57
   3  15  18   19.79    3.78
   3  17  14   -0.64    2.85
   4  10  22   43.23    4.87
   4  18  12   25.57    3.41
   5   7  22   44.99    4.57
   5   9  22   -1.20    3.81
   6   2  19  211.75    4.77
   6   8  22   11.50    4.31
   6  10  22    4.05    4.68
   6  12  21    8.78    3.66
   6  16  17    1.76    2.78
   6  18  13    5.89    2.88
   7   7  22   28.42    5.50
   7   9  22   56.27    5.74
   7  19  10   18.95    2.82
   8  16  17    0.13    2.59
   9  13  20    0.59    3.11
  10   4  20    2.89    4.55
  10   6  21    3.68    5.34
  10  14  19    9.03    3.36
  11   7  21  111.79    6.77
  17   9  18    6.83    4.68
  -6   8  14    3.71    2.66
  -6  10  13   21.95    3.30
  -5   5  14   75.00    2.63
  -5   7  16  427.42    5.88
  -4  14  12   16.67    3.83
  -3   3  15  663.81    5.86
  -3   5  18  230.30    4.74
  -3   7  19    1.97    2.67
  -3  15  11   -0.50    3.73
  -2   4  18  250.82    4.77
  -2   8  20   19.43    3.28
  -2  10  20   48.92    4.43
  -1  11  20   74.64    4.41
   0   2  17   74.63    2.71
   0   6  21   31.30    3.97
   0  10  21  139.70    5.28
   0  12  20   66.78    4.38
   0  14  18    2.10    3.18
   1   1  16   16.40    1.89
   1   3  19  522.14    6.45
   1  11  21   56.09    4.36
   2   8  22   63.93    4.25
   2  12  21   82.00    5.08
   2  14  19    3.02    3.24
   3   7  22   26.26    3.83
   4   2  19   62.73    3.40
   4   6  22  179.25    6.09
   4  16  17   -3.46    3.30
   5   3  20    1.17    2.73
   6   4  21    3.35    3.79
   6   6  22   42.65    5.21
   7   3  20   38.03    3.45
   8   2  19   12.50    3.48
   8   8  22    4.70    4.67
   8  10  22    3.83    4.94
   8  12  21    0.13    3.53
   9   5  21   14.00    4.36
  10  16  17    9.47    2.78
  12  12  20    2.68    4.04
  13  11  20    1.16    4.35
  14   8  20    0.83    5.15
  14  12  19    3.03    3.67
  -6   6  13  502.19    5.63
  -5   9  17   40.03    3.61
  -5  11  16  732.92    8.82
  -5  13  12   69.19    4.35
  -4  10  18   12.39    3.13
  -3  11  19   31.10    4.08
  -3  13  17   49.18    4.42
  -3  15  12  341.51    6.53
  -2   6  20   74.99    4.08
  -2  12  19   44.13    3.92
  -1   5  20    9.48    2.78
  -1   7  21   37.55    3.61
  -1   9  21   21.22    3.64
  -1  13  19   10.06    4.00
  -1  15  16   66.96    4.46
   1   5  21   84.23    4.19
   1   7  22   39.66    4.35
   1   9  22   20.74    3.73
   1  13  20    3.88    3.47
   1  17  13    6.18    3.00
   2   6  22    2.34    3.92
   2  10  22  375.15    7.52
   3  17  15   20.26    3.56
   4   0  16  156.29    3.31
   4  14  20    0.04    3.03
   4  18  13   15.16    3.23
   5   1  18    8.32    2.68
   5  11  22    8.18    3.73
   5  13  21   17.38    3.96
   5  15  19   12.70    3.53
   6  14  20   20.02    3.33
   7   1  18  364.03    5.38
   7  11  22    6.59    3.88
   7  13  21   36.03    4.17
   7  17  16    2.26    2.51
   8   4  21   69.19    4.99
   8   6  22  142.47    6.66
   9   3  20    1.92    4.03
   9   7  22  102.42    6.57
   9   9  22  228.55    7.38
   9  17  16    0.71    2.61
  11  11  21    8.68    4.61
  11  13  20   -1.18    3.45
  12   8  21  373.46    8.40
  13  13  19   23.13    3.38
  14  10  20    9.82    4.72
  15  11  19    2.43    3.75
  16   8  19   14.52    4.89
  -6  12  11   20.62    3.47
  -5   5  15  217.84    3.86
  -5   7  17  310.27    5.27
  -5  13  13   39.87    4.18
  -4   6  18  449.54    6.14
  -4   8  19    6.18    2.71
  -4  12  17   38.49    3.67
  -4  14  13  186.94    5.09
  -2  16  12    0.67    3.83
   0   4  20  284.09    5.44
   0   8  22   58.96    4.12
   1  15  18    6.30    3.18
   1  17  14    2.60    3.44
   2   4  21 1557.78   12.08
   2  14  20   21.22    3.98
   3   5  22  240.20    6.21
   3  15  19    3.70    3.42
   4   8  23    0.75    4.51
   5   9  23    6.80    4.76
   6  12  22   59.71    4.75
   6  16  18   31.87    3.44
   6  18  14    6.26    2.57
   7   5  22  116.23    5.81
   8  16  18    6.64    2.87
   9  15  19    2.94    3.01
  10   8  22   -0.73    4.82
  10  12  21    1.50    3.58
  12  14  19    9.48    3.11
  16  10  19   23.90    4.40
  -7   9   9    7.87    2.56
  -6   6  14 1643.88    9.82
  -5   5  16    7.36    2.25
  -5   9  18   16.24    2.94
  -5  11  17   20.34    3.78
  -5  13  14   -0.86    3.72
  -4  10  19    1.55    3.03
  -3   5  19   68.97    3.21
  -3  15  14    3.36    3.81
  -2   2  16   33.40    2.37
  -2   4  19    4.94    2.29
  -2  16  13   15.42    3.86
   0  12  21   51.74    4.33
   0  16  16   -2.97    3.59
   1   3  20   35.12    3.34
   1  11  22  141.82    5.50
   2  12  22  115.37    5.46
   3   1  18   91.26    3.28
   3   7  23   18.11    4.46
   3   9  23   27.25    4.05
   3  17  16   26.18    3.58
   4  10  23   23.88    4.09
   4  16  18    4.58    2.88
   5   7  23   13.08    4.17
   6   8  23   13.30    4.54
   6  10  23    4.92    4.76
   7   9  23    2.09    5.11
   8  12  22   51.02    4.80
   9  11  22   15.57    4.15
   9  13  21  100.91    4.48
  10  10  22    4.73    4.32
  10  14  20   16.32    3.37
  11   5  21   19.43    4.52
  12   6  21    0.80    4.59
  13   9  21   12.72    5.15
  15   9  20   -0.08    4.62
  -7   9  13   16.92    3.00
  -6   6  15   33.13    2.35
  -6  10  16   23.71    3.07
  -5   7  18  660.73    7.55
  -4   4  17   31.01    2.56
  -4   8  20   68.82    4.15
  -4  12  18   12.15    3.34
  -4  14  15    1.74    3.80
  -3   9  21    2.89    3.83
  -3  11  20    5.31    3.47
  -2   6  21    3.36    2.84
  -2  14  18   24.71    3.64
  -1   3  19    2.21    2.15
  -1   5  21  288.55    5.84
  -1   7  22   50.47    3.92
  -1  13  20    6.91    3.51
   0   6  22  259.22    6.06
   1   5  22  234.86    6.08
   1  15  19   33.29    4.01
   1  17  15   18.02    3.65
   2  10  23   51.33    4.34
   3  11  23    6.64    4.18
   4   6  23   11.98    4.46
   4  14  21    7.45    3.55
   4  18  14   15.79    2.83
   5   3  21  238.72    5.25
   5  11  23   -0.29    4.23
   5  15  20    6.60    3.24
   5  17  17    0.45    2.96
   6  14  21    3.15    3.34
   6  18  15    7.41    2.81
   7   3  21   21.06    4.04
   7  15  20    3.91    3.13
   7  17  17    4.60    2.76
   8   8  23   32.23    5.07
   9   5  22  277.93    7.49
  10   4  21   32.11    4.91
  10   6  22   62.70    5.32
  11   7  22  101.11    6.63
  13   7  21   92.41    5.63
  -7   7  13  216.27    4.32
  -6   6  16  305.75    5.01
  -6  12  14  108.81    4.27
  -5   5  17   39.86    2.48
  -5   9  19   92.73    4.02
  -5  11  18  221.33    5.53
  -4  10  20   28.41    3.57
  -3  15  15    2.12    3.82
  -2  16  14  125.93    4.94
   0   4  21 1013.10    9.71
   0   8  23   35.89    3.86
   0  14  20    1.94    3.30
   1   7  23   15.36    3.59
   2   0  16  101.81    2.63
   2   6  23  123.66    5.02
   2  14  21   36.53    4.12
   2  16  18   45.96    3.56
   2  18  13   12.52    3.30
   3  13  22    3.03    3.24
   3  15  20   24.41    3.75
   5   1  19  350.52    5.27
   6   4  22   42.81    3.90
   6  16  19    1.75    2.85
   7  11  23   20.31    4.15
   7  13  22   -1.39    3.57
   8   2  20    0.04    3.40
   8  10  23    2.65    4.24
   9   9  23    0.70    5.22
  12  12  21   -0.03    3.79
  -7   7  14    2.00    2.44
  -7  11  10    1.02    3.25
  -6  10  17  393.20    6.59
  -5   7  19    4.20    2.55
  -5  13  16    2.20    3.80
  -4   4  18   77.85    3.19
  -3   5  20  438.64    6.43
  -3  13  19  115.53    4.75
  -2   2  17   47.48    2.34
  -2   4  20    4.48    2.45
  -2  12  21    5.29    3.47
  -2  14  19    0.64    3.86
  -1   1  16  681.78    5.79
  -1  13  21    9.59    4.02
  -1  17  13   55.95    4.20
   0   2  19    3.01    2.46
   1   1  18  103.33    3.23
   2   2  20   16.91    3.04
   3   5  23  187.15    5.90
   3   9  24    6.56    4.38
   3  17  17   38.14    3.65
   4   8  24    9.18    4.88
   4  12  23    2.56    3.46
   4  16  19   14.49    2.91
   4  18  15   13.57    3.04
   5   9  24   48.74    5.51
   6  12  23   23.60    4.26
   8   6  23   16.20    4.60
   8  16  19   -0.81    2.71
   9   3  21   54.11    4.80
   9   7  23   -0.91    4.73
   9  15  20   12.21    3.11
  10   8  23   30.57    5.67
  10  12  22   39.44    4.07
  11  11  22    5.96    3.93
  11  13  21   32.13    3.52
  12   8  22    2.62    4.63
  12  10  22    9.68    4.74
  14   8  21   53.05    5.50
  14  10  21    3.62    4.52
  -7   7  15    6.15    2.56
  -7  11  13    6.99    2.99
  -6   6  17  213.02    4.32
  -6   8  18   17.72    2.84
  -6  10  18   13.67    3.58
  -6  12  16    1.40    3.73
  -5   5  18   25.53    2.44
  -4  10  21    4.08    3.91
  -4  14  17  150.44    5.37
  -3   3  18  197.58    3.93
  -3   9  22    0.11    3.38
  -3  15  16   54.46    3.97
  -2  16  15   66.70    3.97
  -1   3  20   44.93    2.91
  -1   5  22  353.30    6.54
  -1   7  23   90.04    4.56
   0   6  23  295.86    6.55
   1   3  21  846.10    8.51
   1   9  24    2.78    4.06
   1  13  22    8.87    3.43
   1  15  20   41.20    4.05
   1  17  16   38.68    3.40
   2   8  24   50.29    4.35
   2  10  24    1.50    4.01
   2  12  23   12.99    3.62
   2  16  19   -0.07    3.32
   3   1  19  142.69    3.59
   3   7  24    4.17    3.79
   4  10  24    1.70    3.80
   5   7  24    2.57    4.31
   5  17  18    3.98    2.89
   6   8  24    0.68    4.44
   6  10  24   31.78    5.23
   6  18  16    5.35    2.63
   7   5  23   20.83    4.30
   7   9  24   28.92    5.42
   7  17  18    1.39    2.59
   9  11  23    8.33    4.59
   9  13  22    7.33    3.65
  10  10  23   25.64    5.04
  10  14  21   47.50    3.65
  -7   7  16  274.47    5.10
  -7   9  16   80.38    3.61
  -7  11  15   13.94    3.75
  -6   8  19   17.16    3.33
  -5  13  17  190.88    5.39
  -3   5  21   19.62    2.91
  -3   7  22   -0.07    3.05
  -3  13  20   25.97    3.69
  -3  15  17   26.07    4.16
  -2   2  18  292.67    4.63
  -2   4  21   27.68    3.38
  -2   8  23  124.69    5.09
  -2  12  22   32.00    4.55
  -2  16  16    4.37    3.66
  -1  11  23    3.65    3.69
  -1  15  19   14.23    3.45
  -1  17  14    0.73    3.55
   0   4  22 1047.16   10.11
   0  12  23    5.87    4.20
   1   5  23  241.46    5.86
   1   7  24    3.26    3.47
   2   6  24  101.09    5.33
   3  11  24    4.86    3.56
   3  13  23    1.18    3.61
   3  15  21    2.15    3.24
   4   4  23   11.73    3.92
   4  14  22   -0.07    2.94
   5   3  22   -1.45    2.94
   5  11  24   78.91    4.87
   6   2  21    3.13    3.42
   6  14  22   70.06    3.83
   7  15  21   41.26    3.38
   8  12  23   26.25    3.90
  11   5  22   22.09    5.29
  11   9  23    1.85    5.07
  12   6  22   85.12    5.89
  13   9  22    6.52    4.75
  -7   9  17   93.67    3.86
  -6   4  15  180.10    3.68
  -6   6  18   44.94    2.83
  -6  10  19  174.84    5.12
  -5   9  21   24.49    3.92
  -5  11  20   22.66    3.65
  -4   4  19   33.75    2.56
  -4   6  21   33.45    3.23
  -4   8  22    3.39    3.70
  -4  14  18   14.86    4.04
  -3   3  19  447.42    5.75
  -2  14  20   38.05    3.82
  -1  13  22   10.41    3.55
  -1  17  15    1.22    3.52
   0   2  20   11.98    2.77
   1  17  17   51.90    3.85
   2   4  23  598.77    8.32
   2  14  22   17.36    3.34
   2  18  15    9.46    3.15
   4   0  18  309.20    4.51
   4  12  24    8.00    3.98
   4  16  20   21.49    3.03
   4  18  16    1.25    2.56
   5   1  20    2.48    2.77
   6   4  23  233.21    6.39
   6  16  20   47.66    3.15
   7   3  22    3.25    3.38
   7  11  24   54.72    5.09
   7  13  23  109.13    4.77
   8  10  24    8.44    4.30
   8  14  22   54.71    3.81
   9   5  23  120.32    6.38
  10   6  23   46.97    5.22
  11   7  23   12.57    5.42
  13   7  22   19.81    5.37
  15   9  21    0.17    4.21
  -8   8  12    8.07    2.58
  -8   8  13  188.23    4.41
  -7   5  14  631.17    6.16
  -7   7  17    4.30    2.38
  -6   8  20    1.35    3.25
  -5   3  16    4.64    2.10
  -5   7  21   22.26    3.07
  -4  10  22   57.12    4.24
  -4  12  21   12.11    4.21
  -3   9  23  221.20    6.13
  -3  15  18    5.69    3.86
  -2   6  23  187.95    5.52
  -1   3  21  342.10    5.70
  -1   5  23  167.58    5.16
  -1   7  24   43.40    4.13
  -1  15  20   25.29    3.91
   0   6  24  167.81    5.41
   0  14  22   26.24    4.13
   1   3  22  259.29    5.36
   1  13  23   60.98    4.13
   1  15  21   37.89    3.57
   2   2  21  166.79    4.21
   2   8  25   28.06    4.63
   2  16  20   -0.34    3.05
   3   1  20   25.16    2.91
   3   5  24   32.84    3.92
   3   9  25   20.35    4.13
   4   8  25   -0.22    4.13
   4  10  25   10.19    4.60
   5   9  25   61.89    5.75
   6  12  24  105.15    5.19
   8   6  24   20.85    5.41
   9   7  24    1.61    5.32
  10  12  23    4.01    3.80
  -8   8  15   21.05    3.06
  -8  10  11  316.65    5.16
  -8  10  12    8.17    2.67
  -7   5  15  362.27    4.88
  -7   7  18  461.51    6.45
  -6   4  16  320.45    4.55
  -6  10  20   10.91    3.21
  -6  14  13   59.64    3.96
  -6  14  14   21.30    3.99
  -5   5  20  241.44    4.93
  -4   2  16  457.08    4.95
  -4   4  20  179.84    4.28
  -4   6  22  113.91    4.34
  -3   5  22   11.11    2.94
  -3  11  23  101.97    5.38
  -2   2  19  199.07    4.02
  -2   4  22   18.68    3.54
  -2   8  24    4.65    3.65
  -2  10  24  150.54    5.95
  -2  12  23   12.70    4.20
  -1   1  18    1.49    2.17
  -1  11  24   85.49    4.74
  -1  17  16   20.65    3.67
   0   4  23  243.52    5.98
   0  12  24   62.06    4.83
   1   5  24  203.55    5.59
   1   9  25   38.94    4.15
   1  17  18   14.59    3.38
   2   0  18  208.32    3.83
   2  10  25    3.28    3.60
   2  18  16  108.15    3.96
   3   7  25    3.76    3.87
   3  11  25   19.09    4.38
   3  15  22   33.40    3.66
   4  14  23   17.09    3.51
   4  18  17    3.18    2.72
   5   7  25   32.60    4.77
   5  15  22   11.86    3.09
   5  17  19   15.45    2.64
   6   8  25    4.21    4.58
   6  10  25    2.30    4.68
   7   5  24  278.09    7.43
   8   4  23  226.44    6.17
   9  11  24   11.69    4.47
   9  13  23   71.17    4.26
  10   8  24    1.54    5.19
  12   8  23    8.64    4.99
  12  10  23    2.29    4.37
  -8   8  16   63.64    3.63
  -8  10  15   35.18    3.30
  -7   5  16    4.33    1.92
  -7   9  19   50.20    3.59
  -7  13  13    4.41    3.69
  -7  13  14   55.15    4.31
  -6   4  17   32.09    2.28
  -6   6  20   65.82    3.72
  -6  12  19    6.58    3.47
  -6  14  15    2.13    4.00
  -5   3  17  902.07    7.25
  -5   7  22   14.91    3.60
  -5  15  15   43.15    4.48
  -4  10  23   49.17    4.80
  -4  12  22  151.67    5.75
  -3   9  24    0.06    4.29
  -3  13  22   -0.80    4.00
  -3  15  19    4.98    3.76
  -2  16  18   -0.35    3.62
  -1   9  25   52.57    4.81
  -1  13  23   25.48    3.81
   0   8  25   20.83    3.68
   0  10  25    5.27    3.51
   2  14  23   35.46    3.49
   3   3  23  110.44    4.60
   3  13  24    9.29    3.22
   4   2  22    4.72    3.33
   4   4  24   52.57    4.53
   4   6  25   62.81    4.92
   4  16  21    5.70    2.90
   5   3  23   18.30    3.93
   5  11  25    8.10    3.88
   5  13  24    2.21    3.04
   7   7  25  105.28    6.53
   7   9  25   27.67    4.91
   8  12  24  128.86    4.97
  -8   6  13  215.20    3.93
  -8   6  14  129.97    3.63
  -8   8  17    8.11    3.12
  -7   5  17    2.93    2.33
  -7   7  19   -0.85    2.48
  -7  11  19   15.37    3.96
  -6  10  21    5.08    3.20
  -5   5  21   36.19    3.42
  -5  13  20   44.21    4.06
  -5  15  16   18.77    4.02
  -4   2  17  534.28    5.50
  -4   4  21  362.87    6.06
  -4  16  15   29.25    4.13
  -3   5  23  121.19    4.98
  -2   2  20   28.28    2.84
  -2   6  24    5.27    3.35
  -2  14  22    1.13    3.76
  -1   3  22   50.48    3.35
  -1   5  24  376.61    7.39
  -1   7  25    0.58    4.13
  -1  15  21   32.99    3.60
  -1  17  17   43.42    3.80
   0   6  25   85.15    5.12
   0  14  23   54.66    4.34
   1  13  24    7.45    3.34
   1  15  22    4.36    2.98
   2  16  21    8.06    3.10
   4  12  25   14.27    3.97
   6   2  22    4.41    2.87
   6   4  24  134.09    5.86
   6   6  25    5.00    4.32
   7   3  23  194.38    5.90
   7  11  25   15.41    4.41
   7  13  24   -0.03    3.35
   8   8  25    9.13    5.36
   8  10  25    1.73    4.82
  11   9  24    6.22    4.89
  -8   6  15    4.53    2.04
  -8   8  18   26.96    3.51
  -7   7  20  120.41    4.44
  -7  13  16   16.97    4.09
  -6   6  21  201.76    5.19
  -6   8  22    3.49    3.58
  -5   3  18    4.58    1.87
  -5   9  23   10.95    3.66
  -4   6  23    9.66    3.15
  -4  16  16   82.50    4.51
  -3   3  21   12.89    2.53
  -3  11  24    0.26    3.62
  -3  15  20   21.37    3.96
  -2  12  24   18.66    3.78
  -2  16  19   49.71    4.10
  -1  11  25   31.51    3.94
   0   4  24   59.17    4.41
   1   5  25  135.35    5.51
   1   9  26   16.55    4.41
   1  17  19    4.48    3.09
   2   8  26   15.66    4.13
   2  10  26   93.34    5.35
   2  18  17    9.28    3.06
   3   1  21  184.52    4.48
   3   7  26    4.95    4.81
   3   9  26   77.34    5.06
   4   8  26   27.63    4.65
   4  10  26   51.74    5.12
   5   1  21    2.11    2.47
   5   5  25    2.37    4.75
   5   9  26    6.15    4.96
   6  12  25   30.64    4.22
   9   5  24   44.73    5.56
   9   9  25    9.79    5.07
  10   6  24   26.66    5.45
  11   7  24   22.51    5.29
  13   9  23    5.03    4.43
  -8   6  16    8.93    2.18
  -8  10  18   59.99    3.80
  -8  12  14  276.69    5.68
  -8  12  15   78.91    4.70
  -7   5  18  353.15    5.31
  -7   9  21   28.08    3.90
  -7  11  20   37.58    4.32
  -6  10  22   21.90    3.65
  -5  13  21  206.81    5.74
  -5  15  17   21.68    3.53
  -4   2  18  532.33    5.70
  -4  10  24  140.90    5.37
  -4  12  23   16.35    3.66
  -4  14  21   77.31    4.78
  -3  13  23   19.45    3.66
  -1  13  24    3.73    3.40
  -1  15  22    5.19    3.54
  -1  17  18   23.37    3.57
   0   0  18 2306.10   10.76
   0   8  26   10.88    3.73
   0  10  26    9.14    4.18
   0  12  25    4.24    3.40
   0  16  21    0.98    3.33
   1   7  26   13.32    3.81
   2  14  24    6.74    2.90
   3  11  26    0.50    4.03
   3  15  23    4.59    2.74
   4  14  24    9.53    2.90
   5  15  23   39.53    3.05
   6  10  26    6.57    4.79
   6  14  24   31.27    3.49
   8   4  24  245.75    6.82
   8   6  25   17.49    5.58
   9   7  25  114.50    6.40
  -9   9  13    9.22    3.18
  -8   8  19    2.24    2.75
  -8  10  19  254.58    5.85
  -8  12  16   21.24    3.47
  -7   5  19    7.47    2.29
  -7  13  18   38.21    4.46
  -6   8  23    2.27    3.80
  -6  14  18    0.81    3.43
  -5   5  22  584.85    7.65
  -5   9  24    0.60    4.10
  -5  15  18   16.37    4.07
  -4   4  22   60.27    3.42
  -4  16  17   12.49    3.83
  -3   5  24    7.10    3.73
  -2   6  25  107.48    4.86
  -2  16  20    3.48    3.52
  -1   3  23  800.51    8.66
  -1   5  25  112.49    5.27
  -1   9  26    0.21    3.52
   1  11  26   -0.44    3.32
   1  15  23    8.74    2.95
   2   6  26   27.39    4.13
   2  16  22   41.60    3.45
   2  18  18   22.82    2.93
   4   2  23    4.97    3.51
   4  16  22   35.89    2.91
   5   3  24    1.09    3.91
   5  11  26   27.46    4.01
   5  13  25   56.29    3.75
   7   5  25   -0.55    4.98
   9  11  25    1.31    3.88
  12   8  24    1.77    5.36
  -9   7  13   14.93    2.72
  -9   9  11   77.11    3.57
  -9   9  16  168.40    4.60
  -8   6  18   31.81    2.73
  -8  10  20   62.23    4.48
  -8  12  17    0.81    3.21
  -6   4  20   13.75    2.38
  -6  10  23    3.33    3.43
  -6  14  19    0.17    4.01
  -5   3  20  147.46    4.06
  -5  13  22    0.45    3.37
  -4   2  19   24.85    2.24
  -4  10  25   13.78    4.29
  -4  12  24   15.75    4.20
  -4  14  22   52.10    4.40
  -3   1  18    6.16    1.81
  -3   3  22    1.64    2.51
  -3  11  25   -0.45    3.55
  -2   4  24   32.93    3.48
  -2   8  26    7.20    3.65
  -2  12  25   38.72    4.01
  -1  17  19   14.15    3.37
   0  18  17   21.59    3.17
   1  17  20    3.70    2.65
   2   2  23    1.68    2.78
   2  12  26   14.26    3.54
   3   9  27   92.32    5.80
   4   0  20   36.16    2.97
   4  12  26   18.23    4.02
   6   2  23   16.90    3.85
   6   6  26  134.01    6.52
   7   7  26   14.51    5.48
  10   8  25    7.03    4.46
  10  10  25    2.86    4.22
  -9   7  12   87.35    2.99
  -9   7  15    5.21    2.26
  -9   7  16    4.05    2.34
  -9  11  13    7.92    3.58
  -8   6  19    2.04    2.36
  -8  12  18   32.56    3.75
  -7   5  20   11.57    2.49
  -7   7  22   14.08    3.05
  -5   5  23  165.50    4.88
  -5  11  24   27.03    3.99
  -5  15  19   76.62    4.22
  -4   4  23  157.09    4.64
  -4  16  18   29.31    3.45
  -3  13  24    3.43    3.37
  -3  17  17   -1.20    3.51
  -1  13  25   19.37    3.51
  -1  15  23    6.05    3.52
   0   4  25  262.76    5.94
   0   8  27    2.50    4.13
   0  12  26   82.00    4.52
   1   7  27   -1.11    4.39
   1   9  27  121.62    5.27
   2   0  20  175.36    3.98
   2   8  27   42.79    4.67
   2  10  27   -0.96    3.62
   2  14  25   39.98    3.72
   3   1  22    0.10    2.94
   3   5  26   14.05    4.09
   3   7  27   35.65    5.37
   3  15  24    7.15    2.92
   4   8  27   24.24    5.36
   4  10  27   18.44    4.80
   4  14  25    0.97    3.07
   5   1  22   49.56    3.72
   5   5  26  131.49    6.13
   5   9  27   19.84    5.21
   6   4  25  316.22    7.17
   6  12  26   24.92    4.02
   7   3  24   -1.02    4.35
   7  11  26   55.30    4.35
   8   8  26    4.11    4.53
  -9   7  17   18.53    2.65
  -9   9  18    6.91    2.93
  -9  11  17    8.44    3.82
  -8   6  20   17.17    3.21
  -8  10  21    4.22    3.32
  -7   3  15 2276.79   10.73
  -7   3  16   10.91    2.19
  -7   9  23    9.78    3.37
  -7  11  22   14.35    3.67
  -7  13  20   27.46    4.30
  -6   4  21  354.80    5.71
  -6   8  24   15.12    3.51
  -6  12  23   10.31    4.23
  -6  14  20  127.24    4.88
  -5   3  21   96.14    3.76
  -5  15  20   11.12    3.89
  -4   2  20   74.79    2.98
  -4   6  25    2.91    3.55
  -4  16  19   12.05    3.72
  -3   1  19  128.03    3.25
  -3   3  23   78.70    4.09
  -3   5  25   44.44    3.95
  -3   7  26  222.77    6.37
  -3  11  26   30.54    4.54
  -2   6  26   15.82    3.73
  -2  14  24   61.62    4.06
  -2  16  21   22.87    3.25
  -1   1  21  215.16    4.58
  -1   3  24  199.57    5.04
  -1   9  27  114.93    5.08
   0   2  23   61.75    3.37
   0  10  27    1.73    3.41
   1  -1  17   95.90    2.81
   1   1  22   10.01    2.89
   1  11  27   20.94    4.16
   1  15  24   -0.71    3.07
   1  17  21    7.48    2.88
   3  11  27    0.96    4.09
   5   7  27  144.77    6.82
   9   9  26    0.06    4.67
  11   9  25    7.99    4.34
  -9  11  18   21.27    4.01
  -8   4  15    3.68    1.82
  -8   4  16   29.52    2.48
  -8   8  22   52.59    4.18
  -8  12  20   71.34    4.89
  -7   7  23   -2.24    2.89
  -6   2  16 1594.71    8.94
  -5   5  24  126.69    4.97
  -4  10  26   18.79    3.94
  -4  12  25    1.77    3.46
  -4  14  23   -1.60    3.21
  -3  13  25   22.67    4.03
  -3  17  18   51.14    3.87
  -2   4  25  142.92    5.31
  -2   8  27    2.84    3.43
  -2  10  27   29.10    4.44
  -2  12  26  153.34    5.38
  -1   5  26    4.80    3.46
  -1   7  27    4.43    3.66
  -1  17  20    3.35    2.75
   0   6  27    7.06    4.22
   0  18  18   46.69    3.37
   1   3  25   11.90    3.71
   2   6  27    1.24    3.87
   2  16  23   21.47    2.75
   4   2  24    6.46    3.51
   4   6  27   10.14    4.95
   5  11  27   32.45    4.41
   5  13  26    1.09    3.25
   6   8  27   35.13    5.01
   6  10  27   29.34    4.93
   8   6  26   61.37    5.85
   9   7  26   16.69    5.17
  -9   7  19  120.78    4.10
  -9   9  20   20.09    3.35
  -9  11  19   18.58    4.10
  -8   4  17   97.93    3.05
  -8   6  21   34.20    3.15
  -8  10  22    7.18    3.45
  -6   2  17   22.23    2.03
  -6   4  22  103.95    3.83
  -6   8  25    7.71    3.53
  -6  10  25    5.12    4.08
  -6  14  21   42.25    3.89
  -5   9  26   54.58    4.85
  -5  13  24    2.80    3.90
  -4   2  21    7.86    2.29
  -4   4  24    1.48    2.83
  -4  16  20    1.87    3.58
  -3   1  20   95.64    3.37
  -3   9  27    2.41    3.63
  -3  15  23    9.33    3.61
  -2  16  22   34.08    3.66
  -1  13  26   -1.52    3.04
  -1  15  24    9.22    3.38
   0   0  20  913.25    7.47
   0   4  26   14.30    4.00
   0  16  23    2.21    2.91
   1   9  28   26.22    4.68
   2   2  24   50.60    3.40
   2   8  28   75.82    5.61
   2  12  27    1.19    3.17
   4   4  26  172.77    5.51
   4  12  27    3.09    3.54
   7   5  26   73.65    5.56
   7   9  27   11.04    4.85
  -9   5  14  105.72    3.05
  -9   5  15  264.00    4.38
  -9   5  16    5.54    2.03
  -9   7  20    9.96    2.86
  -9   9  21    4.25    3.73
  -8   4  18  118.02    3.39
  -7   7  24    7.39    3.19
  -7  15  17   17.05    4.11
  -6   2  18  902.35    7.29
  -6  12  24  191.82    5.75
  -5   3  22  118.20    3.87
  -4   6  26  275.07    6.63
  -4  14  24    2.70    3.61
  -3   3  24    2.33    2.77
  -3   5  26    5.93    3.43
  -3   7  27   21.42    3.93
  -3  11  27    7.83    4.15
  -3  17  19    2.78    3.37
  -2  14  25   19.94    3.27
  -1   3  25   24.63    3.74
  -1   9  28    3.72    3.97
  -1  17  21    3.71    2.94
   0   2  24  154.09    4.40
   0   8  28   20.29    4.00
   0  10  28   34.97    4.37
   0  18  19    0.76    2.58
   1  -1  18  101.63    2.71
   1   5  27    8.48    3.64
   1   7  28    9.50    4.56
   2  10  28    1.42    3.74
   2  14  26    6.55    3.01
   3   1  23   47.27    3.55
   3   5  27   14.16    4.03
   3   7  28   -0.86    4.93
   3   9  28    3.01    4.15
   4   8  28   45.18    5.51
   6   4  26   80.70    5.33
   6   6  27   14.86    5.24
   7   7  27   80.29    5.94
  10   8  26   -1.46    4.46
 -10   8  13  389.70    5.57
 -10   8  18    6.66    3.42
 -10  10  14  123.91    4.19
 -10  10  17   40.04    4.01
  -9   5  17   60.15    2.86
  -9   5  18 1081.34    9.09
  -9   7  21  310.73    6.01
  -9  13  16    5.67    3.96
  -8   4  19  367.88    5.44
  -8   6  22  396.24    6.58
  -8  12  22   33.67    4.55
  -8  14  17   19.94    4.30
  -7   3  19   13.83    2.15
  -7   5  23  254.00    5.85
  -7   9  25    0.82    4.02
  -7  11  24   28.21    3.90
  -7  15  18   33.35    4.23
  -6   2  19  104.53    3.31
  -6   4  23   70.74    3.61
  -6   6  25    1.46    3.27
  -5   5  25   11.96    3.33
  -5  11  26   27.19    3.96
  -5  15  22   -0.78    3.67
  -4   2  22   17.96    2.97
  -4   4  25    1.39    3.63
  -4   8  27  112.26    5.18
  -4  10  27  235.29    6.46
  -4  12  26    1.33    3.40
  -4  16  21   22.80    3.65
  -3  13  26   14.36    3.90
  -2   4  26    1.86    3.82
  -2   8  28    4.06    4.16
  -2  10  28   34.31    4.40
  -2  12  27   42.64    3.90
  -1   7  28   -0.15    4.15
   1   1  23    1.39    2.49
   1  11  28   14.03    3.49
   1  13  27    3.32    3.41
   1  15  25    2.89    2.60
   1  17  22   49.67    3.00
   3  11  28    8.80    4.12
   3  13  27    2.22    3.12
   4  10  28   -1.31    3.99
   5   5  27   66.67    5.42
   5   9  28    1.84    4.84
   7  11  27    8.41    3.57
   8   8  27   51.20    5.37
   8  10  27    7.88    4.08
 -10   8  12   78.48    3.21
 -10   8  19   23.57    3.60
 -10  10  12  136.17    4.59
 -10  10  18    4.49    3.07
  -9  11  21   17.97    3.63
  -8   6  23    6.08    3.42
  -8   8  24    4.44    3.25
  -8  14  18   53.90    4.07
  -7   3  20   64.56    2.91
  -6  10  26    3.79    3.66
  -6  12  25    8.05    3.53
  -6  16  18    0.84    3.79
  -5   1  18    3.77    1.74
  -5   3  23  218.95    4.97
  -5  13  25    5.19    3.31
  -4   6  27   82.82    5.19
  -3   1  21  203.06    4.16
  -3   9  28   67.54    4.44
  -3  17  20   21.11    3.38
  -2   2  24  103.78    4.31
  -1  11  28   -0.16    3.25
  -1  13  27   29.62    3.74
  -1  15  25    2.82    3.16
   0   6  28    3.84    3.74
   1  -1  19  102.02    3.07
   1   3  26   39.92    4.09
   2   2  25   19.74    3.68
   2   4  27    2.62    4.08
   4   6  28  123.35    6.23
   5   7  28  101.29    6.21
   6   8  28   20.36    5.21
 -10   6  15    4.35    2.18
 -10   6  16   23.42    2.52
 -10   6  17   74.58    3.61
 -10   8  11  369.09    5.33
 -10   8  20   32.53    3.34
  -9   7  22   46.79    3.56
  -9   9  23    1.06    3.89
  -9  11  22   20.36    4.29
  -9  13  18    4.69    3.67
  -8  12  23   14.71    4.19
  -7   5  24  177.21    5.33
  -7  11  25   76.64    4.59
  -7  15  19   72.35    4.21
  -6   2  20  380.63    5.30
  -6   4  24  105.32    4.56
  -6   6  26  163.00    5.87
  -5   1  19  118.66    3.34
  -5   5  26   13.43    3.95
  -5  11  27    4.83    4.12
  -4   2  23  356.06    6.03
  -4   8  28    5.53    4.33
  -4  14  25   37.93    3.65
  -3   3  25    2.75    2.95
  -3   5  27   48.17    4.15
  -3   7  28  165.04    5.71
  -3  11  28   46.28    4.59
  -2   0  20 1053.87    7.99
  -2   6  28    1.38    4.17
  -2  14  26   36.23    3.44
  -1   1  23    0.19    2.90
  -1  17  22   50.40    3.27
   0   2  25    3.70    3.35
   0   8  29   91.27    5.53
   1   9  29   46.51    4.89
   2   0  22   88.26    3.65
   2  12  28   11.59    3.26
   4   2  25    6.65    3.23
   4   4  27   59.79    5.22
   5   3  26   21.25    4.49
   5  11  28    1.02    3.53
   8   6  27    1.63    5.01
 -10   6  13   57.08    2.69
 -10   6  18   12.91    2.68
 -10   6  19   41.67    3.49
 -10  12  16   17.26    4.19
 -10  12  17    0.91    4.11
  -9   7  23   64.38    3.88
  -8   6  24  185.02    5.20
  -8   8  25   50.41    4.12
  -8  10  25    5.98    4.13
  -8  14  20   10.21    4.16
  -7   9  26   32.40    4.01
  -7  13  24   11.42    4.07
  -7  15  20   86.04    4.77
  -6  10  27   33.81    4.55
  -6  12  26    7.34    3.93
  -6  16  19    2.92    3.65
  -5   3  24    4.74    2.86
  -5  13  26   50.06    4.34
  -5  15  23   26.82    3.48
  -4   4  26  150.50    5.09
  -3  13  27   67.63    4.43
  -3  17  21    6.96    3.11
  -2   4  27   19.39    4.11
  -2  12  28   50.17    4.33
  -1  -1  18    4.03    2.06
  -1   5  28    4.56    4.17
  -1   9  29   27.67    3.97
   0  10  29   16.86    3.64
   0  14  27   11.13    3.21
   1   1  24   47.50    3.67
   1   7  29    7.13    4.71
   2   8  29    5.50    4.22
   3   1  24   16.39    3.34
   3   5  28   -0.60    4.52
   3   9  29   35.47    4.55
   4  12  28    0.55    3.09
   7   5  27   10.32    4.77
   7   9  28    7.49    4.47
 -10   6  12    9.43    2.11
 -10   6  20  459.18    6.94
 -10  12  18  141.03    5.02
  -9   5  21  695.53    7.94
  -9  13  20    6.47    3.54
  -8  12  24  120.79    4.98
  -7   5  25   44.30    4.07
  -7  11  26    2.79    3.53
  -6   4  25  192.78    5.55
  -6  16  20    4.82    3.65
  -4   0  18  182.43    3.40
  -4   6  28   22.83    4.56
  -3   9  29   42.01    4.45
  -3  15  25    3.45    2.93
  -2   8  29    5.65    3.55
  -2  10  29   50.70    4.07
  -1   7  29    4.98    3.72
  -1  11  29    2.05    3.64
  -1  15  26    0.65    2.93
   1  -1  20   33.09    2.63
   1  11  29    1.93    3.38
   3  11  29    4.45    3.91
   4  10  29    3.27    4.14
   6   4  27   11.26    4.67
   6   6  28  128.32    6.10
   7   7  28   63.10    5.45
 -11   9  15    7.15    3.41
 -11   9  16  672.03    7.93
 -11   9  18   31.21    3.95
 -10   6  21   71.97    4.05
 -10  10  22    5.32    3.30
  -9   5  22    4.74    2.68
  -9   7  24   29.02    3.57
  -9  11  24    9.06    4.19
  -9  13  21    7.69    3.58
  -8   8  26   30.57    4.48
  -8  10  26    1.61    4.14
  -7   9  27   60.68    4.36
  -7  13  25    5.45    3.90
  -7  15  21   14.71    3.38
  -6   6  27   19.34    3.74
  -5   3  25   13.79    3.50
  -5   5  27   35.91    3.94
  -5   7  28  136.53    5.44
  -5  11  28  111.83    5.34
  -4   2  24   19.63    3.00
  -4  12  28   60.54    4.48
  -4  14  26   12.41    3.19
  -4  16  23   16.91    3.43
  -3   3  26   13.69    3.18
  -3   7  29   11.26    4.25
  -2  14  27    0.12    2.82
  -1  -1  19  327.27    4.51
  -1   1  24  196.64    4.83
  -1  13  28    6.14    2.97
   0   6  29   -0.40    3.69
   2   4  28   -0.36    4.21
   2   6  29    6.44    4.20
   3   3  27    3.45    4.15
   5   5  28    3.35    4.77
   8   8  28   -0.95    4.46
 -11   7  15   52.54    3.42
 -11   7  17   12.90    2.74
 -11   7  18   58.31    3.42
 -11   9  20    7.72    3.84
 -10  10  23   26.82    3.77
  -9   5  23  777.73    9.03
  -9  13  22   24.05    4.30
  -8   4  23  302.36    5.75
  -8  12  25    3.67    3.42
  -8  14  22   32.60    3.79
  -7   3  23  105.96    3.83
  -7  11  27   70.62    4.81
  -6  10  28   -0.64    3.57
  -6  12  27    6.42    3.44
  -6  14  25   26.61    4.00
  -6  16  21    1.76    3.47
  -5   1  21  183.22    3.99
  -5  13  27   73.62    4.57
  -4   4  27   26.88    3.68
  -4   8  29   21.76    3.82
  -3  13  28   50.03    3.99
  -3  17  22    4.62    2.91
  -2   6  29   63.82    4.43
  -2  12  29   20.88    3.80
  -1   9  30   19.74    4.29
   0   2  26    2.05    2.89
   0   8  30   51.88    5.04
   0  12  29   -2.56    2.82
   1   5  29    3.33    4.35
   1   9  30   18.94    4.51
   2  12  29   28.58    3.36
   4   6  29    2.09    4.89
   5   7  29   24.93    5.18
   6   8  29   -1.05    4.69
 -11   7  14  123.83    3.68
 -11   7  19   59.06    3.51
 -11   7  20   77.29    4.21
 -11   9  21  122.47    4.77
 -11  11  15    5.83    3.67
 -11  11  16   13.74    3.40
 -11  11  17   23.48    3.55
 -10   8  24   62.59    4.58
 -10  12  22    4.94    4.17
  -9   3  16  363.23    4.79
  -9   7  25   40.09    3.75
  -9  11  25   30.60    4.48
  -8   2  18  834.89    7.25
  -8  14  23   77.93    4.72
  -7   5  26    3.67    3.13
  -7   9  28    2.11    4.24
  -6   2  23   27.33    3.28
  -6   4  26   20.11    3.38
  -5   9  29  116.28    5.22
  -4   0  20 1234.67    8.61
  -4   2  25  122.70    4.56
  -4   6  29  104.19    5.54
  -4  14  27   20.12    3.62
  -3  15  26   24.90    3.02
  -2   0  22  169.67    3.92
  -2   8  30   12.57    3.67
  -2  10  30   10.73    3.80
  -1   5  29   15.37    3.73
  -1   7  30    3.92    4.17
   0  10  30   29.54    3.79
   1  -1  21   39.77    2.80
   1   1  25    4.32    3.22
   1   7  30   21.20    4.85
   2   8  30   27.70    4.53
   2  10  30   47.23    4.57
   3   1  25   37.90    3.67
   3   5  29   43.97    5.12
   3   9  30    3.11    4.56
   4   4  28    0.14    3.84
 -11   7  13   27.46    2.59
 -11   7  21   41.55    3.52
 -11   9  22   14.71    3.51
 -11  11  20   52.96    4.09
 -10   4  15  190.16    3.76
 -10   4  16   34.92    2.34
 -10   4  17  242.17    4.39
 -10   4  18  116.29    3.47
 -10   6  23  101.95    4.32
  -9   3  19    9.25    2.21
  -9   7  26    2.06    3.93
  -9   9  26  245.85    6.39
  -9  13  23   21.24    3.69
  -8   2  19   51.91    2.55
  -8   4  24   39.89    3.29
  -8  10  27    3.74    3.58
  -8  12  26   11.61    3.51
  -7   1  16   27.20    1.92
  -7   1  17 1458.42    8.68
  -7   3  24    6.46    2.68
  -7   7  28  173.64    6.28
  -7  13  26    8.64    3.35
  -7  15  23   24.28    3.85
  -6   8  29   24.72    4.52
  -6  12  28   43.57    4.34
  -6  14  26    2.50    3.58
  -6  16  22   20.14    3.55
  -5   3  26   72.49    3.92
  -5   5  28    5.84    3.66
  -5   7  29   24.53    4.00
  -5  11  29    0.89    3.80
  -4  12  29   76.96    4.48
  -3   3  27  134.24    4.78
  -3   5  29    5.95    4.09
  -3   7  30    1.84    4.16
  -3   9  30   10.93    3.43
  -3  17  23    9.27    2.87
  -2  14  28   13.74    3.06
  -1  -1  20   25.83    2.21
  -1   1  25   12.56    3.39
  -1  11  30   34.95    3.61
  -1  13  29    9.73    3.05
   0   6  30    0.15    4.37
   1  11  30  101.95    4.44
   3   7  30    3.56    4.80
 -11   7  12  337.58    5.20
 -11   7  22    8.62    3.02
 -11   9  23   35.62    4.40
 -11  11  21    9.67    3.56
 -10   4  19  965.25    8.55
 -10   4  20  550.25    6.99
 -10   8  25  110.24    4.90
 -10  10  25   49.52    4.72
  -9  11  26    5.72    4.12
  -9  13  24   79.32    4.86
  -8   2  20   61.51    2.78
  -8   4  25  176.94    5.29
  -8   6  27    3.80    4.00
  -8  14  24    5.27    3.84
  -7   1  18   64.29    2.48
  -7   5  27  108.22    4.78
  -7  11  28   13.09    3.60
  -6   2  24    7.59    3.16
  -6   4  27    2.50    3.69
  -6  10  29   91.40    4.79
  -5  13  28   87.70    4.53
  -4   4  28   59.23    4.16
  -4   8  30    2.10    3.54
  -4  10  30    0.64    3.22
  -3  -1  18    3.37    1.65
  -2   6  30    2.12    4.17
   0   2  27    7.78    3.68
   1   3  28    5.42    3.36
   2   0  24   28.49    3.37
   2   6  30   18.98    4.87
   3   3  28   29.39    4.37
   4   8  30    0.90    4.22
   4  10  30   32.67    4.41
   6   6  29   10.49    4.68
 -11   5  15   27.51    2.72
 -11   5  16   13.81    2.30
 -11   5  17   10.41    2.39
 -11   5  18   41.57    2.88
 -11   7  23  108.76    4.46
 -11  11  22   21.86    3.82
 -10  14  19   10.38    4.24
  -9   7  27  180.72    6.08
  -9   9  27  130.72    5.23
  -8   2  21  106.21    3.64
  -8   8  28   34.58    4.08
  -8  10  28    1.31    3.41
  -8  12  27   33.64    4.19
  -7   1  19  167.28    3.54
  -7   3  25    4.58    2.75
  -7   9  29    8.24    3.71
  -7  13  27   44.26    4.16
  -7  15  24   12.32    3.61
  -6   6  29   83.96    5.22
  -6  16  23    1.38    3.22
  -5   1  23  129.50    3.86
  -5   7  30   41.65    4.70
  -5   9  30   29.96    3.88
  -4   2  26   83.43    4.32
  -4  14  28    2.43    3.15
  -4  16  25    1.78    2.86
  -3  -1  19  130.18    3.27
  -3  13  29   12.53    3.03
  -3  15  27    0.53    2.58
  -2   4  29   27.68    3.70
  -1  -1  21  197.39    4.02
  -1   9  31    9.78    3.98
   0   0  24   35.92    3.42
   0   8  31    0.92    4.52
   0  12  30   24.40    3.16
   1  -1  22    8.65    2.64
   1   1  26   14.24    3.42
   2   4  29   64.69    4.47
   5   5  29   37.44    4.99
   5   9  30    3.56    4.17
 -12   8  16  478.80    6.74
 -12   8  20   33.67    3.42
 -12   8  21   21.74    3.91
 -12  10  16  132.18    5.06
 -12  10  17   16.94    3.34
 -12  10  18   10.46    3.34
 -12  10  19    2.86    3.28
 -11   5  14   14.56    2.63
 -11   5  20  628.49    7.52
 -11   5  21  875.41    9.13
 -11   7  11    1.89    2.48
 -11   7  24   68.82    4.52
 -11   9  24  282.60    6.54
 -11  13  18    0.88    4.17
 -10   4  22   46.79    3.17
 -10   6  25   74.87    4.18
 -10   8  26   45.11    4.09
 -10  10  26   67.50    4.38
  -9   3  22  181.06    4.45
  -9  11  27   14.67    4.17
  -9  15  20  143.18    5.22
  -8   4  26   48.41    4.10
  -8  14  25    2.51    3.68
  -7   1  20   56.06    2.62
  -7   5  28    8.59    4.04
  -7   7  29    0.86    3.67
  -7  11  29    4.48    3.90
  -6   0  18  469.46    5.10
  -6   2  25   88.55    4.17
  -6   8  30   18.26    4.43
  -6  12  29   15.48    3.73
  -6  14  27  101.91    4.45
  -5   3  27  124.86    4.70
  -5   5  29   36.50    4.06
  -5  11  30   49.55    4.31
  -5  17  22   13.23    3.02
  -4   6  30    9.97    3.77
  -3   3  28   23.48    3.55
  -3   9  31    3.19    3.76
  -2   2  27   16.01    3.18
  -2   8  31    2.32    3.62
  -2  10  31    4.64    3.71
  -1   1  26   19.82    3.49
  -1   7  31   26.09    4.62
   0  -2  18  135.53    2.83
   0  10  31   54.54    4.16
   1   5  30   79.11    4.81
   1   9  31   11.69    3.88
   4   4  29    1.70    4.31
   4   6  30   61.78    5.24
   5   7  30    9.83    4.61
 -12   8  14  497.78    6.74
 -12   8  22   28.47    4.02
 -12  10  15  336.63    5.99
 -12  10  21    5.70    3.41
 -11   5  22  212.74    5.37
 -11   9  25  111.73    4.93
 -11  11  24    8.47    4.27
 -11  13  19  125.13    4.94
 -11  13  20    2.42    4.31
 -10   4  23   31.21    3.54
 -10  12  25    1.51    3.46
 -10  14  21  132.41    5.29
  -9   3  23   27.41    2.84
  -9   5  26    0.66    3.04
  -9   9  28   84.62    4.76
  -9  15  21    0.82    3.84
  -8   2  22   80.17    3.26
  -8   6  28  254.00    6.45
  -8   8  29   34.95    4.22
  -8  10  29    4.09    4.03
  -7   1  21  465.57    5.85
  -7   3  26  121.68    4.45
  -7  15  25   38.07    3.67
  -6   4  28   45.72    3.96
  -6  10  30   -2.41    3.29
  -6  16  24   26.69    3.36
  -5   1  24  176.54    4.42
  -5  13  29   11.33    3.53
  -4   4  29    0.79    3.31
  -4   8  31   15.03    3.54
  -4  10  31   20.66    3.86
  -4  12  30   11.23    3.03
  -3  -1  20   88.45    2.82
  -3   5  30    1.57    3.44
  -3   7  31   21.14    3.88
  -2   0  24  139.93    4.35
  -1  11  31    0.10    3.01
   2  10  31   69.48    4.33
   3   5  30   31.51    4.91
 -12   6  17  109.74    3.75
 -12   6  18   10.26    2.69
 -12   6  19    9.97    2.80
 -12   6  20   60.25    3.48
 -12   8  23    4.90    3.87
 -11   5  23  641.14    8.38
 -11   7  25   12.31    3.43
 -11  11  25   29.45    4.46
 -10   6  26    3.63    3.17
 -10  10  27   16.10    3.61
 -10  14  22    9.11    4.00
  -9   5  27    4.53    3.74
  -9   7  28   12.84    3.74
  -9  11  28   49.21    4.48
  -9  15  22   86.39    4.54
  -8   2  23   22.62    2.66
  -8   4  27    9.95    3.79
  -8  12  28   21.78    3.53
  -7   1  22   20.66    2.81
  -7   7  30   36.74    4.76
  -7  13  28   18.18    3.28
  -6   0  20   61.51    2.85
  -6   6  30   25.57    4.53
  -5   3  28    5.19    3.79
  -5   9  31   -1.12    3.29
  -5  17  23   -0.39    2.63
  -4   2  27    6.76    2.98
  -3   1  26   56.19    3.87
  -3  11  31    1.89    2.98
  -3  13  30   -0.23    2.88
  -2   6  31   -1.74    3.69
  -1  -1  22   59.84    2.84
  -1   3  29    2.57    3.25
   0   4  30   19.65    4.28
   1   3  29   21.58    3.70
   2   2  28    2.85    3.79
   3   7  31   -0.41    4.43
 -12   6  15   32.86    2.73
 -12   6  21   33.90    3.27
 -12   8  13    5.25    2.55
 -11   9  26  169.09    5.60
 -10  12  26    0.69    3.33
  -9   3  24   77.47    3.61
  -8   6  29    1.75    3.54
  -6   2  26   65.56    3.72
  -6  14  28    2.35    2.84
  -5   5  30   26.60    3.99
  -5   7  31   35.86    4.00
  -4   6  31   10.62    3.67
  -4  14  29    1.99    2.60
  -3  -1  21  196.12    3.83
  -2   2  28  182.00    5.05
   2   6  31    4.07    4.04
  10   2 -20   45.47    2.34
  13   5 -13    3.11    1.33
  15   3 -22   22.22    2.21
  15   5 -15   63.40    2.32
  17   5 -16   77.31    2.70
  18   0 -28   -0.57    3.15
  19   1 -27  110.17    3.99
  19   5 -16  288.39    4.63
  19   5  -7   84.19    2.72
  20   4 -21    3.76    2.04
  21   5 -14   97.38    3.20
  21   5 -13  262.18    4.75
  21   5 -12    2.08    2.30
  21   5 -11  140.23    3.53
  21   5 -10    3.30    1.99
  23  -1 -30   51.49    3.66
  24  -2 -31   14.78    3.35
  26   2 -25   -0.82    2.37
  27   3 -20   26.10    3.24
  28   2 -23    1.44    2.37
  28   2  -9   18.09    3.26
  29   1 -25   19.08    2.66
  29   1  -8   25.36    3.55
  30  -2 -29    4.47    2.76
  30   0 -26   45.79    3.06
  31   1 -21   46.64    3.02
  31   1 -20    0.09    2.67
  32  -2 -27   -0.06    2.10
  32   0 -22   96.85    3.74
  32   0 -14   14.99    3.07
  33  -1 -14    0.53    2.83
  34  -2 -22   34.51    2.77
  34  -2 -16   -1.68    2.53
  10   4 -14   41.46    1.73
  13   1 -24   28.79    2.80
  13   5 -12  332.01    3.93
  13   5  -5  170.57    2.71
  14   4 -18  219.26    3.80
  15   5 -14   13.66    1.65
  15   5  -5  100.93    2.43
  16   2 -24  109.66    3.65
  17   5 -15   59.03    2.45
  17   5  -6   12.98    1.73
  18   2 -25   88.33    3.36
  18   4 -20    9.50    2.00
  18   4  -2  518.54    5.24
  19   5  -8   51.63    2.42
  20   4 -20   10.52    2.46
  22   4 -20   15.49    2.42
  22   4  -6   34.85    2.58
  23   3 -23   -0.24    2.21
  23   3  -4  216.73    4.49
  24   4 -18    6.69    2.48
  24   4 -10   21.38    2.86
  25   1 -27   28.65    2.87
  25   3  -7  241.87    5.00
  27  -3 -31    8.77    3.05
  27   1 -26   20.06    3.18
  27   3 -19   48.73    3.17
  27   3 -12    1.42    2.87
  28  -2 -30   36.70    3.01
  28   2 -22    3.13    2.83
  29   1 -24    1.98    2.75
  30   0  -8   30.57    3.61
  31  -3 -29    4.39    2.32
  31  -1 -26   10.13    2.71
  31   1 -19   25.68    2.84
  31   1 -18   11.22    2.90
  31   1 -17   -2.06    2.70
  31   1 -16    2.58    2.45
  31   1 -15    0.46    2.42
  32   0 -20   27.83    3.04
  33  -3 -26    7.18    2.38
  33  -1 -21   48.72    3.13
  33  -1 -15   -0.48    2.81
  34  -2 -21    6.65    2.25
  34  -2 -20    6.06    2.51
  34  -2 -18    0.49    2.39
  11   3 -18   18.35    2.04
  12   4 -16  167.20    3.02
  13   3 -20   14.23    1.90
  13   5 -10  525.63    4.74
  13   5  -9   70.54    2.22
  13   5  -8  266.47    3.50
  13   5  -7   40.22    1.71
  15   5 -13    7.70    1.60
  15   5  -6    1.09    1.37
  16   4 -19    9.47    1.86
  17   1 -26   42.51    3.00
  17   3 -22  143.91    3.82
  17   5  -7  205.71    3.50
  19   5 -13  400.97    5.22
  19   5 -12    2.41    2.16
  19   5 -11   65.67    2.87
  19   5 -10    0.10    1.78
  19   5  -9  129.16    3.18
  20   4  -4  248.56    4.15
  21   3 -23   20.36    2.48
  21   3  -2  250.14    4.47
  22   2 -25   22.57    3.07
  22   4 -19  157.20    4.06
  22   4  -7    2.72    2.49
  24   2 -25    4.20    2.39
  24   4 -17    3.39    2.34
  24   4 -16   34.49    3.17
  24   4 -12   -0.35    2.70
  24   4 -11    6.10    2.35
  25   3 -21    2.63    2.81
  26   0 -28    1.17    2.62
  26   2 -24    9.78    2.56
  27   3 -18   95.57    3.79
  27   3 -17  181.89    4.67
  27   3 -16   46.05    3.56
  27   3 -13   34.62    2.93
  28  -4 -31   -1.11    2.93
  29  -3 -30    2.16    2.90
  29   1  -9   21.99    3.44
  30  -4 -30   -0.37    2.61
  32  -2 -26   -0.28    2.21
  32   0 -18   66.13    3.56
  32   0 -16    0.09    2.42
  33  -1 -20    0.38    2.37
  33  -1 -19   15.73    2.91
  33  -1 -18   -0.81    2.71
  33  -1 -17    0.84    2.74
  33  -1 -16    3.65    2.54
  12   2 -21   21.25    2.45
  14   4 -17   30.97    2.20
  15   5 -10   13.72    1.79
  15   5  -9    8.33    1.72
  15   5  -8    5.64    1.66
  15   5  -7   55.87    2.02
  17   5 -12    5.83    1.71
  17   5 -11   72.34    2.70
  17   5 -10    7.91    1.98
  17   5  -9   14.11    1.78
  17   5  -8   64.67    2.35
  18   4 -19   17.75    2.16
  18   4  -3  420.70    4.94
  20   4 -19  104.56    3.35
  20   4  -5   85.23    3.19
  22   0 -28    8.11    3.13
  22   4 -18   53.87    3.03
  23   3 -22  214.42    4.72
  24   0 -28    1.83    3.05
  24   4 -15   36.85    2.76
  24   4 -14    3.05    2.25
  24   4 -13  154.76    4.10
  25  -3 -31    8.90    3.34
  25   1 -26    0.66    2.85
  25   3  -8    4.73    2.49
  26  -2 -30   32.93    3.52
  26   2 -23    1.31    2.85
  27   1 -25   49.87    3.61
  29  -5 -31    3.99    2.77
  29   1 -23    2.72    2.48
  30   0 -24   58.70    3.57
  31  -3 -28   15.25    2.84
  31  -1 -25    1.41    2.69
  31  -1  -9    4.59    3.37
  32  -2 -10    3.66    3.26
  33  -3 -25    6.20    2.36
  10   2 -19    2.58    1.61
  12   4 -15   37.23    1.80
  16   4 -18  146.82    3.32
  16   4  -2  242.22    3.62
  18   2 -24   27.67    2.71
  19   1 -26   38.34    3.33
  19   3 -22   -0.39    2.11
  21  -1 -29    3.69    3.32
  21   3 -22  171.00    4.19
  23  -1 -29    8.92    3.35
  23   3 -21    0.14    2.72
  23   3  -5  224.43    4.45
  24  -2 -30   -0.46    3.30
  24   2 -24   12.92    2.68
  25  -1 -29   40.36    3.23
  25   3  -9   23.64    3.27
  28   0 -26    9.78    2.78
  28   2 -12    4.99    3.14
  29  -1 -27   61.91    3.45
  29   1 -10   20.94    3.11
  32  -2 -25    0.92    2.23
  13   1 -23    9.87    2.61
  14   2 -22    6.78    2.08
  15   3 -20   95.31    3.16
  16   2 -23  447.01    5.72
  16   4 -17   36.73    2.43
  17   1 -25  119.67    4.01
  17   3 -21    0.99    1.93
  18   4 -18   28.53    2.22
  18   4  -4  753.36    6.43
  19   3  -1   53.37    2.75
  20   2 -24  131.84    3.87
  20   4  -6    2.29    2.31
  21   3  -3   77.50    3.27
  22   2 -24  199.27    4.63
  22   4 -15    6.38    2.58
  22   4  -9   12.53    2.25
  23   1 -26   60.69    3.31
  24   2  -4    2.93    2.98
  25   3 -18    2.42    2.91
  25   3 -10   11.17    3.02
  26  -4 -31    0.51    3.24
  26   2 -22   25.86    2.96
  27  -3 -30   13.40    3.19
  27  -1 -28   10.25    2.77
  27   1 -24   44.39    3.23
  28   2 -18  112.24    4.12
  28   2 -17   14.52    3.34
  28   2 -16  238.79    5.48
  28   2 -15   -0.42    3.05
  28   2 -13   20.42    2.88
  29   1 -21   13.32    2.82
  29   1 -11    1.31    3.22
  30  -2 -27    2.66    2.90
  30   0 -10   -2.46    2.88
  31  -1 -24    1.58    2.42
  31  -1 -10   23.01    3.16
  32  -4 -27    7.33    2.59
  32  -2 -11   22.45    3.44
  33  -3 -24    0.75    2.23
  33  -3 -12    5.98    3.04
  12   4 -14   14.80    1.50
  14   4  -2   40.56    1.93
  15   1 -24   92.45    3.63
  16   0 -26  148.55    4.04
  18   4 -17   34.99    2.37
  19   3 -21   66.34    2.99
  20   4 -17  502.38    6.18
  21   3 -21   22.68    2.51
  22   4 -14    3.89    2.18
  22   4 -13    8.94    2.27
  22   4 -12    8.15    2.26
  22   4 -11   11.33    2.29
  23   3 -20  151.87    4.23
  23   3  -6   81.27    3.35
  24  -4 -31    3.51    3.59
  25   1 -25   -0.29    2.51
  25   3 -17  148.81    4.30
  25   3 -11   16.02    3.10
  26  -2 -29  130.67    4.64
  26   2 -21    0.19    2.98
  27  -5 -31   21.09    3.30
  28  -6 -31   25.16    3.03
  28  -4 -30    2.33    3.13
  28   0  -6   75.36    4.28
  29  -1 -26   24.61    2.98
  29   1 -20   -0.62    2.57
  30  -4 -29   10.03    2.69
  31  -3 -27    5.99    2.53
  31  -1 -11   15.61    3.47
  34  -4 -21    2.03    2.51
  34  -4 -15   12.53    2.87
  11   1 -21   38.06    2.50
  12   2 -20    2.25    1.77
  13   3 -18   77.55    2.70
  14   4 -15    9.46    1.65
  16   4 -16  206.49    3.73
  17   3 -20  145.45    3.76
  18   4 -16   31.82    2.62
  18   4  -5  281.96    4.39
  19  -1 -28    1.08    2.89
  19   1 -25   19.02    3.04
  20   4 -15  153.89    4.00
  20   4  -8   33.28    2.64
  21   3 -20  112.98    3.90
  21   3  -4  222.88    4.44
  22   2 -23    2.09    2.87
  23   3 -19   16.39    3.01
  23   3  -7   15.71    2.97
  25  -3 -30   23.46    3.59
  25   3 -16   18.19    2.82
  25   3 -15  313.62    5.74
  25   3 -14    1.92    2.51
  25   3 -13   70.15    3.43
  25   3 -12    2.02    2.37
  26   0 -26    3.06    2.63
  27  -1 -27  116.63    4.45
  27   1 -23    0.84    2.65
  27   1  -7  136.99    4.68
  28  -2 -28  163.11    4.68
  29  -5 -30    2.53    2.72
  29   1 -19    2.44    2.60
  29   1 -17    3.95    3.13
  29   1 -14    8.06    3.23
  29   1 -13    8.06    2.88
  30   0 -12   -0.42    3.33
  31  -1 -22   -1.77    2.98
  32  -4 -26   -0.44    2.54
  32  -2 -12    7.59    3.32
  33  -3 -22    7.25    2.67
  34  -4 -20    3.29    2.57
  34  -4 -19    5.15    2.58
  34  -4 -18   -0.81    2.56
  14   2 -21  366.86    4.95
  14   4 -14    4.07    1.72
  14   4  -3   11.90    1.45
  15   3 -19   66.76    2.65
  16   4  -4  445.30    4.77
  17  -1 -27  267.59    5.53
  18   4 -15  167.79    3.85
  18   4  -6  194.91    3.83
  19   3 -20   37.62    2.55
  19   3  -2   86.32    3.08
  20  -2 -29   -0.99    3.10
  20   2 -23   24.52    2.65
  20   4 -14   79.70    3.02
  20   4  -9    7.89    2.01
  21  -1 -28   19.70    3.59
  21   1 -25   83.12    3.61
  22  -2 -29    9.48    3.53
  24  -2 -29   24.66    3.63
  24   2  -5  178.33    4.33
  25  -5 -31    2.13    3.47
  25   1 -24    0.35    2.51
  25   1  -4    9.91    3.36
  26   2 -19   15.48    3.34
  26   2  -9    0.49    2.67
  27   1 -22    0.76    3.13
  29  -3 -28    1.87    3.19
  29  -1 -25   19.02    2.93
  29   1 -16   11.51    2.84
  29   1 -15    3.84    2.70
  30  -4 -28    5.55    3.00
  30   0 -20  184.17    4.86
  31  -5 -28    0.00    2.63
  31  -3 -26   11.83    2.68
  31  -1 -21   53.35    3.70
  31  -1 -12    5.59    2.88
  32  -2 -21    7.29    3.01
  32  -2 -13    3.47    3.26
  33  -3 -14    9.82    2.92
  12   4 -12 1690.49    8.29
  16   4 -14   27.10    2.25
  17   1 -24  109.94    3.94
  17   3 -19  224.88    4.37
  18   0 -26   14.33    2.83
  18   4  -7    9.17    2.17
  20   4 -13    9.89    2.10
  20   4 -11    3.73    2.00
  20   4 -10  134.41    3.47
  22   2 -22  274.82    5.51
  24   0 -26    0.06    2.60
  24   2 -21    8.52    2.56
  26  -6 -31   19.55    3.43
  26  -4 -30   10.53    3.45
  27  -3 -29   21.08    3.15
  27   1  -8   34.88    3.34
  28  -2 -27    0.71    3.24
  29  -1  -7   63.88    4.23
  30  -2 -25    4.70    3.01
  30   0 -18   72.50    3.74
  30   0 -16    2.04    3.07
  30   0 -14    3.69    2.83
  31  -1 -20    2.87    2.72
  31  -1 -19   23.47    3.41
  31  -1 -14   -0.18    3.20
  32  -4 -25    5.55    2.72
  32  -2 -20   10.09    3.06
  33  -3 -20    8.84    2.62
  33  -3 -19    5.36    2.94
  33  -3 -18    8.01    2.89
  33  -3 -17    0.00    2.83
  33  -3 -16    5.42    3.09
  11   3 -15  148.73    2.95
  12   2 -19   17.70    2.23
  13   3 -17  515.03    5.21
  14   0 -24    2.90    2.82
  14   4 -13  120.97    2.74
  15   1 -23   38.73    2.72
  15   3 -18  555.30    5.78
  15   3   0   76.34    2.37
  18   2 -22   41.75    2.76
  18   4 -13  184.69    3.76
  18   4  -8   18.48    2.28
  19   3  -3  525.42    5.78
  20   0 -26    8.42    3.15
  20   2 -22  300.74    5.25
  21   3 -18   44.92    3.19
  22   2  -3  100.60    3.74
  23   1 -24   45.41    3.24
  23   3 -16   42.07    2.96
  23   3 -10   -0.45    2.74
  23   3  -9    7.80    2.38
  24   2  -6  201.47    4.61
  25  -1 -27   35.60    3.37
  25   1 -23    2.90    2.70
  26   2 -13   -0.25    3.08
  26   2 -12   59.26    3.79
  26   2 -11    3.74    2.69
  27  -5 -30    9.01    3.43
  27  -1 -26   21.77    3.16
  27   1  -9   47.99    3.88
  28  -6 -30   12.87    3.23
  28  -4 -29   11.99    3.05
  28   0  -8    2.10    3.49
  29  -1 -24    7.23    2.78
  31  -3 -25   13.88    2.72
  31  -1 -18   10.64    2.86
  31  -1 -17    0.62    3.07
  31  -1 -16    4.36    3.14
  31  -1 -15    3.70    2.85
  32  -2 -19    1.48    2.57
  32  -2 -18    2.64    3.07
  32  -2 -16    5.62    3.26
  32  -2 -15   -1.29    2.70
  33  -5 -24    0.72    2.19
  10   2 -17  264.42    3.76
  12   4  -9  898.92    5.95
  14   4 -12  533.34    5.10
  14   4  -5  735.80    5.54
  16   2 -21  231.73    4.32
  16   4  -7    9.93    1.91
  16   4  -6  176.70    3.22
  17   3 -18  199.10    4.12
  18   4 -12   81.54    2.81
  18   4 -11   89.35    2.89
  18   4 -10   20.33    2.11
  19  -1 -27   99.91    4.00
  19   3 -18    6.70    2.42
  21   1 -24  123.31    4.02
  22  -4 -30   12.71    4.19
  22   2 -21   44.27    3.00
  23   3 -15  130.84    3.96
  23   3 -14   26.85    2.84
  23   3 -13   73.15    3.29
  23   3 -12   10.92    2.45
  23   3 -11   25.55    2.68
  24  -4 -30   28.27    3.95
  24  -2 -28    0.69    3.37
  24   2 -20    3.62    2.49
  24   2  -7   31.33    3.37
  25  -3 -29    1.35    3.50
  25   1  -5   10.07    3.35
  26   0 -24    2.49    3.16
  26   2 -15   -0.75    2.62
  26   2 -14    0.64    2.67
  28   0 -22    3.61    2.83
  29  -3 -27   24.62    3.14
  29  -1 -23   -0.38    3.10
  29  -1  -8   25.77    3.92
  30  -4 -27   25.01    3.35
  30  -2 -24    0.48    2.59
  30  -2  -8   68.68    4.38
  31  -5 -27    2.09    2.47
  31  -3 -24    3.77    2.98
  31  -3  -9    0.15    3.56
  32  -6 -26   -0.01    2.50
  32  -4 -24    4.80    2.83
  33  -5 -12    8.12    3.16
  11   1 -20   16.28    1.96
  13   3 -16  108.50    2.71
  14   4 -10  437.62    4.59
  14   4  -9  671.70    5.62
  14   4  -8   34.30    2.00
  14   4  -6  176.24    2.98
  15   3 -17  607.91    6.08
  16   4 -11  110.69    2.80
  16   4 -10   75.00    2.48
  17   1 -23   97.53    3.84
  17   3  -2    7.39    2.10
  18   2 -21  219.50    4.39
  19   3  -4   23.96    2.70
  21  -3 -29   14.80    4.07
  21   3 -17   34.56    2.70
  22  -2 -28    4.33    3.54
  22   2  -4    4.57    2.83
  23  -3 -29    0.70    3.57
  23   1 -23  229.13    5.13
  24   2 -19   -1.42    2.60
  25  -1 -26    2.42    3.31
  26  -2 -27   23.31    3.69
  27  -3 -28   20.58    3.40
  27  -1 -25   50.58    3.57
  27   1 -19   61.66    3.61
  27   1 -18   12.06    3.29
  27   1 -11   -1.25    3.35
  28  -2 -26  208.36    5.35
  30  -6 -28    3.32    2.90
  32  -4 -23    1.97    2.92
  33  -5 -22   -0.15    2.61
  13   1 -21    6.90    2.43
  15   3  -1    4.86    1.73
  17  -1 -26   38.70    3.65
  19   1 -23  331.47    5.74
  19   3 -17   44.70    2.65
  21   1 -23  402.93    6.40
  22   2 -20   48.44    3.13
  24   2  -8    5.76    2.68
  25  -5 -30    1.26    3.08
  25   1  -6   22.28    3.55
  26  -4 -29    9.21    3.22
  27  -7 -30   14.23    3.34
  27   1 -17   12.93    2.91
  27   1 -16    3.02    3.12
  27   1 -13   18.41    3.47
  27   1 -12   28.06    3.18
  28  -4 -28   24.68    3.29
  29  -7 -29   -2.00    2.76
  29  -5 -28    5.77    3.23
  29  -3 -26    0.95    2.79
  29  -1 -22    4.30    2.85
  29  -1  -9   21.23    3.38
  30  -4 -26    8.10    3.16
  30  -2  -9    1.39    3.24
  31  -5 -26    1.40    2.49
  31  -3 -10   -0.37    3.60
  32  -6 -25    8.04    2.71
  33  -5 -21   15.60    2.92
  12   0 -22  137.34    3.65
  14   2 -19  140.57    3.28
  16   0 -24   46.62    3.06
  16   2 -20  163.56    3.70
  18   2 -20   38.73    2.96
  19   3 -16   -0.42    1.97
  19   3  -5  122.65    3.31
  20   2 -20   19.55    2.47
  20   2  -2   17.36    2.68
  21   3 -14  146.70    3.90
  21   3 -13   10.12    2.66
  21   3 -10   62.89    3.24
  21   3  -9   61.19    3.00
  22   2 -19   70.52    3.66
  22   2  -5  174.28    4.48
  23  -5 -30    0.97    3.88
  23  -1 -26   68.41    4.15
  23   1 -22    6.43    2.67
  23   1  -3   53.34    3.60
  24   2 -17   30.98    2.99
  24   2  -9    5.43    2.70
  25  -3 -28   31.93    3.91
  25   1 -20   14.68    3.31
  26  -6 -30   33.34    3.50
  27  -3 -27   22.24    3.70
  27  -1 -24   46.22    3.58
  27  -1  -5   74.63    4.53
  27   1 -15    3.27    2.75
  27   1 -14   48.74    3.49
  28  -6 -29   37.93    3.77
  28  -2 -25    3.91    2.94
  29  -1 -10   17.38    3.95
  30  -2 -10   25.12    4.00
  33  -5 -20    1.80    2.52
  33  -5 -19    6.16    2.99
  17   3 -16  153.83    3.53
  18  -2 -27   22.73    3.75
  19  -1 -26   40.26    3.34
  21  -1 -26  197.01    5.25
  21   1 -22   22.04    3.23
  21   3 -12   74.18    3.09
  21   3 -11    1.81    2.12
  22   0 -24  140.69    4.66
  24  -4 -29    3.24    3.75
  24   2 -15   45.83    3.19
  24   2 -11   13.57    2.72
  25  -1 -25   -1.84    2.85
  25   1  -7   14.80    3.01
  26  -2 -26  116.55    4.84
  26   0 -22   29.99    3.31
  28   0 -18    5.04    2.93
  29  -3 -25   -1.02    3.28
  29  -1 -20   -0.70    2.86
  30  -6 -27    8.01    2.99
  30  -4 -25    8.28    3.21
  30  -2 -11    3.95    3.69
  31  -5 -25    6.17    2.66
  31  -3 -11   21.67    3.40
  32  -6 -24    7.44    2.76
  32  -4 -21    0.85    2.50
  32  -4 -20    4.47    3.09
  33  -5 -18    3.75    2.66
  33  -5 -17    0.94    2.70
  11   1 -19    3.72    1.73
  15   3 -15  247.14    3.94
  15   3  -2    2.57    1.47
  16   2 -19  239.79    4.25
  17   3 -15  156.31    3.52
  17   3  -4   74.53    2.85
  18   0 -24   73.04    3.47
  19  -3 -28   18.94    3.56
  19   1 -22   69.57    3.26
  19   3 -14   55.71    2.77
  20   2 -19    6.15    2.23
  20   2  -3  342.14    5.21
  21  -3 -28   10.21    3.80
  22  -4 -29   11.34    3.95
  22  -2 -27  126.84    4.87
  22   2  -6    9.08    2.50
  23  -3 -28    3.03    3.70
  23   1 -21   66.86    3.60
  23   1  -4  123.60    4.29
  24  -6 -30    3.34    3.91
  25  -7 -30    9.80    3.61
  25   1  -8   40.39    3.77
  26  -8 -30   17.32    3.37
  27  -1 -23    0.88    2.84
  28  -8 -29    8.68    3.07
  28  -4 -27    0.04    3.03
  28  -2 -24   49.57    3.72
  28   0 -16   44.82    3.56
  28   0 -14    1.04    2.84
  29  -5 -27    8.99    3.03
  29  -1 -19    1.27    2.93
  29  -1 -18   40.05    3.87
  29  -1 -12   13.48    3.75
  30  -2 -20   15.59    3.13
  31  -7 -26   -0.38    2.60
  31  -3 -20    2.66    3.26
  31  -3 -12    7.68    3.23
  32  -4 -19   -0.72    3.11
  32  -4 -18    2.07    3.24
  10   0 -20   14.89    2.00
  13   1 -20   71.81    2.72
  14   2 -18  394.13    4.90
  15   3 -14   -0.11    1.85
  16  -2 -26  547.88    7.32
  17  -1 -25  117.25    4.31
  17   3 -14    5.63    2.20
  18   2 -19  232.97    4.44
  18   2  -1    6.49    2.40
  19   3 -13   78.22    3.04
  19   3 -12   60.34    3.05
  19   3  -9   25.21    2.56
  23   1 -20   14.53    3.18
  25  -5 -29   37.27    3.71
  25  -1 -24    1.55    3.37
  25   1 -18   24.18    3.17
  25   1 -17   29.13    3.59
  27  -7 -29   19.89    3.71
  27  -3 -26    3.44    3.55
  27  -1 -22   -0.60    3.36
  27  -1  -6    7.57    3.29
  28  -2  -6  134.27    5.21
  29  -3 -24    1.78    2.93
  29  -1 -17    3.71    2.99
  29  -1 -16   12.25    3.58
  29  -1 -15    0.85    3.47
  29  -1 -14    7.94    3.57
  29  -1 -13    5.56    3.18
  30  -8 -27    1.82    2.92
  30  -4 -24   16.37    3.34
  30  -4  -7    6.57    4.04
  30  -2 -19    3.63    2.94
  31  -5 -24   14.40    2.83
  31  -3 -19   -0.91    2.78
  31  -3 -18    6.22    3.33
  31  -3 -14    2.83    3.44
  32  -6 -23   18.99    2.75
  32  -4 -17   28.62    3.26
  32  -4 -16   13.83    3.10
  13   3 -13  221.90    3.42
  15  -1 -24   90.01    3.92
  15   3  -3   22.80    1.74
  16   2 -18  735.93    7.02
  17   1 -21   30.24    2.97
  19  -1 -25   21.86    3.51
  19   3 -11   27.51    2.29
  19   3 -10   16.02    2.14
  20   2 -18   99.02    3.43
  20   2  -4   25.37    2.89
  21   1 -21  142.54    4.19
  22   2 -16    8.73    2.66
  22   2  -8    8.22    2.82
  23  -5 -29   10.21    4.01
  23   1  -5    9.93    3.21
  24  -2 -26   -0.05    3.01
  24   0 -22   25.89    3.20
  25   1 -16   17.19    3.01
  25   1 -10  111.71    4.17
  26  -6 -29   31.04    3.67
  26  -2 -25   -1.69    2.91
  26   0 -20    6.53    2.96
  26   0  -8   88.64    4.49
  27  -1  -7  138.21    5.18
  28  -4 -26   21.20    3.79
  28  -2 -23    1.95    2.96
  29  -5 -26    1.35    3.36
  29  -3  -7   13.10    4.19
  30  -6 -26    6.72    2.87
  30  -2 -17   14.48    3.27
  30  -2 -15    4.08    3.00
  31  -7 -25    1.89    2.85
  31  -5 -23   25.92    3.40
  31  -5  -9    0.34    3.75
  31  -3 -17    5.39    3.08
  31  -3 -16    5.14    3.07
  31  -3 -15    1.47    2.96
  32  -6 -11   -0.16    3.34
  33  -7 -18    2.78    2.80
  33  -7 -17    0.91    2.90
  33  -7 -16    2.94    2.86
  13  -1 -23   10.29    2.95
  13   3 -12   23.33    1.76
  14   0 -22   19.13    2.44
  14   2 -17   83.35    2.89
  16   2   0  129.38    3.01
  17   3  -7  300.59    4.44
  17   3  -6  176.49    3.43
  18   2 -18  498.05    6.09
  19   1 -21  140.54    3.92
  20   2 -17   41.19    2.75
  22   2 -15  109.35    3.77
  22   2 -14   92.15    3.61
  22   2 -10  261.85    5.24
  22   2  -9   69.14    3.32
  23  -3 -27    8.18    3.72
  23   1 -19   65.26    3.60
  24  -4 -28   46.93    3.90
  25  -1 -23    2.86    3.41
  25   1 -14   20.54    3.14
  25   1 -13  223.90    5.32
  26  -4 -27   -1.45    3.65
  27  -9 -29   18.39    3.45
  27  -3 -25  104.77    4.90
  28  -2 -22    1.36    3.51
  28  -2  -7    3.66    3.96
  29  -7 -27    8.68    3.36
  29  -3 -23    5.14    3.07
  30  -4 -23   10.90    3.06
  30  -4  -8    2.16    3.95
  32  -6 -21   15.67    3.14
  11   1 -18  112.84    2.79
  13   1 -19    9.50    2.27
  15   3  -5   95.91    2.73
  16   2 -17  114.91    3.39
  17   3 -11   82.23    2.72
  17   3 -10    6.20    1.80
  17   3  -9   87.41    2.76
  18   2 -17   88.15    3.38
  18   2  -2    7.74    2.03
  19  -3 -27    5.98    3.87
  20  -4 -28   14.85    4.34
  20  -2 -26    4.96    2.99
  20   2 -16   55.31    3.25
  20   2  -5    2.70    2.24
  21   1 -20   16.96    2.60
  22  -4 -28    3.14    3.97
  22   0 -22  241.16    5.55
  22   2 -13  396.49    6.09
  22   2 -12  300.88    5.39
  22   2 -11   12.23    2.56
  23  -1 -24   45.36    3.52
  23   1 -18   68.44    3.94
  23   1  -6   13.36    3.22
  24  -6 -29    2.98    4.11
  24  -2 -25    3.80    3.47
  25  -5 -28    2.63    3.91
  25  -3 -26    3.50    3.71
  26  -8 -29    5.48    3.51
  26  -2 -24    9.56    3.11
  27  -5 -27   10.04    3.79
  27  -1  -8   40.31    4.29
  28  -8 -28   18.65    3.45
  28  -6 -27   48.88    4.15
  28  -4 -25    2.93    3.58
  28  -2 -21   54.01    4.23
  29  -3 -22    0.41    3.44
  29  -3  -8    5.97    4.07
  30  -8 -26    3.42    2.83
  30  -6 -25    4.40    3.25
  31  -7 -24    0.80    2.86
  31  -5 -22   -0.32    2.82
  31  -5 -10    1.19    3.88
  32  -6 -13    6.70    3.63
  15   3 -11   26.57    1.88
  15   3 -10  128.80    3.02
  15   3  -6   11.56    1.64
  16  -2 -25   62.25    3.96
  16   0 -22  100.56    3.74
  17  -1 -24  103.73    4.16
  17   1 -20    5.26    2.13
  19   1 -20    0.66    2.28
  21  -1 -24  124.46    4.67
  21   1 -19   10.51    2.96
  21   1  -3  130.80    4.15
  22  -6 -29   13.86    4.35
  23   1  -7   20.77    3.34
  24   0 -20   70.92    4.17
  25  -7 -29   93.58    4.79
  25  -1  -4   11.06    3.84
  26  -6 -28   43.77    4.42
  26   0 -16   57.06    3.67
  26   0 -10   10.10    2.98
  27  -7 -28   35.33    4.07
  28  -2  -8  174.78    5.31
  29  -5 -25    5.28    3.09
  30  -4  -9   18.38    3.69
  31  -5 -11   10.87    3.93
  32  -6 -19    1.04    2.84
  32  -6 -18   -0.39    3.22
  32  -6 -14    2.10    3.48
  12   2 -15  102.08    2.57
  13   3  -9   35.34    1.83
  14   2 -16  129.53    3.02
  15   3  -9  218.62    3.52
  15   3  -8    2.41    1.49
  15   3  -7   92.78    2.54
  16   2 -16  362.52    5.05
  16   2  -1   62.00    2.60
  18   0 -22   94.20    3.93
  18   2 -16  503.55    6.11
  18   2  -3   28.09    2.26
  19  -1 -24   69.08    3.59
  20   0 -22  742.70    8.18
  20   2 -14    1.56    2.54
  22  -2 -25   27.72    3.90
  23  -5 -28    1.30    4.03
  23  -1 -23  223.37    5.45
  23   1 -16    5.65    3.09
  24  -4 -27    0.65    3.85
  25  -9 -29    5.03    3.55
  26  -4 -26   32.01    4.17
  26  -2 -23    2.77    3.01
  26  -2  -4    5.77    4.12
  26   0 -14    2.27    2.97
  26   0 -12   15.26    3.13
  27  -1 -18   10.75    3.15
  28  -2  -9   18.04    4.21
  29  -7 -26   19.12    3.46
  29  -3  -9   13.02    4.23
  30  -6 -24   21.06    3.61
  31  -7 -23    0.59    3.02
  31  -5 -20   12.90    3.11
  32  -6 -17    4.88    3.06
  32  -6 -16    1.30    3.06
  32  -6 -15    0.18    3.01
  11  -1 -21   37.92    2.83
  12   0 -20  119.14    3.14
  14  -2 -24    2.03    3.11
  15  -1 -23   42.96    3.03
  15   1 -19   47.27    2.49
  17  -3 -26   -1.13    3.74
  17   1 -19    9.37    2.52
  18  -2 -25   94.56    4.40
  18   2 -15   53.27    2.99
  18   2  -4    4.78    2.32
  19   1 -19    0.99    2.21
  19   1  -1   75.51    3.35
  20  -2 -25  254.57    5.83
  20   2 -13  125.88    3.74
  20   2 -12   87.12    3.59
  20   2  -8    6.96    2.27
  21  -5 -28    6.69    4.14
  21   1 -18    1.81    2.35
  22   0  -2  117.50    4.26
  23  -7 -29   85.10    5.02
  23   1 -15  124.38    4.18
  24  -8 -29    1.85    3.80
  24  -2 -24   12.62    3.23
  24   0  -6   20.77    3.63
  25  -3 -25   80.25    4.33
  27  -9 -28   17.89    3.56
  27  -5 -26    3.89    3.79
  27  -3 -23    5.77    3.68
  27  -1 -17   11.21    3.25
  27  -1 -16    0.86    3.40
  27  -1 -11    3.36    3.70
  28  -6 -26   16.20    3.91
  28  -4 -24    4.69    3.13
  28  -2 -19   63.46    4.14
  29  -5 -24    1.82    2.95
  29  -3 -10    1.95    4.00
  30  -8 -25    9.53    2.81
  30  -6  -7   47.31    4.52
  30  -4 -20    7.96    3.15
  31  -7  -9   32.54    4.10
  31  -5 -18    3.36    3.47
  32  -8 -20    1.90    3.05
  32  -8 -12   -0.95    3.10
  13  -1 -22    8.22    2.36
  14   2 -15  534.22    5.40
  16   2 -15  399.85    5.10
  16   2  -2   13.37    2.10
  18  -4 -27   45.39    4.44
  19  -3 -26    2.47    3.59
  20   2 -11   74.34    3.10
  20   2 -10   60.52    2.92
  21  -3 -26    1.54    3.65
  21  -1 -23  369.79    6.38
  21   1 -17   95.86    4.01
  22  -4 -27   10.84    3.44
  22   0 -20    6.37    3.17
  23  -1 -22    6.52    3.43
  23   1 -14   35.96    3.18
  23   1 -12   79.53    3.77
  23   1 -11  646.39    7.85
  23   1 -10   59.80    3.44
  25  -1 -20    9.69    3.57
  26  -8 -28   56.26    4.36
  26  -2 -22   25.73    3.50
  27  -1 -15    1.51    3.01
  27  -1 -13   19.34    3.35
  28  -4 -23   53.97    4.35
  28  -4  -5    2.28    4.34
  28  -2 -18  106.37    4.65
  28  -2 -17   17.67    3.98
  28  -2 -11    7.99    3.91
  29  -9 -26    4.00    3.11
  29  -5  -6    6.79    4.50
  29  -3 -19   19.37    3.45
  30  -6 -23   -0.90    2.87
  30  -4 -19    2.24    3.02
  31  -7 -22   15.09    2.99
  31  -5 -16   12.46    3.34
  31  -5 -15   -0.88    3.21
  32  -8 -18    3.66    3.09
  32  -8 -13    2.71    3.06
  15   1 -18   31.68    2.56
  17  -1 -23   90.64    3.62
  18   2 -13   21.64    2.62
  19   1 -18    1.62    2.21
  21   1  -5   39.43    3.28
  23  -1  -2   11.69    3.61
  25  -7 -28   44.90    4.07
  25  -3 -24   28.76    4.09
  25  -1  -6   23.06    3.98
  26 -10 -28    4.62    3.39
  26  -4 -25   14.80    3.53
  26  -2 -21    2.20    3.53
  26  -2  -5    6.96    3.55
  27  -5 -25    0.62    3.84
  27  -3 -22    3.33    3.69
  27  -3  -5   67.82    4.95
  28  -6 -25   43.24    4.22
  28  -2 -16  244.52    6.09
  28  -2 -15   -2.39    3.10
  28  -2 -14   40.94    3.79
  28  -2 -13   22.00    3.55
  28  -2 -12    6.76    3.34
  29  -7 -25   18.20    3.17
  29  -5 -23    9.96    3.16
  29  -3 -17   61.14    4.17
  29  -3 -15   24.73    4.08
  29  -3 -14    9.51    3.90
  29  -3 -13   11.42    3.89
  29  -3 -12    1.91    3.40
  30  -8 -24    4.16    2.79
  30  -6 -22    3.45    3.39
  30  -6  -8    0.77    4.13
  30  -4 -17   -0.42    3.15
  30  -4 -16    1.80    3.76
  30  -4 -15   31.09    4.15
  30  -4 -14   16.34    4.04
  31  -7 -10    9.22    3.97
  32  -8 -17   10.79    3.00
  32  -8 -16   -0.01    2.86
  32  -8 -15    4.57    2.96
  12   2 -13   89.30    2.44
  14   0 -20   28.18    2.45
  14   2 -14   13.94    1.74
  16  -2 -24  102.77    3.95
  16   2 -14   21.61    2.00
  17   1 -18    3.04    2.05
  18   2 -12    5.96    2.00
  18   2  -6   52.45    2.56
  20  -6 -28   24.27    4.72
  20   0 -20  345.99    6.07
  21  -1 -22   19.92    3.52
  21   1  -6    8.50    2.99
  22  -6 -28   72.71    4.99
  23  -5 -27    1.70    4.05
  23  -3 -25    0.87    3.16
  23  -1 -21   70.48    4.25
  24   0 -16    2.49    2.88
  25  -1 -19   44.69    3.76
  27  -9 -27   30.27    3.85
  28  -8 -26    0.94    3.49
  28  -4 -22    1.18    3.67
  28  -4  -6   29.41    4.72
  29  -5 -22    3.47    3.56
  29  -5  -7   34.86    4.74
  31  -7 -20   10.10    2.97
  13   1 -17   48.66    2.27
  14   2 -13  168.24    3.38
  15  -1 -22   44.03    2.94
  16   0 -20  409.56    5.79
  16   2 -13   22.95    2.01
  17   1   0   75.44    2.97
  18  -2 -24   24.41    3.16
  18   0 -20  235.85    4.96
  18   2 -11  261.63    4.44
  18   2 -10  177.87    3.80
  18   2  -7  589.51    6.15
  19   1 -17  182.15    4.23
  21   1 -15   18.64    2.66
  22  -4 -26    5.47    3.94
  22   0 -18    8.38    3.13
  22   0  -4    7.35    3.30
  23  -7 -28    4.54    4.42
  24  -8 -28   44.72    4.56
  24   0 -14   15.07    3.04
  24   0 -12  123.25    4.78
  24   0 -10   77.77    3.91
  25  -9 -28    3.38    3.79
  25  -5 -26   13.91    3.75
  25  -1  -7   11.62    3.31
  26  -6 -26    4.00    3.98
  26  -4 -24    6.98    3.47
  26  -2 -20    9.91    3.20
  27  -7 -26   44.50    4.33
  27  -3 -21    6.64    3.25
  27  -3  -6    6.43    4.29
  29  -9 -25    3.47    2.84
  29  -7 -24   15.39    3.18
  30  -8 -23    3.07    2.87
  30  -8  -7    0.08    3.93
  30  -6 -21    6.51    3.10
  31  -9 -21   -0.73    2.66
  31  -7 -19    1.74    2.95
  13  -1 -21    4.83    2.72
  14  -2 -23   32.64    2.95
  15   1 -17   44.04    2.37
  17  -3 -25   10.17    3.16
  17  -1 -22  261.89    5.15
  17   1 -17  460.77    5.80
  18  -4 -26    4.94    3.86
  19  -3 -25   45.04    4.03
  19  -1 -22   81.91    3.65
  19   1 -16   87.89    3.37
  20  -4 -26    7.69    3.84
  21  -5 -27   -1.98    3.49
  21   1 -13  527.46    6.93
  21   1 -12   24.75    3.22
  21   1  -8   33.68    2.81
  22  -2 -23   -0.04    3.02
  23  -1 -20   14.34    3.02
  23  -1  -3   58.25    4.25
  24 -10 -28    7.87    3.85
  24  -6 -27    0.03    3.60
  24  -4 -25   13.74    3.49
  25  -7 -27   88.16    5.20
  25  -3 -23    2.39    3.30
  25  -1 -17   29.95    3.55
  26  -8 -27    0.24    3.41
  27  -5 -24   12.50    3.60
  27  -3 -20   26.18    4.19
  28  -6 -24    7.42    3.43
  28  -4 -21   -0.84    3.15
  28  -4  -7    0.54    4.42
  29  -5 -21    1.95    3.11
  29  -5  -8    1.89    4.41
  30  -8 -22    0.05    3.29
  30  -6 -10   41.55    4.65
  31  -9 -11    1.07    3.68
  31  -7 -18    1.46    3.02
  31  -7 -17    0.87    3.64
  31  -7 -15    3.76    3.74
  31  -7 -14    3.54    3.66
  31  -7 -13   17.72    3.70
  12  -2 -22  254.80    4.61
  13   1 -16  129.58    3.18
  16   2 -11    1.91    1.73
  16   2  -5  621.19    5.78
  19   1  -4  101.84    3.56
  21  -7 -28    3.76    4.02
  21  -1 -21  149.98    4.56
  21   1 -11  846.63    8.43
  21   1 -10    8.93    2.54
  23  -5 -26    1.70    4.05
  24  -2 -21    8.18    3.71
  25  -5 -25   26.07    4.37
  25  -1 -16   15.43    3.16
  25  -1 -15   77.20    4.47
  25  -1  -9    0.93    3.11
  26 -10 -27   50.75    4.17
  26  -4 -23    2.47    3.83
  27 -11 -26   19.18    3.40
  27  -3  -7  177.18    5.64
  28  -8 -25    1.07    3.08
  28  -4 -20    5.86    3.40
  28  -4  -8   11.98    4.43
  29  -9 -24    2.70    3.32
  29  -7 -23   11.48    3.28
  29  -5  -9    8.34    4.40
  30  -8  -8    5.48    4.07
  30  -6 -19   39.66    3.77
  31  -9 -12    6.07    3.84
  12   0 -18   15.16    2.32
  15  -3 -24  128.49    4.69
  15  -1 -21   10.83    2.89
  16  -2 -23  428.06    6.28
  16   2 -10  324.73    4.45
  16   2  -9    0.99    1.68
  17   1 -16  252.91    4.50
  17   1  -1   65.57    2.62
  18  -2 -23  211.06    5.29
  19  -1 -21  139.30    4.50
  20  -2 -23   22.01    3.13
  20   0 -18  143.85    4.16
  22  -8 -28   17.75    4.61
  22  -6 -27   30.97    4.74
  22  -2 -22  261.09    6.21
  22   0  -6  178.92    4.90
  23  -9 -28   36.94    4.53
  23  -1 -19   70.29    3.88
  23  -1  -4  124.07    4.90
  25 -11 -27   18.13    3.83
  25  -3 -22  138.83    5.07
  25  -1 -14   19.19    3.35
  25  -1 -13  215.74    5.60
  25  -1 -12  106.81    4.51
  25  -1 -11   47.53    3.77
  26  -6 -25   11.79    4.18
  27  -7 -25   24.61    3.72
  27  -5 -23   30.86    3.83
  27  -3 -18   93.88    5.09
  27  -3  -8    2.82    4.16
  28 -10 -25   22.61    3.24
  28  -6 -23   10.42    3.42
  29  -7 -22    3.48    3.65
  29  -7  -6   21.91    4.64
  29  -5 -10    1.75    4.33
  30 -10 -22   29.72    3.12
  30  -8 -21    9.28    3.07
  30  -6 -18    0.81    3.19
  30  -6 -13    4.96    4.12
  30  -6 -12   32.83    4.59
  31  -9 -18    5.16    2.99
  31  -9 -17   10.90    3.41
  14   2 -10   58.34    2.23
  19   1  -5   10.19    2.30
  20  -6 -27   12.34    4.55
  21  -5 -26  105.86    5.29
  21  -1 -20   14.88    2.93
  23  -7 -27  166.11    6.12
  23  -3 -23    3.57    3.28
  23  -1 -18   62.32    3.82
  24  -8 -27    0.04    4.29
  24  -4 -24   -0.72    3.34
  24  -2 -20    2.35    3.11
  25  -9 -27   11.58    3.66
  25  -3 -21    6.84    3.86
  26  -4 -22    5.92    3.46
  26  -2 -10   15.35    4.05
  27  -5  -4    3.45    4.83
  27  -3 -17  196.32    6.16
  28  -8 -24   12.95    3.84
  28  -6  -5   21.76    4.78
  28  -4 -18   29.25    3.82
  28  -4  -9   12.93    3.80
  29  -9 -23   -0.70    3.40
  29  -5 -18   56.46    4.23
  29  -5 -11    0.61    4.17
  30 -10 -21    6.65    3.18
  30  -8  -9    2.18    4.18
  30  -6 -15   27.49    3.84
  30  -6 -14   -0.86    3.53
  31  -9 -16    1.32    3.05
  31  -9 -15    0.64    3.13
  31  -9 -14   -0.28    3.17
  13  -1 -20   73.27    3.26
  13   1 -15  338.64    4.37
  14  -2 -22    7.89    3.14
  14   0 -18  466.59    5.64
  14   2  -7   35.27    2.21
  15   1 -15  105.34    3.00
  16  -4 -25    8.55    3.21
  17  -5 -26    7.21    4.17
  17  -3 -24   11.63    3.05
  17   1  -2    0.96    1.89
  18  -4 -25   64.72    4.50
  18   0 -18   11.29    2.36
  19  -5 -26   52.33    4.72
  19  -3 -24    1.34    2.95
  19   1 -12    1.82    2.13
  19   1  -7   14.03    2.64
  19   1  -6   92.32    3.27
  20  -4 -25    5.75    3.82
  20  -2 -22  317.19    6.34
  21  -1  -1  114.43    4.36
  22  -2 -21   48.73    4.12
  22   0 -14  209.57    5.00
  22   0  -8  162.17    4.49
  23  -1  -5    8.04    3.01
  24  -2 -19    0.20    3.60
  24  -2  -4   -0.30    3.87
  25  -5 -24    8.56    3.73
  26 -10 -26    0.79    3.74
  26  -4  -4   75.54    5.26
  26  -2 -14    1.48    3.18
  26  -2 -13   -1.24    3.14
  26  -2 -12   59.16    4.11
  26  -2 -11    6.78    3.32
  27  -9 -25   23.84    4.01
  27  -7 -24   50.87    4.58
  27  -5 -22    0.29    3.34
  27  -3 -16   45.73    4.17
  27  -3 -11    5.16    4.07
  27  -3 -10    1.58    3.46
  28 -10 -24    7.48    3.49
  28  -6 -22    8.15    3.35
  28  -4 -11   41.52    4.57
  29  -7 -21    3.43    3.18
  29  -7  -7   -0.44    4.45
  29  -5 -16   12.50    3.62
  29  -5 -14   14.72    4.19
  29  -5 -13   -0.66    4.12
  29  -5 -12    9.52    3.75
  30  -8 -19   39.35    4.08
  30  -8 -10    1.63    4.20
  11  -1 -19    1.82    2.22
  12  -2 -21   20.06    2.88
  16  -2 -22   34.70    3.42
  16   0 -18   24.80    2.41
  17   1 -14  329.85    4.96
  19  -1 -20    2.64    2.53
  19   1 -11  301.78    5.01
  19   1 -10   12.67    2.30
  19   1  -9   71.62    3.03
  19   1  -8   67.67    2.98
  20   0 -16  187.84    4.85
  21  -3 -23   21.57    3.88
  21  -1 -19    7.47    2.77
  22  -4 -24    1.09    3.98
  22   0 -12  637.75    7.89
  22   0 -10  411.65    6.53
  23  -3 -22  232.70    6.30
  23  -1  -6    8.56    3.64
  24 -10 -27    1.81    4.01
  24  -4 -23    3.25    3.45
  25  -3  -4  119.59    5.58
  26  -6 -24   54.60    4.34
  26  -4 -21   12.70    3.64
  27  -5 -21    6.27    3.95
  27  -5  -5    4.84    4.61
  27  -3 -14   30.84    3.80
  27  -3 -13   34.57    3.90
  27  -3 -12    2.06    3.40
  28  -8 -23    9.39    3.73
  28  -6 -21   19.49    4.11
  28  -6  -6   18.23    5.03
  28  -4 -14    3.75    3.58
  28  -4 -13    0.72    3.45
  28  -4 -12   35.88    4.02
  29 -11 -22    5.88    3.11
  29  -9 -22   -0.31    3.07
  29  -9  -6   10.40    4.29
  29  -7 -20   -0.42    3.76
  29  -7  -8   15.79    4.69
  30 -10 -20   12.21    3.06
  30 -10  -9    1.90    3.56
  30  -8 -18   39.86    4.23
  13   1 -14 1026.17    7.24
  15  -1 -20   17.64    2.48
  17  -1 -20    5.62    2.46
  17   1  -3    3.68    1.96
  19  -7 -27   20.38    4.98
  20   0  -4  241.02    5.02
  21  -1  -2   17.64    3.46
  22  -8 -27    1.84    4.50
  22  -2  -1   65.71    4.36
  23 -11 -27    1.14    3.88
  23  -9 -27   40.15    4.77
  23  -1 -15  131.49    4.96
  24  -6 -25   33.02    4.21
  24  -2  -5  196.28    5.49
  25 -11 -26   23.43    4.00
  25  -9 -26    6.17    4.26
  25  -7 -25    3.46    4.29
  25  -5 -23  173.68    6.17
  26 -12 -25    9.83    3.42
  26  -8 -25   12.89    3.81
  26  -4 -20   -2.22    3.89
  26  -4  -5    1.59    4.53
  27  -7 -23   19.85    4.23
  28  -6 -20    3.24    3.98
  30 -10 -10    6.56    3.81
  30  -8 -16   15.30    3.99
  30  -8 -13    1.45    4.08
  30  -8 -12   -1.17    4.13
  15  -3 -23   26.90    3.14
  17   1  -4  514.20    5.68
  19  -1 -19   -0.95    2.84
  20  -6 -26   67.50    5.35
  20  -4 -24   45.19    4.36
  20  -2 -21    3.44    2.84
  21  -1 -18    0.15    2.58
  23  -7 -26    5.95    4.00
  23  -5 -24   10.82    4.38
  23  -3 -21    2.64    3.82
  23  -1 -14   32.37    3.52
  23  -1  -8   11.84    3.51
  24  -8 -26   10.36    3.93
  26  -6 -23    1.69    3.57
  27 -11 -24   45.13    4.05
  27  -9 -24    0.14    3.87
  27  -5 -20    7.76    3.59
  27  -5  -6   69.45    5.54
  28 -10 -23   11.10    3.31
  28  -8 -22    6.57    3.84
  28  -6  -7   79.10    5.54
  29 -11 -21   19.14    3.17
  29  -9 -21    2.09    3.11
  29  -9  -7    7.68    4.23
  29  -7 -18    2.38    3.88
  29  -7  -9   51.79    4.53
  30 -10 -18   -1.71    3.04
  30 -10 -17    1.12    3.61
  30  -8 -14   -0.95    3.53
  13  -1 -19    7.18    2.09
  14  -2 -21  384.35    5.88
  15   1 -13  284.89    4.30
  17   1 -11   56.06    2.59
  18  -6 -26  100.36    5.54
  18  -4 -24    1.23    3.60
  18   0 -16  506.32    6.50
  19  -5 -25   11.54    4.12
  20  -8 -27    2.00    4.19
  20   0 -14    6.24    2.52
  21  -9 -27    5.00    4.65
  21  -3 -22  160.26    5.10
  21  -1 -17   79.61    3.74
  21  -1  -3  129.81    4.50
  22 -10 -27   49.24    4.74
  22  -4 -23    4.52    3.97
  23  -1 -13  615.05    8.23
  23  -1 -12   80.96    4.16
  23  -1 -11  625.70    8.32
  23  -1 -10   55.84    3.81
  23  -1  -9  181.99    5.06
  24 -12 -26    0.28    3.86
  24  -2 -16   15.11    3.39
  25  -5 -22    1.73    4.16
  25  -3  -6   75.58    5.15
  27  -7 -22   34.31    4.46
  28  -8  -5   76.99    5.50
  28  -6  -8   21.13    4.93
  29 -11 -20    5.60    3.44
  29  -7 -17   -0.41    4.03
  29  -7 -11   64.08    5.31
  30 -10 -16    0.01    3.15
  30 -10 -15   -0.36    3.57
  30 -10 -14    4.06    3.68
  30 -10 -13    0.92    3.80
  30 -10 -12   22.01    3.69
  12   0 -16  669.18    6.00
  13  -3 -22  272.44    5.34
  15  -1 -19   52.59    2.79
  16  -2 -21  246.04    5.22
  16   0 -16  317.98    5.13
  17  -5 -25    5.30    3.49
  17  -1 -19   11.26    2.38
  17   1 -10    0.24    1.81
  17   1  -9   36.61    2.34
  17   1  -8    4.39    1.89
  20  -2 -20   16.46    3.50
  20   0 -12  144.36    4.36
  21  -7 -26   39.55    5.10
  22  -6 -25  108.84    5.23
  22  -2  -2   41.46    4.11
  24 -10 -26    0.24    3.63
  24  -2 -15   42.20    3.85
  24  -2  -8    4.73    3.81
  25  -7 -24   17.17    4.59
  26  -6 -22  105.67    5.10
  27  -9 -23   12.68    3.98
  27  -5  -7    6.74    4.09
  28 -10 -22   34.04    3.71
  28  -8 -21    6.71    3.45
  28  -6 -18   25.44    4.05
  29  -7 -16    0.25    3.63
  29  -7 -15   -2.13    4.09
  29  -7 -14    8.34    4.31
  29  -7 -13    1.59    4.17
  29  -7 -12    0.24    4.32
  12  -2 -20    3.07    2.68
  13   1 -12  675.39    5.85
  14   0 -16   31.17    2.21
  18   0  -2   87.57    3.17
  19  -3 -22    4.05    2.99
  19  -1   0  231.95    4.98
  20   0 -10  517.11    6.77
  20   0  -8  279.43    5.19
  21  -3 -21   21.69    3.88
  21  -1 -16   17.58    2.88
  21  -1  -4   24.29    3.55
  22  -8 -26   29.13    4.97
  22  -2 -18    9.07    3.02
  23 -11 -26    7.38    4.22
  23  -9 -26   78.40    4.90
  23  -5 -23  272.62    7.20
  23  -3  -2  201.92    6.08
  24  -4  -2   44.17    4.99
  24  -2 -14   66.64    4.02
  24  -2 -13   22.14    3.52
  24  -2 -12  285.72    6.62
  24  -2 -11   13.58    3.93
  24  -2  -9    3.38    3.26
  25 -11 -25    7.36    3.53
  25  -3 -16   17.52    3.72
  26 -10 -24    0.09    3.80
  26  -6  -3   12.62    5.12
  26  -4 -17   48.13    4.19
  26  -4  -7    2.90    3.83
  27 -11 -23    0.83    3.21
  27  -7 -21    1.67    3.96
  27  -7  -4   53.72    5.53
  27  -5 -17  140.18    6.05
  27  -5  -8   21.00    4.83
  28 -12 -21    4.08    3.35
  28 -10  -5    2.61    4.35
  28  -8 -20   39.31    4.45
  28  -8  -6    6.69    4.87
  28  -6 -16   43.35    4.80
  28  -6 -10   25.25    4.87
  29 -11 -19    4.83    3.09
  29  -9 -18    2.40    3.82
  29  -9  -9    2.92    4.46
  15  -3 -22   22.91    3.42
  15   1 -10   69.15    2.72
  15   1  -3    7.77    1.82
  17  -3 -22  150.68    4.76
  17  -1 -18    3.51    2.29
  18   0 -14 1144.27    9.39
  19  -1 -17  167.29    4.47
  20  -2 -19    8.07    3.30
  21  -1  -5   38.64    3.58
  22 -12 -26    1.56    4.09
  22  -4 -22   42.91    4.02
  22  -2 -17   -1.63    3.44
  23  -3 -19   18.80    3.49
  24 -12 -25    2.71    3.92
  24  -6 -23   45.12    5.02
  24  -4 -20   28.77    3.88
  25 -13 -24    0.58    3.41
  25  -7 -23   16.80    4.60
  25  -3 -14    2.24    3.97
  25  -3 -10    8.91    4.08
  25  -3  -9   25.42    4.37
  26  -8 -23   -0.52    3.63
  26  -6 -21    4.49    3.69
  26  -4 -16   95.72    4.97
  26  -4 -15  107.52    5.58
  26  -4  -9   -1.55    4.15
  27  -9 -22   13.65    4.12
  27  -5 -16   94.71    5.03
  27  -5 -10    3.83    4.50
  28 -10 -21   10.58    3.35
  28  -6 -15  118.73    5.38
  28  -6 -14    4.36    4.41
  28  -6 -13   25.05    4.71
  28  -6 -12    4.30    4.41
  29 -11  -9   -2.54    3.89
  29  -9 -17   90.68    5.10
  13  -1 -18   46.83    2.52
  15  -5 -24   23.19    4.22
  15  -1 -18   27.66    2.42
  15   1  -5  530.34    5.50
  16  -6 -25   37.53    4.91
  16  -4 -23   10.79    3.61
  18  -6 -25   12.76    4.65
  18  -4 -23    1.68    3.59
  19  -5 -24    2.33    3.96
  19  -1  -1   74.58    3.69
  20  -8 -26    2.11    4.76
  21  -9 -26   71.42    5.51
  21  -1 -14   17.58    2.95
  22 -10 -26    1.26    4.41
  23 -13 -25    8.22    3.80
  23  -3  -3   15.20    4.27
  24 -10 -25    3.69    4.45
  25  -9 -24   20.11    4.52
  25  -5 -20    1.50    4.16
  25  -3 -13   74.68    4.38
  25  -3 -12    0.60    3.29
  25  -3 -11   17.05    3.64
  26 -12 -23   27.33    4.00
  26  -6 -20    0.68    4.29
  26  -6  -4   24.28    5.19
  26  -4 -14   55.89    4.45
  26  -4 -10    2.82    3.67
  27 -11 -22   -0.02    3.69
  27  -7 -20   16.93    3.83
  27  -7  -5   17.82    5.14
  27  -5 -15   86.35    4.89
  27  -5 -14   53.03    4.47
  27  -5 -13    0.19    4.35
  27  -5 -12    0.78    4.36
  27  -5 -11    0.54    3.75
  28 -12 -20    2.56    3.05
  28 -10 -20   15.05    3.84
  28 -10  -6    6.25    4.64
  28  -8 -19   10.01    3.74
  28  -8  -7    2.48    4.19
  29 -11 -17    1.59    3.24
  29  -9 -16    1.83    3.53
  29  -9 -15    2.89    4.23
  29  -9 -14    3.10    4.18
  29  -9 -13   38.02    4.84
  29  -9 -11   10.29    3.99
  11  -1 -17  217.87    3.92
  15   1  -8   57.40    2.45
  15   1  -7  883.14    6.92
  15   1  -6  572.56    5.64
  16   0 -14 1331.10    9.50
  17  -5 -24   38.47    3.81
  17  -1 -17  459.83    6.39
  18  -8 -26    7.39    5.34
  18   0 -12    6.59    2.22
  18   0  -4    6.27    2.29
  19  -3 -21   64.28    3.70
  19  -1 -16   94.89    3.71
  20  -2   0    8.50    3.66
  21 -11 -26   39.97    4.92
  21  -7 -25  291.62    7.19
  21  -1 -13  534.77    7.39
  21  -1 -12   24.00    3.54
  21  -1  -7   85.26    4.06
  22  -8 -25   21.12    4.96
  22  -4 -21   47.46    3.98
  22  -2  -4    5.29    3.16
  23  -9 -25    2.45    4.72
  23  -7 -24   -1.80    3.97
  23  -3 -18   67.50    4.20
  24  -8 -24   21.48    4.28
  24  -4  -3   19.29    4.74
  26 -10 -23   10.12    3.66
  26  -8 -22   26.83    4.00
  27  -9 -21    2.16    4.01
  27  -7 -19    8.48    4.32
  27  -7  -6   28.45    5.30
  28 -12 -19   10.35    3.54
  28  -8  -8    5.66    4.88
  29 -11 -16   15.95    3.50
  29 -11 -15    3.61    3.85
  29 -11 -14    4.56    3.79
  29 -11 -13    1.69    3.81
  29 -11 -12    0.22    3.95
  29 -11 -11   -1.39    3.50
  12  -2 -19   16.63    2.67
  13  -3 -21  248.86    4.85
  18  -2 -19  224.39    5.02
  19  -1 -15  260.40    5.48
  20 -10 -26   -2.37    4.69
  20  -4 -22    3.12    3.28
  20  -2 -18  101.20    4.05
  21  -1 -11  813.41    8.85
  21  -1 -10    6.86    2.90
  21  -1  -9  194.70    4.87
  21  -1  -8   34.62    3.13
  23 -11 -25   14.78    4.50
  23  -3 -17   25.28    3.62
  23  -3  -4  230.26    6.46
  24  -6 -22  129.48    5.58
  24  -4 -18   11.28    4.18
  25  -7 -22   14.91    3.94
  25  -5 -19    3.90    3.73
  25  -5  -4   14.24    4.99
  26  -6 -19   45.39    4.45
  26  -6  -5   10.47    5.03
  27 -13 -20    5.99    3.46
  27 -11 -21    2.44    3.74
  27  -9  -4   27.62    5.34
  28 -10 -19    4.32    3.51
  28 -10  -7   26.56    4.95
  28  -8 -17   -0.34    3.71
  28  -8 -16   57.52    5.10
  15  -3 -21    1.18    2.61
  15  -1 -17   40.92    2.62
  16  -2 -19  266.44    5.28
  17  -7 -25    8.05    4.75
  18   0 -10  134.34    3.67
  18   0  -8    2.20    2.09
  18   0  -6  260.90    4.62
  19  -1  -2   83.90    3.47
  20  -6 -24   22.97    4.01
  20  -2 -17   45.81    3.73
  21  -3 -19   19.65    3.39
  21  -3   0  157.43    5.42
  22  -2 -14   95.08    4.43
  23  -5 -21  395.36    7.96
  24 -14 -23   38.33    3.92
  24 -12 -24   10.96    4.23
  24  -4  -4   43.98    4.42
  25  -9 -23   29.27    4.19
  25  -5 -18    0.25    4.29
  26 -12 -22    2.33    3.31
  26 -10 -22    5.59    4.21
  26  -8 -21   39.41    4.27
  26  -6 -18   39.39    5.07
  27 -11  -4   -0.01    4.50
  27  -9 -20   27.56    4.05
  27  -7 -17   10.16    4.57
  27  -7  -7   22.76    5.24
  28 -12 -18   -2.85    3.15
  28 -12  -8    1.56    3.85
  28 -10  -8    5.20    4.73
  28  -8 -15    8.77    3.91
  28  -8 -14   19.05    4.81
  28  -8 -12    6.24    4.60
  28  -8 -10    2.36    4.10
  11  -3 -20   74.72    3.51
  16  -4 -22   46.10    3.92
  17  -1 -16  250.36    4.81
  17  -1   1   53.58    3.33
  18  -6 -24   52.24    5.01
  18  -2 -18  519.17    7.24
  19  -3 -20   37.62    3.37
  19  -1  -3   67.84    3.83
  20  -8 -25   16.82    5.10
  20  -4 -21   -0.39    3.74
  20  -2  -1   65.89    4.05
  21 -13 -25   25.48    4.59
  21  -9 -25    2.15    4.92
  21  -7 -24   31.60    5.06
  21  -5 -22   10.11    3.60
  22 -14 -24   11.14    3.89
  22 -12 -25   20.09    4.11
  22 -10 -25   20.77    4.36
  22  -2 -13  387.26    6.86
  22  -2  -8    7.07    3.54
  22  -2  -7    9.61    3.14
  23  -7 -23    0.98    4.00
  24  -8 -23    1.54    3.91
  24  -6 -21   11.23    3.94
  24  -4 -17    1.42    3.59
  24  -4  -5   15.52    4.66
  25 -11 -23    0.36    3.61
  25  -7 -21    7.26    3.85
  25  -5  -5   15.60    4.34
  26  -8  -3   30.72    5.50
  26  -6  -6    6.73    4.29
  27 -13 -19    5.35    3.45
  27 -11 -20   -0.74    3.43
  27  -9 -19   25.02    4.55
  27  -9  -5    3.05    5.16
  27  -7 -16    3.61    4.46
  28 -10 -17   16.96    3.80
  15  -1 -16  114.76    3.58
  16  -6 -24   23.38    3.99
  16   0  -2  245.40    4.11
  17  -5 -23   30.80    3.75
  19  -1 -13    7.17    2.58
  20  -2 -16   58.01    3.54
  21  -3 -18   44.94    3.77
  22  -2 -11   10.80    3.15
  22  -2 -10  248.58    5.79
  22  -2  -9   70.11    3.91
  23  -5 -20   36.23    4.33
  23  -3 -14   22.18    3.50
  24  -6  -1   39.63    5.66
  24  -4  -6   66.18    5.20
  25 -13 -22    3.01    3.37
  25  -9 -22    0.16    3.75
  25  -7  -2    5.20    5.43
  26 -12 -21   20.47    4.18
  26 -10 -21   -2.05    4.18
  26  -8 -20    1.02    3.65
  26  -6 -16   -1.05    4.41
  27 -11 -19   17.41    4.26
  27 -11  -5   16.56    4.86
  27  -9  -6   15.02    5.22
  27  -7 -15    3.58    3.84
  27  -7 -14   16.65    4.79
  27  -7 -10    0.98    4.80
  27  -7  -9   15.45    4.47
  28 -12 -16    9.86    3.48
  28 -12 -15   23.13    4.14
  28 -12 -10    4.36    3.96
  28 -10 -16    5.59    3.82
  28 -10 -15   -1.62    4.09
  13  -3 -20   14.10    3.10
  15  -3 -20   98.71    4.04
  16  -2 -18  716.55    7.82
  17  -3 -20  140.29    4.32
  17  -1 -15  428.91    6.01
  19  -7 -24   27.68    4.92
  19  -3 -19   55.60    3.63
  19  -1 -12    2.11    2.43
  19  -1  -4  104.23    3.72
  20  -2 -15  176.06    5.17
  20  -2  -2   16.96    3.61
  21 -11 -25   28.70    4.47
  21  -3 -17   31.88    4.07
  21  -3  -1   51.77    4.41
  23 -11 -24    3.76    3.92
  23  -5  -1  294.68    7.49
  23  -3 -12   11.65    3.92
  23  -3  -8   25.69    4.24
  23  -3  -7   12.38    3.52
  24 -10 -23    5.96    3.87
  24  -8 -22   24.93    4.38
  24  -6 -20   46.04    4.43
  24  -4 -15   37.15    3.96
  24  -4 -14    1.92    4.13
  25 -11 -22    5.03    4.34
  25  -7 -20   11.53    4.00
  26  -8 -19   54.12    5.21
  26  -8  -4   -1.19    5.23
  26  -6 -15   96.03    5.38
  27 -13 -18    2.60    3.24
  27  -9 -18   17.69    4.12
  27  -7 -13    2.05    3.98
  27  -7 -12    5.40    4.23
  27  -7 -11   -0.64    3.93
  28 -12 -14    9.85    3.57
  28 -12 -13    3.51    3.61
  28 -12 -12    6.54    3.71
  28 -12 -11    4.53    3.66
  28 -10 -14    0.35    3.86
  28 -10 -13    5.35    3.88
  28 -10 -12   64.51    4.87
  28 -10 -11    0.98    3.95
  12  -4 -21  835.37    8.39
  12  -2 -18  103.24    3.16
  14   0 -12   62.19    2.52
  16   0 -10    4.91    1.82
  17  -1   0   71.66    3.02
  18  -4 -21   43.76    3.60
  18  -2 -17   85.41    3.63
  19  -9 -25    0.86    4.39
  19  -1 -11  301.18    5.41
  19  -1 -10   11.81    3.00
  20 -12 -25   25.09    4.92
  20 -10 -25   45.78    4.82
  20  -4 -20    8.64    3.40
  20  -2  -3  336.06    6.29
  21  -5 -21  125.76    5.18
  22 -12 -24   27.48    4.82
  22 -10 -24   -1.64    4.72
  22  -4 -18   55.82    4.34
  22  -4  -1  115.91    5.03
  23 -13 -23    3.90    4.20
  23  -9 -23   13.60    4.88
  23  -3 -11   26.94    3.62
  23  -3 -10    1.57    3.21
  23  -3  -9    7.23    3.43
  24  -6 -19    2.95    4.38
  24  -4 -13  151.14    5.53
  24  -4 -12   -1.39    4.05
  24  -4  -9   77.17    5.12
  24  -4  -8   20.83    3.83
  25 -13 -21    0.24    3.74
  25  -9 -21   25.27    4.78
  25  -7 -19   21.36    4.82
  25  -7  -3    8.29    5.51
  26 -12 -20    7.62    4.13
  26 -12  -3    4.07    4.63
  26 -10 -20   42.35    4.36
  26 -10  -3    1.74    5.21
  26  -6 -14   13.60    4.12
  26  -6 -13    3.38    3.88
  26  -6 -12   17.68    4.89
  26  -6 -11   11.66    4.79
  26  -6 -10   41.62    4.60
  27 -13 -17    4.60    3.33
  27 -13  -7   -1.43    4.03
  27 -11 -18   32.09    4.02
  27 -11  -6   67.83    5.59
  27  -9  -7   22.81    4.74
  15  -1 -15  105.84    3.33
  16   0  -8  153.33    3.51
  16   0  -6  769.38    6.97
  17  -9 -25    3.61    5.41
  17  -7 -24  210.96    6.74
  17  -3 -19  213.57    5.28
  18  -6 -23    4.68    4.28
  18  -2   1   13.44    3.43
  19 -11 -25   38.55    5.35
  19  -3 -18    3.73    3.41
  19  -1  -9   82.87    3.46
  19  -1  -8   68.52    3.29
  19  -1  -7   14.21    2.58
  20 -14 -24    4.33    4.29
  20  -8 -24    2.23    4.24
  21 -13 -24   38.53    4.92
  21  -9 -24  245.29    7.14
  21  -3 -16   33.64    3.51
  21  -3  -2  265.69    6.35
  22 -14 -23   20.72    4.15
  22  -8 -23   31.97    4.65
  22  -6 -21   35.19    4.46
  24 -10 -22    0.90    4.45
  24  -8 -21   27.38    4.91
  24  -4 -11   10.40    3.59
  24  -4 -10   19.45    3.86
  25 -11 -21    4.73    4.32
  25  -5 -12   26.40    4.29
  25  -5 -11    6.09    3.93
  25  -5 -10   15.09    4.05
  26 -14 -18    4.03    3.56
  26  -8 -18   88.09    5.19
  26  -8  -5   29.44    5.19
  27 -11  -7   10.89    4.85
  27  -9 -16    1.94    3.91
  27  -9 -15   -0.48    4.56
  27  -9  -9    5.50    5.10
  11  -3 -19   11.96    2.92
  13  -1 -15  334.03    4.69
  14  -6 -23    2.83    4.35
  15  -5 -22   18.07    4.00
  16  -6 -23    1.87    4.38
  16  -2 -17  104.04    3.60
  17  -5 -22   16.22    3.37
  17  -1 -13   20.65    2.58
  17  -1  -1   62.84    2.99
  18 -10 -25    2.00    4.52
  20  -6 -22   26.68    4.18
  20  -4 -19  108.37    4.64
  20  -2 -13  128.21    4.45
  20  -2  -4   28.35    3.24
  21 -11 -24   22.48    5.14
  21  -5 -20   49.96    4.31
  21  -3 -15   24.80    3.93
  22  -4 -17  194.30    5.83
  22  -4  -2    5.33    3.86
  23 -15 -21    0.65    3.60
  23  -7 -21    9.61    4.06
  23  -5  -2   38.75    4.63
  24 -14 -21   18.97    3.62
  24 -12 -22    0.12    3.69
  24  -6  -3   69.72    6.00
  25 -13 -20    0.35    4.00
  25  -9 -20   27.96    4.33
  25  -7 -18   10.14    3.91
  26 -14 -17    1.07    3.61
  26 -12 -19   14.36    3.84
  26 -12  -4    1.99    4.74
  26 -10 -19   17.68    4.02
  26 -10  -4   10.59    5.39
  26  -8  -6   10.31    5.51
  27 -13 -15    9.47    3.58
  27 -13 -14    6.16    4.01
  27 -13 -10    7.21    4.20
  27 -13  -9   -1.68    4.10
  27 -11 -16   28.59    4.22
  27  -9 -14    2.58    4.05
  27  -9 -13   36.21    5.25
  27  -9 -12   29.76    5.31
  27  -9 -10   78.87    5.92
  13  -3 -19   25.13    3.15
  14  -2 -17   81.03    3.39
  15  -1 -14  995.75    8.23
  17  -1  -2    0.36    2.77
  18  -8 -24    4.66    4.33
  18  -4 -20    8.85    3.04
  18  -2 -15   51.45    3.62
  19  -7 -23   76.22    5.58
  19  -3 -17   41.37    3.82
  20 -10 -24   41.57    5.57
  20  -2 -11   73.14    4.08
  21  -3  -3   79.57    4.29
  22  -8 -22   30.08    5.23
  22  -4 -16   88.20    4.64
  23  -9 -22  130.59    5.98
  23  -5 -17   16.66    3.88
  23  -5  -3  347.26    8.01
  24  -8 -20    6.97    4.77
  25 -11 -20    8.56    4.52
  25  -9  -2   -1.32    4.67
  25  -7 -17   37.86    4.52
  25  -7  -5    1.14    5.20
  26 -12 -18    2.78    4.09
  26 -10 -18   -1.02    3.78
  26  -8 -16   81.34    5.36
  27 -13 -13    8.75    3.71
  27 -13 -12    0.72    3.67
  27 -13 -11   10.21    3.77
  27 -11 -15   -0.53    3.78
  27 -11 -14   25.90    4.73
  27 -11  -9    1.21    4.83
  16  -8 -24    3.87    5.06
  16  -2 -16  357.97    5.83
  17  -3 -18  200.03    5.20
  18  -2   0   19.04    2.86
  19 -13 -24   15.48    4.97
  19  -3   1   14.21    4.00
  20 -12 -24   -1.32    4.90
  20  -8 -23   11.50    5.28
  20  -4 -18   73.76    4.78
  20  -2 -10   59.68    3.56
  20  -2  -9    2.98    3.21
  20  -2  -8    8.72    3.31
  20  -2  -7  271.32    5.60
  20  -2  -6   26.53    3.07
  21 -15 -22    5.83    4.25
  21  -5 -19   11.47    4.41
  21  -3  -4  207.07    5.56
  22 -14 -22    2.60    4.26
  22 -12 -23    3.44    4.06
  22  -4  -3    6.06    3.81
  23 -11 -22    7.31    4.65
  23  -7 -20    0.31    3.94
  23  -5 -16   25.25    4.65
  24 -14 -20    5.29    3.86
  24 -12 -21   21.05    4.72
  24 -10 -21   14.26    4.26
  24  -8  -1    2.65    5.74
  25 -13 -19    7.66    4.22
  25 -11  -2    6.32    5.53
  25  -9 -19    5.07    4.01
  26 -14 -16    2.01    3.28
  26 -12  -5   40.40    5.41
  26 -10 -17   21.34    4.85
  26 -10  -5   22.54    4.96
  26  -8 -15   18.06    4.44
  26  -8 -14   22.00    5.09
  26  -8  -8    4.59    5.19
  27 -11 -13    0.97    4.05
  27 -11 -12    4.30    4.06
  27 -11 -11    8.53    4.23
  27 -11 -10   10.04    4.43
  13  -1 -14 1052.79    7.84
  14  -4 -20    3.45    3.24
  14   0  -8   12.82    1.92
  15  -1 -13  279.89    4.66
  17  -1  -3    1.80    2.27
  18  -4 -19   17.68    3.79
  18  -2 -14   73.41    3.51
  19 -11 -24    5.36    5.10
  20 -14 -23   11.78    4.73
  20  -6 -21    8.82    3.76
  20  -4   1  195.00    6.21
  21 -13 -23    8.46    4.84
  21  -3 -13   10.39    3.13
  21  -3 -12   73.89    4.43
  22  -6 -19   90.62    5.59
  22  -4 -14    2.76    3.88
  22  -4  -4   10.53    4.41
  23 -15 -20    9.81    3.75
  23  -9 -21   16.62    5.01
  23  -7   0    5.78    5.70
  23  -5  -4   33.92    5.14
  24  -8 -19   11.23    4.04
  25 -11 -19    0.10    4.43
  25  -9 -18    5.81    4.74
  25  -9  -3    9.91    5.68
  25  -7 -15   10.00    4.23
  26 -14 -14    7.85    4.03
  26 -14  -8    0.42    4.01
  26 -12 -17   25.16    4.18
  26 -12  -6    8.15    5.14
  26 -10  -6   14.98    5.63
  26  -8 -13   27.51    4.64
  26  -8 -12   16.95    4.53
  26  -8 -11    1.46    4.26
  26  -8 -10   10.04    4.48
  26  -8  -9    2.66    4.46
  14  -2 -16  132.16    3.86
  15  -7 -23   44.27    5.07
  15  -5 -21    5.13    3.71
  16  -6 -22    5.76    4.32
  17  -1  -9   33.91    2.61
  17  -1  -8    5.73    2.64
  17  -1  -5  350.40    5.54
  18 -12 -24    4.13    5.11
  18 -10 -24  134.07    6.67
  18  -2  -1    6.87    2.73
  19  -3   0   42.03    4.10
  21 -11 -23   31.24    4.82
  21  -7 -21   -0.35    4.05
  21  -3 -11    0.51    2.95
  21  -3 -10   65.86    4.35
  21  -3  -7    4.93    3.73
  21  -3  -6   12.44    3.24
  22 -10 -22    7.19    5.09
  22  -8 -21   52.18    4.99
  22  -4 -13    8.17    3.97
  23 -13 -21   -3.22    4.21
  23  -5 -14   17.43    4.48
  23  -5  -5   30.59    5.09
  24 -14 -19    1.21    4.12
  24 -12 -20   44.20    5.07
  24 -10 -20   10.80    4.14
  24  -8  -2   17.82    5.91
  24  -6 -15    3.09    3.96
  24  -6 -14   29.40    5.00
  25 -13 -18    1.99    4.26
  25 -13  -3    1.37    4.91
  25  -9  -4    2.94    5.74
  25  -7 -14   16.18    4.46
  25  -7 -13   16.38    4.93
  25  -7  -8    2.28    5.20
  26 -14 -13    2.69    4.08
  26 -14 -12    8.24    4.00
  26 -14 -11   -0.57    4.09
  26 -14 -10    0.55    3.97
  26 -14  -9    4.49    4.20
  26 -10 -15    8.73    4.89
  11  -3 -18   14.82    2.38
  13  -3 -18   77.17    3.64
  15  -1 -12  592.48    6.41
  16 -10 -24   77.07    6.54
  16  -2 -15  402.68    5.91
  17  -3 -17   47.11    3.32
  17  -1  -7  325.16    5.18
  17  -1  -6  365.51    5.43
  18  -8 -23    5.26    4.27
  18  -2  -2    8.86    3.19
  19  -9 -23   17.70    5.36
  19  -3 -15    5.46    2.83
  20 -16 -21    2.75    3.87
  20 -10 -23  153.62    7.00
  20  -6 -20   49.56    5.11
  21  -3  -9   58.24    3.85
  22  -6 -18    5.47    4.57
  22  -6   0   26.36    5.51
  22  -4 -12    6.52    3.44
  22  -4  -7    5.50    4.14
  23 -11 -21    3.16    4.01
  23  -9 -20    7.05    4.84
  23  -7  -1   30.45    6.09
  23  -5 -13  183.19    6.49
  24  -8 -18   44.02    4.86
  24  -6 -13   -0.68    4.61
  24  -6  -7    0.23    4.82
  25 -15 -15   -2.59    3.19
  25 -11 -18   13.96    4.26
  25 -11  -3    7.86    5.72
  25  -9 -17   19.60    4.46
  25  -7 -12   27.05    4.64
  25  -7 -11    4.78    4.19
  25  -7 -10    9.11    4.40
  25  -7  -9    3.11    4.37
  26 -12 -15   28.08    4.42
  26 -12 -14   67.47    5.51
  26 -12  -8    3.82    5.07
  26 -10 -14   -1.03    4.16
  26 -10 -13   59.91    5.80
  26 -10  -9   10.44    5.43
  26 -10  -8   -0.26    4.41
  16  -8 -23  107.42    6.17
  16  -4 -19    9.01    3.03
  17 -11 -24   -0.01    4.82
  18 -14 -23    9.41    5.11
  18  -4 -18   29.24    3.50
  18  -2 -12    4.29    2.63
  19  -5 -19    6.42    3.55
  19  -3  -1   57.77    4.29
  20 -12 -23   41.78    4.99
  20  -4 -16  119.81    4.83
  20  -4   0  134.04    5.56
  21 -15 -21   -0.72    4.23
  21 -13 -22   23.60    5.20
  21  -7 -20    1.51    4.83
  21  -5 -17   60.06    4.59
  21  -5   0  128.74    6.10
  22  -8 -20   21.75    5.15
  22  -4 -11   11.82    3.50
  22  -4 -10  308.01    6.87
  22  -4  -8   48.98    4.19
  23 -15 -19    4.15    3.51
  23  -5 -12    2.05    3.69
  23  -5 -11   96.36    5.55
  23  -5 -10   12.84    4.50
  23  -5  -9    0.96    4.49
  23  -5  -8   57.06    5.20
  23  -5  -7    3.28    3.90
  24 -14 -18   19.93    4.34
  24 -12 -19    1.46    4.54
  24 -10 -19    0.43    4.08
  24 -10  -1    4.21    5.97
  24  -8 -17   -3.29    4.88
  24  -8  -3   21.86    5.95
  24  -6 -12   93.39    5.21
  24  -6 -11   -1.11    3.93
  24  -6 -10    0.72    4.73
  24  -6  -9   -0.13    4.09
  24  -6  -8   -0.04    4.15
  25 -15 -13    8.30    4.01
  25 -13 -17   11.03    4.00
  25 -13  -4    2.49    5.02
  25 -11 -17    0.71    4.58
  25 -11  -4   17.26    5.83
  25  -9  -5   12.59    5.91
  26 -12 -13    2.35    4.22
  26 -12 -12   49.39    5.40
  26 -12 -11   36.99    5.37
  26 -12 -10    3.81    5.02
  26 -12  -9   35.85    5.46
  26 -10 -12   65.72    5.35
  26 -10 -11   24.77    4.91
  26 -10 -10   23.65    5.00
  14  -8 -23  142.70    6.69
  14  -4 -19    0.57    3.31
  15  -3 -17  611.91    7.46
  16  -2 -14   21.43    2.55
  17  -7 -22   36.89    4.42
  18  -2 -11  266.48    5.28
  18  -2  -3   28.14    2.99
  19 -15 -22    0.05    4.64
  19 -13 -23    6.23    4.51
  19 -11 -23  176.46    7.22
  19  -7 -21   24.07    4.96
  19  -3 -14   62.70    3.72
  20 -14 -22   -0.93    4.81
  22 -12 -21   -1.33    4.73
  22 -10 -21   98.87    5.85
  22  -6 -17   20.00    4.27
  22  -6  -1   31.36    5.77
  23 -13 -20    2.39    4.09
  23 -11 -20   -1.11    4.79
  23  -9 -19   15.15    5.04
  23  -7 -17   19.84    4.29
  24 -14  -2    5.99    5.10
  24 -12  -1   10.12    5.74
  24 -10 -18    3.99    4.95
  24  -8 -16   70.48    5.94
  25 -15 -12   -0.37    3.97
  25 -15 -11    9.48    4.01
  25 -15 -10   -1.51    3.85
  25 -15  -9    1.00    3.93
  25 -13 -16   -0.86    3.87
  25 -13  -5   12.11    5.21
  25 -11 -16   55.81    5.67
  25  -9 -15    9.88    4.56
  11  -5 -20  644.66    7.75
  12  -4 -19  402.19    5.96
  13  -1 -12  680.18    6.39
  15  -5 -20   33.80    4.01
  15  -1 -10   65.96    2.75
  15  -1  -1   67.13    2.78
  16  -6 -21   19.02    4.34
  17  -9 -23   50.62    5.23
  18 -10 -23   38.61    5.90
  18  -8 -22   10.33    5.23
  18  -2 -10  186.65    4.59
  18  -2  -9   31.34    3.35
  18  -2  -5  149.46    4.57
  19  -3  -2   87.61    4.64
  20  -6 -19    1.70    3.74
  20  -4 -15  139.79    5.01
  21  -9 -21   24.23    4.73
  21  -5 -16  270.28    6.74
  22 -16 -18    9.93    3.89
  22 -14 -20   14.00    4.53
  22  -6 -16    3.23    4.42
  23 -15 -18    2.01    3.58
  23  -9   0   19.36    6.57
  23  -7 -16    1.98    4.69
  24 -14 -17    1.54    4.38
  24 -12 -18   28.95    5.10
  24 -10  -2    1.67    6.00
  24  -8  -4   29.43    5.37
  25  -9 -14   50.31    5.21
  25  -9 -13    4.08    5.18
  25  -9  -7   43.35    5.40
  11  -3 -17  499.83    6.06
  12  -6 -21   32.69    4.44
  12  -2 -15   98.40    3.07
  13  -7 -22   12.27    3.93
  14  -6 -21    2.73    4.18
  15  -9 -23  160.39    7.17
  15  -1  -9   50.06    2.59
  16  -4 -18  136.54    4.54
  16  -2 -13   20.24    2.54
  17 -13 -23    6.28    5.47
  17  -3 -15  159.52    4.52
  18 -16 -21   14.67    5.29
  18 -12 -23    8.63    5.43
  18  -6 -20    4.85    3.76
  18  -2  -8  422.17    6.35
  18  -2  -7  583.57    7.27
  19  -3 -12   59.76    3.70
  19  -3  -3  537.55    7.89
  20 -16 -20    2.46    4.26
  20 -12 -22   38.13    5.76
  20  -4 -14   83.42    4.44
  20  -4  -2  139.25    5.67
  21  -7 -19    5.14    3.94
  21  -5 -15  109.02    5.08
  22 -10 -20    3.53    5.15
  22  -8   1   12.42    6.08
  22  -6  -2  337.01    8.41
  23 -13 -19  136.36    5.98
  23 -11 -19    9.32    4.92
  23  -9 -18    9.09    5.02
  24 -14 -16   19.78    4.70
  24 -14  -3   18.12    5.26
  24 -12  -2   17.02    5.85
  24 -10 -17   16.60    4.59
  25 -13 -14   17.50    4.50
  25 -13  -7    5.38    5.25
  25 -11 -14   59.26    5.91
  25  -9 -12   44.75    5.28
  25  -9 -11  107.59    6.17
  25  -9 -10    1.99    4.69
  25  -9  -9    1.81    4.71
  14  -2 -14   15.86    2.24
  15  -3 -16  260.16    5.09
  15  -1  -8   55.27    2.72
  15  -1  -4  924.97    7.84
  16  -2 -12  116.78    3.97
  17 -15 -22   11.74    5.24
  17 -11 -23  116.38    6.80
  17  -7 -21    3.62    4.63
  17  -3   2   55.61    4.06
  18  -4 -16   29.12    3.89
  19 -15 -21    1.02    4.85
  19 -13 -22    9.62    5.50
  19  -7 -20    1.83    4.85
  19  -3 -11   27.16    3.21
  20  -6 -18    6.98    3.79
  21 -11 -21    2.59    4.64
  21  -9 -20   76.37    6.18
  21  -5  -2   11.96    4.33
  22 -16 -17    2.16    4.03
  22 -12 -20   31.75    4.80
  22  -6 -15   60.32    4.88
  22  -6  -3  106.15    6.35
  23 -15 -17    3.58    3.71
  23 -13   0   12.90    5.82
  23  -9  -1   12.95    6.24
  24 -14  -4   20.71    5.20
  24 -12 -17    4.98    4.34
  24 -10 -16   57.13    5.93
  24 -10  -3    3.31    6.08
  24  -8 -14   30.64    4.68
  24  -8  -6    4.64    5.77
  25 -13 -13   48.02    4.94
  25 -13 -12    2.49    4.80
  25 -13 -11   -2.34    4.82
  25 -13 -10   -0.18    5.07
  25 -13  -9   -1.49    5.04
  25 -13  -8    1.19    5.07
  25 -11 -13   -2.51    5.09
  25 -11 -12   -2.24    5.19
  25 -11  -7   -3.32    4.86
  10  -4 -18  117.63    3.90
  15  -1  -5  515.73    5.93
  16  -8 -22   14.43    4.40
  17  -3 -14    7.36    2.66
  18 -14 -22   16.05    5.50
  19 -17 -19    1.16    4.00
  19 -11 -22   50.45    5.56
  19  -5 -17   65.48    4.42
  19  -3 -10   14.15    2.99
  19  -3  -9   22.32    3.63
  19  -3  -6  206.78    5.56
  20 -10 -21   33.70    5.98
  20  -8 -20    4.09    4.33
  20  -4 -12  149.36    5.49
  20  -4  -3   25.83    3.85
  21  -7 -18   21.88    4.33
  22 -14 -19   16.84    4.29
  22 -10 -19    7.19    5.19
  23 -15 -16   10.47    4.34
  23 -13 -18    2.17    4.34
  23 -11 -18    2.88    5.05
  23 -11   0   61.80    6.84
  23  -9 -17    3.23    4.28
  23  -7 -14   84.37    5.46
  23  -7 -13    2.87    4.94
  24 -14 -15    6.36    4.04
  24 -12 -16    1.37    4.94
  24 -12  -3   -1.01    5.73
  24 -10  -4   47.41    6.66
  24  -8 -11   22.23    5.54
  24  -8 -10   26.28    5.61
  24  -8  -9   17.62    5.76
  24  -8  -7   29.24    5.21
  25 -11 -11    4.51    4.69
  25 -11 -10    1.42    4.77
  25 -11  -9    9.30    4.94
  12  -2 -14  312.52    4.65
  13  -3 -16  113.19    3.90
  14  -8 -22   32.98    5.35
  14  -2 -13  152.14    3.77
  15 -11 -23   24.26    6.20
  15  -7 -21    1.77    4.55
  16  -6 -20   70.94    4.46
  16  -4 -17   34.96    3.27
  17  -9 -22   -0.02    4.67
  17  -3   1   21.82    3.72
  18 -10 -22  123.69    6.48
  18  -4 -15  169.55    5.45
  18  -4   2    3.14    3.56
  19  -5   2   73.49    5.61
  19  -3  -8  195.06    5.11
  20 -16 -19    3.61    4.00
  20  -6 -17   -0.15    3.78
  20  -4 -11    3.50    3.19
  21 -15 -19    0.94    4.12
  21 -13 -20   -0.50    5.13
  21 -11 -20   22.64    5.56
  21  -7   1   69.04    6.60
  21  -5 -13  240.67    6.45
  22 -16 -16    5.56    4.16
  22 -12 -19    3.68    5.08
  22  -8 -17   15.51    5.20
  22  -8   0  100.39    7.15
  22  -6 -13    8.27    3.95
  22  -6  -4   95.16    5.68
  23 -13  -1   28.20    5.97
  23  -9 -16   34.60    5.65
  23  -9  -2   67.60    6.90
  23  -7  -6    6.97    5.30
  24 -12 -15    2.48    5.05
  24 -12  -4    8.49    5.80
  24 -10 -14   39.46    6.09
  11  -3 -16   92.96    3.47
  13  -5 -19   14.25    3.75
  14  -6 -20   83.80    4.86
  15  -3 -15  250.78    5.00
  16  -2 -10  337.49    5.48
  17  -3 -13   20.21    2.96
  18 -16 -20    6.16    4.80
  18 -12 -22   67.50    5.70
  19  -7 -19   66.82    5.07
  19  -5 -16  288.20    6.68
  20  -8 -19   19.27    5.34
  20  -4 -10  129.79    4.87
  20  -4  -9    6.72    3.25
  20  -4  -8   29.15    4.27
  20  -4  -7    0.77    3.92
  20  -4  -6    4.78    4.03
  20  -4  -5   86.00    4.46
  21  -9 -19   -0.67    4.34
  21  -7 -17   -1.55    3.86
  21  -5 -11  140.62    5.42
  21  -5  -5   63.02    5.24
  22 -14 -18   39.94    4.71
  22 -10 -18    0.55    5.15
  22 -10   1   11.72    6.61
  22  -6 -12  107.70    5.51
  22  -6 -11   -0.89    4.57
  22  -6  -6    0.97    4.96
  23 -15 -15   -0.86    3.95
  23 -15  -3    4.32    4.92
  23 -13 -17  134.02    6.16
  23 -11 -17   -0.93    4.46
  23 -11  -1    4.61    6.25
  23  -7 -11    7.11    4.23
  23  -7 -10   51.85    5.13
  23  -7  -9    3.30    4.42
  23  -7  -8    3.09    4.45
  23  -7  -7    3.08    4.52
  24 -14 -13    4.22    4.07
  24 -14 -12    4.54    4.67
  24 -14  -7   -0.36    5.10
  24 -14  -6   16.14    4.80
  24 -10 -13  206.63    8.02
  11  -5 -19  109.13    4.03
  13  -7 -21    5.93    3.85
  14  -4 -17   34.19    3.52
  14  -2 -12  359.19    5.46
  15  -9 -22   72.00    5.48
  16 -14 -22   14.86    5.76
  16  -8 -21   39.66    5.48
  16  -4 -16  218.57    5.57
  16  -2  -9    2.57    2.25
  16  -2  -2   10.55    2.50
  17 -15 -21   18.82    5.48
  17 -13 -22    2.66    4.98
  17 -11 -22   40.70    6.18
  17  -3 -12  121.22    4.53
  17  -3   0   19.15    3.69
  18 -14 -21   14.07    5.72
  18  -6 -18  428.17    8.48
  18  -4 -14  112.66    4.51
  18  -4   1   37.38    4.47
  19 -17 -18   19.35    4.35
  19 -15 -20    9.16    5.23
  19 -13 -21   13.96    4.92
  19  -5 -15   16.62    4.18
  19  -5   1  136.57    6.01
  20 -16 -18    0.34    4.56
  20 -10 -20   15.98    4.77
  20  -6 -16   36.74    4.41
  20  -6   1   15.33    5.37
  21 -17 -15    3.48    3.94
  21 -15 -18   18.56    4.92
  21 -13 -19  102.03    6.55
  21  -7   0   -0.03    5.62
  21  -5 -10    2.87    3.52
  21  -5  -9   -0.82    3.59
  21  -5  -8  215.95    6.75
  21  -5  -7   46.55    4.33
  21  -5  -6    0.02    3.67
  22 -16 -15    0.60    4.27
  22 -12 -18   70.83    6.12
  22  -8 -16   15.97    4.39
  22  -6 -10    1.11    4.06
  22  -6  -9   14.20    4.08
  22  -6  -8   31.82    4.57
  22  -6  -7    9.64    4.23
  23 -15 -14    6.16    4.58
  23 -15  -4   29.34    5.15
  23 -13 -16   12.55    5.27
  23 -13  -2   17.22    6.06
  23 -11 -16   75.38    6.41
  23  -9 -15   61.32    5.38
  23  -9  -3   19.79    5.63
  24 -14 -11   11.46    4.53
  24 -14 -10    7.28    5.03
  24 -14  -9    8.54    5.16
  24 -14  -8    0.39    4.64
  24 -12 -13    6.25    5.45
  24 -12  -6    1.57    5.76
  24 -10 -12   -5.79    4.81
  24 -10 -11  166.60    7.76
  24 -10 -10   82.77    6.86
  24 -10  -8    1.72    5.90
  24 -10  -7   27.16    5.53
  13  -9 -22    6.73    5.66
  13  -3 -15  180.61    4.41
  15  -3 -14   -0.22    2.35
  16 -12 -22   19.55    5.89
  16  -2  -8  582.13    6.90
  16  -2  -4   11.32    3.05
  17 -17 -19   -0.34    4.45
  17  -9 -21    5.48    5.57
  17  -5 -17  343.72    6.95
  18  -8 -20   36.22    4.84
  19  -9 -20   83.67    5.85
  19  -7 -18  119.05    6.25
  20 -12 -20    1.39    4.70
  21 -11 -19    3.77    4.78
  21  -9   2   24.73    6.83
  22 -16 -14   22.24    4.66
  22 -14 -17   12.32    4.57
  22 -14   0   -1.16    5.56
  22 -10 -17   -2.65    5.18
  22  -8 -15   16.69    4.45
  23 -15  -5   13.77    5.21
  23 -13 -15   16.26    5.40
  23 -11  -2    2.94    5.55
  24 -12 -12   56.08    5.68
  24 -12 -10    7.46    5.69
  24 -12  -9   18.01    5.88
  24 -12  -8    4.08    5.67
  24 -12  -7    4.03    5.05
  24 -10  -9   11.37    5.17
  10  -4 -17  250.21    4.82
  12  -4 -17   18.75    3.11
  14 -10 -22  372.95    9.28
  14  -8 -21   28.09    5.29
  14  -2 -11   19.62    2.34
  15 -13 -22    6.44    5.84
  15 -11 -22    6.04    5.92
  15  -7 -20   19.15    4.83
  16  -2  -6  419.41    5.96
  16  -2  -5  606.55    7.00
  17  -3 -11   79.14    3.66
  17  -3  -1   80.74    3.89
  18 -12 -21    0.78    5.70
  18  -4 -13  182.64    5.24
  18  -4   0    6.38    4.08
  19  -5 -14  151.13    5.42
  20 -14 -19    8.38    5.49
  20  -8 -18    9.42    4.26
  20  -6 -15    7.16    3.79
  21 -17 -14    2.07    4.02
  21 -15 -17   -4.33    4.57
  21  -7 -15    4.96    4.27
  22 -16  -3   27.70    4.98
  22 -14 -16   89.09    6.28
  22 -12 -17   23.37    5.74
  22 -10   0   21.96    6.84
  23 -15 -12   24.22    4.63
  23 -15 -11    4.64    4.81
  23 -15  -6    3.38    5.11
  23 -13  -3    3.27    5.94
  23 -11 -15    6.05    4.70
  23 -11  -3    7.17    6.50
  23  -9 -13    9.29    4.76
  23  -9 -12  280.74    8.90
  23  -9  -5   71.45    7.14
  12  -8 -21   25.18    5.42
  13  -5 -18   18.48    3.82
  14  -6 -19  327.85    7.02
  14  -4 -16  208.74    5.15
  15  -3 -13   82.30    3.75
  16  -4 -15   55.78    3.60
  17 -13 -21   73.66    6.81
  17  -7 -19   34.76    4.44
  17  -5 -16   69.33    4.25
  17  -3 -10    6.53    2.67
  17  -3  -2    7.42    3.45
  18 -16 -19    3.52    4.48
  18  -6 -17  294.81    7.03
  19 -11 -20    8.74    4.99
  19  -9 -19   57.94    6.18
  19  -5   0   44.35    4.56
  20 -16 -17    1.63    4.13
  20 -12 -19    0.75    5.56
  20 -10 -19    2.06    4.64
  20  -6 -14  122.23    5.55
  21 -17 -13    7.16    4.21
  21 -15   1    2.84    5.30
  21 -13 -18    9.80    4.99
  21 -11 -18    0.86    4.67
  21  -7 -14   -0.87    4.00
  22 -16 -13    4.97    3.98
  22 -14  -1   39.81    6.27
  22 -12   0   29.84    6.91
  22 -10 -16   49.39    5.39
  22  -8  -3   90.85    6.37
  23 -15 -10    5.91    4.55
  23 -15  -9   -0.82    4.99
  23 -15  -8   -0.48    4.36
  23 -15  -7    4.12    4.49
  23 -13 -14   47.51    5.35
  23  -9 -11   44.44    5.43
  23  -9 -10   81.64    6.72
  23  -9  -9    8.34    5.85
  23  -9  -6   80.17    6.38
  11  -5 -18   42.19    3.85
  13  -7 -20    1.19    4.67
  13  -3 -14    2.41    2.78
  15  -5 -17  997.46   10.55
  16 -14 -21   23.85    6.12
  16 -10 -21   -1.22    5.76
  16  -8 -20  164.61    6.32
  16  -6 -18  113.66    5.14
  17 -15 -20    0.67    5.51
  17 -11 -21  126.73    6.67
  17  -3  -9  102.22    3.90
  17  -3  -8   67.82    4.01
  18 -14 -20   44.92    5.61
  18  -8 -19    3.99    4.42
  18  -4  -1   82.07    4.51
  19  -7 -17   36.95    4.62
  19  -5 -13  407.34    7.73
  20  -8 -17   23.05    4.61
  20  -6  -1   63.41    5.41
  21 -15 -16    6.90    4.98
  21 -13   2    2.20    6.60
  21 -11   2    9.78    6.77
  21  -9   1   25.37    6.85
  21  -7  -2   -1.95    4.86
  22 -16 -12    8.26    4.20
  22 -16 -11   -3.94    4.54
  22 -16  -5    2.12    4.66
  22 -14 -15    0.46    4.51
  22 -10 -15   33.16    5.90
  22 -10  -1    6.85    5.60
  22  -8 -12    8.58    5.47
  23 -13 -12   28.47    5.98
  23 -13  -5   46.24    6.70
  23 -11 -13    4.24    5.13
  23 -11 -12   11.63    6.01
  23 -11  -5    9.27    6.33
  10  -6 -19   44.65    4.29
  11  -7 -20   80.57    4.61
  12  -6 -19    9.92    3.40
  14  -2  -9   70.95    3.41
  15 -17 -19   13.04    5.05
  15  -3 -12    7.43    2.82
  16 -12 -21    0.75    5.90
  16  -4 -14   29.02    3.26
  17 -17 -18   33.96    5.20
  17  -5 -15   63.25    4.60
  17  -3  -7  294.75    5.71
  17  -3  -6  174.65    4.72
  17  -3  -5  104.42    4.03
  17  -3  -4   67.64    3.59
  18  -6 -16   85.16    4.97
  18  -4 -10   21.21    3.83
  19 -17 -16    1.79    4.43
  20 -16 -16    7.03    4.95
  20 -10 -18    7.66    4.77
  20  -8 -16   11.78    5.17
  20  -8   2   40.36    6.69
  21 -17 -12    5.91    3.78
  21 -17 -11    0.57    4.39
  21 -13 -17  333.29    8.92
  21 -11 -17    1.64    4.79
  21  -9 -16    6.31    4.43
  21  -7 -12  159.85    6.88
  21  -7  -3   42.64    6.11
  22 -16 -10    8.33    4.33
  22 -16  -9    9.98    4.82
  22 -16  -8   27.74    5.06
  22 -16  -7   -0.89    4.75
  22 -14 -14   12.92    5.44
  22 -14  -2   14.61    6.20
  22 -12 -15   15.62    5.83
  22 -12  -1    7.33    6.68
  22 -10 -14   88.00    6.93
  22 -10  -2   28.77    6.83
  22  -8 -11  155.22    6.90
  22  -8 -10    2.63    5.53
  22  -8  -6    4.43    5.68
  22  -8  -5  115.79    6.65
  23 -13 -11   -4.10    4.72
  23 -13 -10   16.27    5.89
  23 -13  -6    0.94    5.23
  23 -11 -11    9.52    5.18
  23 -11 -10   22.46    6.37
  23 -11  -7    2.06    6.17
  23 -11  -6   33.37    6.76
  14 -14 -21   22.60    6.35
  14 -10 -21   37.89    6.22
  14  -4 -15    8.89    3.15
  15 -13 -21   79.43    6.87
  15  -7 -19   67.25    4.85
  15  -3   2   31.26    3.49
  16 -18 -17    9.53    4.28
  16  -4   3   40.06    4.48
  17  -7 -18  101.09    5.35
  18 -18 -15   -2.17    3.90
  18 -16 -18    4.65    4.57
  18  -4  -9   15.63    3.20
  19 -15 -18    9.44    4.80
  19 -13 -19   17.69    5.21
  19 -11 -19   28.29    5.38
  19  -9 -18   30.62    5.10
  19  -7 -16  294.61    7.58
  19  -5 -11   66.62    4.45
  19  -5  -2  215.21    6.29
  20 -12 -18  163.47    7.23
  20  -6 -11    9.59    4.58
  21 -17 -10   19.88    4.68
  21 -17  -5   41.52    4.98
  21 -15 -15   -1.04    4.44
  21 -15   0   30.21    5.56
  21  -9 -15   -3.11    4.37
  21  -9   0   18.65    6.80
  21  -7 -11   99.24    5.73
  22 -14 -13   31.74    5.85
  22  -8  -9  127.81    6.55
  22  -8  -8   28.14    5.45
  22  -8  -7  131.56    6.72
  23 -13  -9    4.16    5.03
  23 -13  -8   -2.81    4.99
  23 -11  -9   34.37    5.76
  23 -11  -8    0.89    5.38
  10  -4 -16   31.77    3.16
  13  -3 -13  221.12    4.55
  14  -6 -18  154.50    5.26
  14  -2  -8 1090.09    8.77
  15 -15 -20    1.72    6.09
  15  -5 -16   71.19    4.47
  15  -3 -11   25.93    2.79
  16  -6 -17  536.76    8.74
  17 -15 -19   12.21    5.93
  17 -13 -20    9.26    5.41
  17 -11 -20    7.32    6.04
  17  -5 -14  131.31    5.37
  17  -5   3   29.39    5.05
  18 -10 -19    0.06    5.80
  18  -6 -15   43.64    4.33
  18  -6   3   -1.91    4.35
  18  -4  -8   16.87    3.29
  18  -4  -7   10.11    3.24
  19 -17 -15    3.09    4.65
  19  -7   2  171.80    7.49
  19  -5 -10    0.28    3.40
  19  -5  -9  136.81    5.69
  19  -5  -4  178.17    6.43
  20 -16 -15   11.73    4.46
  20 -16   1   10.36    5.34
  20 -14 -17   35.59    5.57
  20  -8 -15   23.88    5.33
  20  -8   1    3.08    6.49
  20  -6 -10   13.25    3.97
  20  -6  -4   19.87    5.18
  21 -17  -9    5.82    4.10
  21 -17  -8   35.52    4.57
  21 -17  -7   22.87    4.45
  21 -17  -6   44.68    4.80
  21 -15 -14   26.75    5.46
  21 -15  -1   -1.84    5.78
  21 -13 -16    8.79    5.09
  21 -13   1   22.64    6.10
  21 -11 -16   48.49    5.54
  21 -11   1   20.31    6.34
  21  -9 -14   61.39    6.34
  21  -7 -10   71.05    5.32
  21  -7  -9   10.87    4.43
  21  -7  -8   11.13    5.25
  21  -7  -7   81.46    6.32
  21  -7  -6    2.45    4.51
  21  -7  -5   11.81    4.79
  22 -14  -4   30.69    6.48
  22 -12 -14   24.38    5.27
  22 -12  -2    9.60    5.96
  22 -10 -12    6.02    6.04
  12 -10 -21    6.46    6.16
  12  -8 -20   36.34    5.52
  13 -11 -21    9.53    6.32
  13  -7 -19   30.24    4.90
  14 -12 -21   30.59    6.44
  14  -2  -7   33.77    2.66
  15  -9 -20   -2.09    4.63
  15  -3   1    9.50    3.28
  16 -14 -20   96.37    6.50
  16 -10 -20  122.75    6.61
  17 -17 -17    1.84    4.28
  17  -9 -19   89.89    6.06
  17  -7 -17  155.99    6.59
  18 -18 -14    0.96    4.27
  18 -12 -19    8.65    6.22
  19 -15 -17    7.94    5.60
  19 -13 -18   26.45    6.26
  19 -11 -18    3.62    5.80
  19  -9 -17    1.35    5.32
  19  -7 -15   78.03    5.15
  19  -5  -8   51.44    4.30
  19  -5  -7   90.28    4.78
  19  -5  -5   23.82    4.12
  20 -16 -14   12.29    5.22
  20 -12 -17   25.82    5.40
  20 -12   3    3.02    7.18
  20  -6  -9   87.37    5.14
  20  -6  -8  192.52    6.43
  20  -6  -7   10.88    4.16
  20  -6  -5   31.60    4.66
  21 -13 -15  276.27    9.11
  21 -11 -15    5.68    5.82
  22 -14 -11   10.90    4.94
  22 -14  -5    4.54    5.96
  22 -12 -12   85.02    7.36
  22 -10 -11  322.62    9.76
  22 -10  -5    6.91    6.70
  11  -5 -17   10.67    2.93
  12  -6 -18    9.17    4.13
  12  -4 -15   35.72    3.36
  14  -4 -14    3.51    2.61
  14  -2  -5  594.67    6.65
  15 -17 -18   34.06    5.69
  16 -18 -16   12.86    4.56
  16 -12 -20   10.05    6.26
  16  -6 -16  626.50    9.60
  16  -4 -12   55.37    3.57
  16  -4   2  199.71    5.30
  17  -5   2    9.51    4.60
  18  -6 -14    6.92    3.84
  18  -6   2   51.67    5.97
  19 -17 -14    1.62    4.13
  19  -7 -14    6.07    4.90
  20 -16   0    3.87    5.50
  20 -14 -16   76.92    6.21
  20 -10   2    3.58    7.18
  20  -8 -14    7.35    4.40
  20  -8   0  178.20    8.23
  21 -15 -13    5.72    4.81
  21 -13   0   16.11    5.99
  21 -11   0    1.14    6.06
  22 -14 -10    9.49    5.02
  22 -14  -9   17.81    5.44
  22 -14  -8    0.95    6.04
  22 -14  -7    2.68    6.07
  22 -14  -6   33.25    5.81
  22 -12 -11   34.72    6.64
  22 -12  -5   -5.94    6.45
  22 -10 -10   14.76    5.33
  22 -10  -9   80.55    6.51
  22 -10  -8    2.04    6.31
  22 -10  -7    5.56    6.53
  22 -10  -6   73.83    6.53
  10  -6 -18   13.47    4.02
  11  -7 -19   58.03    4.37
  13  -5 -16  131.69    4.87
  13  -3 -12   25.26    2.67
  14 -18 -17   14.51    5.00
  14 -16 -19   65.84    6.63
  14  -8 -19   45.44    5.61
  15 -13 -20   53.57    6.96
  15 -11 -20   22.10    6.19
  15  -5 -15   65.16    4.04
  15  -3  -9  215.89    4.85
  16 -16 -18    5.11    5.61
  16  -8 -18  206.65    7.58
  16  -4 -11  110.29    4.66
  17 -15 -18   -0.13    6.09
  17 -13 -19   40.16    6.86
  17  -9 -18    8.02    5.65
  18 -18 -13    9.13    4.42
  18 -14 -18   16.44    5.32
  18 -10 -18   18.72    5.19
  18  -6 -13    9.53    4.50
  19 -15 -16    4.77    5.65
  19 -13 -17  290.04    9.42
  19 -11 -17    5.58    5.87
  19  -9 -16   75.17    6.30
  19  -7   1   74.33    5.97
  20 -16 -13    9.83    4.68
  20 -14 -15    0.71    5.75
  20 -12 -16   31.59    5.63
  20  -8 -13   15.03    4.63
  21 -15 -12   86.30    6.01
  21 -15  -3    9.79    6.26
  21 -13  -1   16.52    7.11
  21 -11 -14   35.57    5.54
  21 -11  -1   24.68    7.34
  21  -9 -12  340.28    9.05
  22 -12 -10    7.96    5.51
  22 -12  -9   72.14    7.40
  22 -12  -8   -1.23    6.35
  22 -12  -7   26.01    6.95
  22 -12  -6    5.99    5.71
  11  -9 -20   10.94    5.95
  14 -14 -20   -1.93    5.39
  14 -10 -20  120.92    6.64
  15 -15 -19    3.15    6.42
  15  -9 -19   22.27    5.98
  15  -3  -8    1.91    2.44
  15  -3  -1    6.72    3.26
  16 -14 -19    4.90    6.41
  16  -4   1  108.48    4.47
  17  -7 -16  325.19    7.80
  17  -5 -12    9.42    3.50
  17  -5   1    4.44    4.56
  18 -16 -16    0.56    4.69
  18 -12 -18    9.45    5.22
  18  -6   1   46.50    5.94
  19 -17 -13    3.17    4.26
  19 -17   0    0.81    5.09
  19 -15   3    2.18    6.28
  19  -9   3    0.85    7.17
  19  -7   0    0.67    5.84
  20 -16 -12   -1.28    5.15
  20 -16  -1   35.41    5.57
  20 -14   1    4.15    6.81
  20 -12   2   13.42    7.44
  20 -10 -15    5.98    4.82
  20 -10   1   37.70    7.55
  20  -8  -1   64.06    6.25
  21 -15 -10   30.17    6.15
  21 -15  -5   14.27    6.25
  21 -15  -4    5.53    5.29
  21 -13 -13   31.72    5.78
  21 -11 -13   -0.07    5.37
  21  -9 -11   -2.97    4.86
  21  -9  -5  121.36    7.87
  13  -7 -18   24.37    4.84
  13  -3 -11  548.38    6.76
  14  -4 -13  119.64    4.13
  15 -19 -14    5.08    4.21
  15 -17 -17   -0.89    5.49
  15  -5 -14   14.22    3.79
  15  -3  -7   93.00    3.70
  16 -12 -19  125.52    7.83
  16  -6 -15  203.33    6.11
  16  -4   0  162.40    5.50
  18 -18 -12   -0.09    4.01
  18 -16   4   24.40    6.10
  18 -14 -17   61.49    7.02
  18 -10 -17   32.74    6.20
  18  -8   4   -1.16    6.71
  18  -6 -12  312.53    7.44
  19 -17 -12    2.63    4.55
  19 -15 -15   34.32    6.30
  19 -13 -16    3.16    6.37
  19 -13   4   -3.21    7.26
  19 -11   4   75.46    8.31
  19  -9 -15    6.60    4.66
  20 -16 -11    4.40    5.52
  20 -14 -14   36.01    5.87
  20 -12 -15   13.11    5.29
  20 -10 -14   20.55    5.21
  20  -8 -11  112.47    6.90
  21 -15  -9   15.28    5.37
  21 -15  -8   -0.27    5.19
  21 -15  -7    6.59    5.17
  21 -15  -6   -1.08    5.13
  21 -11  -2    0.35    6.08
  21  -9  -9    9.48    5.08
  21  -9  -8  129.51    7.05
  21  -9  -6  162.54    7.65
  11  -5 -16   13.43    3.40
  12 -10 -20  104.62    6.31
  12  -8 -19   84.96    5.38
  13 -13 -20    3.48    6.58
  13 -11 -20  116.34    7.42
  15  -3  -5   97.79    3.78
  15  -3  -4    5.15    2.65
  15  -3  -3   20.50    2.91
  16 -16 -17   31.36    6.18
  16  -8 -17    3.52    5.21
  16  -4  -9  319.47    6.23
  16  -4  -1  116.70    5.00
  17 -17 -15   21.99    4.96
  17 -15 -17   73.49    7.11
  17 -13 -18  140.82    7.49
  17 -11 -18    7.01    5.38
  17  -9 -17   22.97    5.93
  17  -7 -15  282.34    7.47
  17  -5   0  411.09    8.12
  18 -18 -11    8.27    4.74
  18 -16 -15    2.98    4.84
  18 -12 -17    6.76    6.18
  18  -8 -15  134.57    6.26
  18  -6   0  112.62    5.78
  19 -17 -11    6.73    5.26
  19  -9   2   29.19    7.18
  19  -7 -11  257.50    7.36
  20 -16  -3    2.92    5.17
  20 -14 -13   24.62    6.43
  20 -14   0   -2.29    6.87
  20 -12 -14   10.32    6.37
  20 -10 -13   68.98    6.94
  20 -10   0   40.78    7.84
  20  -8 -10    3.47    4.60
  20  -8  -4   10.31    6.15
  21 -13 -10    8.85    6.59
  21 -13  -4   18.74    7.08
  21 -13  -3    0.35    5.78
  21 -11 -11   22.39    5.93
  21 -11 -10   18.21    6.69
  21 -11  -4  130.72    8.68
  21 -11  -3   -0.10    6.15
  10  -8 -19   18.74    5.16
  11  -7 -18   59.07    5.07
  12 -12 -20   44.58    7.29
  13 -19 -15   23.35    5.22
  13 -15 -19   26.20    7.08
  13  -9 -19   30.23    6.14
  13  -5 -15   80.59    3.95
  13  -3 -10   24.34    2.68
  14 -16 -18    1.82    6.28
  14 -14 -19   57.96    7.21
  14 -10 -19    0.03    5.83
  14  -6 -16  111.69    4.85
  14  -4 -12  535.67    7.31
  15 -15 -18    8.60    6.60
  15 -13 -19    5.90    5.60
  15 -11 -19   43.28    5.89
  16 -18 -14   14.80    4.99
  16 -10 -18    2.10    5.92
  16  -6 -14   69.50    4.56
  16  -4  -8   73.49    3.85
  17  -5 -10    9.74    3.41
  17  -5  -1    1.61    4.69
  18 -18 -10    7.62    4.74
  18 -14 -16   14.11    6.49
  18 -10 -16    2.34    5.63
  18  -6 -10  325.06    7.87
  18  -6  -1    5.27    5.11
  19 -17 -10    3.03    5.30
  19 -17  -2   -2.91    5.39
  19 -15 -14   17.75    5.50
  19 -15   2    0.14    5.92
  19 -13 -15  325.20   10.04
  19 -13   3   21.27    7.74
  19 -11   3   -0.18    7.59
  19  -9 -14   13.00    4.99
  19  -7 -10   14.31    4.34
  20 -16  -9   -1.03    4.72
  20 -16  -8    8.29    4.87
  20 -16  -7    8.91    5.86
  20 -16  -6    0.18    5.71
  20 -16  -4   15.17    5.37
  20  -8  -9  131.33    6.50
  20  -8  -8  102.98    6.24
  20  -8  -6   32.28    6.16
  20  -8  -5   38.08    5.66
  21 -13  -9   48.52    6.44
  21 -13  -8   -4.92    6.57
  21 -13  -7   75.79    7.60
  21 -13  -6    1.25    6.87
  21 -13  -5   23.49    6.16
  21 -11  -9   66.92    6.77
  21 -11  -8   81.06    7.87
  21 -11  -7   71.39    7.64
  21 -11  -5   -1.58    5.75
   9  -7 -18  165.84    5.83
   9  -5 -16    3.18    2.66
  10  -6 -17   71.74    4.58
  15 -17 -16   23.29    6.03
  15  -7 -16  112.87    6.04
  15  -5 -13    8.07    3.14
  16  -4  -7    7.29    2.96
  16  -4  -6  176.56    5.03
  16  -4  -5  148.17    5.15
  16  -4  -4  443.09    7.40
  16  -4  -3  114.10    4.54
  17 -17 -14    1.98    5.61
  17 -13 -17   85.16    7.60
  17 -11 -17    8.29    6.26
  17  -5  -9   12.92    3.44
  17  -5  -8   65.12    4.71
  18 -18  -9   -2.90    4.68
  18 -18  -2    4.34    4.91
  18 -16 -14   60.89    5.98
  18 -16   3   -0.83    6.27
  18  -8 -14    2.02    4.56
  18  -8   3  107.01    6.79
  18  -6  -9  254.90    6.85
  19 -17  -8   22.25    5.56
  19 -17  -4   12.81    5.76
  19 -17  -3   29.65    5.31
  19 -15 -13    4.14    5.99
  19 -15   1    6.63    6.82
  19  -9 -13   49.84    6.33
  19  -9   1    1.29    6.93
  19  -7  -9    4.95    4.23
  19  -7  -8   41.20    5.62
  19  -7  -4   33.88    5.95
  19  -7  -3    6.66    4.65
  20 -14 -12    3.11    5.39
  20 -12 -13   -1.47    5.19
  20 -12   0   30.79    6.93
  20 -10  -1   10.63    6.31
  11  -9 -19   64.09    6.38
  12  -4 -13  316.05    5.60
  13 -17 -17   16.22    6.25
  13  -7 -17  100.42    5.31
  13  -3  -9   34.68    2.92
  14 -18 -15    7.92    5.53
  16 -18 -13   39.66    5.51
  16  -8 -16  138.35    6.39
  16  -6 -13    4.44    4.29
  16  -6   4   16.11    5.65
  17 -15 -16   35.79    5.88
  17  -9 -16  131.82    6.54
  17  -5  -7  208.16    5.90
  17  -5  -6   16.67    4.26
  17  -5  -4  237.00    6.72
  17  -5  -3   19.30    3.89
  18 -18  -7    5.49    5.03
  18 -18  -4    3.53    5.18
  18 -18  -3    9.66    5.22
  18 -16 -13   10.75    6.00
  18 -14 -15   82.13    7.60
  18 -12 -16   32.47    5.78
  18 -12   5   81.77    8.99
  18 -10 -15   13.75    5.92
  18  -6  -8   79.85    5.00
  18  -6  -7  343.66    8.19
  18  -6  -6  790.70   11.32
  18  -6  -5   15.31    4.99
  18  -6  -4   35.53    5.33
  18  -6  -3    6.85    4.21
  19 -17  -7    0.30    4.76
  19 -17  -6   42.96    5.59
  19 -17  -5   15.52    5.26
  19 -13 -14   28.66    5.90
  19 -13   2    1.09    7.57
  19  -7  -7  190.59    6.83
  19  -7  -6   23.20    4.97
  19  -7  -5  452.83    9.36
  20 -14  -2    0.71    6.17
  20 -12 -12   11.32    5.81
  20 -12  -1    5.18    6.44
  20 -10 -11   89.68    6.78
  20 -10 -10    8.86    6.33
  11 -19 -15   22.68    5.10
  11  -5 -15   29.86    3.24
  12 -18 -16   59.54    6.37
  12 -16 -18   13.44    6.78
  12 -14 -19   37.14    7.49
  12 -10 -19    6.30    6.25
  12  -8 -18  158.31    6.20
  12  -6 -16    3.43    3.46
  13 -19 -14    8.80    5.02
  13 -13 -19    0.88    6.66
  13 -11 -19   58.74    7.08
  13  -5 -14   18.92    3.20
  13  -3  -8   41.72    3.38
  14 -16 -17   51.89    7.19
  15 -19 -12   -1.13    4.23
  15 -13 -18  123.55    8.23
  15  -5 -12  137.36    4.83
  15  -5   4    1.87    3.88
  16 -10 -17   -0.30    5.03
  17 -17 -13   50.82    5.63
  17 -17   3    9.51    5.91
  17  -7 -13   12.63    4.34
  17  -7   3    5.81    6.27
  18 -18  -6   10.72    4.68
  18 -18  -5   16.13    4.80
  18 -16   2   21.68    6.82
  18 -14   4   22.94    7.84
  18  -8   2   -0.58    5.46
  19 -15 -12  109.54    7.08
  19 -15   0   14.34    7.24
  19  -9 -12    3.58    4.96
  19  -9   0   18.29    7.09
  20 -14  -9   -0.04    5.64
  20 -14  -8   12.34    6.83
  20 -14  -4   11.29    6.97
  20 -14  -3   58.91    6.74
  20 -12  -2   12.68    7.67
  20 -10  -9    5.71    5.58
  20 -10  -8    6.72    6.53
  20 -10  -4   51.84    7.62
  20 -10  -3    2.09    5.84
  13 -15 -18    5.21    7.15
  13  -9 -18   10.97    4.92
  14 -14 -18   14.82    7.16
  14 -10 -18    9.60    6.14
  14  -4 -10  485.63    7.13
  14  -4   3   57.08    4.50
  15 -15 -17    7.45    5.83
  15  -9 -17  160.47    6.95
  15  -7 -15  283.60    7.33
  16 -18 -12    3.22    5.36
  16 -16 -15    2.88    6.25
  16  -8 -15 1077.70   13.83
  16  -6 -12  611.39    9.37
  17 -17 -12   27.19    6.24
  17 -15 -15   22.62    5.93
  17 -13 -16   53.90    6.54
  17 -11 -16   79.82    6.52
  17  -9 -15   91.49    6.21
  17  -9   5    2.77    7.23
  17  -7 -12   87.26    5.92
  18 -16 -12   10.46    5.38
  18 -14 -14   71.57    7.51
  18 -12 -15    0.81    5.41
  18 -12   4   21.70    8.18
  18 -10 -14   26.84    6.17
  18  -8 -12    7.46    4.70
  18  -8   1   -1.79    6.51
  19 -15 -11   10.30    5.81
  19 -15  -1   -6.97    6.97
  19 -13 -13   43.11    6.41
  19 -13   1    3.07    7.79
  19 -11 -13   -0.08    5.51
  19 -11   1   52.01    8.41
  19  -9  -1   11.95    7.06
  20 -14  -7   89.19    7.28
  20 -14  -6   23.81    6.50
  20 -14  -5   13.11    6.34
  20 -12 -10   32.08    6.21
  20 -12  -9   77.08    8.09
  20 -12  -4   19.60    7.47
  20 -12  -3   38.51    7.17
  20 -10  -7   -0.85    5.39
  20 -10  -6   24.76    6.31
  20 -10  -5    9.57    6.01
  10 -10 -19    3.91    6.25
  10  -8 -18    7.83    5.10
  11 -17 -17   34.87    6.99
  11  -7 -17   11.02    3.92
  12 -12 -19    3.38    5.65
  12  -4 -12 1711.62   12.03
  13 -17 -16   40.61    6.75
  14 -12 -18    6.32    6.62
  14  -6 -14    2.26    4.09
  15 -19 -11    2.81    4.35
  15  -5   3   20.57    4.80
  16 -16   6   10.33    6.85
  16  -6   3   39.62    4.91
  17 -17   2    6.38    6.22
  17 -15   5    4.62    7.48
  17  -7   2   83.53    7.12
  18 -16 -11    5.82    6.04
  18 -16   1    5.38    6.09
  18 -14   3   -0.29    7.90
  18 -12 -14    5.68    6.46
  19 -15  -2   14.87    7.27
  19 -13 -12   46.26    6.61
  19 -11 -12   90.51    7.18
  19  -9 -10   17.09    5.20
  19  -9  -9    1.34    6.06
  20 -12  -8   15.23    6.28
  20 -12  -7   26.13    6.61
  20 -12  -6    3.02    5.94
  20 -12  -5    1.63    6.19
  10  -6 -16   21.96    3.46
  12 -18 -15   36.75    6.48
  13 -19 -13   30.17    5.04
  13  -5 -13    3.77    2.98
  14 -16 -16   21.24    7.09
  14  -8 -16  268.77    8.21
  14  -4   2   18.20    4.01
  15 -19 -10    2.37    4.86
  15 -17 -14   19.28    6.43
  15 -11 -17   22.94    6.68
  15  -9 -16    1.99    5.68
  15  -7 -14  114.80    6.14
  15  -5 -10    9.39    3.29
  16 -18 -11   61.04    5.80
  16 -16 -14  139.03    8.12
  16 -14 -16   -0.14    5.87
  16 -10 -16   11.17    5.28
  16  -6 -11  114.05    5.18
  16  -6   2   12.82    5.26
  17 -17 -11   75.46    6.33
  17 -15 -14    6.21    5.89
  17 -13 -15  117.56    8.25
  17 -11 -15   -2.45    6.19
  17  -9 -14  121.75    6.67
  17  -7 -11  313.17    7.93
  18 -16 -10   -0.84    6.04
  18 -14 -13    7.77    5.76
  18 -10 -13   -2.85    4.97
  18  -8 -10   18.76    5.76
  18  -8   0   66.93    6.41
  19 -15  -8    1.84    5.74
  19 -15  -7   25.55    7.16
  19 -15  -4   22.46    7.26
  19 -15  -3    2.02    6.26
  19 -13 -11    9.68    6.15
  19 -13   0   -2.80    6.66
  19 -11   0   26.87    7.02
  19  -9  -7   83.86    7.23
  19  -9  -4  107.94    8.11
  19  -9  -3   -1.42    5.50
   8  -6 -16    9.05    3.79
   9  -7 -17   15.58    3.84
  11 -19 -14    7.01    5.04
  11 -15 -18   25.49    6.59
  11  -9 -18   26.52    5.14
  11  -5 -14   12.88    3.09
  12 -16 -17   41.00    6.51
  12 -10 -18    4.14    6.40
  12  -8 -17  247.84    7.26
  12  -6 -15   36.21    3.94
  12  -4 -11  798.88    8.70
  13 -15 -17    9.26    7.22
  13 -13 -18   16.37    6.18
  13 -11 -18   61.57    6.36
  14 -14 -17    9.72    7.29
  14  -4  -8   32.18    3.25
  15 -19  -9    5.94    5.16
  15  -5   2  117.25    5.64
  16 -18 -10   11.48    5.63
  16 -18   2   -1.53    5.31
  16 -12 -16   -1.56    5.64
  16  -8 -14  149.90    6.53
  17 -17 -10    1.11    5.92
  17 -15   4   14.03    7.72
  17  -7   1   64.43    5.84
  18 -16  -9    1.23    6.73
  18 -16  -1   -2.60    6.85
  18 -14 -12    5.87    6.78
  18 -14   2    2.96    7.97
  18 -10 -12   22.60    6.39
  18 -10   2   24.46    8.00
  19 -15  -6   48.82    6.72
  19 -15  -5    0.03    6.01
  19 -11 -10    7.29    5.88
   9  -9 -18    8.29    5.77
  13 -17 -15    5.15    6.68
  14 -18 -13   38.61    5.80
  14  -6 -13   24.75    3.84
  14  -4  -7   67.23    3.69
  14  -4   1   11.23    3.31
  15 -17 -13  110.49    7.75
  15 -17   6    6.83    6.49
  15  -5   1    2.61    4.45
  16 -18  -9    0.33    5.50
  16 -18   1    3.31    5.91
  16 -16 -13    1.18    6.52
  16 -16   5   -0.60    7.14
  16 -14 -15   68.17    7.03
  16 -10 -15    6.12    5.09
  16  -8   5  497.83   11.29
  16  -6  -9  928.55   11.63
  16  -6   1  329.92    8.37
  17 -17  -9   42.70    6.78
  17 -17   0    0.01    6.46
  17 -15 -13   12.69    5.97
  17 -13 -14    1.46    6.76
  17 -13   5    5.97    7.28
  17 -11 -14   41.61    5.91
  17 -11   5   30.89    7.48
  17  -9 -13  223.99    7.95
  17  -7   0   24.26    5.98
  18 -16  -7   26.93    6.95
  18 -16  -3    6.26    6.98
  18 -16  -2   27.20    6.60
  18 -12   2    2.52    8.36
  18  -8  -8   37.38    5.26
  18  -8  -7  131.83    7.45
  18  -8  -3   24.36    6.46
  18  -8  -2    9.13    5.29
  19 -13  -9   19.27    6.61
  19 -13  -8   31.12    7.71
  19 -13  -3   50.30    8.29
  19 -13  -2    3.66    6.76
  19 -11  -9   52.87    6.95
  19 -11  -2   36.85    7.15
   9 -19 -14    0.15    6.00
  10 -20 -12    4.46    5.14
  10 -16 -17    0.02    7.18
  11 -17 -16   56.56    6.74
  11  -7 -16    5.24    3.94
  12 -20 -10    7.56    4.87
  12 -12 -18   92.10    7.07
  13  -7 -15  334.73    7.56
  14  -8 -15   69.10    6.28
  14  -4  -6  172.65    4.83
  14  -4   0   38.69    3.58
  15 -19  -8    3.72    4.69
  15 -19  -7   -0.63    5.21
  15 -19   0    1.19    5.28
  15 -15 -15   10.41    6.17
  15 -13 -16   35.03    6.42
  15 -11 -16   42.39    6.18
  15  -9 -15    9.92    5.01
  15  -7 -13   70.29    5.00
  15  -5  -8    1.91    3.12
  16 -18  -8    5.54    5.51
  16 -18   0    2.14    5.82
  16 -12 -15   48.80    7.39
  16  -8 -13  622.40   10.68
  16  -6   0  531.06    9.86
  17 -17  -8   16.91    5.71
  17 -17  -1   -0.60    6.60
  17 -15 -12   25.05    7.30
  17 -15   3    1.11    7.92
  17  -9   3    0.04    7.72
  17  -7  -8  305.91    7.92
  18 -16  -6   18.40    6.09
  18 -16  -5   44.05    6.67
  18 -16  -4    8.57    6.08
  18 -14 -11   57.95    6.94
  18 -10 -11    5.58    5.40
  18 -10   1  112.27    7.97
  18  -8  -6  197.65    7.67
  18  -8  -4   87.96    6.34
  19 -13  -7   47.96    7.25
  19 -13  -6    1.15    6.48
  19 -13  -5    4.00    6.39
  19 -13  -4    2.42    6.71
  19 -11  -7   22.14    6.43
  19 -11  -6    5.62    6.23
  19 -11  -5   51.08    7.18
  10 -18 -15   48.56    6.34
  10 -14 -18   65.30    7.28
  10  -6 -15    8.32    3.30
  11 -19 -13   31.02    5.45
  11 -13 -18   -0.50    6.29
  11 -11 -18   41.92    6.21
  11  -5 -13  247.58    5.83
  12 -16 -16   25.06    7.79
  12  -6 -14   40.81    3.93
  12  -4 -10  807.43    8.64
  13 -19 -11   14.31    5.73
  13 -11 -17   27.60    6.99
  14 -18 -12   21.88    5.66
  14 -10 -16   -2.52    6.24
  14  -6 -12   41.00    4.07
  14  -4  -5  740.65    8.64
  14  -4  -3   12.27    3.11
  15 -19  -6    9.37    5.38
  15 -19  -1   -0.43    5.19
  15 -17 -12   64.43    7.37
  15 -17   5    4.73    7.21
  15  -5  -7   56.15    3.99
  15  -5  -6    0.19    3.81
  15  -5   0  207.54    6.05
  16 -18  -7    1.46    5.90
  16 -18  -1    3.21    6.16
  16 -16 -12   85.25    7.91
  16 -16   4   30.77    7.83
  16 -14 -14   11.39    6.09
  16 -14   6   22.44    9.12
  16 -10 -14  380.82   10.34
  16 -10   6   16.30    8.73
  16  -8 -12   13.76    5.46
  16  -8   4    4.34    7.01
  16  -6  -7  307.40    7.62
  17 -17  -6    7.73    6.52
  17 -17  -5    2.21    6.23
  17 -17  -4    1.79    6.35
  17 -17  -3    1.74    6.85
  17 -17  -2    4.36    5.70
  17 -13 -13   18.31    6.37
  17 -13   4    4.85    8.91
  17 -11 -13   14.83    5.77
  17 -11   4  109.88    9.77
  17  -7  -7  356.97    8.56
  17  -7  -6  323.98    8.85
  17  -7  -5 1397.55   15.54
  17  -7  -4   44.68    6.09
  17  -7  -3  190.34    7.84
  17  -7  -2   71.36    5.79
  18 -14 -10   47.26    7.06
  18 -10   0   31.52    7.10
   8  -8 -17    6.08    5.25
  10 -12 -18  126.70    8.52
  11 -15 -17   36.76    7.22
  11  -9 -17  195.39    7.27
  12 -20  -9    0.69    4.87
  12 -14 -17   11.51    7.72
  13 -15 -16    3.58    6.36
  13  -7 -14   12.55    4.80
  13  -5 -11  135.48    4.72
  14 -12 -16   -4.35    7.01
  15 -19  -4    7.32    4.95
  15 -19  -3    2.18    4.92
  15 -19  -2    1.20    4.96
  15 -15 -14   44.44    7.61
  15 -11 -15   -2.18    6.36
  15  -9 -14   47.36    6.48
  15  -7 -12    8.46    4.09
  15  -7   5  162.54    7.83
  15  -5  -4  255.98    6.65
  15  -5  -3   -0.23    4.17
  16 -18  -5    9.68    5.41
  16 -18  -4   21.64    6.50
  16 -18  -3    2.06    5.41
  16 -18  -2   10.65    5.61
  16 -12 -14    5.05    6.82
  16  -6  -6  152.34    5.94
  16  -6  -5   40.84    5.16
  16  -6  -4  255.94    7.40
  16  -6  -3    5.53    4.83
  16  -6  -2   15.09    4.22
  17 -15 -11   37.48    6.64
  17 -15   2   -0.04    7.10
  17 -13 -12   -3.75    7.02
  17  -9 -11  161.91    7.27
  17  -9   2   49.21    8.04
  18 -14  -8   13.52    7.63
  18 -14  -2   12.38    8.06
  18 -10  -9   -4.32    5.43
  18 -10  -8   38.29    7.23
  18 -10  -1    7.46    6.42
   8 -20 -12    1.73    5.31
   9 -13 -18    3.31    6.66
   9 -11 -18   14.68    5.93
   9  -7 -16    0.67    3.75
  10 -20 -11    2.81    4.81
  11 -19 -12    1.15    5.94
  11 -17 -15   74.87    8.07
  12 -18 -13   16.98    6.68
  12 -12 -17   29.40    7.48
  12  -4  -9  902.32    9.20
  13 -19 -10    4.43    5.78
  14 -18 -11   81.55    6.50
  14 -18   5   -1.65    6.24
  14 -16 -14   98.49    7.48
  14  -8 -14  346.36    8.49
  14  -6 -11   60.26    4.36
  14  -6   5   21.07    5.72
  15 -17 -11  148.58    8.61
  15 -15   7   12.65    8.66
  16 -16 -11    4.91    5.95
  16 -16   3    4.53    7.53
  16 -14 -13    1.58    6.29
  16 -12   6    3.59    9.23
  16 -10 -13   27.39    5.58
  16  -8 -11   52.26    5.45
  16  -8   3  170.26    8.74
  17 -15 -10   62.14    7.31
  17 -13   3    1.78    8.76
  17 -11 -12   78.52    6.78
  17  -9   1    1.98    7.35
  18 -14  -7   90.76    8.11
  18 -14  -5   -2.80    7.67
  18 -14  -4   -1.61    7.72
  18 -14  -3   30.24    7.35
  18 -12  -1   81.75    9.43
  18 -10  -7    0.52    5.66
  18 -10  -6   49.38    7.64
  18 -10  -5   -2.46    6.97
  18 -10  -4   17.95    7.47
  18 -10  -3    1.06    7.26
  18 -10  -2    2.37    6.47
   8  -6 -15    3.38    3.22
   9 -19 -13   10.98    6.33
   9 -15 -17    3.14    8.19
   9  -9 -17   96.37    6.83
  10 -18 -14   70.05    7.61
  11 -13 -17  199.09    9.57
  11  -5 -12  118.73    4.94
  12 -20  -8    2.70    5.23
  12 -16 -15   38.80    8.01
  12  -6 -13   51.58    4.14
  13  -5 -10  568.68    8.08
  13  -5   5    7.89    4.94
  14 -18 -10   13.23    6.36
  14 -14 -15   55.68    7.27
  14 -10 -15  258.60    9.29
  15 -17   4    7.89    6.42
  15 -15 -13   53.41    8.10
  15  -7   4   62.76    7.02
  16 -14   5   11.27    7.51
  17 -15  -9   23.96    6.82
  17 -15   0    8.76    8.03
  17 -13 -11    1.97    6.44
  17 -11 -11    4.06    5.75
  17  -9  -9    8.28    5.22
  18 -12  -3  190.08   10.62
  18 -12  -2   38.61    7.48
  10 -20 -10   12.70    5.56
  10 -10 -17   33.55    6.91
  10  -6 -14  202.98    5.64
  11 -15 -16   17.15    8.29
  11 -11 -17   25.18    6.26
  12 -20  -7   -0.83    5.18
  12 -14 -16    9.62    7.91
  13 -19  -9    7.90    5.35
  13 -17 -13   19.92    6.22
  13  -9 -15   64.78    6.14
  13  -7 -13  579.22    9.91
  14 -18   4    7.48    6.70
  14 -16 -13   54.96    6.98
  14 -12 -15   80.62    8.12
  14  -8 -13  116.22    6.81
  15 -17 -10    0.93    5.84
  15 -15   6   21.77    8.86
  15 -11 -14   26.68    6.12
  15  -7 -10    5.34    4.76
  16 -16  -9    2.11    7.02
  16 -14 -12    7.05    6.54
  16 -12   5  175.86   11.25
  16 -10 -12  106.56    6.90
  16  -8 -10   14.82    4.78
  16  -8   2    5.08    6.92
  17 -15  -7   25.62    7.98
  17 -15  -1    2.78    8.06
  17 -11 -10   70.63    7.94
  17 -11   2   34.90    7.69
  17  -9  -8   33.99    5.73
  17  -9  -1   13.69    7.31
   7 -19 -13   10.09    7.03
   8 -20 -11   23.11    5.87
   8 -16 -16   15.10    8.32
   9 -17 -15   29.42    7.98
  10 -12 -17    0.33    7.12
  11 -17 -14   26.73    7.75
  11  -9 -16  672.48   11.38
  12 -20  -6   -2.04    5.41
  12 -10 -16  129.95    7.25
  13 -19  -8    5.30    6.10
  13 -17   8    0.77    7.68
  13  -5   4  119.11    5.86
  14 -18  -9   26.99    6.00
  14 -14 -14    7.99    7.65
  14  -6   4    2.84    4.59
  15 -17  -9   52.16    6.86
  15 -15 -12    6.92    7.60
  15 -13   7    0.05    9.39
  15  -7   3    2.79    6.25
  16 -16  -8   29.32    7.85
  16 -16   1    5.32    6.95
  16 -14 -11   90.95    8.83
  16 -14   4   51.19    8.36
  16 -12 -12    5.91    6.03
  16  -8   1  264.37    9.56
  17 -15  -6  116.73    8.66
  17 -15  -5   40.50    7.54
  17 -15  -3   -1.20    6.97
  17 -15  -2   13.95    7.09
  17  -9  -7   28.33    5.87
  17  -9  -6   98.37    6.87
  17  -9  -5    6.08    6.46
  17  -9  -4   -1.55    6.71
  17  -9  -3   -0.38    7.01
   8 -18 -14    5.43    7.34
   8 -10 -17  265.94    9.08
   8  -8 -16   59.93    5.84
   9 -19 -12    1.71    6.53
   9 -13 -17  530.29   12.57
   9 -11 -17    7.36    6.97
   9  -7 -15    5.54    4.75
  10 -20  -9    0.07    5.67
  10 -18 -13   -2.07    7.01
  11  -5 -11   23.74    4.03
  12 -20  -5   10.68    5.52
  12 -18   8    0.03    6.69
  12 -12 -16    4.27    6.30
  12  -6 -12    2.46    3.37
  13 -19  -7    1.09    6.09
  13 -19   3   12.39    5.75
  13 -17 -12   14.47    6.62
  13 -15 -14   52.44    8.51
  13 -13 -15    6.56    7.86
  13 -11 -15   77.98    7.89
  14 -18  -8   -0.35    5.82
  14 -16 -12   61.93    7.38
  14 -10 -14   36.05    5.93
  14  -6  -9  362.99    7.61
  15 -17  -8    5.62    6.08
  15 -17   2   10.92    6.79
  15 -15   5    5.32    8.83
  15 -11 -13    3.89    5.54
  15  -7   2   18.10    6.41
  16 -16   0   22.41    7.15
  16 -14   3    3.02    8.87
  16 -10 -11    2.96    5.39
  16  -8  -8  106.76    6.41
  17 -13   0   37.90    8.42
   9 -15 -16   66.09    9.16
  10 -16 -15    7.63    8.17
  11 -19 -10   13.49    6.61
  11 -13 -16    7.23    7.77
  11 -11 -16   11.75    7.17
  12 -20  -4    1.24    4.89
  12 -20   0   16.35    5.63
  12 -18 -11   69.10    7.02
  12 -14 -15   18.65    8.65
  13 -19  -6   12.81    6.40
  13 -19   2    8.17    5.70
  13 -17   7    3.78    7.98
  13  -7 -12   71.88    5.02
  13  -5   3   19.31    4.88
  14 -18  -7    2.82    5.76
  14 -18   2   17.31    6.56
  14 -16   6    6.04    8.61
  14 -14   8    9.08    9.91
  14 -12 -14    5.73    6.27
  14  -8 -12  230.60    7.43
  14  -6   3   10.52    4.71
  15 -17   0    9.21    7.64
  15 -17   1    7.38    6.59
  15 -15 -11    3.86    6.73
  15 -13   6    7.02    9.70
  15  -9 -11  491.83   11.07
  15  -9   5    0.96    8.40
  15  -7  -8   39.81    4.94
  16 -16  -5   69.04    7.89
  16 -16  -4  232.25   11.02
  16 -16  -3   52.16    8.73
  16 -16  -2   85.91    8.39
  16 -14 -10   27.56    7.24
  16 -12 -11  131.49    8.12
  16 -10 -10  221.23    8.61
  16  -8  -7  120.12    6.60
  16  -8  -6  183.52    8.08
  16  -8  -1   67.91    7.26
  17 -13  -7    2.23    6.72
  17 -13  -6   10.81    8.36
  17 -13  -5    4.86    8.30
  17 -13  -3  167.88   10.78
  17 -13  -2   -3.09    8.80
  17 -11  -7   13.24    6.65
  17 -11  -6    3.62    7.59
  17 -11  -2   30.10    8.59
  17 -11  -1   34.92    7.47
   6 -20 -11   18.63    6.48
   8 -20 -10    9.14    6.14
   8 -12 -17    2.18    6.23
   9  -9 -16  152.67    7.68
  10 -20  -8   18.82    5.91
  10 -10 -16  247.63    9.45
  10  -8 -15  321.79    8.08
  11 -15 -15   -0.81    7.06
  11  -9 -15   10.78    6.26
  12 -20  -2   15.65    5.11
  12 -20  -1    5.61    5.15
  12 -18   7   12.45    7.58
  12  -6 -11   26.37    4.42
  13 -19  -5    9.60    5.57
  13 -19   0    9.88    6.38
  13 -19   1   14.84    5.92
  13 -17 -11   89.90    7.96
  13 -15   9    5.27    9.55
  13  -5  -7   39.42    3.76
  14 -18  -6   31.39    6.53
  14 -18   1    5.15    6.34
  14 -16 -11    9.32    6.58
  14 -14 -13    6.77    6.67
  14  -8   6   63.01    7.83
  14  -6  -7  334.46    7.74
  14  -6   2   70.73    6.29
  15 -17  -5   10.15    7.54
  15 -17  -4    1.93    7.32
  15 -17  -3   22.21    7.86
  15 -17  -2    3.52    7.66
  15 -17  -1   -0.89    7.80
  15 -15 -10  130.71    9.64
  15 -15   4   41.66    9.45
  15 -13 -12    3.07    6.23
  15 -11 -12   21.33    6.37
  15  -7  -7   69.38    5.29
  16 -14  -9   33.34    7.61
  16 -12 -10    2.07    6.63
  16 -10   2  146.00   10.02
  16  -8  -5  408.23    9.81
  16  -8  -2  103.83    7.02
  17 -11  -5   -1.40    6.58
  17 -11  -4    9.60    6.77
   7 -19 -12   17.45    7.17
   7  -7 -15    8.24    4.58
   8 -18 -13   12.37    7.64
   9 -19 -11  129.77    8.38
   9 -17 -14  115.23    8.32
  10 -18 -12   67.10    8.17
  10 -12 -16   12.80    7.53
  11 -19  -9   56.89    7.37
  11 -19   7   24.76    6.98
  11  -5 -10 1744.95   13.40
  12 -18 -10    7.31    6.21
  12 -16 -13   29.85    7.47
  13 -19  -3   39.72    6.31
  13 -19  -2    2.15    5.81
  13 -19  -1   20.52    6.14
  13 -17 -10    2.93    7.76
  13 -17   6    7.46    8.28
  13 -15 -13   -1.24    6.60
  13 -13 -14   -2.25    6.42
  13 -11 -14   62.95    7.81
  13  -9 -13  589.85   11.73
  13  -7 -11   99.82    5.42
  13  -5  -6   70.49    4.27
  13  -5   2   57.78    4.56
  14 -18  -4   62.50    7.28
  14 -18  -3   -1.05    5.97
  14 -18  -2   14.23    7.24
  14 -18  -1    0.28    6.35
  14 -16   5   14.96    9.02
  14 -12   8   27.10   10.08
  14  -8 -11  231.12    7.51
  14  -6  -6   56.85    5.09
  14  -6   1  230.73    7.72
  15 -13 -11   -2.14    7.49
  15 -13   5   19.09    9.95
  15  -9 -10  256.43    8.48
  15  -9   4  249.98   10.66
  15  -7  -6  375.85    8.64
  15  -7  -5  646.84   11.21
  15  -7  -1    3.61    5.79
  16 -14   1   42.13    8.71
  16 -10  -8   44.30    7.53
   7  -9 -16   76.86    6.84
   8 -20  -9    0.69    6.42
   8 -16 -15   30.43    7.84
   9 -13 -16   -1.21    7.98
   9  -7 -14  323.23    7.71
  10 -20  -7    3.50    5.30
  10 -16 -14    3.47    8.50
  11 -13 -15   25.15    8.40
  11  -7 -13   30.11    4.38
  12 -18  -9   10.46    7.32
  13  -5  -5  173.76    5.45
  14 -14 -12   -3.80    6.66
  14 -14   7   14.11    8.58
  14 -10 -12  840.45   14.29
  14 -10   7   19.89    9.19
  15 -15  -9   -2.85    7.04
  15 -11 -11   -5.91    5.96
  15 -11   5   18.87    8.23
  15  -7  -4  100.97    6.08
  15  -7  -3  578.15   10.55
  15  -7  -2    7.43    4.90
  16 -14  -6    4.38    8.43
  16 -14  -1  129.66   10.88
  16 -10  -7   42.73    6.74
  16 -10   0   78.69    8.90
   6 -20 -10    5.83    6.56
   7 -17 -14   17.92    8.48
   8 -10 -16  369.87   10.35
   9 -15 -15   -0.32    8.72
   9 -11 -16  364.42   10.06
  10 -20  -6    2.19    5.88
  10  -6 -12    7.07    4.23
  11 -19  -8    8.94    5.93
  11 -17 -12    3.80    6.92
  11 -17  10   -1.28    8.67
  11 -15 -14   -4.63    7.32
  11 -11 -15    3.79    6.10
  12 -18   6   58.93    7.62
  12 -16 -12   62.46    8.88
  12 -16   9    6.58    9.49
  12 -10 -14   14.61    5.84
  13 -17  -9   41.88    8.41
  13 -17   5   11.11    8.80
  13 -15 -12    1.83    6.88
  13 -15   8   40.12   10.53
  13 -13 -13    8.63    7.95
  13  -7 -10   72.96    5.09
  13  -7   6   13.16    6.58
  13  -5  -3   32.28    3.95
  13  -5  -2   43.37    4.13
  13  -5  -1    4.75    3.70
  14 -16  -9    4.83    6.99
  14 -14 -11   38.91    8.66
  14 -12 -12   20.60    6.48
  14 -12   7   36.20   10.51
  14  -8 -10   16.84    4.86
  14  -8   5   73.43    7.18
  14  -6  -4  320.94    7.46
  14  -6  -3  159.83    6.04
  15 -15  -8   40.55    7.82
  15 -15   2    1.36    9.30
  15 -13 -10    2.53    7.06
  15 -13   4   17.56   10.15
  15 -11 -10   96.11    8.57
  15  -9  -9    4.40    5.21
  15  -9   3    5.23    6.70
  16 -14  -5   17.71    7.50
  16 -14  -2   35.76    8.38
  16 -12  -7   88.90    8.56
  16 -10  -6   -2.53    5.95
  16 -10  -4   11.18    7.42
  16 -10  -2  200.86   10.21
  16 -10  -1    3.57    6.88
   6 -18 -13   18.48    8.15
   7 -21  -6    0.11    5.79
   7 -19 -11   -1.24    7.27
   8 -12 -16   14.10    8.02
   9 -17 -13   24.72    7.42
   9  -9 -15  246.75    8.96
  10 -20  -5    4.28    6.26
  10 -18  10    2.34    7.40
  10 -10 -15  154.83    8.48
  10  -8 -14  111.16    6.29
  11 -19  -7    0.36    7.01
  12 -18  -8    5.54    6.47
  12 -12 -14   60.79    7.41
  13 -17  -8   -5.50    7.75
  13 -13   9   18.49   10.63
  13 -11 -13    3.98    6.02
  13  -9 -12   36.05    5.82
  14 -16   3   -2.58    9.01
  14 -14   6  109.55   11.46
  14 -10 -11   10.94    5.71
  14  -8  -9   21.72    5.02
  15 -15   1    5.15    7.98
  15 -13  -9    3.77    8.28
  15 -11   4   25.99    8.00
  15  -9   2    0.56    7.86
  16 -12  -4    9.62    8.51
  16 -12  -3   95.43   10.00
   4 -20 -10   62.12    7.37
   7 -13 -16   17.29    8.39
   7 -11 -16 1289.82   16.61
   8 -18 -12   -1.17    6.92
   8 -16 -14   24.58    9.09
  10 -20  -4    6.81    6.27
  10 -20   4   28.58    6.03
  10 -16 -13    6.48    8.67
  10 -12 -15   29.18    8.17
  11 -19  -6    0.16    6.72
  11 -17 -11   17.30    7.00
  11  -7 -12  335.73    7.73
  12 -18  -7   11.39    7.37
  12 -16 -11    7.46    8.42
  12  -8 -12   26.56    4.97
  13 -17   4    7.26    7.70
  13 -15 -11   -0.73    7.15
  13 -15   7   47.38   10.49
  13 -13 -12   54.07    8.76
  13  -7  -9  438.45    8.83
  14 -16   2    6.37    9.12
  14 -12 -11   -6.31    6.19
  14 -10   6   -1.06    9.04
  14  -8   4  125.35    7.98
  15 -15  -5   10.63    7.88
  15 -15  -4  133.89   10.60
  15 -15  -3   -0.89    8.92
  15 -15  -2   38.72    9.62
  15 -13  -8   62.45    9.21
  15 -11  -9    4.32    6.17
  15 -11   3    0.14    9.23
   5 -21  -7    0.98    5.89
   6 -20  -9    9.42    6.94
   6  -8 -15  439.41    9.16
   7 -21  -5    5.71    5.68
   7 -15 -15   -1.45    7.91
   7  -7 -14    2.34    4.66
   8 -14 -15    3.13    8.92
   9 -19  -9   45.28    6.93
   9 -19   9   30.07    7.75
   9 -15 -14  121.93   10.36
   9 -13 -15   81.70    9.39
   9  -7 -13   14.03    5.06
  10 -20  -3   14.89    6.67
  10 -20  -2   28.01    6.89
  10 -20   2   19.93    6.55
  10 -20   3    3.87    5.71
  10 -18 -10   19.45    6.97
  10 -14 -14    6.03    8.73
  11 -19  -5   10.22    6.94
  11 -19   4   -2.21    6.44
  11 -17   9    1.54    7.93
  11  -5  -8  943.65   10.37
  12 -18  -6   33.99    8.06
  12 -18   4   35.25    7.60
  12 -16   8   16.45    9.96
  12 -14  10    4.46   10.85
  12 -12 -13   26.02    8.08
  12 -10 -13  852.80   13.92
  13 -17  -7    0.33    6.93
  13 -17  -6    1.95    8.18
  13 -17   3   22.66    9.12
  13 -15 -10  107.10    9.92
  13 -13   8    2.43   10.60
  13 -11 -12  141.76    8.20
  13  -9 -11  130.07    6.94
  13  -7   5  269.72    8.56
  14 -16  -6   23.35    8.03
  14 -16   1    9.80    9.17
  14 -14   5    1.15    8.55
  14 -10 -10  341.68   10.08
  14  -8   3   69.00    8.30
  15  -9  -6  261.67    8.96
  15  -9  -1    0.47    7.31
  15  -9   0  169.83    8.61
   5 -19 -11   60.93    8.42
   6 -18 -12   28.94    8.96
   7 -19 -10   46.20    8.15
   7 -17 -13   -0.60    9.05
   7  -9 -15    5.28    6.36
   8 -20  -7    3.66    5.91
   8 -18 -11   15.25    8.54
   9 -17 -12   23.78    7.78
   9 -11 -15   25.64    6.60
  10 -20   0   37.65    6.39
  10 -20   1   -0.30    5.94
  10 -18   9   33.70    7.87
  11 -19  -4   -0.94    7.20
  11 -19   2    7.49    7.67
  11 -19   3   50.51    7.38
  11 -17 -10   -4.12    6.96
  11  -9 -13   85.21    6.51
  11  -7 -11    0.71    4.78
  12 -18  -5    1.45    7.96
  12 -18   3   36.99    7.65
  12 -16 -10    4.02    8.47
  12 -14 -12    4.85    8.64
  12  -8 -11   77.75    5.75
  12  -6  -8  335.40    7.40
  13 -17  -5    7.51    8.44
  13 -17   2   19.94    7.78
  13 -15   6    0.89   10.11
  13 -13 -11    2.81    8.15
  13 -11   8   -1.75   10.46
  13  -9   7    3.96    8.98
  13  -7  -8    4.05    4.10
  13  -7   4   28.37    7.10
  14 -16  -4  209.67   10.86
  14 -16  -3   63.88   10.03
  14 -16  -2  123.42   10.66
  14 -16  -1   34.40    9.59
  14 -12 -10   61.62    7.67
  14 -10  -9   -1.89    6.80
  14 -10   5    1.50    7.85
  14  -8  -7   89.45    6.26
  14  -8   2    0.37    7.10
  15 -13  -6   62.66    8.46
  15 -13   1  227.74   11.55
  15 -11  -6   28.78    8.40
  15 -11   1  157.89   11.12
  15  -9  -3   35.54    6.56
  15  -9  -2    7.29    6.17
   4 -20  -9   64.73    8.25
   5 -21  -6    1.92    6.19
   6 -16 -14    2.62    9.23
   7 -21  -4   -0.39    5.31
   8 -20  -6   12.84    7.03
   8 -12 -15   73.04    8.96
   8 -10 -15   32.56    6.32
   8  -8 -14   22.90    5.10
   9 -19  -8   37.57    7.14
   9  -9 -14  580.41   11.79
  10 -18  -9   13.55    7.24
  10 -12 -14   49.05    8.91
  10 -10 -14  122.67    7.65
  11 -19  -3   43.79    6.92
  11 -19  -1   53.96    8.06
  11 -19   0   79.11    8.47
  11 -19   1   27.70    7.03
  11 -17   8   -0.65    9.18
  11 -15 -12   24.61    7.96
  11 -13 -13   13.82    8.61
  12 -18  -4   22.40    7.42
  12 -18   1   -0.50    8.07
  12 -18   2    5.71    7.18
  12 -16   7   -3.66   10.03
  12 -14   9   53.36   11.28
  12 -10 -12  679.55   13.38
  12  -6   5   33.86    5.28
  13 -17  -1    0.21    8.56
  13 -17   0   19.82    9.21
  13 -17   1   12.45    7.89
  13 -15  -9    2.22    7.47
  13 -11 -11   75.97    7.31
  13  -9 -10    3.08    5.08
  14 -12   5  109.12   10.18
  14 -10   4    3.12    8.99
  15 -13  -5   14.93    7.67
  15 -13  -4    0.70    7.86
  15 -13  -2   -0.35    8.18
  15 -11  -5   27.90    7.52
  15 -11  -4   64.45    9.24
  15 -11  -1   46.03    9.33
   4 -18 -12    4.83    8.87
   6 -20  -8    3.80    6.24
   6 -14 -15    2.94    9.05
   7 -21  -3   24.66    5.94
   7 -13 -15  122.74   10.17
   8 -20   7    2.39    6.41
   8 -18  12    2.85    8.29
   8 -16 -13   23.19    8.17
   9 -19  -7   13.37    7.77
   9 -19   8    2.52    6.71
  10 -18  -8    2.52    8.35
  10 -18   8   37.19    9.10
  10 -16  11   38.27   10.53
  10  -6 -10   19.61    4.58
  11 -17  -9    9.00    7.38
  11 -15  10  269.49   13.60
  11 -11 -13    5.66    6.55
  12 -18  -2   28.21    7.74
  12 -18  -1   12.11    7.35
  12 -18   0   18.86    7.46
  12 -16  -9    7.91    7.47
  12 -14 -11   12.39    8.88
  12 -12 -12   10.62    6.97
  12  -8 -10   44.89    6.06
  13 -15  -8   75.28    9.89
  13 -13   7   90.02   11.96
  13 -11   7    1.41   10.14
  13  -9   6   12.48    8.94
  13  -7  -6  232.95    7.78
  13  -7   3   22.76    6.06
  14 -14   3   -3.13    8.88
  14 -12  -8  100.98    9.69
  14 -12   4   27.21   10.50
  14 -10  -8    3.39    6.16
  14  -8  -4  293.35    8.93
  14  -8  -3  196.91    8.78
  14  -8  -1  850.17   14.28
  14  -8   0   12.28    5.98
  15 -11  -3   41.70    7.96
   5 -19 -10   18.85    8.37
   7 -21  -2    3.03    5.53
   7 -21  -1   91.56    7.19
   7 -19  -9   18.40    7.40
   7 -17 -12   15.17    9.41
   8 -20  -5    6.38    6.43
   8 -14 -14    2.34    9.25
   9 -15 -13   23.29    8.40
   9 -11 -14  280.82   10.72
   9  -7 -12   86.85    6.13
  10 -16 -11    1.39    9.02
  10  -8 -12   77.26    6.58
  11 -17  -8   32.82    8.95
  11 -17   7    7.46    9.64
  11 -15 -11   13.89    9.13
  11  -9 -12  476.43   10.51
  11  -7 -10   69.32    5.11
  12 -16  -8   89.03   10.12
  12 -16   6   -0.38   10.41
  12 -10   9    2.53   10.36
  12  -6  -6    6.70    3.76
  13 -15   4   47.65   11.04
  13 -11 -10    8.09    6.48
  13  -7  -5  192.07    7.47
  13  -7   2  182.56    8.57
  14 -14   2   50.28    9.42
  14 -10   3   16.34    7.63
  14  -8  -2   69.71    6.51
   3 -21  -6    1.68    6.52
   4 -20  -8   12.69    7.81
   6 -18 -11   17.39    7.75
   6 -12 -15  161.73   10.19
   6 -10 -15  144.77    7.67
   6  -8 -14    5.17    5.80
   7 -21   0   10.71    5.64
   7  -7 -13  210.68    6.53
   8 -20  -4    0.93    6.20
   8 -20   6    6.47    6.19
   9 -19  -6    3.56    6.67
   9 -17  11    6.13    9.72
  10 -18  -7   11.69    7.24
  10 -10 -13  955.32   14.78
  11 -13 -12   17.84    7.63
  12 -16  -7   30.12    9.55
  12 -14 -10   -0.06    8.81
  12 -14   8   55.55   12.05
  12 -12 -11   33.00    7.40
  12 -10 -11 1268.98   16.78
  12  -8  -9  166.90    7.62
  12  -8   7   -2.25    8.21
  12  -6  -5   27.05    4.28
  12  -6   3   66.95    6.38
  13 -15  -7   17.76    7.90
  13 -15   3    0.46   10.51
  13 -13  -9  110.82    9.21
  13 -13   6   -5.77    9.34
  13  -9  -8   58.78    7.34
  13  -9   5    0.40    8.91
  13  -7  -4   56.09    5.45
  13  -7  -3  546.21   10.79
  13  -7   0   75.26    6.91
  14 -14  -3   13.33    8.42
  14 -14  -2   -1.59    9.77
  14 -14  -1  165.04   12.10
  14 -14   0  117.44   10.58
  14 -12  -6  155.15   11.00
  14 -12   2    9.78    9.99
  14 -10  -6    3.19    6.40
   3 -19 -10    9.80    8.58
   5 -21  -4   16.80    6.84
   7 -19  -8   19.21    8.64
   7 -19  11   10.73    7.29
   7  -9 -14   29.58    7.12
   8 -20  -3   -4.13    6.39
   8 -20   5   -2.08    6.48
   8 -18  -9    3.15    8.39
   8 -18  11   21.73    9.15
   8 -16 -12    9.36    8.22
   8 -12 -14  270.31   11.25
   8 -10 -14  117.21    7.80
   8  -8 -13  187.75    7.83
   9 -19  -5    3.18    8.11
   9 -19   6    5.45    8.24
   9 -17 -10   35.55    8.48
  10 -18  -6    8.27    8.42
  10 -18   6   56.34    9.55
  10 -16 -10   10.81    9.54
  10 -16  10   11.31   10.81
  10 -14 -12   29.93    9.56
  10  -6  -9    0.72    3.77
  11 -17  -7   27.34    8.03
  11 -15   9    1.62   11.72
  11 -11 -12  330.05   10.68
  11  -9 -11  192.17    8.55
  11  -7  -9   66.65    5.87
  12  -6  -4   21.87    4.29
  12  -6   2   31.03    5.84
  13 -15  -6    4.28    8.25
  13 -15   2    7.59   10.55
  13 -13  -8   26.19    9.24
  13 -11  -9    7.67    6.55
  13 -11   6   11.34    9.01
  13  -7  -2   68.53    5.84
  13  -7  -1   11.55    5.14
  14 -12  -5   47.74    8.33
  14 -12   1   20.85   10.23
  14 -10  -5   37.87    7.01
  14 -10  -4  249.17   10.88
  14 -10   0  215.45   11.03
  14 -10   1   -1.34    7.25
   1 -21  -6   16.47    6.74
   2 -20  -8   29.84    8.60
   4 -18 -11    6.00    9.71
   5 -21  -3   14.45    6.90
   5 -19  -9    3.93    8.54
   5 -17 -12   21.22    9.81
   6 -20  -6    0.66    6.65
   6 -14 -14   16.33   10.13
   7 -17 -11   14.38    9.72
   7 -13 -14   47.53    9.88
   8 -20  -2   -0.28    6.35
   8 -20  -1    3.98    7.12
   8 -20   2    1.19    7.45
   8 -20   3    5.73    7.29
   8 -20   4    2.13    6.46
   8 -14 -13   31.90    9.91
   9 -19  -4   13.37    8.25
   9 -19   5   30.52    8.89
   9 -13 -13   11.08    7.83
  10 -18  -5   64.11    9.57
  10 -18   5   27.60    9.86
  11 -17  -6   45.27    8.64
  11 -17   5   86.66    9.79
  11 -13 -11   60.97    9.52
  12 -16  -6    0.41    8.26
  12 -16  -5    3.20    9.80
  12 -16   4   24.44    9.57
  12 -14  -9   34.27    8.40
  12 -12 -10   71.93    8.26
  12 -12   8  121.00   13.32
  12 -10 -10  333.25   10.06
  12  -8  -8    5.88    5.84
  12  -8   6   42.13    8.53
  12  -6  -3  358.40    8.04
  12  -6  -2   65.57    5.85
  12  -6  -1  201.54    7.47
  12  -6   0   21.03    5.55
  13 -15  -4   26.32    9.22
  13 -15  -3    5.96   10.00
  13 -15  -2   36.56   10.58
  13 -15   0   29.11   10.63
  13 -15   1    0.85    8.87
  13 -13  -7  277.43   12.82
  13 -11  -8   33.74    7.44
  13  -9   4   51.33    8.04
  14 -12  -4   95.83    9.48
  14 -12  -3   16.43    8.02
  14 -12  -2   10.87    8.16
  14 -12  -1    4.88    8.22
  14 -12   0    3.55    8.41
  14 -10  -1   77.68    8.39
   3 -21  -5    2.18    6.19
   4 -20  -7    4.21    8.05
   4 -16 -13   11.35   10.30
   6 -20  -5   11.96    7.96
   6 -18 -10    1.12    8.07
   7 -19  -7   35.80    8.81
   7 -19  10   29.94    8.56
   7 -11 -14 1012.15   16.30
   8 -20   1    0.65    6.76
   8 -18  -8    1.91    8.71
   8 -18  10    5.18    9.41
   9 -19  -3    3.98    7.13
   9 -17  -9   -4.33    8.06
   9 -17  10   -1.11   10.29
   9  -7 -11   30.51    4.80
  10 -18  -4   16.86    8.90
  10 -18   4   54.76    9.96
  10 -16  -9   23.90    9.73
  10 -12 -12   57.38    9.26
  11 -17  -5   68.40    9.19
  11 -17   4   59.38   10.94
  11 -15  -9   -1.43    8.10
  11 -15   8   -2.46   11.65
  11 -11 -11  201.76    9.38
  11 -11  10    2.94   10.90
  11  -7  -8    9.77    5.13
  12 -16   2   20.27   10.54
  12 -16   3   18.06    9.13
  12 -14  -8   40.88   10.07
  13 -15  -1    7.78    8.55
  13  -9  -6   38.43    6.63
  13  -9   3  158.16   10.45
   3 -17 -12    0.63   10.34
   5 -21  -2   16.05    6.30
   5 -21  -1   63.86    7.73
   5  -9 -14  134.28    8.18
   6 -16 -12    6.93   10.35
   6 -10 -14  396.80   11.09
   7  -7 -12   22.39    5.76
   8 -16  13   12.15   11.37
   9 -19  -2   71.93    8.28
   9 -19   0  108.28    9.93
   9 -19   1   21.58    8.66
   9 -19   2   41.69    9.35
   9 -19   3    8.47    7.67
   9 -15  12   58.69   12.68
   9  -9 -12  680.24   12.88
  10 -18  -3    0.96    7.81
  10 -18   3   63.15   10.39
  10 -16   9   12.57    9.51
  10 -14 -11    2.59    8.05
  10 -14  11    1.20   12.46
  10  -6  -8  259.91    6.84
  11 -17  -4   26.26    8.39
  11 -17   2   32.25   10.60
  11 -17   3  123.48   10.72
  11 -13 -10    7.64    9.00
  11  -9 -10   53.36    6.22
  11  -9   9   18.97   10.29
  11  -7   7  284.43   10.07
  12 -16  -3    6.31    8.54
  12 -16  -2   30.74    9.38
  12 -16  -1    0.28   10.38
  12 -16   0   27.35    9.13
  12 -16   1   -0.47    9.10
  12 -14   6  119.65   11.44
  12 -12  -9   32.20    7.88
  12 -12   7    9.74   11.57
  12 -10   7   69.08   11.05
  12  -8  -7   72.16    6.25
  12  -8   5    6.98    8.37
  13 -13   3    3.06    9.59
  13 -11   4   91.40   10.06
  13  -9  -5   56.66    6.97
   1 -21  -5   -4.09    7.05
   3 -19  -9    0.63    7.87
   4 -18 -10   14.28   10.00
   5 -21   0    8.21    6.97
   5 -19  -8    6.54    7.61
   5 -19  13   -0.01    8.22
   5 -13 -14    0.54    9.62
   6 -20  -4    6.58    6.84
   6 -20   8   -3.05    7.61
   6 -12 -14  104.93    8.85
   7 -19  -6    6.65    7.38
   7 -17  13    5.00   10.64
   8 -18  -7   71.12   10.13
   8 -12 -13   72.06    8.47
   8 -10 -13  281.55    9.81
   8  -8 -12    6.94    5.29
   9 -17  -8  181.69   10.81
   9 -17   9    4.06   10.64
  10 -18  -1   36.23    8.82
  10 -18   0   -3.85    7.96
  10 -18   1    1.50    8.25
  10 -18   2   -0.76    8.33
  10 -16  -8   55.63    9.35
  10  -8 -10   38.35    6.22
  11 -17  -2   12.91    8.65
  11 -17  -1    2.69    8.60
  11 -17   0    8.90    8.55
  11 -17   1   20.01    9.19
  11 -15   7    5.71   11.76
  11 -13   9  129.89   13.84
  11 -11 -10  813.83   15.92
  11  -7  -7  213.57    7.66
  12 -14  -7   41.49    8.75
  12 -12  -8   27.47    9.16
  12 -10  -8   20.97    7.57
  13 -13  -4    1.23    8.31
  13 -13  -3   93.92   11.26
  13 -13   1  143.07   12.74
  13 -13   2   33.08    9.33
  13 -11  -5  136.17   10.44
  13 -11   3   16.17    8.77
  13  -9  -4   18.57    6.24
  13  -9  -2   35.93    8.10
  13  -9  -1   -3.30    7.92
  13  -9   0  295.22   11.42
  13  -9   1  436.36   12.05
   1 -19  -9    0.18    9.57
   2 -20  -7    0.47    7.49
   3 -21  -3    2.94    7.13
   5 -21   1   75.40    7.21
   5 -21   2    6.72    6.26
   5 -21   4   11.22    6.33
   6 -20  -3   11.16    8.30
   6 -20   7    2.28    7.92
   6 -18  13   12.06    9.86
   6 -14 -13   61.45   11.02
   7 -19  -5    7.11    8.72
   7 -13 -13    6.66    9.72
   7  -9 -13   17.75    6.14
   8 -18   9   22.04    8.90
   8 -16 -10    1.66   10.19
   8 -14 -12  112.23   10.20
   9 -17  -7   66.48   10.54
   9 -11 -12   17.77    7.11
   9  -7 -10   23.44    4.81
  10 -16   8    1.41    9.91
  10 -14 -10   21.82    8.58
  10 -12 -11  165.30    9.79
  10 -10 -11  601.84   12.63
  10  -6  -7   17.80    4.19
  11 -13  -9  296.44   12.82
  11 -11   9   31.33   12.20
  11  -9  -9    3.65    5.48
  11  -7   6   76.61    8.15
  12 -14  -6  192.83   11.81
  12 -14   4   36.62   12.20
  12 -12   6  157.48   13.27
  12 -10   6  109.65   10.11
  12  -8  -5  111.54    7.62
  12  -8   4  111.03    8.29
  13 -13  -2    4.61    8.77
  13 -13  -1   43.53    9.23
  13 -13   0   -1.36    8.82
  13 -11  -4  101.98    9.05
  13 -11  -3   21.23    9.26
  13 -11   1  245.38   12.94
  13 -11   2   61.80    9.18
   0 -20  -7    0.77    8.43
   1 -21  -4    2.61    7.42
   2 -18 -10   -2.87   10.01
   4 -20  -5   17.72    8.75
   4 -16 -12   18.06   10.90
   4 -12 -14  136.90   11.03
   6 -20  -2   17.50    8.68
   6 -20   6   11.30    8.15
   6 -16 -11   11.39   10.44
   7 -19   8    7.39    8.26
   7 -17  -9   16.90   10.36
   7 -11 -13    1.80    8.62
   8 -18  -6    5.84    8.27
   8 -18   8   29.51   10.48
   8 -16  12    2.46   11.99
   9 -15  11    5.64   12.37
   9  -9 -11   75.01    7.57
  10 -16  -7   11.29    8.96
  10 -14  10    3.98   10.61
  10 -12  11    0.48   12.73
  10  -6   7  259.96    8.23
  11 -11  -9  141.29    9.95
  11  -9   8    1.98    9.83
  12 -12  -7   35.00    8.36
  12 -10  -7   28.16    6.95
  12 -10   5   16.78   10.30
  12  -8  -4   24.26    6.67
  12  -8   3 1290.74   17.53
  13 -11  -1  186.13   10.83
  13 -11   0  263.88   11.70
   2 -20  -6    0.25    8.50
   3 -21  -2   59.48    7.46
   3 -19  -8    3.78    8.22
   3 -17 -11   82.53   10.27
   4 -18  -9    7.52   10.24
   5 -19  12    8.95    8.19
   5 -17 -10   16.55   10.63
   6 -20  -1    8.87    7.27
   6 -20   0   10.60    8.43
   6 -20   5   11.10    8.40
   6 -18  -8    2.51    8.39
   6 -18  12    6.00   10.47
   7 -19  -4    7.73    7.84
   7 -19   7    6.51    9.49
   7 -17  12    1.40   11.15
   8 -18  -5   98.62    9.81
   8 -16  -9   16.58   10.31
   9 -17  -6   76.05    9.91
   9 -17   7   22.60   11.58
   9 -15  -9  102.06   11.73
   9 -13 -11   64.94    8.81
  10 -16  -6   62.58   10.00
  10 -14  -9   31.39    8.88
  10 -10 -10  298.31   10.08
  10  -8  -9  521.03   10.55
  10  -6  -6   19.43    4.43
  11 -15   5   10.14   10.34
  11 -13  -8    3.29    8.30
  11 -11   8   77.28   12.50
  11  -9  -8   28.23    6.06
  11  -7  -5    0.01    5.56
  11  -7   5  557.67   11.63
  12 -14  -3   29.27    9.49
  12 -14  -2   32.82   11.13
  12 -14   0   33.40   11.67
  12 -12  -6  560.69   14.85
  12  -8  -3   20.10    5.91
  12  -8  -2    2.09    6.79
  12  -8   1 1414.58   18.45
  12  -8   2   -1.50    6.64
  -1 -21  -4    7.58    7.65
   3 -21  -1   12.59    6.71
   4 -20  -4    4.65    8.76
   4 -14 -13  189.08   11.36
   5 -19  -6  -14.28    9.11
   5 -15 -12  269.46   12.71
   5 -13 -13   40.25   10.54
   6 -20   1    2.94    7.19
   6 -20   3    2.16    7.45
   6 -20   4    7.70    7.73
   6 -12 -13  513.98   13.35
   6 -10 -13   23.00    8.17
   7 -19  -3   28.56    8.32
   7 -19  -2   47.11    9.86
   7 -19   6   -1.30    9.59
   7 -17  -8  203.50   12.82
   7 -13 -12    7.54   10.14
   8 -18  -4    2.43    9.88
   8 -18   7   -0.29    9.02
   8 -16  11    3.81   12.28
   8  -8 -11  381.18    9.50
   9 -17  -5  119.89   10.62
   9 -13  12   21.27   13.52
   9 -11 -11  393.47   11.78
   9  -7  -9   29.35    5.06
  10 -16  -5   32.46    9.61
  10 -16   6   -2.55   10.06
  10 -14   9   -0.73   11.30
  10 -12  10   19.48   12.79
  10  -8   9  172.26   11.29
  10  -6   6  565.83   10.61
  11 -15   4   18.89   10.31
  11 -13  -7  227.07   12.71
  11 -13   7  176.46   13.02
  11 -11  -8   25.52    7.41
  11  -9   7    7.75    9.95
  11  -7   4   18.07    7.63
  12 -14  -1   94.34   10.60
  12 -12   4    5.41    9.70
  12 -10  -5   -1.39    6.84
  12  -8  -1  127.77    7.81
  12  -8   0   21.75    6.44
   0 -20  -6   -1.46    8.94
   1 -19  -8    2.44    8.85
   2 -20  -5   11.01    9.34
   3 -21   0   25.96    7.15
   3 -19  -7    0.95    9.97
   4 -20  10   -3.11    7.33
   4 -18  15   11.89   10.62
   4 -16 -11    5.38   11.31
   5 -19  11   42.67   10.09
   5 -17  15    0.19   11.14
   5  -9 -13  164.25    7.95
   6 -18  -7   31.19    9.07
   6 -16 -10    8.17   11.26
   6 -14 -12  105.54   10.53
   6  -8 -12    0.46    6.38
   7 -19  -1    2.03    9.21
   7 -19   4   -0.62    9.57
   7 -19   5    4.55    8.26
   7 -15  14   -0.75   13.39
   7  -9 -12  335.51    9.87
   8 -18  -3    1.56   10.10
   8 -18   6   46.26   10.11
   8 -16  -8    5.56   10.63
   8 -14  13   17.06   14.02
   9 -17  -4    3.36    9.17
   9 -17   6   27.80    9.89
   9 -15  -8   19.18   10.53
   9 -15  10   52.58   11.98
   9 -13 -10   15.23    8.33
   9  -9 -10  217.42    9.23
  10 -16  -4    2.65    9.05
  10 -16   4   -1.05   11.88
  10 -16   5   30.89   10.78
  10 -14  -8    0.32    8.66
  10 -12  -9  395.77   13.63
  10 -10  -9   40.47    8.12
  10  -8  -8   37.57    5.65
  10  -6  -5    1.66    4.50
  10  -6   5  135.53    7.76
  11 -15  -1    9.25   11.51
  11 -15   1   26.88   12.01
  11 -15   2   13.56   11.96
  11 -15   3   11.49   10.46
  11 -11   7    6.35   11.64
  11  -9  -7  286.12    9.60
  11  -7  -3  192.67    8.10
  11  -7   3   63.89    7.85
  12 -12  -4  521.27   15.09
  12 -12  -3   27.72   10.45
  12 -12   2   25.34   11.49
  12 -12   3    2.01    9.39
  12 -10  -4   26.82    7.34
  12 -10   2    3.62    9.59
  12 -10   3   80.99    9.36
  -1 -21  -3   -2.49    7.95
   1 -21  -2   29.64    8.45
   2 -18  -9    6.76   11.04
   3 -21   1   42.17    7.56
   3 -21   2    2.01    7.70
   3 -21   3   23.01    8.01
   3 -21   5   -1.03    7.35
   3 -21   6    3.67    6.71
   3 -19  14    0.79    9.56
   3 -17 -10    0.00   11.70
   3 -15 -12  320.56   14.73
   4 -20  -3   75.36    8.86
   4 -20   9   15.13    8.45
   4 -18  -8    2.61   10.54
   5 -11 -13    4.76    9.15
   6 -18  -6   -4.12   10.12
   6 -18  11   54.56   10.45
   7 -19   0  122.13   10.23
   7 -19   2   77.18    9.81
   7 -19   3   -0.16    8.77
   7 -17  -7   11.19   10.89
   7 -17  11   32.14   10.63
   7 -11 -12  224.11   10.13
   8 -18  -2   -4.49    8.79
   8 -18  -1   38.11   11.15
   8 -18   4   18.17   10.70
   8 -14 -10  103.21   10.39
   8 -12 -11   55.01    9.99
   8 -10 -11  313.35   11.15
   9 -17  -3   12.40    9.33
   9 -17  -2   11.34   11.39
   9 -17   4  109.58   13.18
   9 -17   5   75.10   11.00
   9 -11 -10  536.77   14.19
   9  -7  -8  143.47    7.30
  10 -16  -3   91.86   10.81
  10 -16   3   -4.37   11.97
  10 -14  -7    8.30   10.65
  10 -14   8   64.93   12.32
  11 -15   0   66.49   10.87
  11 -13  -6   24.89    8.90
  11 -11  -7   56.08    8.41
  11  -9   6   81.55    9.59
  11  -7  -2  104.98    6.56
  11  -7  -1   21.71    6.48
  12 -12  -2  159.38   11.32
  12 -12   1   81.23   10.54
  12 -10  -3   69.64    8.22
  12 -10  -2  497.78   13.46
  12 -10  -1  147.80   10.97
  12 -10   0  458.76   14.37
  12 -10   1   40.82    8.57
   0 -18  -9   16.70   11.13
   3 -13 -13    3.28   10.39
   4 -20  -2   23.95    8.21
   4 -20   8    3.52    8.95
   4 -12 -13  387.52   13.67
   4 -10 -13   41.28    8.57
   5 -19  -4    0.23    9.93
   5 -19  10   38.65    9.47
   6 -16  14   15.49   12.99
   8 -18   1   14.96    9.40
   8 -18   2   22.98    9.59
   8 -18   3   21.44    9.63
   8 -16  -7    0.41   10.77
   8 -16  10   32.32   11.76
   8  -8 -10   36.74    5.84
   9 -17   0   32.41   11.81
   9 -17   1   -6.46   11.11
   9 -17   2   15.56   11.72
   9 -17   3   44.81   10.57
   9 -15  -7   20.49    9.39
   9 -15   9   43.97   12.20
   9 -13  11   40.89   12.68
  10 -16  -1   63.28   11.14
  10 -16   0   53.08   10.67
  10 -16   1   21.20   10.56
  10 -16   2   18.40   10.45
  10 -12   9  108.60   12.62
  10 -10   9   48.66   12.56
  10  -8  -7  334.29    9.26
  10  -8   8   38.25    8.30
  10  -6  -3  591.89   10.17
  10  -6   4  324.51    8.84
  11 -13  -5  727.62   17.70
  11 -13   5   85.49   11.92
  11 -11  -6  108.29    9.27
  11 -11   6   50.09   10.70
  11  -9   5   52.96   10.68
  11  -7   0    5.75    5.59
   0 -20  -5   11.92    9.69
   1 -21  -1   -3.16    7.24
   1 -19  -7    4.70    9.14
   2 -16 -11   23.83   12.20
   4 -20  -1   19.82    8.20
   4 -20   7    5.06    9.11
   4 -18  14    9.69   11.04
   4 -14 -12    3.52    9.85
   5 -19   9   14.08   10.21
   5 -13 -12   61.14   11.89
   6 -18  -5  125.11   12.33
   6 -14 -11   15.72    9.69
   6 -12 -12  505.17   13.83
   6 -10 -12    8.27    8.28
   7 -17  -6  110.19   11.20
   7 -17  10    1.53   10.85
   7 -15  -9  204.51   13.54
   7 -15  13   63.91   14.56
   8 -14  -9  109.57   12.16
   9  -9  -9   82.87    7.05
  10 -14  -6  147.40   11.23
  10 -10  -8    5.33    6.45
  10  -6  -2  427.40    9.17
  10  -6   3    1.78    5.29
  11 -13  -3  485.63   16.70
  11 -13   3    3.18   11.99
  11 -13   4    5.13   10.74
  -2 -20  -5    3.71    9.50
  -1 -21  -2   -0.02    7.74
  -1 -19  -7   10.55   10.72
   1 -21   0   34.83    7.91
   2 -20  -3   11.34    9.79
   2 -18  -8   10.02   11.30
   3 -19  13   34.70   10.05
   3 -11 -13   26.13    9.83
   4 -20   0    8.61    8.11
   4 -20   1    8.78    9.06
   4 -20   6   19.13    9.36
   4 -16 -10   -1.26   10.29
   5 -19  -3   14.47    9.05
   5  -9 -12   11.26    7.53
   6 -18  -4   36.75   11.28
   6 -18   9    9.60   11.75
   6  -8 -11   16.88    6.81
   8 -16  -6    5.63    9.61
   8 -12 -10   91.21    9.41
   8 -10 -10  521.60   13.25
   9 -15  -6   18.35    9.52
   9 -13  -8   -3.30    9.97
   9 -11  -9  401.90   12.39
   9 -11  11   18.61   10.91
   9  -7  -7   14.01    5.06
  10 -14  -5   20.58    9.48
  10 -12  -7   -3.18    8.34
  10 -12   8    1.57   11.02
  10 -10  -7   31.19    8.51
  10 -10   8  130.70   13.40
  10  -8  -6   63.83    6.57
  10  -8   7   66.31    8.69
  10  -6  -1    3.67    4.88
  10  -6   0   17.41    5.20
  10  -6   1  158.66    7.16
  11 -13  -2    7.95    9.81
  11 -13  -1  126.17   13.25
  11 -13   0    5.56   11.69
  11 -13   1   -0.08   11.80
  11 -13   2   16.47   10.32
  11 -11  -4   35.78   10.16
  11 -11   4   40.14   11.84
  -3 -21  -2    7.55    8.18
   0 -20  -4   15.31   10.17
   1 -21   1   14.45    7.66
   1 -21   8    2.26    8.22
   1 -19  -6   28.80   11.10
   2 -14 -12   28.24   12.45
   3 -19  -5   14.14    9.45
   3 -15 -11    2.68   12.60
   4 -20   2   11.10    8.15
   4 -20   4   15.64    8.43
   4 -20   5    3.08    8.02
   4 -18  13   18.25   11.80
   5 -19  -2   32.99    9.58
   5 -19   8    4.38    9.41
   5 -11 -12  942.91   17.40
   6 -16  -8  101.53   12.81
   6 -16  13   -9.65   13.71
   7 -17  -5   35.34   10.14
   7 -13 -10    4.91   10.34
   8 -16  -5   -5.07    9.41
   8 -16   8   91.92   14.45
   8 -14  -8   11.85   11.07
   8 -14  11    5.61   14.45
   8  -8  -9  101.51    6.90
   9 -15  -5    9.69   10.10
   9 -15   7   15.87   12.14
   9  -9  -8  384.01   11.28
  10 -14  -4  296.33   13.92
  10 -14   5   61.13   12.41
  10 -12  -6  170.95   12.36
  10 -12   7   34.83   13.43
  10  -8   6   68.79    9.94
  11 -11  -3    8.27    8.57
  11 -11   3   96.93   12.63
  11  -9  -2   11.42    7.06
  11  -9  -1   29.96    8.84
  11  -9   0  366.89   12.73
  11  -9   1  213.11   11.65
  11  -9   2  693.39   15.16
   0 -18  -8   13.51   12.00
   1 -21   2    3.50    7.49
   1 -21   3   -6.90    8.22
   1 -21   4    8.98    8.49
   1 -21   7    1.85    8.06
   2 -20  -2    1.27    8.72
   2 -20  11    6.98    8.41
   2 -18  16   96.01   12.66
   2 -16 -10   37.40   12.82
   3 -19  -4   11.39   10.86
   3 -13 -12   60.09   11.79
   4 -18  -6   75.40   11.04
   4 -16  16    5.87   14.47
   4 -14 -11  176.52   13.73
   4 -12 -12  281.40   13.29
   5 -19  -1   23.72    9.50
   5 -19   0  116.26   12.12
   5 -19   6   -3.65   10.58
   5 -19   7   14.31    9.34
   5 -17  -7   -3.27    9.71
   5 -17  13    9.11   10.95
   6 -18  -3   43.37   10.37
   6 -12 -11   18.38   10.40
   7 -17  -4   57.54   10.76
   7 -17   8   27.94   11.51
   7 -15  -8   13.66    9.92
   7 -15  12    3.92   13.26
   8 -16  -4   33.37   12.12
   8 -16   7   46.54   14.06
   8 -12  -9  442.08   14.70
   9 -15  -4   42.32   11.19
   9 -15   6  134.60   13.57
   9 -13  -7  434.20   14.58
   9 -13   9   75.40   14.85
   9 -11  -8    7.81    7.46
   9 -11  10    5.12   13.53
   9  -7  -6  523.57   10.37
  10 -14  -2  161.31   12.60
  10 -14   3    5.65   13.06
  10 -14   4    1.63   11.29
  10 -10  -6   99.02    8.62
  10 -10   7   89.95   12.83
  11 -11  -2  528.65   14.94
  11 -11  -1  243.60   12.21
  11 -11   0  620.11   16.51
  11 -11   1  276.45   12.94
  11 -11   2  516.74   15.67
  -3 -21  -1   30.45    9.09
  -2 -20  -4    2.52   10.26
  -1 -21   0   30.54    9.36
  -1 -19  -6    3.24   11.29
   1 -21   5    1.08    7.51
   1 -17  -9   -6.26   12.56
   1 -15 -11   16.17   12.78
   2 -20  -1   37.31   10.27
   2 -20  10    3.81    9.32
   2 -18  -7    3.90   10.19
   3 -17  -8   62.22   12.92
   3 -17  16   18.76   13.45
   4 -16  -9    1.54   10.36
   4 -10 -12   13.38    9.10
   5 -19   1   12.03    9.66
   5 -19   3   17.53   10.82
   5 -19   4   -3.37   10.87
   5 -19   5   16.45    9.61
   5 -13 -11  231.02   12.55
   6 -18  -2   26.36   10.11
   6 -18  -1   14.18   11.76
   6 -18   7   18.48   10.90
   6 -16  12   73.20   14.86
   6 -10 -11    6.69    7.31
   7 -17  -3   32.32   10.87
   7 -17   7   -7.79   10.73
   7  -9 -10  288.30    9.83
   8 -16  -3   89.06   13.28
   8 -16   6    2.69   12.97
   8 -14  -7   23.60   11.56
   8 -14  10    4.02   14.71
   9 -15   5   26.97   11.91
  10 -14  -1    4.48   10.32
  10 -14   0    7.44   11.07
  10 -14   1   88.14   11.95
  10 -14   2   29.10   11.39
  10 -12  -5   85.40    9.98
  10 -10  -5  163.18   10.90
  10  -8  -4   20.59    6.03
  10  -8   5  117.51    9.37
  -4 -20  -4   12.43   10.52
  -1 -21   1    0.48    8.77
  -1 -17  -9   24.24   13.39
   0 -16 -10   71.43   13.64
   1 -19  -5   78.14   10.87
   1 -19  15   69.20   10.27
   2 -20   0    5.06    9.91
   2 -20   9    5.22    9.55
   3 -19  -3    1.89   11.16
   3 -19  11   44.59   11.86
   4 -18  -5  113.13   11.62
   4 -18  12   28.75   11.39
   5 -17  -6  108.27   11.98
   5 -17  12    2.29   13.37
   5 -15  15   31.85   15.45
   6 -18   0   98.89   13.25
   6 -18   5   85.59   13.25
   6 -18   6    7.62   10.49
   6 -14  -9   87.94   12.78
   7 -17  -2   11.02   10.32
   7 -17  -1   74.59   13.50
   7 -17   6   22.46   11.55
   7 -15  -7  195.84   13.07
   7 -13  -9   -1.23    9.18
   8 -16  -2  120.77   12.62
   8 -16   5   23.72   13.80
   9 -15  -1   18.27   11.31
   9 -15   0   38.31   13.30
   9 -15   4   20.95   12.05
   9 -13  -6    1.40    9.22
   9 -13   8    6.51   11.95
   9 -11  -7  108.18    9.40
   9  -9  -7  130.85    7.96
   9  -9   9   99.35   12.51
   9  -7  -5  198.27    7.84
  10 -12   5   -0.04   10.96
  10 -10   6   26.04    9.98
  10  -8  -3   97.39    7.29
  -3 -21   0   24.59    9.66
  -1 -21   2   22.60    9.50
   0 -20  -2    8.20   10.32
   0 -20  13    1.34    8.99
   0 -18  -7    3.97   12.63
   0 -18  18   41.88   11.63
   2 -20   1   19.25   10.39
   2 -20   8    4.98    9.93
   2 -18  15   11.92   12.69
   2 -14 -11  492.50   17.24
   2 -12 -12   -4.55   10.55
   3 -19  -2   11.55   11.28
   3  -9 -12   10.99    6.87
   4 -18  -4   14.55   11.90
   4 -18  11   58.85   13.55
   5 -11 -11   63.37   10.93
   5  -9 -11   -1.46    6.69
   6 -18   2   41.08   11.26
   6 -18   3    7.58   10.32
   6 -18   4    2.31   10.53
   6 -16  11    8.31   14.70
   6 -14  14    3.11   16.09
   7 -17   1   44.29   13.35
   7 -17   2   -1.08   12.92
   7 -17   3    6.29   12.80
   7 -17   4   29.97   11.36
   7 -17   5   32.43   11.51
   7 -15  -6   75.54   13.05
   8 -16   0   85.35   12.61
   8 -16   1   52.77   13.62
   8 -16   2  125.89   14.74
   8 -16   3   16.75   13.80
   8 -16   4   73.64   12.34
   8 -14  -6   76.18   10.90
   8 -12  -8   44.25    9.31
   8 -12  11    0.66   15.24
   9 -13  -5  226.40   12.84
   9  -9  -6  375.67   11.77
  10 -12  -3    9.26    9.63
  10 -12  -2  687.91   18.94
  10 -12   3   -4.76   12.56
  10 -12   4   18.82   10.91
  10 -10  -3  105.01   10.61
  10  -8  -2  335.99   10.34
  10  -8  -1   15.78    6.71
  10  -8   0  191.30   10.24
  10  -8   1  664.35   14.64
  10  -8   2   29.34    8.70
  10  -8   3  238.06   10.62
  -5 -21   0    6.84    9.79
  -2 -20  -3   -3.95    9.62
  -1 -21   3   10.13    9.03
  -1 -21   9    1.91    8.26
  -1 -19  -5   28.95   12.21
   1 -19  14   18.14   11.30
   1 -17  -8   12.27   13.17
   2 -20   2    4.59    9.25
   2 -20   3    2.79   10.30
   2 -20   4   -0.59   10.12
   2 -20   6    4.62   10.35
   2 -20   7    4.42    8.86
   3 -19  10   10.96   10.01
   3 -17  15   15.74   13.91
   4 -16  15   17.52   13.10
   4 -12 -11  349.36   14.77
   5 -17  -5   46.34   11.51
   5 -13 -10    6.38   11.48
   7 -13  -8   44.92   11.53
   7 -11  -9  645.43   16.09
   7  -9  -9    8.39    6.47
   8 -14  -5    7.73   11.82
   8 -10  -8  119.52    8.88
   8 -10  11    8.69   13.72
   8  -8  -7    8.28    6.80
   9 -13  -4    6.08    9.85
   9 -13   6    6.94   14.18
   9 -11  -6  178.79   10.76
   9 -11   8  160.11   15.38
   9  -9   8   39.94   12.00
   9  -7   6  158.07    9.15
  10 -12  -1  411.47   15.32
  10 -12   2   -3.33   10.66
  10 -10  -2  420.26   14.34
  10 -10   3   13.61   11.03
  10 -10   4   27.13    9.72
  -1 -21   4    0.16    8.30
  -1 -21   8    0.10    7.82
   0 -20  -1   22.78    9.89
   3 -19  -1    5.22    9.77
   3 -19   9   15.14   10.34
   4 -18  -3  142.82   12.66
   5 -15  -8   50.40   11.58
   6 -14  -8   15.86   10.43
   7 -15  -5   20.18   10.66
   8 -12  -7   16.98    9.09
   9 -11  -5   77.42    9.63
   9  -9  -5    8.70    6.66
   9  -7  -3   18.81    5.82
  10 -10  -1   26.28    8.68
  10 -10   0  475.24   14.53
  10 -10   1   -1.76    8.82
 -30   4  29    9.20    8.38
 -29   5  32    2.15    7.73
 -28   4  32    0.35    8.36
 -27   1  28    0.94    9.18
 -26   2  31   31.52    8.44
 -25  -1  24    2.28    7.93
 -25   1  30   55.69    8.72
 -25   3  33   -0.61    7.86
 -23  -1  27    6.44    8.92
 -22  -2  24  201.97   10.01
 -22   0  30   46.02    9.29
 -22   2  33   30.29    9.56
 -22   6  36   -0.51    9.11
 -21  -1  28   23.15    7.93
 -21   3  34   72.48    8.71
 -20   4  35   55.11   10.28
 -20   6  36   -6.29   10.08
 -19  -3  22   -1.15    7.43
 -19   1  32   18.70    9.38
 -19   3  34    7.83    8.59
 -18  -2  26   69.36    7.88
 -18   2  33    8.24    8.36
 -18   8  36   -1.11   10.62
 -15  -1  28   65.89    8.37
 -14  -4  14    2.56    4.02
 -14  -4  15    6.16    4.26
 -14  -4  16  201.40    7.36
 -14   2  32   11.89   10.66
 -12  -4  13  303.84    6.89
 -12  -4  15   36.36    5.01
 -11  -3  21  692.51   12.29
  -9  -3  19   14.73    4.48
  -9   1  28   90.83   10.74
  -7  -1  23  555.32   11.47
  -6   0  24  118.81    9.30
  -3  -1  18    5.11    5.12
 -27   3  32   15.84    7.62
 -27   5  34    1.16    8.33
 -26   4  34   -2.91    8.67
 -24  -2  17   26.48    8.94
 -24  -2  18   77.73    9.80
 -24  -2  19    3.20    8.74
 -24  -2  20    0.52    8.69
 -24  -2  21    8.84    8.86
 -23   3  34   11.11    7.86
 -22   4  35   15.39    8.18
 -21  -3  15   20.88    7.37
 -21  -3  16   31.49    7.80
 -21  -3  17   31.97    6.94
 -20  -2  26    6.21    7.50
 -19  -1  29   14.33    9.17
 -18   4  35    2.13   10.65
 -17  -3  23  124.55    8.05
 -17  -1  29  282.32   12.35
 -17   1  32    4.13    8.28
 -17   3  34   14.17    9.31
 -16  -4  14   29.86    5.86
 -16  -4  16  217.06    8.20
 -16   2  33   42.15   10.97
 -15  -3  23   24.92    6.17
 -14  -4  11 1159.56   12.16
 -14  -4  12  551.60    8.94
 -14  -4  17   29.74    5.02
 -14  -2  26  639.53   14.32
 -12  -4  16  161.21    6.26
 -12  -2  25   20.21    6.37
 -10  -4  13    5.37    3.59
 -10  -4  14   42.47    4.90
 -10   2  30   29.43    9.78
  -8  -2  22   83.45    7.31
  -4   0  22  362.73   10.77
 -30   2  25    3.93    9.76
 -30   4  30    3.42    8.30
 -29   1  24    0.51   10.09
 -28   0  22    2.47   10.24
 -28   2  30   28.65    9.62
 -27   1  29   55.98    9.21
 -26   0  28   -4.75    9.40
 -26   2  32   -7.52    9.25
 -25  -1  26   -0.21    9.60
 -25   1  31   -3.64    8.08
 -24  -2  22   41.09    8.31
 -24   0  30    8.47    9.45
 -24   2  33    1.12    8.25
 -24   4  35   15.15    7.90
 -24   6  36   -1.32    7.34
 -23  -1  28   34.87    8.52
 -23   1  32    8.36    8.07
 -21  -1  29    5.41    7.72
 -21   5  36   19.06   10.13
 -19  -3  23   74.87    7.68
 -19   5  36   -9.53   11.09
 -18  -2  27   22.13    7.84
 -18   6  36    7.25   10.45
 -17   7  36   -0.76   11.24
 -16  -4  13  101.83    5.93
 -16  -4  17   38.75    5.70
 -16  -4  18  134.87    7.06
 -16  -2  27   -1.74    8.32
 -15  -3  24  123.12    8.93
 -15   5  35   20.45   13.39
 -14   0  30   66.48    9.24
 -14   4  34    1.55   12.61
 -13  -1  28   27.48    7.85
 -13   1  31   24.29   10.89
 -13   5  34   20.93   13.88
 -12  -4  17   18.82    4.59
 -12   4  33   -2.45   13.31
 -12   6  34   38.92   14.84
 -11  -3  22  735.80   13.36
 -11  -1  27   20.75    8.86
 -10  -4  15  193.67    6.14
 -10  -2  24  525.39   11.95
 -10   0  28  103.84   10.62
  -9  -3  20  292.73    8.36
  -7   1  27   85.30   10.73
  -6  -2  20  386.98    9.07
  -5   1  25  191.74   11.46
  -4  -2  17  526.16    9.04
  -4   2  25  124.38    9.52
 -30   2  26   18.36    9.91
 -29   1  25   12.56    8.79
 -29   1  26   18.93   10.38
 -29   3  31    8.00    8.98
 -28   0  24   17.40   10.14
 -28   4  33    2.31    7.57
 -27   3  33    3.88    8.69
 -25   3  34    4.12    8.01
 -23   5  36   48.19    8.44
 -22   2  34   48.63    9.89
 -21  -3  22  168.97    9.54
 -21   1  33   59.07   10.03
 -21   3  35    2.99    9.74
 -20  -2  27   25.28    7.93
 -20   2  34   55.05    9.32
 -19  -3  24   -2.05    6.68
 -19   1  33   14.76    9.60
 -19   3  35   10.43   10.43
 -18  -4  16   30.39    6.96
 -18   2  34   17.72   10.63
 -16  -4  12   56.72    5.33
 -16  -4  19   10.44    5.82
 -16   8  36    4.92   11.86
 -15  -1  29  158.91    9.95
 -15   1  32   29.37    9.19
 -14  -4  19   -1.05    5.01
 -14   6  35   27.00   14.20
 -13   3  33    6.75   10.79
 -12  -4  18   10.08    4.58
 -11   3  32   11.83   12.97
 -10  -4  16   37.11    4.57
 -10   4  32    8.52   12.07
  -8   2  29   14.77   10.00
  -7  -3  18   69.72    5.21
  -3  -1  19  141.29    7.59
 -30   2  27    4.03    9.69
 -28   2  31   36.93    9.46
 -27  -1  21   39.16   10.79
 -27   1  30    0.19    8.26
 -25  -1  27   27.02    8.91
 -25   1  32    3.46    9.56
 -25   5  36    4.82    8.64
 -23  -1  29    3.27    8.08
 -23   1  33   23.86    9.67
 -23   3  35    8.00    7.88
 -22  -2  27  113.80   10.73
 -22   4  36   23.72    9.55
 -21  -3  23   19.66    7.59
 -21  -1  30    0.03    9.10
 -20   0  32    1.62    9.32
 -20   4  36   17.10   10.38
 -19  -3  25   38.17    9.06
 -18  -4  15  154.50    7.54
 -18  -4  18   29.16    6.40
 -18  -4  19   11.67    7.30
 -18  -2  28  406.96   13.04
 -17  -3  25    8.72    7.30
 -17  -1  30    1.09    7.97
 -17   1  33   10.87   10.32
 -17   5  36    7.82   12.64
 -16  -4  11  109.98    6.77
 -16  -4  20   69.16    6.79
 -16   6  36    6.04   12.78
 -14  -4  20    1.68    5.57
 -14  -2  27   15.46    7.39
 -13  -3  24  337.55   10.58
 -12  -2  26   76.63    8.03
 -11  -3  23   23.41    7.28
 -10  -4  17  248.05    7.37
 -10  -2  25    9.22    7.88
  -9  -3  21   27.72    5.83
  -9  -1  26    4.32    7.22
  -9   1  29    3.17    9.34
  -9   3  31    3.09   12.89
  -8  -4  14  362.44    7.88
  -8  -2  23   30.33    6.57
  -6  -2  21   35.59    6.84
  -5  -1  22   21.55    6.53
  -4  -2  18  544.96   10.35
  -3   1  23    0.48    7.14
 -31   3  27    5.53    9.59
 -30   2  28   44.43   10.18
 -29   1  27   48.70    9.30
 -28   0  26    3.34   10.20
 -28   4  34    3.52    8.72
 -27  -1  22   -2.31    8.71
 -27  -1  23   -3.37   10.28
 -27  -1  24   39.36   10.72
 -26   2  33   -0.63    8.28
 -26   4  35    2.93    7.72
 -25  -1  28   35.28   10.36
 -24  -2  25    9.28    8.43
 -24   2  34    5.03    8.52
 -24   4  36    5.82    9.21
 -23  -3  19   21.46    9.23
 -22   0  32   55.34   10.33
 -22   6  37   -0.78    8.55
 -21  -3  24    5.22    7.59
 -20  -2  28    0.07    7.75
 -19   7  37   -0.02   10.35
 -18  -4  20    8.84    6.23
 -18   0  32    2.80    8.49
 -18   4  36   -5.00   11.99
 -17   3  35    2.97   10.28
 -16  -4  21   38.50    6.60
 -16  -2  28  527.57   14.05
 -16   2  34   -0.70   11.50
 -15   7  36    5.90   13.22
 -14  -4  21   83.24    6.97
 -13  -1  29   27.92    8.69
 -12  -4  20  158.43    7.60
 -12   0  30   44.89    9.73
 -11  -1  28    8.96    9.65
 -10   2  31   -2.52   12.80
  -7  -3  19    9.65    4.82
  -5  -3  16    2.59    4.90
 -31   3  28   12.37    9.35
 -29   1  28   31.43   10.53
 -29   3  32    0.84    8.18
 -28   2  32    0.68    9.48
 -27  -1  25   50.79   11.16
 -27   1  31    7.17    8.42
 -27   3  34   19.32    9.40
 -26   0  30    0.65    8.62
 -25   3  35   -0.08    8.37
 -24  -2  26   -0.61    8.39
 -23  -3  17   29.76    9.61
 -23  -3  18   67.86    8.73
 -23  -3  21   -0.39    7.98
 -23  -3  22  223.11   12.27
 -23  -1  30   53.85    9.36
 -22  -2  28    6.50    8.30
 -22   2  35    2.17    9.64
 -21  -3  25   66.64    8.97
 -21   1  34    3.21   10.01
 -21   5  37    4.38    9.96
 -20   2  35    2.53   10.23
 -19  -3  26    4.87    7.40
 -19  -1  31    0.35    9.80
 -19   1  34   64.71   10.97
 -18   6  37   30.44   13.02
 -16  -4  10   71.76    6.21
 -16   0  32    1.32    9.06
 -15  -3  26   -0.97    8.75
 -15   1  33   13.12   11.56
 -14  -4  22  108.69    8.66
 -14  -2  28  426.83   14.18
 -13  -3  25   54.50    7.80
 -13   1  32   20.14   10.42
 -12  -2  27   30.18    9.11
 -10  -4  19  947.08   13.67
  -9  -3  22  173.97    8.23
  -8  -2  24   54.48    8.60
  -7  -3  20   64.15    6.96
  -7   1  28    8.83   11.37
  -5   1  26  155.60   12.06
 -31   3  29    8.16    9.27
 -30   2  29   -0.12    9.81
 -29   1  29   16.85   10.16
 -28   0  28    5.70   10.74
 -27  -1  26   22.43   11.45
 -26  -2  21   -1.48   10.43
 -26  -2  22   20.39   11.02
 -26   2  34   10.60    9.85
 -25  -1  29   35.11    9.50
 -25   1  33   30.55    8.73
 -24  -2  27   89.99   11.19
 -24   0  32    5.53    8.48
 -23   3  36    5.48    9.36
 -23   5  37   -3.72    8.28
 -21  -1  31   16.62    8.66
 -21   3  36   14.59    8.95
 -20  -4  17  486.74   12.11
 -20  -4  18   76.78    7.92
 -20  -4  19  103.49    8.48
 -20  -2  29   -0.28    8.20
 -19   3  36   -1.06   10.94
 -18  -4  22   11.45    6.85
 -18   2  35    5.74   11.06
 -17  -1  31    0.34    8.68
 -17   7  37   -7.14   12.33
 -16  -4  23    7.76    7.93
 -16  -2  29    3.16    8.12
 -15   3  35   22.46   13.53
 -15   5  36   12.18   14.27
 -14   4  35    7.32   11.98
 -13   3  34    2.50   14.19
 -13   5  35   14.63   14.83
 -12   4  34   -2.46   12.53
 -11  -3  24  353.94   10.89
 -11   3  33   12.84   14.04
 -10  -2  26    8.08    9.05
  -9  -1  27   58.34    8.97
  -8   2  30   -4.47   13.00
  -6  -2  22   73.96    7.22
  -6   0  26   77.80   10.94
  -5  -3  17  857.24   11.80
 -30   2  30    8.44    9.73
 -29   3  33    4.22    8.62
 -27  -1  27  119.19   12.36
 -27   1  32    0.16    8.65
 -26  -2  24    8.81   10.81
 -23  -1  31   21.29   10.28
 -22  -2  29    9.20    8.66
 -22   4  37   10.10    9.60
 -20  -4  15  138.45    8.47
 -20  -4  21   -1.15    7.45
 -20  -4  22   -0.28    8.90
 -20   4  37    0.83   11.18
 -18  -4  23    3.36    6.95
 -17  -3  27  239.94   11.10
 -17   1  34    7.65    9.50
 -16   4  36   16.35   11.92
 -15  -1  31   27.12   10.74
 -14  -4  23  288.13   10.45
 -14   0  32   49.92   11.99
 -14   6  36    0.03   14.63
 -13  -3  26   89.69    9.86
 -13  -1  30   24.91    9.43
 -12   2  33   65.59   14.20
 -10   4  33   -5.30   15.01
  -9   1  30   55.48   11.43
  -8  -4  18  115.65    7.07
  -8   0  28    1.97    9.31
  -4   0  24  287.02   12.23
 -29   1  30    0.19   10.08
 -28   2  33    9.63    8.65
 -27   3  35   12.50    9.50
 -26  -2  25    1.09   11.01
 -25  -1  30   55.41    9.75
 -25   1  34    0.66    9.75
 -24  -2  28    6.31    8.93
 -24   4  37   19.70    9.19
 -23  -3  25   -0.13    8.72
 -21  -3  27    2.67    8.46
 -21  -1  32    6.12   10.19
 -20  -4  23    8.23    9.15
 -20  -2  30    1.83    8.37
 -19  -1  32   17.07    9.10
 -18  -4  24   -6.03    7.38
 -18  -2  30   51.56    9.10
 -17   5  37   37.08   13.80
 -16  -4  24   23.70    7.45
 -16   2  35   -2.02   12.46
 -15  -3  27  234.96   11.18
 -14  -2  29   65.99    9.54
 -13  -5  14   14.94    5.88
 -12  -2  28   27.27    8.59
 -11  -3  25  188.60    9.92
 -11  -1  29   25.39    9.49
 -10  -4  21  400.25   11.36
 -10   0  30  190.56   14.23
 -10   2  32  149.15   16.12
  -8  -2  25    6.33    9.03
  -7  -3  21  185.20    8.20
  -7  -1  26  139.31   11.60
  -5  -3  18    6.75    5.15
  -3  -1  21  190.72    9.93
 -30   2  31   -0.37    9.41
 -27   1  33    4.82    9.80
 -26  -2  26  101.62   12.10
 -26   0  32   27.16   10.51
 -26   2  35    0.70    9.30
 -24  -2  29   27.05   10.93
 -23  -3  26    3.71    9.01
 -23  -1  32    6.19   10.04
 -22  -2  30   15.15    9.12
 -22   2  36    8.67    8.69
 -21   1  35   26.87    9.07
 -20  -4  24   45.35   10.15
 -20   0  34   29.60   10.49
 -20   2  36   14.77    9.50
 -19   1  35   23.28    9.99
 -18  -4  25   66.42   10.13
 -17  -1  32    0.09    9.18
 -16  -4  25   10.60    9.11
 -16  -2  30  325.20   13.21
 -16   6  37   45.19   14.60
 -15  -5  15   58.98    6.22
 -15  -5  17  891.80   14.05
 -15  -5  18  276.37    9.61
 -15  -5  19  131.07    8.93
 -15   1  34   -1.35   12.20
 -13  -5  13    0.80    4.80
 -13  -5  18   22.64    6.84
 -12  -4  23  172.41    9.26
 -11  -5  13  247.32    7.98
 -11  -5  15   29.97    5.07
 -11  -5  16   13.78    5.87
 -11   1  32   -6.54   13.43
 -10  -2  27   91.92    9.52
  -9  -3  24   68.65    9.23
  -8  -4  19  363.18    9.64
 -28   2  34   -0.72    9.56
 -25  -3  20   85.29   12.28
 -25  -3  22  126.73   12.93
 -25  -3  23   -4.85   11.02
 -25  -1  31    5.82    9.14
 -24   2  36    3.15    9.93
 -23  -3  27    8.87   10.60
 -23   3  37   -1.41    9.79
 -22  -4  17  196.48   11.60
 -22  -4  18   50.13    8.76
 -22  -4  19  165.87   10.23
 -22  -4  20   17.02    8.43
 -22  -4  21   42.30    9.05
 -21  -3  28   17.17    9.14
 -21   3  37    2.63    9.57
 -21   5  38   10.02   11.30
 -20  -4  25   -1.91    9.64
 -20  -2  31   16.93   10.71
 -19   3  37   24.66   12.41
 -18  -2  31  -11.90   10.17
 -18   0  34   11.55    9.80
 -18   2  36    3.78   10.45
 -17  -5  15   64.66    8.44
 -17  -5  16   69.75    7.50
 -17  -5  18   45.52    7.46
 -17  -5  19  287.75   11.34
 -17   1  35   -0.15   11.86
 -15  -5  13    6.37    5.42
 -15  -5  20   33.17    6.88
 -15  -3  28    3.13    8.46
 -15  -1  32   24.55   11.82
 -13  -5  19   15.41    6.10
 -13  -3  27  125.77    9.71
 -13  -1  31   29.86   11.80
 -11  -5  17    7.73    5.21
 -11  -3  26  120.80   10.80
 -10  -4  22   50.12    7.14
  -8   2  31   34.99   15.12
  -7  -3  22   88.09    7.93
  -7   1  29   31.28   11.19
  -5  -3  19  467.65   10.34
  -2  -2  17   47.79    6.77
  -2   0  22  174.63   10.67
  -1  -1  18   -0.64    6.80
 -30   2  32    1.85    9.40
 -25  -3  19   10.00    9.44
 -25  -3  24   18.24   11.32
 -25   1  35    0.62    9.57
 -24  -2  30    0.72   10.66
 -24   0  34   -0.77   10.15
 -22  -4  16   92.25   10.79
 -22  -2  31   53.40    9.68
 -22   4  38   -0.81   10.21
 -19  -3  29   64.44    9.90
 -19  -1  33    6.33    9.22
 -19   5  38    4.30   12.21
 -18  -4  26   10.15    8.51
 -17  -5  20  266.53   10.38
 -17  -5  21    0.09    8.58
 -16  -4  26   81.04    9.27
 -16  -2  31   81.39   11.59
 -15  -5  12  137.80    7.02
 -15  -5  21    0.53    6.80
 -15   3  36   14.18   14.36
 -14   2  35    9.20   13.98
 -14   4  36    9.10   13.42
 -13  -5  11  140.15    6.38
 -13  -5  20  175.58    8.84
 -13   3  35   51.15   13.38
 -12  -4  24   16.49    7.60
 -12  -2  29  140.38   11.20
 -12   2  34   37.88   15.26
 -12   4  35    4.13   15.52
 -11  -1  30   54.94   10.91
  -9  -5  13  170.26    7.14
  -9  -5  14   97.49    6.45
  -6  -4  17   32.94    5.32
  -4  -2  21    2.06    6.66
  -3  -1  22  180.86   10.55
 -30   0  26   24.59   11.61
 -29  -1  25   14.39   12.12
 -27  -1  30    4.64    9.53
 -27   1  34    1.67    8.82
 -26   2  36   21.34    9.71
 -25  -3  25   77.84   10.69
 -25  -1  32    1.37    9.04
 -25   3  37    9.64    8.32
 -23  -3  28   -4.36    9.63
 -22  -4  24   -1.97    8.97
 -22   2  37   17.72   10.54
 -21  -3  29   10.50    9.09
 -21   1  36   11.69    9.19
 -20  -4  26   14.24    9.11
 -20   4  38    4.74   12.13
 -19  -5  17   68.02    9.65
 -19  -5  18   63.35    9.45
 -19  -5  20    1.28    9.38
 -19   1  36    1.36   11.56
 -17  -5  13   63.98    8.24
 -17  -1  33    6.10    9.72
 -17   3  37   83.96   14.61
 -16   0  34   40.73   10.71
 -16   4  37   18.09   12.85
 -15  -5  11  144.21    7.89
 -15  -5  22   18.86    7.25
 -15  -3  29  136.88   12.17
 -15   5  37   32.46   15.00
 -14  -4  26  113.27   11.11
 -13  -5  21  232.50    9.78
 -13  -3  28   24.48    9.07
 -11  -5  19  103.94    7.38
 -10  -4  23   33.08    7.46
 -10  -2  28    7.81    9.43
  -9  -5  12  194.99    6.53
  -9  -5  16    6.60    4.97
  -9  -3  25  180.01   10.48
  -9  -1  29   -3.51   12.09
  -8  -4  21  209.77    9.98
  -7  -3  23  103.43    9.81
  -7  -1  27   82.09   10.71
  -5  -3  20  143.89    7.85
  -5  -1  25  193.78   12.48
  -3  -3  16  133.23    6.50
  -2  -2  18  288.60    9.46
 -31   1  28    6.37   10.54
 -30   0  28   -1.64   11.00
 -29  -1  26   20.94   11.80
 -28   0  32    6.15   10.26
 -28   2  35    6.73    9.35
 -27  -1  31   -4.50   10.90
 -26  -2  29  111.06   11.30
 -24  -2  31   12.24   11.01
 -24   2  37    2.67    9.76
 -23  -3  29    8.73   11.04
 -23   1  36    2.79    8.57
 -21  -3  30   64.14   11.75
 -20   2  37    0.70   10.12
 -19  -5  16  297.90   10.82
 -19  -5  21   30.54    8.38
 -19  -5  22   25.80    9.94
 -19  -3  30   58.77   10.29
 -18  -4  27   38.38    8.96
 -18  -2  32   -2.23    9.40
 -17  -5  23   30.89    9.60
 -17  -3  30    5.76   10.56
 -17   5  38   26.71   14.81
 -15  -5  23   31.12    9.41
 -14  -2  31   49.07   12.17
 -13  -5  22    4.92    8.49
 -13  -1  32   28.87   12.95
 -13   1  34   -3.78   12.11
 -12  -4  25   14.06    7.98
 -11  -3  27   11.60    8.84
 -11   1  33  205.99   16.94
 -10   2  33   44.56   15.76
  -6  -4  18   25.70    5.63
  -1  -1  19  341.68   10.84
 -31   1  29    2.28   10.23
 -29  -1  27   54.39   12.25
 -29   1  33   16.24    9.70
 -28  -2  23    4.05   12.70
 -28  -2  24   52.52   12.93
 -28  -2  25    1.96   11.85
 -27   1  35    3.07   10.20
 -26  -2  30   27.22   11.38
 -26   0  34   12.44    9.37
 -25  -1  33   35.71   11.24
 -25   1  36    6.10    9.82
 -24  -4  20   33.05   11.66
 -24  -4  21   73.75   12.28
 -23  -1  34   15.95   10.67
 -23   3  38    3.60    9.92
 -22  -4  26   10.23    9.26
 -21   3  38   -4.36    9.95
 -19  -5  15   12.96    7.38
 -19  -5  23   46.33    8.98
 -19  -1  34   52.10   10.22
 -18   2  37    1.22   12.77
 -17  -5  12    7.77    6.20
 -17  -5  24   31.50    9.89
 -17   1  36   23.64   12.73
 -15  -5  10   11.47    6.57
 -15  -1  33   21.76   10.83
 -14  -4  27   13.45   10.17
 -12  -2  30   13.87   10.23
  -9  -3  26    1.65   10.15
  -8  -4  22    3.61    6.99
  -8   0  30   37.19   14.04
  -6  -4  19   34.08    6.28
  -6   0  28  256.65   16.00
  -5  -3  21   91.50    7.98
  -3  -3  17  495.07   10.24
 -29  -1  28   29.13   10.50
 -28  -2  26  203.72   14.28
 -27  -1  32    7.37   11.16
 -25  -3  28   30.63   11.97
 -24  -4  19   60.81   11.75
 -24  -4  23   -0.16   10.16
 -24  -4  24   -3.30   11.37
 -24  -2  32   -2.84   10.73
 -23  -3  30   10.17   11.19
 -22  -4  27    9.75    9.52
 -21  -5  20   59.13   10.77
 -21  -5  21  125.70   12.11
 -20  -4  28   13.87    9.21
 -20  -2  33   19.02   11.32
 -19  -5  14  147.11    8.99
 -19  -5  24    1.05    8.53
 -17  -1  34   12.00   10.62
 -15  -5  24   23.51    8.29
 -15  -3  30   39.20   10.30
 -14   0  34   40.63   12.01
 -13  -3  29   21.69    9.62
 -13   3  36    5.99   16.27
 -12  -4  26   94.11    9.57
 -11  -5  22  226.41   11.20
 -11  -3  28    8.38   11.17
 -10  -2  29   49.50   10.95
  -9  -5  19    8.95    6.13
  -9   1  32    9.29   15.72
  -7  -5  13  206.06    6.96
  -7  -3  24    4.05    7.83
  -7  -1  28    0.53   12.65
  -4   0  26  317.43   15.62
  -3  -1  23    3.70    8.66
  -2  -2  19  210.12    8.84
 -31   1  30   -1.62   10.55
 -30   0  30    3.83   10.78
 -29  -1  29   22.76   11.59
 -29   1  34   -1.89    9.74
 -28  -2  27    3.22   11.98
 -26  -2  31   48.55   11.64
 -25  -3  29    3.21   11.59
 -25  -1  34    5.79   10.78
 -23   1  37    4.24    9.17
 -22  -4  28   -3.45   10.91
 -22  -2  33   30.87    9.73
 -22   0  36    5.03    9.30
 -22   2  38   -2.26   10.19
 -21  -5  17   54.62   11.19
 -21  -5  18  284.66   12.13
 -21  -5  23  427.91   15.55
 -21  -3  31    8.20    9.68
 -21  -1  35   26.33   11.14
 -21   1  37    9.43    9.63
 -20   0  36    1.18    9.58
 -19  -5  13  407.62   12.38
 -19  -5  25   12.57   10.56
 -19   1  37   13.06   11.79
 -18  -4  29   23.50   11.04
 -18  -2  33    6.73    9.79
 -17  -5  25   -1.84    8.52
 -17  -3  31    1.77    9.64
 -15  -5  25   34.89    9.01
 -15   3  37   31.97   15.62
 -14   2  36   44.77   15.57
 -14   4  37   -2.90   16.17
 -12   2  35    2.95   16.56
 -10  -4  25   13.93    8.42
 -10   0  32  102.63   16.05
  -9  -5  20   57.86    7.49
  -9  -1  30   49.54   13.93
  -8  -4  23  287.84   11.31
  -7  -5  16    4.49    5.08
  -6  -4  20   12.15    6.47
  -5  -1  26  164.23   13.76
  -4  -2  23  352.04   13.40
 -29  -1  30    0.20   11.29
 -28  -2  28  146.89   12.12
 -27  -3  23   10.97   12.47
 -27  -3  24   28.86   12.43
 -27  -3  25   87.09   13.55
 -27  -1  33   -1.51   10.97
 -27   1  36   -4.02    9.63
 -24  -2  33    9.70   11.05
 -23  -3  31    2.75    9.67
 -23  -1  35    2.33   10.86
 -21  -5  16  265.23   13.08
 -21  -5  24   -0.51    9.05
 -20  -4  29   29.79   10.07
 -20   2  38   -4.09   10.47
 -19  -5  26   43.96   11.42
 -19  -3  32   37.40   11.85
 -19  -1  35   26.20   10.16
 -18   0  36   21.67   10.80
 -17  -5  26    8.07    8.73
 -17   3  38    8.90   13.70
 -16  -6  17  533.47   13.90
 -16  -6  18  111.17   10.13
 -16  -6  19  979.11   17.86
 -16  -2  33   42.02   12.47
 -16   2  37    6.13   12.89
 -15  -3  31   15.35   11.68
 -15  -1  34   -4.18   12.77
 -15   1  36   -3.96   14.66
 -14  -6  15  165.92    8.33
 -14  -6  17  296.51   10.23
 -14  -6  18  154.40    8.95
 -14  -6  19  298.30   11.71
 -14  -4  28   48.69    9.69
 -14  -2  32   11.20   10.45
 -13  -1  33  168.93   13.97
 -13   1  35   22.68   15.41
 -12  -6  15   37.77    7.22
 -12  -6  17  118.80    8.70
 -12  -4  27    4.89    8.98
 -12  -2  31   29.95   11.27
 -11  -5  23  629.96   14.93
  -9  -5  21  703.68   15.19
  -9  -3  27    5.45    9.61
  -7  -5  17    3.70    5.41
  -7  -3  25    1.59   10.14
  -2  -2  20   23.05    8.63
 -28  -2  29   21.96   11.99
 -28   0  34   36.50    9.98
 -27  -3  26    0.30   12.19
 -26  -2  32    7.45   11.22
 -25  -3  30   28.27   10.02
 -24  -4  27    1.17   10.43
 -22  -4  29    3.98    9.79
 -22  -2  34   56.59   11.59
 -21  -5  15  108.27   11.20
 -21  -3  32  114.20   11.39
 -20  -4  30    5.34   11.44
 -20  -2  34   52.92   10.60
 -18  -2  34   10.31   11.74
 -17  -3  32   -0.48   11.48
 -17  -1  35   -3.79   12.14
 -17   1  37   -9.36   13.35
 -16  -6  15  206.06   10.40
 -16  -6  20   62.55    8.64
 -13  -5  25   71.89    9.90
 -12  -6  14   42.01    6.18
 -12  -6  18    5.95    6.60
 -11  -3  29    0.90   10.15
 -11  -1  32    3.69   12.69
 -11   1  34    0.07   13.67
 -10  -4  26    0.88   10.55
 -10   2  34   29.09   16.94
  -7   1  31   -4.98   15.54
  -6  -4  21  343.05   11.18
  -6  -2  26   69.14   10.72
 -30   0  32   15.87   10.33
 -29  -1  31    3.61   10.99
 -28  -2  30   26.07   12.12
 -27  -3  27   20.35   10.80
 -26   0  36    8.25   10.23
 -25  -1  35   -0.16   10.68
 -24  -4  28   46.46   10.90
 -23  -3  32   21.70   11.77
 -21  -5  26  100.75   11.39
 -21   1  38    8.69   11.33
 -18  -6  19  267.37   11.81
 -18  -6  20    1.32    8.35
 -18  -6  21   15.86   10.08
 -17  -5  27   58.26    9.94
 -16  -6  22    8.76    8.18
 -16  -4  30    7.41   11.30
 -16   0  36   50.45   14.32
 -14  -6  13   23.88    6.37
 -14  -6  21    4.54    7.63
 -14  -4  29   22.51   10.13
 -12  -6  12    1.29    6.79
 -12  -6  20   62.33    8.04
 -12  -4  28   64.75   12.17
 -12   0  34  206.94   15.79
 -11  -5  24   90.57    9.68
 -10  -6  15    3.63    5.53
 -10  -6  16   21.00    6.02
 -10  -6  17   67.50    8.06
  -9  -5  22    3.47    7.62
  -7  -5  19    5.28    6.33
  -7  -1  29   27.26   14.25
  -5  -1  27  591.90   18.80
  -4  -4  18   78.50    8.06
  -4  -2  24   17.70   11.66
  -1  -1  21  210.57   11.98
 -27  -3  28   20.95   10.94
 -27  -1  34    1.94    9.44
 -26  -4  22    9.77   12.93
 -26  -4  23   -4.95   12.98
 -26  -4  24    6.65   12.79
 -26  -2  33   -2.00   10.78
 -25  -3  31    5.11    9.99
 -24  -2  34    4.95    9.75
 -23  -5  19   44.34   12.11
 -23   1  38    6.87    9.11
 -22  -4  30   14.68   10.17
 -21  -5  27   -4.36    9.90
 -21  -3  33   26.43   11.74
 -21  -1  36   10.47    9.34
 -19  -5  28   -8.47   10.90
 -19  -3  33   59.62   10.87
 -19  -1  36    5.57   11.93
 -19   1  38   10.44   12.62
 -19   3  39   22.44   12.29
 -18  -6  22   50.76    9.31
 -18  -6  23    3.52   10.30
 -16  -6  13   12.83    8.52
 -16  -2  34    2.84   12.66
 -15  -3  32   36.55   12.65
 -14  -6  12   43.29    6.60
 -14  -6  22   59.16    8.77
 -14  -2  33   68.91   12.15
 -13  -5  26   39.44    9.38
 -13  -3  31    5.12   11.07
 -12  -6  21   36.55    8.05
 -12  -2  32   86.46   14.83
 -11  -5  25  381.95   14.89
 -10  -6  12    4.49    6.35
 -10  -6  18   15.78    6.64
  -9  -3  28   23.33   10.51
  -9  -1  31  134.35   14.29
  -8  -4  25  177.41   12.81
  -8  -2  29    7.19   13.49
  -6  -4  22   91.67    8.96
  -5  -5  14   78.31    6.90
  -3  -3  20   98.87    8.52
 -29  -1  32   -0.92    9.84
 -27  -3  29   21.84   10.45
 -26  -4  25   19.17   11.52
 -26  -4  26   32.30   13.09
 -25  -3  32    2.75   11.71
 -23  -5  18  165.48   12.12
 -23  -5  26   -1.29   12.28
 -23  -3  33    6.36   11.20
 -22  -4  31    2.79   11.62
 -21  -5  28    8.19   11.70
 -20  -6  19    3.40   11.07
 -20  -6  20   44.80   11.51
 -20  -6  22   21.48   11.20
 -20  -4  31   23.07   10.05
 -20  -2  35   10.33   10.29
 -20   2  39   -5.18   11.77
 -18  -6  24   55.35   11.45
 -17  -3  33    0.37   10.30
 -16   2  38   89.93   16.13
 -15  -5  28   67.20   12.50
 -15  -1  35   33.78   12.21
 -15   1  37   22.29   15.21
 -15   3  38   16.19   15.63
 -14  -6  23    2.77    8.28
 -14  -4  30   29.88   12.16
 -14   2  37   19.31   16.30
 -13  -5  27    9.07   11.24
 -13   1  36    1.48   16.09
 -12   2  36    8.42   16.99
 -11  -1  33  196.61   17.67
 -10  -6  11   69.12    6.84
 -10  -4  27   31.16    9.92
  -6  -2  27  398.81   15.63
  -5  -5  15  214.23    7.89
  -5  -5  16    6.79    6.70
  -4  -4  19   35.60    7.01
 -27  -1  35    2.70   10.26
 -26  -4  27    3.52   12.59
 -26  -2  34   16.07   11.53
 -25  -1  36    0.31    9.34
 -24  -4  30   32.01   10.80
 -24  -2  35    5.13   10.82
 -23  -5  27   -2.23   12.14
 -20  -6  17    7.21   11.19
 -20  -6  18    5.33    9.14
 -20  -6  23   64.60   10.71
 -19  -5  29    1.51    9.60
 -18  -6  14    4.62    9.28
 -18  -2  35    8.20   10.34
 -17  -1  36   13.52   11.47
 -17   3  39   29.33   15.34
 -16  -6  12  686.61   14.01
 -16  -6  25   41.16   11.33
 -16  -4  31    2.78    9.93
 -14  -6  11   63.42    6.83
 -14  -6  24  144.96   11.36
 -14   0  36   35.29   15.70
 -12  -4  29   -0.65    9.93
 -11  -5  26   15.95   10.97
 -11   1  35   87.09   17.89
  -8  -6  13  197.13    8.28
  -8  -6  15    1.79    5.44
  -7  -5  21  149.42    9.50
  -6  -4  23   69.40    9.31
  -6   0  30   -7.01   16.03
  -4  -4  20  175.81   10.76
  -4  -2  25  118.30   13.64
  -3  -3  21   13.57    8.23
  -3  -1  25  184.56   14.54
 -26  -4  28   31.97   13.05
 -23  -5  28    5.68   12.19
 -23  -1  37   10.93   10.52
 -22  -4  32   -3.62   11.79
 -22   0  38    4.65    9.49
 -21  -5  29    1.30   10.00
 -21  -1  37    4.25    9.56
 -20  -6  16   46.61   11.50
 -20  -6  24   19.53   10.23
 -20  -4  32   20.38   10.37
 -20   0  38    4.84   12.01
 -19  -3  34    4.47   10.00
 -18  -4  32   29.12   10.78
 -18   2  39    4.37   13.14
 -17   1  38    5.52   12.71
 -16  -2  35   -1.64   13.17
 -15  -3  33   -5.85   11.05
 -14  -2  34    0.98   14.01
 -13  -3  32    0.04   11.20
 -12  -6  10  175.48    7.46
 -10  -6  21   72.57    8.95
 -10  -4  28   -0.29   10.50
  -9  -3  29   13.71   11.60
  -9  -1  32   -3.70   15.89
  -8  -6  12  775.99   12.16
  -8  -6  18   34.91    8.26
  -8  -4  26   59.60   10.40
  -8   0  32   88.24   17.90
  -7  -5  22  299.66   13.17
  -7  -1  30   20.46   13.62
  -5  -5  18   22.98    7.99
  -5  -1  28    2.88   14.13
  -2  -2  22  195.25   12.71
 -30  -2  28   44.96   12.75
 -28  -2  33   17.38   11.60
 -25  -5  22   -5.16   12.92
 -25  -5  23  160.58   15.33
 -25  -5  24   10.23   13.42
 -25  -3  33    8.60    9.93
 -24  -4  31   -2.59   10.18
 -24   0  38   34.63    9.48
 -23  -3  34   18.82   10.28
 -22  -6  21   36.77   12.52
 -22  -6  22  279.66   15.49
 -22  -2  36   11.34    9.89
 -21   1  39    8.28   10.34
 -20  -6  26   66.15   12.83
 -20  -2  36   14.80   10.06
 -19  -5  30   -8.66   10.19
 -19  -1  37   13.16   10.68
 -18  -6  13   11.46    7.84
 -17  -3  34   18.58   10.89
 -16  -6  11  119.82    9.59
 -16  -6  26   -5.97    9.60
 -16  -4  32   17.80   12.69
 -14  -4  31    9.02   10.83
 -13  -5  28   38.82   10.28
 -13  -1  35   23.50   15.61
 -12  -6  24  547.36   15.85
 -11  -5  27    8.10   11.78
 -11  -3  31   23.40   12.34
 -10  -6  22  986.66   18.52
  -9  -5  25   58.36   11.66
  -8  -6  11  308.66    8.40
  -8  -6  19    3.85    7.00
  -8  -2  30    9.79   14.73
  -6  -4  24  106.59   10.60
  -6  -2  28  325.30   17.83
  -5  -3  25   10.43   12.19
  -3  -3  22   -2.93   10.86
  -2  -4  15   22.02    5.99
   0  -2  18  136.79    9.67
 -30  -2  29   -1.76   11.83
 -29  -3  27   19.02   13.01
 -27  -3  32    7.94   11.45
 -27  -1  36    3.15   10.62
 -26  -2  35    1.54    9.60
 -25  -5  21   98.53   12.65
 -25  -5  25   17.49   11.25
 -25  -5  26    6.68   13.08
 -25  -1  37   19.82    9.50
 -24  -4  32    7.15   11.83
 -24  -2  36    7.49   10.80
 -23  -5  29    5.20   10.54
 -22  -6  19   80.17   13.58
 -22  -6  20   92.15   11.81
 -21  -5  30   -1.15   10.27
 -21  -3  35   -4.69   11.62
 -20  -6  15    9.83    9.02
 -18  -6  27   47.55   10.86
 -18  -4  33   14.29   12.30
 -18  -2  36    1.28   11.04
 -18   0  38   17.39   12.09
 -17  -1  37    7.03   13.54
 -16  -6  27  246.16   13.58
 -15  -7  16   93.36   10.25
 -15  -7  17  255.53   11.24
 -15  -7  18  151.83   10.33
 -15  -7  19   67.41    9.17
 -15  -7  20   16.26    8.58
 -13  -7  17   99.90    8.89
 -13  -7  18   20.42    8.02
 -13  -7  19   27.49    9.70
 -12  -6  25    4.83   10.97
 -11  -1  34   -2.33   16.52
 -10   0  34   68.39   15.37
  -8  -6  20   17.10    7.63
  -8  -4  27   11.28   12.57
  -7  -5  23  258.19   13.39
  -3  -1  26   44.53   14.54
  -1  -3  18   35.97    9.05
 -30  -2  30   12.93   11.66
 -25  -5  27    9.76   13.21
 -25  -3  34    6.62   10.14
 -23  -5  30    2.64   12.39
 -23  -3  35   -1.97   11.07
 -22  -6  18    7.46   12.32
 -22  -6  25   99.27   12.41
 -22  -6  26   52.27   13.43
 -22  -4  33   32.73   10.68
 -21  -5  31   97.18   13.43
 -21  -1  38    6.45   11.36
 -20  -6  27   15.71   10.59
 -19  -5  31   95.29   12.05
 -19  -3  35    1.21   10.21
 -18  -6  12  326.31   12.45
 -18  -6  28    0.70   11.80
 -17  -7  19   33.04    9.10
 -17  -7  20   20.38    9.37
 -17  -7  22   35.64   11.68
 -17  -5  31    6.30   12.53
 -15  -7  21   -4.76    8.72
 -15  -7  22   13.83   10.60
 -15  -5  30   -5.83   10.12
 -15  -3  34   20.04   13.74
 -15   1  38    4.22   15.57
 -14  -6   9  371.12   10.53
 -14  -4  32   -1.32   13.13
 -14   2  38   81.43   17.87
 -13  -7  14    9.47    8.15
 -13  -7  15  333.73   11.06
 -13  -7  20   -2.64    7.87
 -13  -7  21    7.70    9.87
 -11  -7  16    0.80    8.02
 -11  -7  17   10.20    8.46
 -10  -4  29   15.37   11.37
  -9  -5  26    0.42   11.92
  -8  -6  21   30.86    9.92
  -7  -3  28   14.22   12.11
  -6  -6  15   30.36    6.24
  -5  -5  20  220.43   10.49
  -4  -2  26   87.27   12.41
   0  -2  19    2.06    9.63
 -30  -2  31    2.31   11.92
 -29  -3  29   23.36   12.73
 -28  -4  25    4.99   13.54
 -28  -4  26   11.14   13.72
 -28  -2  34   -7.00   10.08
 -27  -3  33   -0.73   11.41
 -26  -4  31   -3.29   12.17
 -24  -4  33   -4.45   11.86
 -23  -1  38    9.77    9.44
 -22  -6  27   33.39   13.13
 -22  -2  37    5.52   11.07
 -20  -6  28   16.03   10.91
 -20  -2  37    1.27   11.53
 -19  -7  21   17.90   12.02
 -19  -1  38    5.77   12.64
 -17  -7  16  333.78   12.68
 -17  -7  23   99.60   11.07
 -17  -3  35    1.62   10.89
 -17   1  39    7.08   14.63
 -16  -6  10  436.84   12.15
 -16  -4  33    6.46   11.06
 -16  -2  36   62.95   14.65
 -16   0  38    9.25   15.19
 -16   2  39   11.50   16.33
 -15  -7  23   42.34   10.14
 -14  -2  35   -1.10   12.43
 -12  -6  26   80.26   11.23
 -12  -4  31   -5.81   11.68
 -12  -2  34   45.67   16.03
 -12   0  36    6.29   16.90
 -11  -7  15   57.19    7.48
 -11  -5  28   13.76   10.70
 -10  -6  24  338.92   13.92
  -8  -2  31   35.67   16.63
  -7  -1  31    6.66   14.75
  -6  -6  12  778.93   12.43
  -6  -6  17  209.78    9.32
  -5  -3  26   77.93   14.17
  -3  -5  14    1.20    5.75
  -3  -5  15    2.79    7.01
  -1  -3  19    2.46    9.44
 -29  -3  30    9.43   12.30
 -28  -4  27    8.10   13.39
 -26  -2  36   26.97    9.94
 -25  -3  35   -0.91   10.89
 -24  -2  37   -0.23   10.47
 -23  -5  31   29.09   11.05
 -22  -6  28   70.83   13.75
 -22  -4  34   52.14   10.97
 -21  -5  32   43.86   12.73
 -21  -3  36    1.84   11.09
 -20  -6  29   15.16   12.33
 -19  -7  18  119.59   12.82
 -19  -7  19   67.40   10.45
 -19  -7  22    0.25   10.13
 -19  -7  23   73.01   11.39
 -18  -6  29   71.48   11.41
 -18  -4  34   30.99   12.84
 -18  -2  37    9.07   13.11
 -17  -7  15  296.07   12.32
 -17  -7  24  213.70   13.36
 -15  -7  24  154.77   12.18
 -15  -5  31   -0.76   11.06
 -15  -1  37   10.37   15.45
 -13  -7  23   94.50   12.33
 -13  -5  30   -3.05   12.84
 -11  -7  13   30.42    6.92
 -11  -7  20   75.60    9.40
 -10  -6  25   67.88   12.48
  -9  -1  33  145.05   16.50
  -8  -6  22  390.51   13.56
  -8  -4  28   40.48   14.22
  -6  -6  18   46.66    7.76
  -6  -2  29    9.17   13.45
 -29  -3  31    4.73   11.91
 -28  -4  28   17.22   11.90
 -28  -4  29    6.87   13.24
 -28  -2  35   -0.40   10.79
 -27  -3  34   20.17   11.30
 -26  -4  32   -0.20   10.64
 -25  -5  30   -2.97   12.53
 -24  -6  22  138.51   15.23
 -24  -6  23   42.17   12.36
 -24  -6  24   59.79   12.32
 -24  -6  25   25.76   13.68
 -23  -3  36   12.62    9.75
 -19  -7  17   39.63   10.44
 -19  -7  24   18.33   11.01
 -19  -3  36    4.15   10.64
 -17  -7  14   76.25   11.20
 -17  -7  25    7.15   10.57
 -17  -5  32   -2.94   10.89
 -15  -7  25    7.06   11.95
 -15  -3  35   23.88   14.38
 -14  -4  33   -3.82   13.81
 -13  -7  12   72.58    7.82
 -13  -7  24   25.37   11.75
 -13  -3  34   -1.66   14.54
 -13  -1  36   11.09   14.30
 -12  -6  27    8.43   10.54
 -11  -7  12  353.01   10.41
 -10  -2  33   54.46   15.14
  -9  -7  14  324.12   10.30
  -9  -7  15    9.75    6.48
  -9  -7  16    8.47    6.79
  -9  -7  17   16.58    7.27
  -9  -7  18  164.63    9.84
  -9  -5  27    7.45   11.01
  -9  -3  31    4.84   15.60
  -8  -6  23    0.49   10.56
  -7  -3  29   88.71   13.95
  -6  -6  19  354.14   12.11
  -5  -5  22  611.34   17.20
  -4  -4  23  161.91   11.94
  -4  -2  27    8.58   15.49
  -3  -5  17   92.66    7.98
  -2  -4  19    4.22    7.99
  -1  -3  20   37.55   10.70
   0  -2  20   18.60   11.05
 -27  -5  24   18.14   14.46
 -27  -5  25   17.17   14.15
 -26  -4  33   -1.69   12.01
 -24  -6  20   37.73   14.24
 -24  -6  26   33.35   12.15
 -24  -4  34   16.09   10.52
 -23  -5  32    8.32   10.67
 -22  -6  29    6.01   11.26
 -22  -2  38    0.25   11.01
 -21  -7  20    1.39   12.54
 -21  -7  21    3.18   12.66
 -21  -7  24   31.35   13.62
 -21  -1  39   12.19   11.39
 -20  -6  30   35.85   11.28
 -20  -4  35   43.24   12.47
 -19  -7  16  291.72   13.09
 -19  -7  26   52.87   13.16
 -18  -6  30   24.48   11.17
 -17  -3  36   37.63   13.33
 -16  -4  34   -1.66   11.35
 -15  -7  26  108.17   13.81
 -15  -5  32    8.42   13.10
 -14  -6  29   58.85   13.34
 -12  -4  32   -3.28   12.41
 -11  -1  35  102.81   16.07
 -10  -6  26    4.93   11.89
  -9  -7  13   10.50    6.15
  -6  -6  20   66.20    9.08
  -5  -3  27  125.60   15.89
  -3  -5  18  238.02   11.34
  -3  -3  24    6.29   10.85
 -29  -3  32    4.79   11.65
 -28  -4  30    0.32   11.34
 -27  -5  26    4.10   11.97
 -27  -5  27    3.92   13.95
 -25  -5  31    2.05   11.05
 -25  -3  36   -3.29    9.84
 -24  -6  28  118.46   14.76
 -22  -6  30    8.55   12.72
 -22  -4  35   10.12    9.95
 -21  -7  19    8.88   11.12
 -21  -7  25  295.96   16.89
 -21  -5  33  162.41   12.86
 -21  -3  37    0.45   11.72
 -20  -2  38   -5.68   10.37
 -19  -7  15   82.72   12.72
 -19  -7  27   20.90   12.88
 -19  -1  39   -2.37   12.75
 -18  -4  35   -2.33   10.74
 -17  -7  13   18.36   10.12
 -17  -7  27    9.87   12.68
 -17  -5  33    5.58   12.56
 -16  -6  30   24.63   11.53
 -16  -2  37    5.91   12.47
 -13  -7  11  101.30    8.06
 -12  -2  35    1.84   16.47
  -9  -5  28   20.74   11.52
  -8  -6  24  175.18   12.27
  -8  -2  32   30.32   18.00
  -7  -1  32    6.15   18.62
  -4  -4  24    8.88   12.61
  -2  -4  20    3.36    8.69
 -28  -4  31   -4.59   12.46
 -27  -5  28   -4.03   11.94
 -27  -3  35    8.71    9.90
 -25  -5  32   14.02   12.65
 -24  -6  29    4.64   13.20
 -24  -4  35   21.77   12.07
 -23  -5  33  124.99   12.53
 -21  -7  18   15.17   10.84
 -21  -7  26   44.91   12.28
 -20  -6  31   22.27   11.15
 -19  -3  37   32.28   12.93
 -18  -2  38    9.49   12.90
 -15   1  39   47.39   17.00
 -14  -8  19   44.57   11.33
 -14  -6  30   21.30   13.49
 -14  -4  34   13.26   14.54
 -14   0  38    6.01   16.95
 -13  -7  26   51.79   11.60
 -11  -7  10   72.00    8.55
 -11  -7  24   76.58   11.00
 -11  -5  30    0.41   11.95
  -9  -7  11   31.62    6.40
  -9  -7  22   56.18   11.52
  -9  -1  34   21.59   18.71
  -7  -7  14    3.12    6.29
  -7  -5  26    5.46   11.34
  -6  -4  27    5.10   12.15
  -4  -6  12 2375.34   21.00
  -4  -6  13   94.45    7.24
  -4  -6  14  461.67   11.12
  -4  -6  16   55.42    8.65
  -2  -2  25  114.70   15.72
  -1  -3  21  351.80   13.55
 -29  -3  33    2.44   10.39
 -28  -4  32   -0.12   12.08
 -27  -5  29   47.35   12.10
 -26  -4  34   -2.34   10.23
 -22  -6  31   13.59   11.21
 -21  -7  17    3.46   12.69
 -21  -7  27  119.63   13.25
 -21  -5  34   71.87   11.54
 -20  -4  36   19.45   11.90
 -19  -7  14    6.52   11.56
 -19  -7  28   48.61   11.62
 -19  -5  34   62.40   11.81
 -17  -7  12   86.33   11.44
 -17  -7  28  132.35   13.24
 -16  -8  18  194.77   12.23
 -16  -8  19   56.19   10.18
 -16  -8  20  171.13   12.31
 -16  -8  21   35.86   10.56
 -16  -8  22   16.48   12.25
 -16  -6  31   36.91   11.64
 -16  -4  35    7.77   12.20
 -15  -5  33   -2.86   13.56
 -15  -3  36   22.96   13.25
 -15  -1  38    0.21   15.76
 -14  -8  16  252.93   13.24
 -14  -8  18  375.93   13.68
 -14  -8  20  141.89   11.23
 -13  -7  10   77.38    8.03
 -13  -5  32   14.31   14.40
 -13  -1  37   22.10   17.21
 -12  -8  17  239.53   12.71
 -12  -8  18  146.56   11.89
 -12  -8  19   82.16   11.30
 -12  -6  29   12.51   11.66
 -12  -4  33    3.79   15.36
 -11  -7  25    8.90   10.34
 -10  -2  34   27.49   15.42
  -9  -7  10   19.84    7.45
  -9  -3  32  111.38   15.93
  -8  -6  25    9.39   10.92
  -7  -7  12   20.81    7.40
  -7  -7  18  441.24   13.19
  -7  -7  19   -4.56    9.47
  -5  -3  28    5.28   16.50
  -4  -6  17  322.56   11.33
  -4  -2  28  579.50   21.74
  -3  -5  20  425.76   14.95
  -3  -3  25   -1.52   12.09
  -2  -4  21   22.81    9.86
 -27  -5  30   -5.91   11.45
 -26  -6  23    6.24   14.90
 -26  -6  24   37.40   14.83
 -26  -6  25   10.06   14.28
 -26  -6  26    5.97   14.36
 -25  -5  33   -1.39   11.99
 -25  -3  37   17.08    9.92
 -24  -6  30    6.21   11.17
 -23  -7  21    0.70   14.67
 -23  -7  22   10.89   12.19
 -23  -7  23    7.74   11.84
 -23  -7  24    0.37   12.24
 -23  -7  25   72.66   14.73
 -23  -5  34   17.24   10.59
 -21  -7  16    1.31   12.60
 -21  -7  28   -0.08   11.76
 -20  -6  32  179.05   13.56
 -19  -7  29   -1.26   11.17
 -18  -8  20   28.72   10.74
 -18  -8  21   78.11   11.77
 -18  -8  22    4.45   10.75
 -18  -8  23    5.80   12.70
 -18  -4  36    5.01   12.94
 -17  -7  29   18.79   13.47
 -17  -5  34   -1.50   11.39
 -17  -3  37   85.39   12.84
 -17  -1  39    6.20   14.24
 -16  -8  16  148.95   13.31
 -16  -8  23   99.19   12.07
 -14  -8  15   62.66    9.65
 -14  -8  22   29.08   10.18
 -14  -8  23  134.32   13.78
 -14  -2  37   14.06   16.36
 -13  -7  27   13.72   10.98
 -12  -8  15  115.70    9.55
 -12  -8  16  453.75   13.65
 -12  -8  20   33.23    9.41
 -12  -8  21   23.55   11.27
 -11  -5  31   41.98   15.37
 -11  -3  34   81.13   17.90
 -11  -1  36    5.63   18.26
 -10  -6  28   36.28   14.39
  -9  -7  23   71.77   10.95
  -7  -7  11   87.11    8.01
  -7  -7  20   97.89   11.41
  -7  -5  27  101.42   13.60
  -6  -6  23   18.90   11.87
  -6  -4  28   52.16   15.88
  -4  -4  25    1.42   11.63
  -1  -3  22   51.81   13.22
   0  -4  15  275.43    9.82
 -28  -4  33   -0.40   11.70
 -27  -5  31   18.22   12.96
 -26  -6  27   35.37   14.50
 -26  -6  28   35.62   14.25
 -26  -4  35   -2.52   10.31
 -24  -6  31   -2.74   12.90
 -24  -4  36   14.13   10.17
 -23  -3  38   -1.55   10.41
 -22  -6  32   65.31   11.79
 -21  -7  29    2.09   13.42
 -21  -3  38   -0.05   10.47
 -20  -2  39   -0.11   10.93
 -19  -5  35   19.04   12.75
 -18  -8  17   60.07   12.84
 -18  -8  18   74.89   11.38
 -16  -8  15 1129.31   20.99
 -16  -6  32    0.69   11.27
 -15  -7  10    3.95    9.18
[truncated: 726,107 more chars]
