# Supplementary material for: Between Elemental Match and Mismatch: From K12Ge3.5Sb6 to Salts of (Ge2Sb2)2−, (Ge4Sb12)4−, and (Ge4Sb14)4−
Source: Angew Chem Int Ed Engl. 2022 Jul 28;61(41):e202207232. doi: 10.1002/anie.202207232 (PMC9796001; doi:10.1002/anie.202207232)
Supplement: Supplementary file 4 — Supporting Information [file ANIE-61-0-s001.cif]

data_2
_audit_creation_date               2022-04-01
_audit_creation_method
;
Olex2 1.3
(compiled 2020.11.12 svn.r5f609507 for OlexSys, GUI svn.r6408)
;
_shelx_SHELXL_version_number       '2016/6'
_audit_contact_author_address      ?
_audit_contact_author_email        ?
_audit_contact_author_name         ''
_audit_contact_author_phone        ?
_publ_contact_author_id_orcid      ?
_publ_section_references
;
D. Kratzert, I. Krossing, (2018), J. Appl. Cryst. 51, 928-934. 

Dolomanov, O.V., Bourhis, L.J., Gildea, R.J, Howard, J.A.K. & Puschmann, H.
 (2009), J. Appl. Cryst. 42, 339-341.

Kratzert, D., Holstein, J.J. & Krossing, I. (2015). J. Appl. Cryst. 48, 933-938.

Sheldrick, G.M. (2008). Acta Cryst. A64, 112-122.
;
_chemical_name_common              ?
_chemical_name_systematic          ?
_chemical_formula_moiety           'Ge4 Sb14, 4(C18 H36 K N2 O6)'
_chemical_formula_sum              'C72 H144 Ge4 K4 N8 O24 Sb14'
_chemical_formula_weight           3657.20
_chemical_melting_point            ?
loop_
  _atom_type_symbol
  _atom_type_description
  _atom_type_scat_dispersion_real
  _atom_type_scat_dispersion_imag
  _atom_type_scat_source
 'C' 'C' 0.0033 0.0016 'International Tables Vol C Tables 4.2.6.8 and 6.1.1.4'
 'H' 'H' 0.0000 0.0000 'International Tables Vol C Tables 4.2.6.8 and 6.1.1.4'
 'Ge' 'Ge' 0.1547 1.8001 'International Tables Vol C Tables 4.2.6.8 and 6.1.1.4'
 'K' 'K' 0.2009 0.2494 'International Tables Vol C Tables 4.2.6.8 and 6.1.1.4'
 'N' 'N' 0.0061 0.0033 'International Tables Vol C Tables 4.2.6.8 and 6.1.1.4'
 'O' 'O' 0.0106 0.0060 'International Tables Vol C Tables 4.2.6.8 and 6.1.1.4'
 'Sb' 'Sb' -0.5866 1.5461
 'International Tables Vol C Tables 4.2.6.8 and 6.1.1.4'

_shelx_space_group_comment
;
The symmetry employed for this shelxl refinement is uniquely defined
by the following loop, which should always be used as a source of
symmetry information in preference to the above space-group names.
They are only intended as comments.
;
_space_group_crystal_system        'orthorhombic'
_space_group_IT_number             61
_space_group_name_H-M_alt          'P b c a'
_space_group_name_Hall             '-P 2ac 2ab'
loop_
  _space_group_symop_operation_xyz
 'x, y, z'
 '-x+1/2, -y, z+1/2'
 '-x, y+1/2, -z+1/2'
 'x+1/2, -y+1/2, -z'
 '-x, -y, -z'
 'x-1/2, y, -z-1/2'
 'x, -y-1/2, z-1/2'
 '-x-1/2, y-1/2, z'

_cell_length_a                     25.2845(6)
_cell_length_b                     17.6555(6)
_cell_length_c                     28.4760(7)
_cell_angle_alpha                  90
_cell_angle_beta                   90
_cell_angle_gamma                  90
_cell_volume                       12712.0(6)
_cell_formula_units_Z              4
_cell_measurement_reflns_used      11809
_cell_measurement_temperature      100
_cell_measurement_theta_max        25.499
_cell_measurement_theta_min        1.430
_shelx_estimated_absorpt_T_max     ?
_shelx_estimated_absorpt_T_min     ?
_exptl_absorpt_coefficient_mu      4.036
_exptl_absorpt_correction_T_max    0.298
_exptl_absorpt_correction_T_min    0.157
_exptl_absorpt_correction_type     numerical
_exptl_absorpt_process_details     ?
_exptl_absorpt_special_details     ?
_exptl_crystal_colour              'metallic reddish black'
_exptl_crystal_colour_lustre       metallic
_exptl_crystal_colour_modifier     reddish
_exptl_crystal_colour_primary      black
_exptl_crystal_density_diffrn      1.911
_exptl_crystal_density_meas        ?
_exptl_crystal_density_method      ?
_exptl_crystal_description         block
_exptl_crystal_F_000               6968
_exptl_crystal_size_max            0.5
_exptl_crystal_size_mid            0.4
_exptl_crystal_size_min            0.3
_exptl_transmission_factor_max     ?
_exptl_transmission_factor_min     ?
_diffrn_reflns_av_R_equivalents    0.1235
_diffrn_reflns_av_unetI/netI       0.0783
_diffrn_reflns_Laue_measured_fraction_full  0.998
_diffrn_reflns_Laue_measured_fraction_max  0.998
_diffrn_reflns_limit_h_max         30
_diffrn_reflns_limit_h_min         -30
_diffrn_reflns_limit_k_max         21
_diffrn_reflns_limit_k_min         -21
_diffrn_reflns_limit_l_max         32
_diffrn_reflns_limit_l_min         -34
_diffrn_reflns_number              76453
_diffrn_reflns_point_group_measured_fraction_full  0.998
_diffrn_reflns_point_group_measured_fraction_max  0.998
_diffrn_reflns_theta_full          25.242
_diffrn_reflns_theta_max           25.499
_diffrn_reflns_theta_min           1.430
_diffrn_ambient_temperature        100
_diffrn_detector_area_resol_mean   ?
_diffrn_measured_fraction_theta_full  0.998
_diffrn_measured_fraction_theta_max  0.998
_diffrn_measurement_device_type    'Bruker APEX-II CCD'
_diffrn_measurement_method         '\w scans'
_diffrn_radiation_type             MoK\a
_diffrn_radiation_wavelength       0.71073
_diffrn_source                     ?
_diffrn_standards_number           0
_reflns_Friedel_coverage           0.000
_reflns_Friedel_fraction_full      .
_reflns_Friedel_fraction_max       .
_reflns_number_gt                  5245
_reflns_number_total               11809
_reflns_special_details
;
 Reflections were merged by SHELXL according to the crystal
 class for the calculation of statistics and refinement.
 
 Structure factors included contributions from the .fab file.
 
 _reflns_Friedel_fraction is defined as the number of unique
 Friedel pairs measured divided by the number that would be
 possible theoretically, ignoring centric projections and
 systematic absences.
;
_reflns_threshold_expression       'I > 2\s(I)'
_computing_cell_refinement         ?
_computing_data_collection         ?
_computing_data_reduction          ?
_computing_molecular_graphics      'Olex2 1.3 (Dolomanov et al., 2009)'
_computing_publication_material    'Olex2 1.3 (Dolomanov et al., 2009)'
_computing_structure_refinement    'XL  (Sheldrick, 2008)'
_computing_structure_solution      'XS  (Sheldrick, 2008)'
_refine_diff_density_max           2.140
_refine_diff_density_min           -1.522
_refine_diff_density_rms           0.221
_refine_ls_extinction_coef         .
_refine_ls_extinction_method       none
_refine_ls_goodness_of_fit_ref     0.906
_refine_ls_hydrogen_treatment      constr
_refine_ls_matrix_type             full
_refine_ls_number_parameters       568
_refine_ls_number_reflns           11809
_refine_ls_number_restraints       1189
_refine_ls_R_factor_all            0.1523
_refine_ls_R_factor_gt             0.0795
_refine_ls_restrained_S_all        0.889
_refine_ls_shift/su_max            0.001
_refine_ls_shift/su_mean           0.000
_refine_ls_structure_factor_coef   Fsqd
_refine_ls_weighting_details      
 'w=1/[\s^2^(Fo^2^)+(0.1505P)^2^] where P=(Fo^2^+2Fc^2^)/3'
_refine_ls_weighting_scheme        calc
_refine_ls_wR_factor_gt            0.2206
_refine_ls_wR_factor_ref           0.2473
_refine_special_details            ?
_olex2_refinement_description
;
1. Shared sites
{Sb8, Ge2}
{Sb7, Ge9}
{Sb6, Ge8}
{Sb4, Ge6}
{Sb3, Ge5}
{Sb2, Ge4}
{Sb1, Ge3}
2. Restrained distances
 O2-C11 = O4-C18 = O6-C24
 1.42 with sigma of 0.02
 O2-C12 = O3-C13 = O3-C14 = O4-C17 = O5-C19 = O5-C20 = O6-C23 = O7-C25 = O7-C26
 1.43 with sigma of 0.02
 N8-C10
 1.45 with sigma of 0.02
 N8-C16 = N8-C22 = N9-C15
 1.47 with sigma of 0.02
 N9-C21
 1.46 with sigma of 0.02
 N9-C27
 1.48 with sigma of 0.02
 C10-C11 = C20-C21
 1.51 with sigma of 0.02
 C12-C13 = C18-C19 = C24-C25
 1.49 with sigma of 0.02
 C14-C15 = C16-C17 = C22-C23 = C26-C27
 1.5 with sigma of 0.02
 O1-C2 = O9-C9 = O11-C1F
 1.42 with sigma of 0.02
 O1-C3 = O8-C4 = O8-C5 = O9-C8 = O10-C1A = O10-C1B = O11-C1E = O12-C1G = O12-C1H
 1.43 with sigma of 0.02
 N1-C1
 1.45 with sigma of 0.02
 N1-C7 = N1-C1D = N2-C6
 1.47 with sigma of 0.02
 N2-C1C
 1.46 with sigma of 0.02
 N2-C1I
 1.48 with sigma of 0.02
 C1-C2 = C1B-C1C
 1.51 with sigma of 0.02
 C3-C4 = C9-C1A = C1F-C1G
 1.49 with sigma of 0.02
 C5-C6 = C7-C8 = C1D-C1E = C1H-C1I
 1.5 with sigma of 0.02
 C16-C10
 2.4 with sigma of 0.02
 C1H-K2
 3.6 with sigma of 0.02
 C1A-K2
 3.6 with sigma of 0.02
 H1CA-H1IB
 2.1 with sigma of 0.02
 H2A-H7A
 2.1 with sigma of 0.02
 H1BB-H1HA
 2.1 with sigma of 0.02
 H1DA-H8A
 2.1 with sigma of 0.02
 O1-C4
 2.37 with sigma of 0.04
 O6-C22
 2.4 with sigma of 0.04
 N1-C8 = N2-C5
 2.48 with sigma of 0.04
 O2-C13
 2.37 with sigma of 0.04
 N8-C17 = N9-C14
 2.48 with sigma of 0.04
 O11-C1D
 2.4 with sigma of 0.04
 O2-C10 = O5-C21 = O7-C24
 2.39 with sigma of 0.04
 O3-C12 = O3-C15 = O4-C16 = O4-C19 = O5-C18 = O6-C25 = O7-C27
 2.38 with sigma of 0.04
 N8-C11 = N8-C23 = N9-C20 = N9-C26
 2.49 with sigma of 0.04
 O1-C1 = O10-C1C = O12-C1F
 2.39 with sigma of 0.04
 O8-C3 = O8-C6 = O9-C7 = O9-C1A = O10-C9 = O11-C1G = O12-C1I
 2.38 with sigma of 0.04
 N1-C2 = N1-C1E = N2-C1B = N2-C1H
 2.49 with sigma of 0.04
 N1-C2 \\sim N1-C1E \\sim N1-C8 \\sim N2-C5 \\sim N2-C1B \\sim N2-C1H
 with sigma of 0.04
 N1-C1 \\sim N1-C7 \\sim N1-C1D \\sim N2-C6 \\sim N2-C1C \\sim N2-C1I
 with sigma of 0.02
 N8-C11 \\sim N8-C23 \\sim N8-C17 \\sim N9-C14 \\sim N9-C20 \\sim N9-C26
 with sigma of 0.04
 C2-C3 \\sim C4-C5 \\sim C8-C9 \\sim C1A-C1B \\sim C1E-C1F \\sim C1G-C1H
 with sigma of 0.04
 O2-C10 \\sim O2-C13 \\sim O3-C12 \\sim O3-C15 \\sim O4-C16 \\sim O4-C19 \\sim
O5-C18 \\sim O5-C21 \\sim O6-
 C22 \\sim O6-C25 \\sim O7-C24 \\sim O7-C27
 with sigma of 0.04
 O1-C2 \\sim O1-C3 \\sim O8-C4 \\sim O8-C5 \\sim O9-C8 \\sim O9-C9 \\sim
O10-C1A \\sim O10-C1B \\sim O11-C1E ~
 O11-C1F \\sim O12-C1G \\sim O12-C1H
 with sigma of 0.02
 C1-C2 \\sim C3-C4 \\sim C5-C6 \\sim C7-C8 \\sim C9-C1A \\sim C1B-C1C \\sim
C1D-C1E \\sim C1F-C1G \\sim C1H-C1I
 with sigma of 0.02
 O1-C1 \\sim O1-C4 \\sim O8-C3 \\sim O8-C6 \\sim O9-C7 \\sim O9-C1A \\sim
O10-C9 \\sim O10-C1C \\sim O11-C1D ~
 O11-C1G \\sim O12-C1F \\sim O12-C1I
 with sigma of 0.04
 O2-C11 \\sim O2-C12 \\sim O3-C13 \\sim O3-C14 \\sim O4-C17 \\sim O4-C18 \\sim
O5-C19 \\sim O5-C20 \\sim O6-
 C23 \\sim O6-C24 \\sim O7-C25 \\sim O7-C26
 with sigma of 0.02
 N8-C10 \\sim N8-C16 \\sim N8-C22 \\sim N9-C15 \\sim N9-C21 \\sim N9-C27
 with sigma of 0.02
 C10-C11 \\sim C12-C13 \\sim C14-C15 \\sim C16-C17 \\sim C18-C19 \\sim C20-C21
\\sim C22-C23 \\sim C24-C25
 \\sim C26-C27
 with sigma of 0.02
 C11-C12 \\sim C13-C14 \\sim C17-C18 \\sim C19-C20 \\sim C23-C24 \\sim C25-C26
 with sigma of 0.04
3. Uiso/Uaniso restraints and constraints
O1 \\sim O8 \\sim O9 \\sim O10 \\sim O11 \\sim O12 \\sim N1 \\sim N2 \\sim C1
\\sim C2 \\sim C3 \\sim C4 \\sim C5 \\sim C6 \\sim C7 \\sim C8 \\sim C9 \\sim
C1A \\sim C1B \\sim C1C \\sim C1D \\sim C1E \\sim C1F \\sim C1G \\sim C1H \\sim
C1I: within 2A with sigma of 0.04 and sigma for terminal atoms of 0.08 within 2A
O2 \\sim O3 \\sim O4 \\sim O5 \\sim O6 \\sim O7 \\sim N8 \\sim N9 \\sim C10
\\sim C11 \\sim C12 \\sim C13 \\sim C14 \\sim C15 \\sim C16 \\sim C17 \\sim C18
\\sim C19 \\sim C20 \\sim C21 \\sim C22 \\sim C23 \\sim C24 \\sim C25 \\sim C26
\\sim C27: within 2A with sigma of 0.04 and sigma for terminal atoms of 0.08
within 2A
Uanis(Sb8) = Uanis(Ge2)
Uanis(Sb7) = Uanis(Ge9)
Uanis(Sb6) = Uanis(Ge8)
Uanis(Sb4) = Uanis(Ge6)
Uanis(Sb3) = Uanis(Ge5)
Uanis(Sb2) = Uanis(Ge4)
Uanis(Sb1) = Uanis(Ge3)
4. Rigid body (RIGU) restrains
 O1, O8, O9, O10, O11, O12, N1, N2, C1, C2, C3, C4, C5, C6, C7, C8, C9, C1A,
 C1B, C1C, C1D, C1E, C1F, C1G, C1H, C1I
 with sigma for 1-2 distances of 0.004 and sigma for 1-3 distances of 0.004
 O2, O3, O4, O5, O6, O7, N8, N9, C10, C11, C12, C13, C14, C15, C16, C17, C18,
 C19, C20, C21, C22, C23, C24, C25, C26, C27
 with sigma for 1-2 distances of 0.004 and sigma for 1-3 distances of 0.004
5. Others
 Fixed Sof: Sb8(0.6) Sb1(0.9) Sb3(0.9) Sb2(0.9) Sb4(0.9) Sb6(0.9) Sb7(0.9)
 Ge2(0.4) Ge3(0.1) Ge5(0.1) Ge4(0.1) Ge6(0.1) Ge8(0.1) Ge9(0.1)
6.a Secondary CH2 refined with riding coordinates:
 C10(H10A,H10B), C11(H11A,H11B), C12(H12A,H12B), C13(H13A,H13B), C14(H14A,
 H14B), C15(H15A,H15B), C16(H16A,H16B), C17(H17A,H17B), C18(H18A,H18B),
 C19(H19A,H19B), C20(H20A,H20B), C21(H21A,H21B), C22(H22A,H22B), C23(H23A,H23B),
  C24(H24A,H24B), C25(H25A,H25B), C26(H26A,H26B), C27(H27A,H27B), C1(H1A,H1B),
 C2(H2A,H2B), C3(H3A,H3B), C4(H4A,H4B), C5(H5A,H5B), C6(H6A,H6B), C7(H7A,H7B),
 C8(H8A,H8B), C9(H9A,H9B), C1A(H1AA,H1AB), C1B(H1BA,H1BB), C1C(H1CA,H1CB),
 C1D(H1DA,H1DB), C1E(H1EA,H1EB), C1F(H1FA,H1FB), C1G(H1GA,H1GB), C1H(H1HA,H1HB),
  C1I(H1IA,H1IB)
;
_atom_sites_solution_hydrogens     geom
_atom_sites_solution_primary       direct
_atom_sites_solution_secondary     ?
loop_
  _atom_site_label
  _atom_site_type_symbol
  _atom_site_fract_x
  _atom_site_fract_y
  _atom_site_fract_z
  _atom_site_U_iso_or_equiv
  _atom_site_adp_type
  _atom_site_occupancy
  _atom_site_site_symmetry_order
  _atom_site_calc_flag
  _atom_site_refinement_flags_posn
  _atom_site_refinement_flags_adp
  _atom_site_refinement_flags_occupancy
  _atom_site_disorder_assembly
  _atom_site_disorder_group
 Sb8 Sb -0.04491(5) 0.87303(7) 0.93686(5) 0.0785(4) Uani 0.6 1 d . . P A 1
 Sb1 Sb 0.10255(4) 0.99880(6) 0.93786(4) 0.0741(3) Uani 0.9 1 d . . P A 1
 Sb3 Sb -0.10611(4) 0.86151(7) 1.01747(4) 0.0766(3) Uani 0.9 1 d . . P A 1
 Sb2 Sb 0.06230(4) 0.87401(6) 1.05448(4) 0.0806(4) Uani 0.9 1 d . . P A 1
 Sb4 Sb 0.02816(4) 1.21381(6) 0.92972(4) 0.0776(3) Uani 0.9 1 d . . P B 1
 Sb6 Sb 0.04426(5) 1.01594(7) 0.85584(5) 0.0933(4) Uani 0.9 1 d . . P A 1
 Sb7 Sb -0.06053(5) 1.00292(7) 0.88553(5) 0.0967(4) Uani 0.9 1 d . . P A 1
 Ge2 Ge -0.04491(5) 0.87303(7) 0.93686(5) 0.0785(4) Uani 0.4 1 d . . P A 2
 Ge3 Ge 0.10255(4) 0.99880(6) 0.93786(4) 0.0741(3) Uani 0.1 1 d . . P A 2
 Ge5 Ge -0.10611(4) 0.86151(7) 1.01747(4) 0.0766(3) Uani 0.1 1 d . . P A 2
 Ge4 Ge 0.06230(4) 0.87401(6) 1.05448(4) 0.0806(4) Uani 0.1 1 d . . P A 2
 Ge6 Ge 0.02816(4) 1.21381(6) 0.92972(4) 0.0776(3) Uani 0.1 1 d . . P B 2
 Ge8 Ge 0.04426(5) 1.01594(7) 0.85584(5) 0.0933(4) Uani 0.1 1 d . . P A 2
 Ge9 Ge -0.06053(5) 1.00292(7) 0.88553(5) 0.0967(4) Uani 0.1 1 d . . P A 2
 Ge1 Ge 0.02321(6) 0.94556(9) 0.98429(6) 0.0694(4) Uani 1 1 d . . . . .
 Sb5 Sb 0.05344(5) 1.17084(7) 0.83927(4) 0.0885(4) Uani 1 1 d . . . . .
 K1 K 0.14022(11) 0.59547(17) 0.86498(11) 0.0682(8) Uani 1 1 d . . . . .
 K2 K 0.16388(12) 0.49673(19) 1.11133(12) 0.0755(9) Uani 1 1 d D . . . .
 O2 O 0.0785(4) 0.6339(6) 0.9436(4) 0.099(3) Uani 1 1 d D U . . .
 O3 O 0.1007(5) 0.4811(6) 0.9263(5) 0.125(5) Uani 1 1 d D U . . .
 O4 O 0.2336(4) 0.6719(6) 0.8894(3) 0.088(3) Uani 1 1 d D U . . .
 O5 O 0.2386(4) 0.5331(5) 0.8418(4) 0.090(3) Uani 1 1 d D U . . .
 O6 O 0.1024(4) 0.7071(6) 0.8010(4) 0.108(4) Uani 1 1 d D U . . .
 O7 O 0.0896(4) 0.5526(6) 0.7804(4) 0.100(3) Uani 1 1 d D U . . .
 N8 N 0.1362(4) 0.7552(6) 0.8949(4) 0.086(3) Uani 1 1 d D U . . .
 N9 N 0.1447(5) 0.4360(8) 0.8348(5) 0.112(4) Uani 1 1 d D U . . .
 C10 C 0.0907(5) 0.7651(8) 0.9260(6) 0.108(5) Uani 1 1 d D U . . .
 H10A H 0.058937 0.765870 0.906858 0.129 Uiso 1 1 calc R U . . .
 H10B H 0.093639 0.814129 0.941065 0.129 Uiso 1 1 calc R U . . .
 C11 C 0.0840(7) 0.7069(7) 0.9629(5) 0.108(5) Uani 1 1 d D U . . .
 H11A H 0.114415 0.707842 0.983582 0.130 Uiso 1 1 calc R U . . .
 H11B H 0.052892 0.718834 0.981413 0.130 Uiso 1 1 calc R U . . .
 C12 C 0.0710(7) 0.5780(7) 0.9787(5) 0.112(5) Uani 1 1 d D U . . .
 H12A H 0.041841 0.592767 0.998820 0.135 Uiso 1 1 calc R U . . .
 H12B H 0.102585 0.574700 0.997932 0.135 Uiso 1 1 calc R U . . .
 C13 C 0.0599(8) 0.5037(8) 0.9583(7) 0.136(7) Uani 1 1 d D U . . .
 H13A H 0.056872 0.466446 0.983201 0.164 Uiso 1 1 calc R U . . .
 H13B H 0.026331 0.505460 0.941759 0.164 Uiso 1 1 calc R U . . .
 C14 C 0.0932(9) 0.4080(8) 0.9081(7) 0.149(7) Uani 1 1 d D U . . .
 H14A H 0.060315 0.406363 0.890613 0.178 Uiso 1 1 calc R U . . .
 H14B H 0.090785 0.371922 0.933654 0.178 Uiso 1 1 calc R U . . .
 C15 C 0.1382(9) 0.3865(8) 0.8764(6) 0.139(6) Uani 1 1 d D U . . .
 H15A H 0.170697 0.387281 0.894407 0.167 Uiso 1 1 calc R U . . .
 H15B H 0.132687 0.334892 0.865645 0.167 Uiso 1 1 calc R U . . .
 C16 C 0.1851(5) 0.7741(9) 0.9204(6) 0.112(5) Uani 1 1 d D U . . .
 H16A H 0.184158 0.749586 0.950908 0.134 Uiso 1 1 calc R U . . .
 H16B H 0.186033 0.828337 0.925671 0.134 Uiso 1 1 calc R U . . .
 C17 C 0.2339(5) 0.7513(7) 0.8960(6) 0.110(5) Uani 1 1 d D U . . .
 H17A H 0.235999 0.776645 0.865842 0.132 Uiso 1 1 calc R U . . .
 H17B H 0.264437 0.765946 0.914491 0.132 Uiso 1 1 calc R U . . .
 C18 C 0.2800(5) 0.6451(7) 0.8680(6) 0.100(4) Uani 1 1 d D U . . .
 H18A H 0.310533 0.664348 0.884811 0.120 Uiso 1 1 calc R U . . .
 H18B H 0.281708 0.663457 0.835970 0.120 Uiso 1 1 calc R U . . .
 C19 C 0.2811(5) 0.5629(7) 0.8681(5) 0.099(4) Uani 1 1 d D U . . .
 H19A H 0.314249 0.545453 0.854814 0.119 Uiso 1 1 calc R U . . .
 H19B H 0.278935 0.544550 0.900158 0.119 Uiso 1 1 calc R U . . .
 C20 C 0.2429(6) 0.4527(7) 0.8402(6) 0.113(5) Uani 1 1 d D U . . .
 H20A H 0.244639 0.432653 0.871915 0.135 Uiso 1 1 calc R U . . .
 H20B H 0.274974 0.438359 0.823865 0.135 Uiso 1 1 calc R U . . .
 C21 C 0.1965(5) 0.4210(9) 0.8157(7) 0.115(5) Uani 1 1 d D U . . .
 H21A H 0.197041 0.439755 0.783708 0.138 Uiso 1 1 calc R U . . .
 H21B H 0.201008 0.366516 0.814192 0.138 Uiso 1 1 calc R U . . .
 C22 C 0.1307(8) 0.8032(8) 0.8529(5) 0.119(5) Uani 1 1 d D U . . .
 H22A H 0.163942 0.802968 0.835933 0.142 Uiso 1 1 calc R U . . .
 H22B H 0.123956 0.854833 0.862908 0.142 Uiso 1 1 calc R U . . .
 C23 C 0.0880(8) 0.7795(8) 0.8205(6) 0.129(6) Uani 1 1 d D U . . .
 H23A H 0.054730 0.775456 0.837312 0.155 Uiso 1 1 calc R U . . .
 H23B H 0.083785 0.816588 0.795605 0.155 Uiso 1 1 calc R U . . .
 C24 C 0.0667(7) 0.6818(8) 0.7657(6) 0.124(6) Uani 1 1 d D U . . .
 H24A H 0.064251 0.719663 0.741153 0.149 Uiso 1 1 calc R U . . .
 H24B H 0.031852 0.675220 0.779293 0.149 Uiso 1 1 calc R U . . .
 C25 C 0.0848(7) 0.6097(7) 0.7456(5) 0.107(5) Uani 1 1 d D U . . .
 H25A H 0.059890 0.593204 0.721785 0.128 Uiso 1 1 calc R U . . .
 H25B H 0.118836 0.617199 0.730475 0.128 Uiso 1 1 calc R U . . .
 C26 C 0.0993(7) 0.4807(7) 0.7608(5) 0.110(5) Uani 1 1 d D U . . .
 H26A H 0.131464 0.482245 0.742286 0.132 Uiso 1 1 calc R U . . .
 H26B H 0.070313 0.467040 0.740089 0.132 Uiso 1 1 calc R U . . .
 C27 C 0.1046(7) 0.4225(9) 0.7985(6) 0.130(6) Uani 1 1 d D U . . .
 H27A H 0.070574 0.417598 0.813992 0.156 Uiso 1 1 calc R U . . .
 H27B H 0.112303 0.374317 0.783739 0.156 Uiso 1 1 calc R U . . .
 O1 O 0.1216(6) 0.6387(7) 1.1375(4) 0.127(4) Uani 1 1 d D U . . .
 O8 O 0.1879(5) 0.6277(8) 1.0570(5) 0.135(5) Uani 1 1 d D U . . .
 O9 O 0.0703(6) 0.4081(8) 1.1017(7) 0.171(6) Uani 1 1 d D U . . .
 O10 O 0.1536(7) 0.3796(9) 1.0422(7) 0.192(7) Uani 1 1 d D U . . .
 O11 O 0.1867(6) 0.4399(9) 1.2005(5) 0.148(5) Uani 1 1 d D U . . .
 O12 O 0.2647(5) 0.4545(9) 1.1342(5) 0.144(5) Uani 1 1 d D U . . .
 N1 N 0.0814(8) 0.5036(9) 1.1869(7) 0.169(6) Uani 1 1 d D U . . .
 N2 N 0.2439(6) 0.4864(9) 1.0345(6) 0.145(5) Uani 1 1 d D U . . .
 C1 C 0.0792(10) 0.5840(10) 1.2000(6) 0.163(7) Uani 1 1 d D U . . .
 H1A H 0.111875 0.597296 1.215844 0.195 Uiso 1 1 calc R U . . .
 H1B H 0.050509 0.591178 1.222147 0.195 Uiso 1 1 calc R U . . .
 C2 C 0.0713(7) 0.6371(9) 1.1592(6) 0.135(6) Uani 1 1 d D U . . .
 H2A H 0.044572 0.618014 1.137784 0.162 Uiso 1 1 calc DR U . . .
 H2B H 0.061029 0.687143 1.169848 0.162 Uiso 1 1 calc R U . . .
 C3 C 0.1248(7) 0.6958(10) 1.1039(6) 0.133(6) Uani 1 1 d D U . . .
 H3A H 0.118576 0.744605 1.118480 0.160 Uiso 1 1 calc R U . . .
 H3B H 0.098147 0.687970 1.079923 0.160 Uiso 1 1 calc R U . . .
 C4 C 0.1781(7) 0.6945(9) 1.0824(7) 0.139(6) Uani 1 1 d D U . . .
 H4A H 0.181667 0.737543 1.061447 0.167 Uiso 1 1 calc R U . . .
 H4B H 0.204512 0.699594 1.106894 0.167 Uiso 1 1 calc R U . . .
 C5 C 0.2373(7) 0.6295(11) 1.0349(9) 0.162(7) Uani 1 1 d D U . . .
 H5A H 0.265118 0.635348 1.058071 0.195 Uiso 1 1 calc R U . . .
 H5B H 0.239019 0.672171 1.013428 0.195 Uiso 1 1 calc R U . . .
 C6 C 0.2448(8) 0.5572(10) 1.0085(6) 0.148(6) Uani 1 1 d D U . . .
 H6A H 0.217411 0.554485 0.984674 0.178 Uiso 1 1 calc R U . . .
 H6B H 0.278405 0.560202 0.992217 0.178 Uiso 1 1 calc R U . . .
 C7 C 0.0322(8) 0.4715(11) 1.1666(9) 0.206(9) Uani 1 1 d D U . . .
 H7A H 0.017517 0.508080 1.144738 0.247 Uiso 1 1 calc DR U . . .
 H7B H 0.006692 0.464824 1.191710 0.247 Uiso 1 1 calc R U . . .
 C8 C 0.0386(9) 0.3975(12) 1.1416(7) 0.199(9) Uani 1 1 d D U . . .
 H8A H 0.055068 0.360851 1.162320 0.238 Uiso 1 1 calc DR U . . .
 H8B H 0.004272 0.378128 1.132348 0.238 Uiso 1 1 calc R U . . .
 C9 C 0.0732(7) 0.3440(10) 1.0737(8) 0.174(8) Uani 1 1 d D U . . .
 H9A H 0.056072 0.354397 1.043860 0.209 Uiso 1 1 calc R U . . .
 H9B H 0.053942 0.303167 1.088765 0.209 Uiso 1 1 calc R U . . .
 C1A C 0.1286(8) 0.3188(9) 1.0647(9) 0.206(9) Uani 1 1 d D U . . .
 H1AA H 0.146322 0.306934 1.093995 0.248 Uiso 1 1 calc R U . . .
 H1AB H 0.128982 0.274181 1.044845 0.248 Uiso 1 1 calc R U . . .
 C1B C 0.2011(7) 0.3574(11) 1.0216(9) 0.233(11) Uani 1 1 d D U . . .
 H1BA H 0.193854 0.322443 0.996185 0.280 Uiso 1 1 calc R U . . .
 H1BB H 0.222465 0.331141 1.044766 0.280 Uiso 1 1 calc DR U . . .
 C1C C 0.2312(9) 0.4231(13) 1.0031(7) 0.197(9) Uani 1 1 d D U . . .
 H1CA H 0.264341 0.403863 0.990695 0.237 Uiso 1 1 calc DR U . . .
 H1CB H 0.211482 0.443457 0.976818 0.237 Uiso 1 1 calc R U . . .
 C1D C 0.0996(7) 0.4579(14) 1.2273(7) 0.206(9) Uani 1 1 d D U . . .
 H1DA H 0.093876 0.404691 1.220341 0.247 Uiso 1 1 calc DR U . . .
 H1DB H 0.078513 0.470619 1.254567 0.247 Uiso 1 1 calc R U . . .
 C1E C 0.1572(8) 0.4698(15) 1.2388(6) 0.189(8) Uani 1 1 d D U . . .
 H1EA H 0.164556 0.523336 1.242684 0.227 Uiso 1 1 calc R U . . .
 H1EB H 0.166289 0.443731 1.267627 0.227 Uiso 1 1 calc R U . . .
 C1F C 0.2408(7) 0.4505(13) 1.2131(6) 0.169(8) Uani 1 1 d D U . . .
 H1FA H 0.248181 0.427663 1.243387 0.203 Uiso 1 1 calc R U . . .
 H1FB H 0.249461 0.503951 1.214522 0.203 Uiso 1 1 calc R U . . .
 C1G C 0.2712(8) 0.4121(11) 1.1752(6) 0.154(7) Uani 1 1 d D U . . .
 H1GA H 0.308303 0.409360 1.183534 0.184 Uiso 1 1 calc R U . . .
 H1GB H 0.258058 0.361022 1.170574 0.184 Uiso 1 1 calc R U . . .
 C1H C 0.2952(6) 0.4223(12) 1.0982(6) 0.177(8) Uani 1 1 d D U . . .
 H1HA H 0.280261 0.373809 1.089130 0.212 Uiso 1 1 calc DR U . . .
 H1HB H 0.330990 0.413818 1.109237 0.212 Uiso 1 1 calc R U . . .
 C1I C 0.2958(7) 0.4752(14) 1.0565(6) 0.174(8) Uani 1 1 d D U . . .
 H1IA H 0.309247 0.524017 1.066601 0.208 Uiso 1 1 calc R U . . .
 H1IB H 0.319997 0.455302 1.033179 0.208 Uiso 1 1 calc DR U . . .

loop_
  _atom_site_aniso_label
  _atom_site_aniso_U_11
  _atom_site_aniso_U_22
  _atom_site_aniso_U_33
  _atom_site_aniso_U_23
  _atom_site_aniso_U_13
  _atom_site_aniso_U_12
 Sb8 0.0893(9) 0.0623(8) 0.0840(8) -0.0022(6) 0.0057(6) 0.0017(6)
 Sb1 0.0645(6) 0.0607(6) 0.0972(8) 0.0032(5) 0.0192(5) 0.0033(5)
 Sb3 0.0632(6) 0.0735(7) 0.0930(8) -0.0049(6) 0.0015(5) -0.0059(5)
 Sb2 0.0696(7) 0.0584(6) 0.1137(9) 0.0132(6) -0.0151(6) 0.0042(5)
 Sb4 0.0764(7) 0.0596(7) 0.0970(8) 0.0073(6) 0.0041(6) 0.0008(5)
 Sb6 0.1053(9) 0.0830(9) 0.0916(9) 0.0035(7) -0.0019(7) -0.0118(7)
 Sb7 0.0949(9) 0.0846(9) 0.1104(10) 0.0028(7) -0.0089(7) -0.0069(7)
 Ge2 0.0893(9) 0.0623(8) 0.0840(8) -0.0022(6) 0.0057(6) 0.0017(6)
 Ge3 0.0645(6) 0.0607(6) 0.0972(8) 0.0032(5) 0.0192(5) 0.0033(5)
 Ge5 0.0632(6) 0.0735(7) 0.0930(8) -0.0049(6) 0.0015(5) -0.0059(5)
 Ge4 0.0696(7) 0.0584(6) 0.1137(9) 0.0132(6) -0.0151(6) 0.0042(5)
 Ge6 0.0764(7) 0.0596(7) 0.0970(8) 0.0073(6) 0.0041(6) 0.0008(5)
 Ge8 0.1053(9) 0.0830(9) 0.0916(9) 0.0035(7) -0.0019(7) -0.0118(7)
 Ge9 0.0949(9) 0.0846(9) 0.1104(10) 0.0028(7) -0.0089(7) -0.0069(7)
 Ge1 0.0599(9) 0.0558(9) 0.0924(11) 0.0057(8) 0.0096(8) 0.0081(7)
 Sb5 0.0832(8) 0.0883(9) 0.0940(8) 0.0126(6) 0.0010(6) -0.0034(6)
 K1 0.0558(18) 0.0552(18) 0.094(2) -0.0089(16) 0.0015(15) 0.0065(14)
 K2 0.0556(18) 0.082(2) 0.089(2) -0.0073(18) 0.0058(16) 0.0065(16)
 O2 0.079(7) 0.100(7) 0.119(9) -0.040(6) 0.027(6) -0.005(6)
 O3 0.133(10) 0.092(8) 0.151(11) -0.025(7) 0.062(8) -0.043(7)
 O4 0.074(6) 0.093(6) 0.096(7) -0.002(6) 0.001(5) -0.020(5)
 O5 0.074(6) 0.092(6) 0.104(8) 0.006(6) 0.005(5) 0.026(5)
 O6 0.106(8) 0.104(8) 0.115(8) -0.017(6) -0.029(6) 0.015(7)
 O7 0.080(7) 0.102(7) 0.119(8) -0.043(6) 0.004(7) -0.008(6)
 N8 0.094(7) 0.054(7) 0.111(8) -0.014(6) -0.006(6) 0.011(6)
 N9 0.123(9) 0.063(8) 0.150(11) -0.021(7) 0.033(7) 0.008(8)
 C10 0.111(10) 0.093(10) 0.119(11) -0.030(8) -0.006(8) 0.037(9)
 C11 0.098(11) 0.106(9) 0.120(12) -0.043(7) 0.023(10) 0.004(9)
 C12 0.098(12) 0.123(10) 0.115(12) -0.026(7) 0.048(10) -0.016(10)
 C13 0.149(15) 0.125(11) 0.136(15) -0.016(10) 0.064(11) -0.051(11)
 C14 0.192(18) 0.072(10) 0.183(16) -0.012(10) 0.067(13) -0.040(11)
 C15 0.192(18) 0.061(10) 0.165(14) -0.021(8) 0.041(11) -0.022(11)
 C16 0.122(9) 0.074(10) 0.138(13) -0.035(10) -0.022(8) -0.017(8)
 C17 0.112(9) 0.095(8) 0.123(13) -0.016(10) -0.018(9) -0.034(9)
 C18 0.058(8) 0.140(10) 0.103(11) 0.010(10) -0.001(7) -0.005(8)
 C19 0.067(9) 0.142(10) 0.087(10) 0.011(9) 0.004(7) 0.018(8)
 C20 0.115(11) 0.097(8) 0.127(13) 0.014(10) 0.018(10) 0.032(9)
 C21 0.128(10) 0.074(10) 0.143(14) -0.027(10) 0.020(8) 0.030(8)
 C22 0.175(15) 0.054(9) 0.127(11) -0.012(7) -0.017(9) 0.016(10)
 C23 0.174(16) 0.080(10) 0.133(13) -0.010(9) -0.038(11) 0.024(11)
 C24 0.114(13) 0.128(11) 0.130(13) -0.043(10) -0.036(10) 0.013(10)
 C25 0.082(10) 0.129(11) 0.111(12) -0.027(7) 0.005(10) 0.013(10)
 C26 0.095(11) 0.104(9) 0.131(12) -0.050(8) 0.032(10) -0.009(9)
 C27 0.112(11) 0.104(11) 0.176(14) -0.033(10) 0.030(10) -0.002(11)
 O1 0.169(11) 0.094(9) 0.117(9) 0.004(6) 0.006(8) 0.050(8)
 O8 0.105(9) 0.140(11) 0.159(12) 0.040(9) 0.001(8) 0.013(9)
 O9 0.104(10) 0.099(10) 0.310(19) -0.029(11) 0.006(10) -0.043(8)
 O10 0.185(15) 0.102(11) 0.288(19) -0.086(12) 0.018(13) -0.007(10)
 O11 0.194(12) 0.120(11) 0.131(11) 0.024(9) 0.036(10) 0.020(11)
 O12 0.094(9) 0.164(13) 0.172(11) 0.057(10) 0.003(8) 0.007(9)
 N1 0.178(14) 0.142(12) 0.186(16) 0.003(10) 0.062(12) 0.026(12)
 N2 0.107(10) 0.183(14) 0.146(13) 0.005(9) 0.023(10) 0.023(11)
 C1 0.175(17) 0.142(13) 0.170(17) 0.009(10) 0.075(13) 0.061(13)
 C2 0.171(15) 0.113(13) 0.122(13) -0.038(9) 0.026(11) 0.056(12)
 C3 0.154(13) 0.112(14) 0.133(14) 0.027(9) -0.029(10) 0.037(12)
 C4 0.143(13) 0.111(12) 0.163(16) 0.050(10) -0.027(10) 0.037(12)
 C5 0.108(13) 0.195(15) 0.184(18) 0.016(14) 0.020(12) -0.015(14)
 C6 0.094(13) 0.206(15) 0.144(17) 0.025(11) 0.007(11) 0.010(13)
 C7 0.132(16) 0.165(17) 0.32(2) 0.018(16) 0.066(14) 0.017(15)
 C8 0.112(16) 0.141(17) 0.34(2) 0.011(15) 0.026(14) -0.025(14)
 C9 0.154(14) 0.066(11) 0.30(2) -0.020(12) -0.059(14) -0.036(11)
 C1A 0.198(18) 0.124(16) 0.30(2) -0.071(16) -0.006(16) -0.028(13)
 C1B 0.22(2) 0.182(19) 0.30(3) -0.104(18) 0.049(18) 0.012(15)
 C1C 0.206(18) 0.204(18) 0.182(19) -0.052(14) 0.058(14) 0.051(15)
 C1D 0.247(16) 0.173(18) 0.196(19) 0.019(14) 0.080(15) 0.092(18)
 C1E 0.284(17) 0.157(18) 0.128(15) 0.014(14) 0.035(14) 0.064(18)
 C1F 0.214(15) 0.125(17) 0.168(15) 0.073(14) -0.020(13) -0.001(15)
 C1G 0.134(14) 0.128(17) 0.199(15) 0.078(13) -0.016(12) -0.010(12)
 C1H 0.095(13) 0.21(2) 0.228(16) 0.087(14) 0.044(12) 0.052(14)
 C1I 0.108(12) 0.24(2) 0.176(16) 0.063(13) 0.037(11) 0.059(14)

_geom_special_details
;
 All esds (except the esd in the dihedral angle between two l.s. planes)
 are estimated using the full covariance matrix.  The cell esds are taken
 into account individually in the estimation of esds in distances, angles
 and torsion angles; correlations between esds in cell parameters are only
 used when they are defined by crystal symmetry.  An approximate (isotropic)
 treatment of cell esds is used for estimating esds involving l.s. planes.
;
loop_
  _geom_bond_atom_site_label_1
  _geom_bond_atom_site_label_2
  _geom_bond_distance
  _geom_bond_site_symmetry_2
  _geom_bond_publ_flag
 Sb8 Sb3 2.7758(17) . ?
 Sb8 Sb7 2.7480(19) . ?
 Sb8 Ge1 2.536(2) . ?
 Sb1 Sb3 2.7766(16) 5_577 ?
 Sb1 Sb6 2.7781(18) . ?
 Sb1 Ge1 2.5800(18) . ?
 Sb3 Sb4 2.8133(16) 5_577 ?
 Sb2 Sb4 2.7994(16) 5_577 ?
 Sb2 Sb7 2.7643(18) 5_577 ?
 Sb2 Ge1 2.5628(19) . ?
 Sb4 Sb5 2.7603(17) . ?
 Sb6 Sb7 2.7906(19) . ?
 Sb6 Sb5 2.7849(18) . ?
 Ge2 Ge5 2.7758(17) . ?
 Ge2 Ge9 2.7480(19) . ?
 Ge2 Ge1 2.536(2) . ?
 Ge3 Ge8 2.7781(18) . ?
 Ge3 Ge1 2.5800(18) . ?
 Ge4 Ge1 2.5628(19) . ?
 Ge6 Sb5 2.7603(17) . ?
 Ge8 Ge9 2.7906(19) . ?
 Ge8 Sb5 2.7849(18) . ?
 Ge1 Ge1 2.424(3) 5_577 ?
 K1 O2 2.813(10) . ?
 K1 O3 2.851(13) . ?
 K1 O4 2.807(10) . ?
 K1 O5 2.800(10) . ?
 K1 O6 2.850(12) . ?
 K1 O7 2.830(11) . ?
 K1 N8 2.947(12) . ?
 K1 N9 2.946(14) . ?
 K2 O1 2.825(12) . ?
 K2 O8 2.847(15) . ?
 K2 O9 2.851(13) . ?
 K2 O10 2.868(17) . ?
 K2 O11 2.790(15) . ?
 K2 O12 2.734(13) . ?
 K2 N1 3.00(2) . ?
 K2 N2 2.985(18) . ?
 K2 C1A 3.525(15) . ?
 O2 C11 1.409(10) . ?
 O2 C12 1.416(11) . ?
 O3 C13 1.433(11) . ?
 O3 C14 1.404(11) . ?
 O4 C17 1.414(10) . ?
 O4 C18 1.404(10) . ?
 O5 C19 1.410(10) . ?
 O5 C20 1.424(10) . ?
 O6 C23 1.442(11) . ?
 O6 C24 1.420(10) . ?
 O7 C25 1.420(10) . ?
 O7 C26 1.409(10) . ?
 N8 C10 1.463(10) . ?
 N8 C16 1.471(11) . ?
 N8 C22 1.472(11) . ?
 N9 C15 1.480(11) . ?
 N9 C21 1.442(11) . ?
 N9 C27 1.468(11) . ?
 C10 H10A 0.9700 . ?
 C10 H10B 0.9700 . ?
 C10 C11 1.478(11) . ?
 C11 H11A 0.9700 . ?
 C11 H11B 0.9700 . ?
 C12 H12A 0.9700 . ?
 C12 H12B 0.9700 . ?
 C12 C13 1.462(11) . ?
 C13 H13A 0.9700 . ?
 C13 H13B 0.9700 . ?
 C14 H14A 0.9700 . ?
 C14 H14B 0.9700 . ?
 C14 C15 1.500(11) . ?
 C15 H15A 0.9700 . ?
 C15 H15B 0.9700 . ?
 C16 H16A 0.9700 . ?
 C16 H16B 0.9700 . ?
 C16 C17 1.472(11) . ?
 C17 H17A 0.9700 . ?
 C17 H17B 0.9700 . ?
 C18 H18A 0.9700 . ?
 C18 H18B 0.9700 . ?
 C18 C19 1.453(11) . ?
 C19 H19A 0.9700 . ?
 C19 H19B 0.9700 . ?
 C20 H20A 0.9700 . ?
 C20 H20B 0.9700 . ?
 C20 C21 1.474(11) . ?
 C21 H21A 0.9700 . ?
 C21 H21B 0.9700 . ?
 C22 H22A 0.9700 . ?
 C22 H22B 0.9700 . ?
 C22 C23 1.482(11) . ?
 C23 H23A 0.9700 . ?
 C23 H23B 0.9700 . ?
 C24 H24A 0.9700 . ?
 C24 H24B 0.9700 . ?
 C24 C25 1.470(11) . ?
 C25 H25A 0.9700 . ?
 C25 H25B 0.9700 . ?
 C26 H26A 0.9700 . ?
 C26 H26B 0.9700 . ?
 C26 C27 1.493(11) . ?
 C27 H27A 0.9700 . ?
 C27 H27B 0.9700 . ?
 O1 C2 1.413(11) . ?
 O1 C3 1.392(11) . ?
 O8 C4 1.405(11) . ?
 O8 C5 1.399(11) . ?
 O9 C8 1.402(11) . ?
 O9 C9 1.386(11) . ?
 O10 C1A 1.400(12) . ?
 O10 C1B 1.393(11) . ?
 O11 C1E 1.423(11) . ?
 O11 C1F 1.425(12) . ?
 O12 C1G 1.397(11) . ?
 O12 C1H 1.403(11) . ?
 N1 C1 1.467(12) . ?
 N1 C7 1.485(12) . ?
 N1 C1D 1.478(12) . ?
 N2 C6 1.453(12) . ?
 N2 C1C 1.467(11) . ?
 N2 C1I 1.466(11) . ?
 C1 H1A 0.9700 . ?
 C1 H1B 0.9700 . ?
 C1 C2 1.508(11) . ?
 C2 H2A 0.9700 . ?
 C2 H2B 0.9700 . ?
 C3 H3A 0.9700 . ?
 C3 H3B 0.9700 . ?
 C3 C4 1.480(11) . ?
 C4 H4A 0.9700 . ?
 C4 H4B 0.9700 . ?
 C5 H5A 0.9700 . ?
 C5 H5B 0.9700 . ?
 C5 C6 1.494(12) . ?
 C6 H6A 0.9700 . ?
 C6 H6B 0.9700 . ?
 C7 H7A 0.9700 . ?
 C7 H7B 0.9700 . ?
 C7 C8 1.498(12) . ?
 C8 H8A 0.9700 . ?
 C8 H8B 0.9700 . ?
 C9 H9A 0.9700 . ?
 C9 H9B 0.9700 . ?
 C9 C1A 1.492(12) . ?
 C1A H1AA 0.9700 . ?
 C1A H1AB 0.9700 . ?
 C1B H1BA 0.9700 . ?
 C1B H1BB 0.9700 . ?
 C1B C1C 1.483(12) . ?
 C1C H1CA 0.9700 . ?
 C1C H1CB 0.9700 . ?
 C1D H1DA 0.9700 . ?
 C1D H1DB 0.9700 . ?
 C1D C1E 1.506(12) . ?
 C1E H1EA 0.9700 . ?
 C1E H1EB 0.9700 . ?
 C1F H1FA 0.9700 . ?
 C1F H1FB 0.9700 . ?
 C1F C1G 1.489(12) . ?
 C1G H1GA 0.9700 . ?
 C1G H1GB 0.9700 . ?
 C1H H1HA 0.9700 . ?
 C1H H1HB 0.9700 . ?
 C1H C1I 1.511(12) . ?
 C1I H1IA 0.9700 . ?
 C1I H1IB 0.9700 . ?

loop_
  _geom_angle_atom_site_label_1
  _geom_angle_atom_site_label_2
  _geom_angle_atom_site_label_3
  _geom_angle
  _geom_angle_site_symmetry_1
  _geom_angle_site_symmetry_3
  _geom_angle_publ_flag
 Sb7 Sb8 Sb3 114.89(6) . . ?
 Ge1 Sb8 Sb3 88.58(6) . . ?
 Ge1 Sb8 Sb7 87.68(6) . . ?
 Sb3 Sb1 Sb6 107.80(5) 5_577 . ?
 Ge1 Sb1 Sb3 96.55(5) . 5_577 ?
 Ge1 Sb1 Sb6 93.33(6) . . ?
 Sb8 Sb3 Sb1 107.20(5) . 5_577 ?
 Sb8 Sb3 Sb4 94.93(5) . 5_577 ?
 Sb1 Sb3 Sb4 98.75(5) 5_577 5_577 ?
 Sb7 Sb2 Sb4 108.83(6) 5_577 5_577 ?
 Ge1 Sb2 Sb4 94.77(5) . 5_577 ?
 Ge1 Sb2 Sb7 95.06(6) . 5_577 ?
 Sb2 Sb4 Sb3 102.99(5) 5_577 5_577 ?
 Sb5 Sb4 Sb3 101.93(5) . 5_577 ?
 Sb5 Sb4 Sb2 100.77(5) . 5_577 ?
 Sb1 Sb6 Sb7 103.89(5) . . ?
 Sb1 Sb6 Sb5 101.85(5) . . ?
 Sb5 Sb6 Sb7 102.20(6) . . ?
 Sb8 Sb7 Sb2 109.25(6) . 5_577 ?
 Sb8 Sb7 Sb6 95.36(6) . . ?
 Sb2 Sb7 Sb6 97.92(5) 5_577 . ?
 Ge9 Ge2 Ge5 114.89(6) . . ?
 Ge1 Ge2 Ge5 88.58(6) . . ?
 Ge1 Ge2 Ge9 87.68(6) . . ?
 Ge1 Ge3 Ge8 93.33(6) . . ?
 Ge3 Ge8 Ge9 103.89(5) . . ?
 Ge3 Ge8 Sb5 101.85(5) . . ?
 Sb5 Ge8 Ge9 102.20(6) . . ?
 Ge2 Ge9 Ge8 95.36(6) . . ?
 Sb8 Ge1 Sb1 116.05(7) . . ?
 Sb8 Ge1 Sb2 115.37(7) . . ?
 Sb2 Ge1 Sb1 106.22(6) . . ?
 Ge2 Ge1 Ge3 116.05(7) . . ?
 Ge2 Ge1 Ge4 115.37(7) . . ?
 Ge4 Ge1 Ge3 106.22(6) . . ?
 Ge1 Ge1 Sb8 105.57(9) 5_577 . ?
 Ge1 Ge1 Sb1 106.06(9) 5_577 . ?
 Ge1 Ge1 Sb2 106.85(10) 5_577 . ?
 Ge1 Ge1 Ge2 105.57(9) 5_577 . ?
 Ge1 Ge1 Ge3 106.06(9) 5_577 . ?
 Ge1 Ge1 Ge4 106.85(10) 5_577 . ?
 Sb4 Sb5 Sb6 95.30(5) . . ?
 Ge6 Sb5 Ge8 95.30(5) . . ?
 O2 K1 O3 59.2(3) . . ?
 O2 K1 O6 99.0(3) . . ?
 O2 K1 O7 119.4(3) . . ?
 O2 K1 N8 61.3(3) . . ?
 O2 K1 N9 118.9(3) . . ?
 O3 K1 O6 139.9(4) . . ?
 O3 K1 N8 119.2(3) . . ?
 O3 K1 N9 61.0(3) . . ?
 O4 K1 O2 98.8(3) . . ?
 O4 K1 O3 118.9(4) . . ?
 O4 K1 O6 96.2(3) . . ?
 O4 K1 O7 136.0(3) . . ?
 O4 K1 N8 59.8(3) . . ?
 O4 K1 N9 120.0(3) . . ?
 O5 K1 O2 140.9(3) . . ?
 O5 K1 O3 100.2(3) . . ?
 O5 K1 O4 60.0(3) . . ?
 O5 K1 O6 114.8(3) . . ?
 O5 K1 O7 95.5(3) . . ?
 O5 K1 N8 118.3(3) . . ?
 O5 K1 N9 61.4(3) . . ?
 O6 K1 N8 60.8(3) . . ?
 O6 K1 N9 119.2(3) . . ?
 O7 K1 O3 100.0(4) . . ?
 O7 K1 O6 59.3(3) . . ?
 O7 K1 N8 119.1(3) . . ?
 O7 K1 N9 60.9(3) . . ?
 N9 K1 N8 179.7(4) . . ?
 O1 K2 O8 60.2(4) . . ?
 O1 K2 O9 101.4(4) . . ?
 O1 K2 O10 141.9(5) . . ?
 O1 K2 N1 60.8(4) . . ?
 O1 K2 N2 120.3(4) . . ?
 O1 K2 C1A 142.6(5) . . ?
 O8 K2 O9 124.8(5) . . ?
 O8 K2 O10 103.4(5) . . ?
 O8 K2 N1 120.3(4) . . ?
 O8 K2 N2 60.5(4) . . ?
 O8 K2 C1A 125.0(5) . . ?
 O9 K2 O10 57.5(4) . . ?
 O9 K2 N1 60.9(5) . . ?
 O9 K2 N2 117.3(5) . . ?
 O9 K2 C1A 42.6(3) . . ?
 O10 K2 N1 117.3(5) . . ?
 O10 K2 N2 61.0(4) . . ?
 O10 K2 C1A 22.4(3) . . ?
 O11 K2 O1 99.1(4) . . ?
 O11 K2 O8 137.9(5) . . ?
 O11 K2 O9 93.6(5) . . ?
 O11 K2 O10 112.6(5) . . ?
 O11 K2 N1 60.4(4) . . ?
 O11 K2 N2 120.3(4) . . ?
 O11 K2 C1A 94.3(6) . . ?
 O12 K2 O1 122.1(5) . . ?
 O12 K2 O8 98.7(4) . . ?
 O12 K2 O9 130.3(5) . . ?
 O12 K2 O10 93.0(5) . . ?
 O12 K2 O11 59.5(4) . . ?
 O12 K2 N1 119.2(4) . . ?
 O12 K2 N2 61.7(4) . . ?
 O12 K2 C1A 94.7(5) . . ?
 N1 K2 C1A 97.5(4) . . ?
 N2 K2 N1 178.2(5) . . ?
 N2 K2 C1A 80.9(4) . . ?
 C11 O2 K1 118.4(8) . . ?
 C11 O2 C12 112.2(10) . . ?
 C12 O2 K1 117.9(8) . . ?
 C13 O3 K1 116.4(10) . . ?
 C14 O3 K1 118.1(10) . . ?
 C14 O3 C13 113.2(11) . . ?
 C17 O4 K1 120.9(8) . . ?
 C18 O4 K1 115.6(8) . . ?
 C18 O4 C17 112.8(10) . . ?
 C19 O5 K1 113.9(8) . . ?
 C19 O5 C20 109.3(10) . . ?
 C20 O5 K1 117.8(8) . . ?
 C23 O6 K1 116.9(9) . . ?
 C24 O6 K1 116.6(9) . . ?
 C24 O6 C23 113.0(10) . . ?
 C25 O7 K1 116.4(8) . . ?
 C26 O7 K1 120.1(9) . . ?
 C26 O7 C25 112.1(10) . . ?
 C10 N8 K1 108.4(8) . . ?
 C10 N8 C16 109.6(10) . . ?
 C10 N8 C22 110.3(12) . . ?
 C16 N8 K1 109.3(8) . . ?
 C16 N8 C22 110.5(12) . . ?
 C22 N8 K1 108.6(8) . . ?
 C15 N9 K1 109.1(9) . . ?
 C21 N9 K1 108.7(9) . . ?
 C21 N9 C15 107.2(14) . . ?
 C21 N9 C27 109.4(13) . . ?
 C27 N9 K1 109.4(9) . . ?
 C27 N9 C15 112.9(14) . . ?
 N8 C10 H10A 108.3 . . ?
 N8 C10 H10B 108.3 . . ?
 N8 C10 C11 115.9(11) . . ?
 H10A C10 H10B 107.4 . . ?
 C11 C10 H10A 108.3 . . ?
 C11 C10 H10B 108.3 . . ?
 O2 C11 C10 111.8(11) . . ?
 O2 C11 H11A 109.3 . . ?
 O2 C11 H11B 109.3 . . ?
 C10 C11 H11A 109.3 . . ?
 C10 C11 H11B 109.3 . . ?
 H11A C11 H11B 107.9 . . ?
 O2 C12 H12A 109.3 . . ?
 O2 C12 H12B 109.3 . . ?
 O2 C12 C13 111.8(12) . . ?
 H12A C12 H12B 107.9 . . ?
 C13 C12 H12A 109.3 . . ?
 C13 C12 H12B 109.3 . . ?
 O3 C13 C12 111.3(11) . . ?
 O3 C13 H13A 109.4 . . ?
 O3 C13 H13B 109.4 . . ?
 C12 C13 H13A 109.4 . . ?
 C12 C13 H13B 109.4 . . ?
 H13A C13 H13B 108.0 . . ?
 O3 C14 H14A 109.5 . . ?
 O3 C14 H14B 109.5 . . ?
 O3 C14 C15 110.7(12) . . ?
 H14A C14 H14B 108.1 . . ?
 C15 C14 H14A 109.5 . . ?
 C15 C14 H14B 109.5 . . ?
 N9 C15 C14 114.6(13) . . ?
 N9 C15 H15A 108.6 . . ?
 N9 C15 H15B 108.6 . . ?
 C14 C15 H15A 108.6 . . ?
 C14 C15 H15B 108.6 . . ?
 H15A C15 H15B 107.6 . . ?
 N8 C16 H16A 108.7 . . ?
 N8 C16 H16B 108.7 . . ?
 N8 C16 C17 114.1(12) . . ?
 H16A C16 H16B 107.6 . . ?
 C17 C16 H16A 108.7 . . ?
 C17 C16 H16B 108.7 . . ?
 O4 C17 C16 109.2(11) . . ?
 O4 C17 H17A 109.8 . . ?
 O4 C17 H17B 109.8 . . ?
 C16 C17 H17A 109.8 . . ?
 C16 C17 H17B 109.8 . . ?
 H17A C17 H17B 108.3 . . ?
 O4 C18 H18A 109.5 . . ?
 O4 C18 H18B 109.5 . . ?
 O4 C18 C19 110.7(11) . . ?
 H18A C18 H18B 108.1 . . ?
 C19 C18 H18A 109.5 . . ?
 C19 C18 H18B 109.5 . . ?
 O5 C19 C18 110.9(11) . . ?
 O5 C19 H19A 109.5 . . ?
 O5 C19 H19B 109.5 . . ?
 C18 C19 H19A 109.5 . . ?
 C18 C19 H19B 109.5 . . ?
 H19A C19 H19B 108.0 . . ?
 O5 C20 H20A 109.8 . . ?
 O5 C20 H20B 109.8 . . ?
 O5 C20 C21 109.5(11) . . ?
 H20A C20 H20B 108.2 . . ?
 C21 C20 H20A 109.8 . . ?
 C21 C20 H20B 109.8 . . ?
 N9 C21 C20 118.3(13) . . ?
 N9 C21 H21A 107.7 . . ?
 N9 C21 H21B 107.7 . . ?
 C20 C21 H21A 107.7 . . ?
 C20 C21 H21B 107.7 . . ?
 H21A C21 H21B 107.1 . . ?
 N8 C22 H22A 108.7 . . ?
 N8 C22 H22B 108.7 . . ?
 N8 C22 C23 114.4(13) . . ?
 H22A C22 H22B 107.6 . . ?
 C23 C22 H22A 108.7 . . ?
 C23 C22 H22B 108.7 . . ?
 O6 C23 C22 107.8(11) . . ?
 O6 C23 H23A 110.1 . . ?
 O6 C23 H23B 110.1 . . ?
 C22 C23 H23A 110.1 . . ?
 C22 C23 H23B 110.1 . . ?
 H23A C23 H23B 108.5 . . ?
 O6 C24 H24A 109.5 . . ?
 O6 C24 H24B 109.5 . . ?
 O6 C24 C25 110.5(11) . . ?
 H24A C24 H24B 108.1 . . ?
 C25 C24 H24A 109.5 . . ?
 C25 C24 H24B 109.5 . . ?
 O7 C25 C24 111.6(12) . . ?
 O7 C25 H25A 109.3 . . ?
 O7 C25 H25B 109.3 . . ?
 C24 C25 H25A 109.3 . . ?
 C24 C25 H25B 109.3 . . ?
 H25A C25 H25B 108.0 . . ?
 O7 C26 H26A 109.6 . . ?
 O7 C26 H26B 109.6 . . ?
 O7 C26 C27 110.5(12) . . ?
 H26A C26 H26B 108.1 . . ?
 C27 C26 H26A 109.6 . . ?
 C27 C26 H26B 109.6 . . ?
 N9 C27 C26 117.3(13) . . ?
 N9 C27 H27A 108.0 . . ?
 N9 C27 H27B 108.0 . . ?
 C26 C27 H27A 108.0 . . ?
 C26 C27 H27B 108.0 . . ?
 H27A C27 H27B 107.2 . . ?
 C2 O1 K2 116.0(9) . . ?
 C3 O1 K2 116.0(10) . . ?
 C3 O1 C2 111.6(11) . . ?
 C4 O8 K2 111.4(10) . . ?
 C5 O8 K2 117.1(12) . . ?
 C5 O8 C4 111.7(13) . . ?
 C8 O9 K2 117.9(12) . . ?
 C9 O9 K2 117.4(9) . . ?
 C9 O9 C8 112.8(14) . . ?
 C1A O10 K2 106.2(12) . . ?
 C1B O10 K2 114.4(13) . . ?
 C1B O10 C1A 111.5(14) . . ?
 C1E O11 K2 117.1(12) . . ?
 C1E O11 C1F 105.2(13) . . ?
 C1F O11 K2 112.4(11) . . ?
 C1G O12 K2 117.0(10) . . ?
 C1G O12 C1H 109.2(13) . . ?
 C1H O12 K2 116.7(9) . . ?
 C1 N1 K2 104.4(12) . . ?
 C1 N1 C7 115.8(17) . . ?
 C1 N1 C1D 110.0(16) . . ?
 C7 N1 K2 106.7(12) . . ?
 C1D N1 K2 108.6(12) . . ?
 C1D N1 C7 110.8(17) . . ?
 C6 N2 K2 109.3(10) . . ?
 C6 N2 C1C 110.4(17) . . ?
 C6 N2 C1I 108.7(15) . . ?
 C1C N2 K2 110.2(10) . . ?
 C1I N2 K2 107.5(11) . . ?
 C1I N2 C1C 110.7(13) . . ?
 N1 C1 H1A 108.7 . . ?
 N1 C1 H1B 108.7 . . ?
 N1 C1 C2 114.2(14) . . ?
 H1A C1 H1B 107.6 . . ?
 C2 C1 H1A 108.7 . . ?
 C2 C1 H1B 108.7 . . ?
 O1 C2 C1 103.3(12) . . ?
 O1 C2 H2A 111.1 . . ?
 O1 C2 H2B 111.1 . . ?
 C1 C2 H2A 111.1 . . ?
 C1 C2 H2B 111.1 . . ?
 H2A C2 H2B 109.1 . . ?
 O1 C3 H3A 109.9 . . ?
 O1 C3 H3B 109.9 . . ?
 O1 C3 C4 109.1(12) . . ?
 H3A C3 H3B 108.3 . . ?
 C4 C3 H3A 109.9 . . ?
 C4 C3 H3B 109.9 . . ?
 O8 C4 C3 112.7(14) . . ?
 O8 C4 H4A 109.0 . . ?
 O8 C4 H4B 109.0 . . ?
 C3 C4 H4A 109.0 . . ?
 C3 C4 H4B 109.0 . . ?
 H4A C4 H4B 107.8 . . ?
 O8 C5 H5A 110.0 . . ?
 O8 C5 H5B 110.0 . . ?
 O8 C5 C6 108.6(13) . . ?
 H5A C5 H5B 108.4 . . ?
 C6 C5 H5A 110.0 . . ?
 C6 C5 H5B 110.0 . . ?
 N2 C6 C5 118.5(15) . . ?
 N2 C6 H6A 107.7 . . ?
 N2 C6 H6B 107.7 . . ?
 C5 C6 H6A 107.7 . . ?
 C5 C6 H6B 107.7 . . ?
 H6A C6 H6B 107.1 . . ?
 N1 C7 H7A 108.5 . . ?
 N1 C7 H7B 108.5 . . ?
 N1 C7 C8 115.3(14) . . ?
 H7A C7 H7B 107.5 . . ?
 C8 C7 H7A 108.5 . . ?
 C8 C7 H7B 108.5 . . ?
 O9 C8 C7 109.4(15) . . ?
 O9 C8 H8A 109.8 . . ?
 O9 C8 H8B 109.8 . . ?
 C7 C8 H8A 109.8 . . ?
 C7 C8 H8B 109.8 . . ?
 H8A C8 H8B 108.2 . . ?
 O9 C9 H9A 109.0 . . ?
 O9 C9 H9B 109.0 . . ?
 O9 C9 C1A 113.0(13) . . ?
 H9A C9 H9B 107.8 . . ?
 C1A C9 H9A 109.0 . . ?
 C1A C9 H9B 109.0 . . ?
 K2 C1A H1AA 75.6 . . ?
 K2 C1A H1AB 160.2 . . ?
 O10 C1A K2 51.4(9) . . ?
 O10 C1A C9 105.9(14) . . ?
 O10 C1A H1AA 110.6 . . ?
 O10 C1A H1AB 110.6 . . ?
 C9 C1A K2 84.7(8) . . ?
 C9 C1A H1AA 110.6 . . ?
 C9 C1A H1AB 110.6 . . ?
 H1AA C1A H1AB 108.7 . . ?
 O10 C1B H1BA 109.2 . . ?
 O10 C1B H1BB 109.2 . . ?
 O10 C1B C1C 111.9(15) . . ?
 H1BA C1B H1BB 107.9 . . ?
 C1C C1B H1BA 109.2 . . ?
 C1C C1B H1BB 109.2 . . ?
 N2 C1C C1B 119.4(15) . . ?
 N2 C1C H1CA 107.5 . . ?
 N2 C1C H1CB 107.5 . . ?
 C1B C1C H1CA 107.5 . . ?
 C1B C1C H1CB 107.5 . . ?
 H1CA C1C H1CB 107.0 . . ?
 N1 C1D H1DA 108.9 . . ?
 N1 C1D H1DB 108.9 . . ?
 N1 C1D C1E 113.2(16) . . ?
 H1DA C1D H1DB 107.8 . . ?
 C1E C1D H1DA 108.9 . . ?
 C1E C1D H1DB 108.9 . . ?
 O11 C1E C1D 106.8(14) . . ?
 O11 C1E H1EA 110.4 . . ?
 O11 C1E H1EB 110.4 . . ?
 C1D C1E H1EA 110.4 . . ?
 C1D C1E H1EB 110.4 . . ?
 H1EA C1E H1EB 108.6 . . ?
 O11 C1F H1FA 110.8 . . ?
 O11 C1F H1FB 110.8 . . ?
 O11 C1F C1G 104.6(13) . . ?
 H1FA C1F H1FB 108.9 . . ?
 C1G C1F H1FA 110.8 . . ?
 C1G C1F H1FB 110.8 . . ?
 O12 C1G C1F 107.6(13) . . ?
 O12 C1G H1GA 110.2 . . ?
 O12 C1G H1GB 110.2 . . ?
 C1F C1G H1GA 110.2 . . ?
 C1F C1G H1GB 110.2 . . ?
 H1GA C1G H1GB 108.5 . . ?
 O12 C1H H1HA 109.9 . . ?
 O12 C1H H1HB 109.9 . . ?
 O12 C1H C1I 109.1(13) . . ?
 H1HA C1H H1HB 108.3 . . ?
 C1I C1H H1HA 109.9 . . ?
 C1I C1H H1HB 109.9 . . ?
 N2 C1I C1H 114.2(13) . . ?
 N2 C1I H1IA 108.7 . . ?
 N2 C1I H1IB 108.7 . . ?
 C1H C1I H1IA 108.7 . . ?
 C1H C1I H1IB 108.7 . . ?
 H1IA C1I H1IB 107.6 . . ?

loop_
  _geom_torsion_atom_site_label_1
  _geom_torsion_atom_site_label_2
  _geom_torsion_atom_site_label_3
  _geom_torsion_atom_site_label_4
  _geom_torsion
  _geom_torsion_site_symmetry_1
  _geom_torsion_site_symmetry_2
  _geom_torsion_site_symmetry_3
  _geom_torsion_site_symmetry_4
  _geom_torsion_publ_flag
 K1 O2 C11 C10 38.6(17) . . . . ?
 K1 O2 C12 C13 -43.2(18) . . . . ?
 K1 O3 C13 C12 -42(2) . . . . ?
 K1 O3 C14 C15 41(2) . . . . ?
 K1 O4 C17 C16 39.5(17) . . . . ?
 K1 O4 C18 C19 -43.0(15) . . . . ?
 K1 O5 C19 C18 -49.5(15) . . . . ?
 K1 O5 C20 C21 43.9(16) . . . . ?
 K1 O6 C23 C22 46.3(19) . . . . ?
 K1 O6 C24 C25 -43.3(19) . . . . ?
 K1 O7 C25 C24 -45.2(16) . . . . ?
 K1 O7 C26 C27 37.3(17) . . . . ?
 K1 N8 C10 C11 46.0(15) . . . . ?
 K1 N8 C16 C17 49.3(16) . . . . ?
 K1 N8 C22 C23 49.8(16) . . . . ?
 K1 N9 C15 C14 47.2(18) . . . . ?
 K1 N9 C21 C20 41.9(18) . . . . ?
 K1 N9 C27 C26 44.0(17) . . . . ?
 K2 O1 C2 C1 55.2(15) . . . . ?
 K2 O1 C3 C4 -44.0(19) . . . . ?
 K2 O8 C4 C3 -50.3(17) . . . . ?
 K2 O8 C5 C6 50(2) . . . . ?
 K2 O9 C8 C7 45(2) . . . . ?
 K2 O9 C9 C1A 17(2) . . . . ?
 K2 O10 C1A C9 69.5(17) . . . . ?
 K2 O10 C1B C1C -52(2) . . . . ?
 K2 O11 C1E C1D 56(2) . . . . ?
 K2 O11 C1F C1G -57.1(17) . . . . ?
 K2 O12 C1G C1F -48(2) . . . . ?
 K2 O12 C1H C1I 54.2(18) . . . . ?
 K2 N1 C1 C2 52.5(19) . . . . ?
 K2 N1 C7 C8 48(2) . . . . ?
 K2 N1 C1D C1E 43.2(19) . . . . ?
 K2 N2 C6 C5 37(2) . . . . ?
 K2 N2 C1C C1B -27(2) . . . . ?
 K2 N2 C1I C1H 39.8(18) . . . . ?
 O2 C12 C13 O3 56(2) . . . . ?
 O3 C14 C15 N9 -61(3) . . . . ?
 O4 C18 C19 O5 62.3(18) . . . . ?
 O5 C20 C21 N9 -60(2) . . . . ?
 O6 C24 C25 O7 59(2) . . . . ?
 O7 C26 C27 N9 -56(2) . . . . ?
 N8 C10 C11 O2 -59.1(19) . . . . ?
 N8 C16 C17 O4 -60(2) . . . . ?
 N8 C22 C23 O6 -66(2) . . . . ?
 C10 N8 C16 C17 168.0(13) . . . . ?
 C10 N8 C22 C23 -68.9(17) . . . . ?
 C11 O2 C12 C13 174.1(15) . . . . ?
 C12 O2 C11 C10 -178.9(14) . . . . ?
 C13 O3 C14 C15 -177.9(18) . . . . ?
 C14 O3 C13 C12 176.4(19) . . . . ?
 C15 N9 C21 C20 -75.9(19) . . . . ?
 C15 N9 C27 C26 165.7(13) . . . . ?
 C16 N8 C10 C11 -73.3(17) . . . . ?
 C16 N8 C22 C23 169.7(13) . . . . ?
 C17 O4 C18 C19 171.9(14) . . . . ?
 C18 O4 C17 C16 -177.5(13) . . . . ?
 C19 O5 C20 C21 175.9(14) . . . . ?
 C20 O5 C19 C18 176.5(13) . . . . ?
 C21 N9 C15 C14 164.7(15) . . . . ?
 C21 N9 C27 C26 -75.0(19) . . . . ?
 C22 N8 C10 C11 164.8(13) . . . . ?
 C22 N8 C16 C17 -70.2(18) . . . . ?
 C23 O6 C24 C25 177.2(16) . . . . ?
 C24 O6 C23 C22 -174.3(16) . . . . ?
 C25 O7 C26 C27 179.4(14) . . . . ?
 C26 O7 C25 C24 171.2(14) . . . . ?
 C27 N9 C15 C14 -75(2) . . . . ?
 C27 N9 C21 C20 161.3(15) . . . . ?
 O1 C3 C4 O8 65(2) . . . . ?
 O8 C5 C6 N2 -60(3) . . . . ?
 O9 C9 C1A K2 -12.5(17) . . . . ?
 O9 C9 C1A O10 -60(2) . . . . ?
 O10 C1B C1C N2 55(3) . . . . ?
 O11 C1F C1G O12 69(2) . . . . ?
 O12 C1H C1I N2 -65(2) . . . . ?
 N1 C1 C2 O1 -76(2) . . . . ?
 N1 C7 C8 O9 -65(3) . . . . ?
 N1 C1D C1E O11 -67(2) . . . . ?
 C1 N1 C7 C8 164.0(17) . . . . ?
 C1 N1 C1D C1E -70(2) . . . . ?
 C2 O1 C3 C4 -179.8(16) . . . . ?
 C3 O1 C2 C1 -169.0(15) . . . . ?
 C4 O8 C5 C6 -179.6(17) . . . . ?
 C5 O8 C4 C3 176.7(17) . . . . ?
 C6 N2 C1C C1B -148(2) . . . . ?
 C6 N2 C1I C1H 158.1(17) . . . . ?
 C7 N1 C1 C2 -65(3) . . . . ?
 C7 N1 C1D C1E 160.1(16) . . . . ?
 C8 O9 C9 C1A -125(2) . . . . ?
 C9 O9 C8 C7 -173.1(18) . . . . ?
 C1A O10 C1B C1C -172.5(19) . . . . ?
 C1B O10 C1A K2 125(2) . . . . ?
 C1B O10 C1A C9 -165.3(19) . . . . ?
 C1C N2 C6 C5 158.1(17) . . . . ?
 C1C N2 C1I C1H -81(2) . . . . ?
 C1D N1 C1 C2 168.8(15) . . . . ?
 C1D N1 C7 C8 -70(2) . . . . ?
 C1E O11 C1F C1G 174.5(16) . . . . ?
 C1F O11 C1E C1D -178.6(18) . . . . ?
 C1G O12 C1H C1I -170.3(16) . . . . ?
 C1H O12 C1G C1F 176.8(16) . . . . ?
 C1I N2 C6 C5 -80(2) . . . . ?
 C1I N2 C1C C1B 92(2) . . . . ?

_smtbx_masks_special_details       ?
loop_
  _smtbx_masks_void_nr
  _smtbx_masks_void_average_x
  _smtbx_masks_void_average_y
  _smtbx_masks_void_average_z
  _smtbx_masks_void_volume
  _smtbx_masks_void_count_electrons
  _smtbx_masks_void_content
 1 0.176 0.205 0.208 229.6 74.0 ?
 2 0.176 0.295 0.708 229.6 62.1 ?
 3 -0.176 0.705 0.292 229.6 77.3 ?
 4 -0.176 0.795 0.792 229.6 65.4 ?
 5 0.324 0.705 0.208 229.6 63.7 ?
 6 0.324 0.795 0.708 229.6 74.8 ?
 7 0.676 0.205 0.292 229.6 64.5 ?
 8 0.676 0.295 0.792 229.6 75.6 ?

_smtbx_masks_void_probe_radius     1.2
_smtbx_masks_void_truncation_radius  1.2
_shelx_res_file
;
TITL 2_a.res in Pbca
    2.res
    created by SHELXL-2016/6 at 17:54:27 on 31-Mar-2022
REM Old TITL 2 in Pbca
REM SHELXT solution in Pbca: R1 0.245, Rweak 0.017, Alpha 0.027
REM <I/s> 0.501 for 813 systematic absences, Orientation as input
REM Formula found by SHELXT: C32 N5 O12 K2 Sb9
CELL 0.71073 25.2845 17.6555 28.476 90 90 90
ZERR 4 0.0006 0.0006 0.0007 0 0 0
LATT 1
SYMM 0.5-X,-Y,0.5+Z
SYMM -X,0.5+Y,0.5-Z
SYMM 0.5+X,0.5-Y,-Z
SFAC C H Ge K N O Sb
UNIT 288 576 16 16 32 96 56
DFIX 1.42 O2 C11 O4 C18 O6 C24
SADI 0.04 N1 C2 N1 C1E N1 C8 N2 C5 N2 C1B N2 C1H
RIGU O1 O8 O9 O10 O11 O12 N1 N2 C1 C2 C3 C4 C5 C6 C7 C8 C9 C1A C1B C1C C1D =
 C1E C1F C1G C1H C1I
DFIX 1.43 O2 C12 O3 C13 O3 C14 O4 C17 O5 C19 O5 C20 O6 C23 O7 C25 O7 C26
DANG 2.37 O1 C4
DFIX 1.45 N8 C10
SADI N1 C1 N1 C7 N1 C1D N2 C6 N2 C1C N2 C1I
DFIX 1.47 N8 C16 N8 C22 N9 C15
DANG 2.4 O6 C22
DFIX 1.46 N9 C21
DANG 2.48 N1 C8 N2 C5
DFIX 1.48 N9 C27
SADI 0.04 N8 C11 N8 C23 N8 C17 N9 C14 N9 C20 N9 C26
DFIX 1.51 C10 C11 C20 C21
SADI 0.04 C2 C3 C4 C5 C8 C9 C1A C1B C1E C1F C1G C1H
DFIX 1.49 C12 C13 C18 C19 C24 C25
DANG 2.37 O2 C13
DFIX 1.5 C14 C15 C16 C17 C22 C23 C26 C27
DANG 2.48 N8 C17 N9 C14
DFIX 1.42 O1 C2 O9 C9 O11 C1F
DANG 2.4 O11 C1D
DFIX 1.43 O1 C3 O8 C4 O8 C5 O9 C8 O10 C1A O10 C1B O11 C1E O12 C1G O12 C1H
SIMU O1 O8 O9 O10 O11 O12 N1 N2 C1 C2 C3 C4 C5 C6 C7 C8 C9 C1A C1B C1C C1D =
 C1E C1F C1G C1H C1I
DFIX 1.45 N1 C1
SADI 0.04 O2 C10 O2 C13 O3 C12 O3 C15 O4 C16 O4 C19 O5 C18 O5 C21 O6 C22 O6 =
 C25 O7 C24 O7 C27
DFIX 1.47 N1 C7 N1 C1D N2 C6
SADI O1 C2 O1 C3 O8 C4 O8 C5 O9 C8 O9 C9 O10 C1A O10 C1B O11 C1E O11 C1F =
 O12 C1G O12 C1H
DFIX 1.46 N2 C1C
SADI C1 C2 C3 C4 C5 C6 C7 C8 C9 C1A C1B C1C C1D C1E C1F C1G C1H C1I
DFIX 1.48 N2 C1I
SADI 0.04 O1 C1 O1 C4 O8 C3 O8 C6 O9 C7 O9 C1A O10 C9 O10 C1C O11 C1D O11 =
 C1G O12 C1F O12 C1I
DFIX 1.51 C1 C2 C1B C1C
DANG 2.39 O2 C10 O5 C21 O7 C24
DFIX 1.49 C3 C4 C9 C1A C1F C1G
DANG 2.38 O3 C12 O3 C15 O4 C16 O4 C19 O5 C18 O6 C25 O7 C27
DFIX 1.5 C5 C6 C7 C8 C1D C1E C1H C1I
DANG 2.49 N8 C11 N8 C23 N9 C20 N9 C26
DFIX 2.4 C16 C10
DANG 2.39 O1 C1 O10 C1C O12 C1F
DFIX 3.6 C1H K2
DANG 2.38 O8 C3 O8 C6 O9 C7 O9 C1A O10 C9 O11 C1G O12 C1I
DFIX 3.6 C1A K2
DANG 2.49 N1 C2 N1 C1E N2 C1B N2 C1H
SADI O2 C11 O2 C12 O3 C13 O3 C14 O4 C17 O4 C18 O5 C19 O5 C20 O6 C23 O6 C24 =
 O7 C25 O7 C26
SIMU O2 O3 O4 O5 O6 O7 N8 N9 C10 C11 C12 C13 C14 C15 C16 C17 C18 C19 C20 =
 C21 C22 C23 C24 C25 C26 C27
SADI N8 C10 N8 C16 N8 C22 N9 C15 N9 C21 N9 C27
RIGU O2 O3 O4 O5 O6 O7 N8 N9 C10 C11 C12 C13 C14 C15 C16 C17 C18 C19 C20 =
 C21 C22 C23 C24 C25 C26 C27
SADI C10 C11 C12 C13 C14 C15 C16 C17 C18 C19 C20 C21 C22 C23 C24 C25 C26 C27
SADI 0.04 C11 C12 C13 C14 C17 C18 C19 C20 C23 C24 C25 C26
DFIX 2.1 H1Ca H1Ib
DFIX 2.1 H2a H7a
DFIX 2.1 H1Bb H1Ha
DFIX 2.1 H1Da H8a
EADP Sb8 Ge2
EADP Sb7 Ge9
EADP Sb6 Ge8
EADP Sb4 Ge6
EADP Sb3 Ge5
EADP Sb2 Ge4
EADP Sb1 Ge3
EXYZ Sb8 Ge2
EXYZ Sb7 Ge9
EXYZ Sb6 Ge8
EXYZ Sb4 Ge6
EXYZ Sb3 Ge5
EXYZ Sb2 Ge4
EXYZ Sb1 Ge3

L.S. 100
PLAN  5
TEMP 0
CONF
BIND Sb8 Sb7
BIND Sb8 Sb3
list 4
MORE -1
BOND $H
ABIN
fmap 2 53
acta
OMIT 0 51
OMIT 2 3 0
OMIT 1 0 6
OMIT 1 4 3
OMIT 2 4 6
OMIT 4 1 6
OMIT 0 0 6
OMIT 5 2 7
OMIT 2 3 2
OMIT 0 6 8
OMIT 10 4 0
OMIT 0 4 0
OMIT 1 3 6
OMIT 8 1 11
OMIT 9 3 5
OMIT 6 5 9
OMIT 2 4 0
OMIT 1 3 1
OMIT 4 3 3
OMIT 7 6 2
OMIT 9 5 1
OMIT 5 0 2
OMIT 6 3 3
OMIT 3 5 1
OMIT 2 0 6
OMIT 7 4 3
OMIT 1 7 7
OMIT 6 1 11
OMIT 6 3 1
REM <olex2.extras>
REM <HklSrc "%.\\2.hkl">
REM </olex2.extras>

WGHT    0.150500
FVAR       0.06781
PART 1
SB8   7   -0.044908    0.873029    0.936858    10.60000    0.08927    0.06231 =
         0.08400   -0.00223    0.00572    0.00171
SB1   7    0.102548    0.998798    0.937858    10.90000    0.06448    0.06068 =
         0.09723    0.00323    0.01917    0.00334
SB3   7   -0.106113    0.861511    1.017465    10.90000    0.06324    0.07349 =
         0.09296   -0.00488    0.00153   -0.00593
SB2   7    0.062298    0.874010    1.054484    10.90000    0.06961    0.05844 =
         0.11366    0.01322   -0.01511    0.00425
SB4   7    0.028155    1.213807    0.929724    10.90000    0.07636    0.05956 =
         0.09696    0.00728    0.00408    0.00077
SB6   7    0.044263    1.015942    0.855842    10.90000    0.10529    0.08301 =
         0.09164    0.00352   -0.00190   -0.01179
SB7   7   -0.060526    1.002921    0.885528    10.90000    0.09494    0.08464 =
         0.11041    0.00285   -0.00894   -0.00688
PART 2
GE2   3   -0.044908    0.873029    0.936858    10.40000    0.08927    0.06231 =
         0.08400   -0.00223    0.00572    0.00171
GE3   3    0.102548    0.998798    0.937858    10.10000    0.06448    0.06068 =
         0.09723    0.00323    0.01917    0.00334
GE5   3   -0.106113    0.861511    1.017465    10.10000    0.06324    0.07349 =
         0.09296   -0.00488    0.00153   -0.00593
GE4   3    0.062298    0.874010    1.054484    10.10000    0.06961    0.05844 =
         0.11366    0.01322   -0.01511    0.00425
GE6   3    0.028155    1.213807    0.929724    10.10000    0.07636    0.05956 =
         0.09696    0.00728    0.00408    0.00077
GE8   3    0.044263    1.015942    0.855842    10.10000    0.10529    0.08301 =
         0.09164    0.00352   -0.00190   -0.01179
GE9   3   -0.060526    1.002921    0.885528    10.10000    0.09494    0.08464 =
         0.11041    0.00285   -0.00894   -0.00688
PART 0
GE1   3    0.023205    0.945556    0.984290    11.00000    0.05991    0.05582 =
         0.09244    0.00571    0.00959    0.00809
SB5   7    0.053437    1.170839    0.839267    11.00000    0.08322    0.08832 =
         0.09399    0.01260    0.00097   -0.00343

K1    4    0.140223    0.595472    0.864984    11.00000    0.05581    0.05516 =
         0.09361   -0.00893    0.00148    0.00645
K2    4    0.163883    0.496730    1.111333    11.00000    0.05558    0.08165 =
         0.08917   -0.00730    0.00582    0.00648
O2    6    0.078467    0.633857    0.943632    11.00000    0.07863    0.10006 =
         0.11947   -0.03963    0.02695   -0.00475
O3    6    0.100748    0.481079    0.926350    11.00000    0.13308    0.09153 =
         0.15137   -0.02539    0.06227   -0.04341
O4    6    0.233575    0.671940    0.889437    11.00000    0.07419    0.09341 =
         0.09584   -0.00244    0.00106   -0.02026
O5    6    0.238630    0.533115    0.841806    11.00000    0.07357    0.09216 =
         0.10383    0.00557    0.00456    0.02640
O6    6    0.102416    0.707095    0.800956    11.00000    0.10603    0.10422 =
         0.11454   -0.01730   -0.02936    0.01535
O7    6    0.089646    0.552630    0.780421    11.00000    0.07993    0.10206 =
         0.11852   -0.04280    0.00442   -0.00752
N8    5    0.136236    0.755175    0.894901    11.00000    0.09357    0.05415 =
         0.11094   -0.01393   -0.00550    0.01136
N9    5    0.144745    0.435961    0.834836    11.00000    0.12288    0.06250 =
         0.15016   -0.02058    0.03303    0.00753
C10   1    0.090687    0.765058    0.925971    11.00000    0.11149    0.09299 =
         0.11900   -0.03012   -0.00564    0.03714
AFIX  23
H10A  2    0.058937    0.765870    0.906858    11.00000   -1.20000
H10B  2    0.093639    0.814129    0.941065    11.00000   -1.20000
AFIX   0

C11   1    0.083974    0.706943    0.962857    11.00000    0.09769    0.10597 =
         0.12023   -0.04309    0.02260    0.00390
AFIX  23
H11A  2    0.114415    0.707842    0.983582    11.00000   -1.20000
H11B  2    0.052892    0.718834    0.981413    11.00000   -1.20000
AFIX   0

C12   1    0.071011    0.577962    0.978690    11.00000    0.09825    0.12296 =
         0.11513   -0.02644    0.04757   -0.01642
AFIX  23
H12A  2    0.041841    0.592767    0.998820    11.00000   -1.20000
H12B  2    0.102585    0.574700    0.997932    11.00000   -1.20000
AFIX   0

C13   1    0.059857    0.503656    0.958280    11.00000    0.14856    0.12511 =
         0.13557   -0.01603    0.06372   -0.05061
AFIX  23
H13A  2    0.056872    0.466446    0.983201    11.00000   -1.20000
H13B  2    0.026331    0.505460    0.941759    11.00000   -1.20000
AFIX   0

C14   1    0.093239    0.408019    0.908067    11.00000    0.19169    0.07150 =
         0.18274   -0.01226    0.06699   -0.04029
AFIX  23
H14A  2    0.060315    0.406363    0.890613    11.00000   -1.20000
H14B  2    0.090785    0.371922    0.933654    11.00000   -1.20000
AFIX   0

C15   1    0.138169    0.386452    0.876355    11.00000    0.19190    0.06065 =
         0.16543   -0.02116    0.04106   -0.02167
AFIX  23
H15A  2    0.170697    0.387281    0.894407    11.00000   -1.20000
H15B  2    0.132687    0.334892    0.865645    11.00000   -1.20000
AFIX   0

C16   1    0.185072    0.774069    0.920425    11.00000    0.12233    0.07410 =
         0.13832   -0.03537   -0.02208   -0.01711
AFIX  23
H16A  2    0.184158    0.749586    0.950908    11.00000   -1.20000
H16B  2    0.186033    0.828337    0.925671    11.00000   -1.20000
AFIX   0

C17   1    0.233862    0.751339    0.896017    11.00000    0.11194    0.09504 =
         0.12266   -0.01634   -0.01764   -0.03389
AFIX  23
H17A  2    0.235999    0.776645    0.865842    11.00000   -1.20000
H17B  2    0.264437    0.765946    0.914491    11.00000   -1.20000
AFIX   0

C18   1    0.279961    0.645113    0.868041    11.00000    0.05781    0.13997 =
         0.10298    0.01004   -0.00146   -0.00480
AFIX  23
H18A  2    0.310533    0.664348    0.884811    11.00000   -1.20000
H18B  2    0.281708    0.663457    0.835970    11.00000   -1.20000
AFIX   0

C19   1    0.281079    0.562857    0.868098    11.00000    0.06669    0.14230 =
         0.08749    0.01125    0.00368    0.01807
AFIX  23
H19A  2    0.314249    0.545453    0.854814    11.00000   -1.20000
H19B  2    0.278935    0.544550    0.900158    11.00000   -1.20000
AFIX   0

C20   1    0.242865    0.452717    0.840243    11.00000    0.11486    0.09699 =
         0.12652    0.01357    0.01811    0.03175
AFIX  23
H20A  2    0.244639    0.432653    0.871915    11.00000   -1.20000
H20B  2    0.274974    0.438359    0.823865    11.00000   -1.20000
AFIX   0

C21   1    0.196516    0.421022    0.815727    11.00000    0.12838    0.07401 =
         0.14288   -0.02689    0.02037    0.02992
AFIX  23
H21A  2    0.197041    0.439755    0.783708    11.00000   -1.20000
H21B  2    0.201008    0.366516    0.814192    11.00000   -1.20000
AFIX   0

C22   1    0.130689    0.803200    0.852920    11.00000    0.17466    0.05359 =
         0.12725   -0.01181   -0.01741    0.01565
AFIX  23
H22A  2    0.163942    0.802968    0.835933    11.00000   -1.20000
H22B  2    0.123956    0.854833    0.862908    11.00000   -1.20000
AFIX   0

C23   1    0.087960    0.779530    0.820478    11.00000    0.17375    0.08023 =
         0.13295   -0.00995   -0.03756    0.02416
AFIX  23
H23A  2    0.054730    0.775456    0.837312    11.00000   -1.20000
H23B  2    0.083785    0.816588    0.795605    11.00000   -1.20000
AFIX   0

C24   1    0.066748    0.681818    0.765746    11.00000    0.11384    0.12770 =
         0.12974   -0.04302   -0.03611    0.01270
AFIX  23
H24A  2    0.064251    0.719663    0.741153    11.00000   -1.20000
H24B  2    0.031852    0.675220    0.779293    11.00000   -1.20000
AFIX   0

C25   1    0.084838    0.609698    0.745556    11.00000    0.08160    0.12881 =
         0.11066   -0.02695    0.00458    0.01268
AFIX  23
H25A  2    0.059890    0.593204    0.721785    11.00000   -1.20000
H25B  2    0.118836    0.617199    0.730475    11.00000   -1.20000
AFIX   0

C26   1    0.099263    0.480688    0.760776    11.00000    0.09482    0.10400 =
         0.13098   -0.05020    0.03195   -0.00870
AFIX  23
H26A  2    0.131464    0.482245    0.742286    11.00000   -1.20000
H26B  2    0.070313    0.467040    0.740089    11.00000   -1.20000
AFIX   0

C27   1    0.104591    0.422547    0.798546    11.00000    0.11154    0.10356 =
         0.17569   -0.03294    0.02979   -0.00246
AFIX  23
H27A  2    0.070574    0.417598    0.813992    11.00000   -1.20000
H27B  2    0.112303    0.374317    0.783739    11.00000   -1.20000
AFIX   0

O1    6    0.121593    0.638692    1.137489    11.00000    0.16874    0.09429 =
         0.11718    0.00365    0.00580    0.05021
O8    6    0.187944    0.627675    1.057034    11.00000    0.10527    0.13967 =
         0.15867    0.03984    0.00085    0.01260
O9    6    0.070251    0.408087    1.101663    11.00000    0.10354    0.09922 =
         0.31036   -0.02946    0.00570   -0.04251
O10   6    0.153583    0.379586    1.042183    11.00000    0.18494    0.10212 =
         0.28775   -0.08551    0.01787   -0.00732
O11   6    0.186714    0.439923    1.200486    11.00000    0.19426    0.11960 =
         0.13100    0.02441    0.03596    0.01964
O12   6    0.264681    0.454525    1.134189    11.00000    0.09431    0.16431 =
         0.17197    0.05663    0.00293    0.00655
N1    5    0.081414    0.503639    1.186902    11.00000    0.17821    0.14221 =
         0.18587    0.00255    0.06197    0.02642
N2    5    0.243922    0.486408    1.034530    11.00000    0.10678    0.18323 =
         0.14575    0.00523    0.02320    0.02338
C1    1    0.079217    0.583958    1.199999    11.00000    0.17540    0.14238 =
         0.16985    0.00893    0.07511    0.06130
AFIX  23
H1A   2    0.111875    0.597296    1.215844    11.00000   -1.20000
H1B   2    0.050509    0.591178    1.222147    11.00000   -1.20000
AFIX   0

C2    1    0.071312    0.637104    1.159151    11.00000    0.17085    0.11307 =
         0.12157   -0.03847    0.02639    0.05630
AFIX  23
H2A   2    0.044572    0.618014    1.137784    11.00000   -1.20000
H2B   2    0.061029    0.687143    1.169848    11.00000   -1.20000
AFIX   0

C3    1    0.124848    0.695772    1.103899    11.00000    0.15387    0.11207 =
         0.13333    0.02694   -0.02895    0.03740
AFIX  23
H3A   2    0.118576    0.744605    1.118480    11.00000   -1.20000
H3B   2    0.098147    0.687970    1.079923    11.00000   -1.20000
AFIX   0

C4    1    0.178127    0.694485    1.082370    11.00000    0.14258    0.11072 =
         0.16303    0.05032   -0.02675    0.03695
AFIX  23
H4A   2    0.181667    0.737543    1.061447    11.00000   -1.20000
H4B   2    0.204512    0.699594    1.106894    11.00000   -1.20000
AFIX   0

C5    1    0.237326    0.629545    1.034866    11.00000    0.10806    0.19453 =
         0.18378    0.01604    0.01992   -0.01530
AFIX  23
H5A   2    0.265118    0.635348    1.058071    11.00000   -1.20000
H5B   2    0.239019    0.672171    1.013428    11.00000   -1.20000
AFIX   0

C6    1    0.244770    0.557192    1.008494    11.00000    0.09402    0.20614 =
         0.14390    0.02475    0.00732    0.01010
AFIX  23
H6A   2    0.217411    0.554485    0.984674    11.00000   -1.20000
H6B   2    0.278405    0.560202    0.992217    11.00000   -1.20000
AFIX   0

C7    1    0.032181    0.471547    1.166595    11.00000    0.13151    0.16550 =
         0.32034    0.01834    0.06639    0.01658
AFIX  23
H7A   2    0.017517    0.508080    1.144738    11.00000   -1.20000
H7B   2    0.006692    0.464824    1.191710    11.00000   -1.20000
AFIX   0

C8    1    0.038640    0.397504    1.141557    11.00000    0.11156    0.14059 =
         0.34358    0.01139    0.02620   -0.02517
AFIX  23
H8A   2    0.055068    0.360851    1.162320    11.00000   -1.20000
H8B   2    0.004272    0.378128    1.132348    11.00000   -1.20000
AFIX   0

C9    1    0.073167    0.344000    1.073666    11.00000    0.15362    0.06632 =
         0.30337   -0.01966   -0.05921   -0.03624
AFIX  23
H9A   2    0.056072    0.354397    1.043860    11.00000   -1.20000
H9B   2    0.053942    0.303167    1.088765    11.00000   -1.20000
AFIX   0

C1A   1    0.128599    0.318823    1.064698    11.00000    0.19761    0.12384 =
         0.29794   -0.07132   -0.00583   -0.02782
AFIX  23
H1AA  2    0.146322    0.306934    1.093995    11.00000   -1.20000
H1AB  2    0.128982    0.274181    1.044845    11.00000   -1.20000
AFIX   0

C1B   1    0.201115    0.357446    1.021636    11.00000    0.22191    0.18185 =
         0.29583   -0.10390    0.04900    0.01248
AFIX  23
H1BA  2    0.193854    0.322443    0.996185    11.00000   -1.20000
H1BB  2    0.222465    0.331141    1.044766    11.00000   -1.20000
AFIX   0

C1C   1    0.231236    0.423051    1.003135    11.00000    0.20576    0.20360 =
         0.18198   -0.05217    0.05753    0.05110
AFIX  23
H1CA  2    0.264341    0.403863    0.990695    11.00000   -1.20000
H1CB  2    0.211482    0.443457    0.976818    11.00000   -1.20000
AFIX   0

C1D   1    0.099632    0.457853    1.227253    11.00000    0.24694    0.17318 =
         0.19638    0.01889    0.08016    0.09232
AFIX  23
H1DA  2    0.093876    0.404691    1.220341    11.00000   -1.20000
H1DB  2    0.078513    0.470619    1.254567    11.00000   -1.20000
AFIX   0

C1E   1    0.157151    0.469801    1.238761    11.00000    0.28371    0.15651 =
         0.12795    0.01368    0.03524    0.06397
AFIX  23
H1EA  2    0.164556    0.523336    1.242684    11.00000   -1.20000
H1EB  2    0.166289    0.443731    1.267627    11.00000   -1.20000
AFIX   0

C1F   1    0.240751    0.450493    1.213114    11.00000    0.21399    0.12534 =
         0.16819    0.07325   -0.01985   -0.00122
AFIX  23
H1FA  2    0.248181    0.427663    1.243387    11.00000   -1.20000
H1FB  2    0.249461    0.503951    1.214522    11.00000   -1.20000
AFIX   0

C1G   1    0.271158    0.412120    1.175190    11.00000    0.13368    0.12776 =
         0.19929    0.07804   -0.01633   -0.01038
AFIX  23
H1GA  2    0.308303    0.409360    1.183534    11.00000   -1.20000
H1GB  2    0.258058    0.361022    1.170574    11.00000   -1.20000
AFIX   0

C1H   1    0.295168    0.422260    1.098227    11.00000    0.09483    0.20734 =
         0.22763    0.08703    0.04441    0.05204
AFIX  23
H1HA  2    0.280261    0.373809    1.089130    11.00000   -1.20000
H1HB  2    0.330990    0.413818    1.109237    11.00000   -1.20000
AFIX   0

C1I   1    0.295769    0.475212    1.056527    11.00000    0.10840    0.23649 =
         0.17607    0.06276    0.03743    0.05897
AFIX  23
H1IA  2    0.309247    0.524017    1.066601    11.00000   -1.20000
H1IB  2    0.319997    0.455302    1.033179    11.00000   -1.20000
AFIX   0
HKLF 4


REM  2_a.res in Pbca
REM R1 =  0.0795 for    5245 Fo > 4sig(Fo)  and  0.1523 for all   11809 data
REM    568 parameters refined using   1189 restraints

END

WGHT      0.1485      0.0000

REM Highest difference peak  2.140,  deepest hole -1.522,  1-sigma level  0.221
Q1    1   0.0074  1.0560  0.8631  11.00000  0.05    2.14
Q2    1   0.0663  1.1571  0.9146  11.00000  0.05    2.01
Q3    1   0.0426  0.8835  1.0807  11.00000  0.05    1.90
Q4    1   0.0833  1.0018  0.9177  11.00000  0.05    1.43
Q5    1  -0.0627  0.8654  0.9386  11.00000  0.05    0.88
;
_shelx_res_checksum                31065
_shelx_hkl_file
;
 -20 -17  -6   -2.00   12.70
 -20 -16  11  -12.00   16.70
 -20 -16  -4   12.70   13.70
 -20 -15   8    0.50   15.60
 -20 -15  -1    1.40   12.20
 -19 -15  14   -2.80   16.60
 -18 -15  17   -3.90   15.50
 -18 -15 -10    6.40    9.70
 -11 -15 -23    0.00    0.10
 -19 -14  11   -8.10   16.80
 -19 -14  -4   14.10   10.40
  -6 -14 -27   -3.30    6.90
 -19 -13   7   -0.10   15.40
 -19 -13   6    2.50   14.60
 -19 -13   1    1.20   12.60
 -19 -13   0    1.00   12.10
 -18 -13  13    6.90   14.80
 -18 -13  -6    1.80    8.90
 -16 -13  19    9.80   17.50
 -16 -13 -12    5.30    7.90
 -13 -13  25   -2.30   15.00
  -5 -13 -27    6.90    7.20
  -2 -13 -29    2.70    9.30
 -18 -12  10    1.10   12.70
 -15 -12  20   15.80   16.20
 -14 -12  22   12.60   14.80
 -11 -12 -20    0.10    0.30
 -10 -12  28   -4.70   17.00
 -17 -11  11   10.30   12.70
 -17 -11  -4   -3.20    8.90
 -16 -11  15    6.90   13.10
 -16 -11  -8    5.80    7.50
 -15 -11  18  -10.20   13.90
 -14 -11  20    0.00   14.90
 -14 -11 -13    3.40    5.60
 -13 -11  22    6.40   14.10
 -12 -11  24   -6.60   13.10
  -9 -11  28    3.40   16.00
  -8 -11  29    6.20   16.10
  -7 -11  30   -0.90   18.10
 -16 -10  12   12.80   11.80
 -14 -10  18   12.30   12.40
 -14 -10 -11    9.10    5.80
 -12 -10  22    9.50   13.10
 -12 -10 -15   14.20    3.90
 -11 -10  24   16.70   13.50
  -8 -10 -21    1.20    2.80
  -6 -10 -23   16.80    4.90
   7 -10 -30    3.60   14.10
 -16  -9   6   -0.60    9.20
 -16  -9   5    0.50    8.70
 -16  -9   4   14.10    9.70
 -15  -9  -5   14.20    7.00
 -13  -9  18    0.30   12.80
 -13  -9 -11   28.80    5.00
 -12  -9  20    0.10   12.60
 -12  -9 -13  229.78    5.50
 -11  -9  22    2.70   12.20
  -9  -9  25   -8.70   13.50
  -4  -9  30   -6.60   15.80
  -3  -9  31    1.50   15.10
   0  -9  33    5.90   15.10
   4  -9 -28    2.30   10.20
   7  -9 -29   -7.10   14.00
 -15  -8   5    8.40    7.50
 -15  -8   4    8.40    7.70
 -15  -8   3   17.40    7.20
 -15  -8   2   27.30    7.10
 -14  -8  12    7.20   10.20
 -13  -8  15   -2.10   12.40
 -12  -8  18    8.30   11.10
 -11  -8  20   55.59   12.30
  -9  -8  23   -3.40   13.50
  -7  -8 -19   18.80    3.20
  -6  -8  27    5.20   12.30
  -5  -8  28  -17.20   13.30
  -4  -8 -22   25.00    5.90
  -1  -8  31   -2.30   13.60
   2  -8 -26    7.90    9.20
   8  -8 -28   -1.70   12.00
 -13  -7  11   18.90    8.90
 -13  -7  -4    4.90    6.20
 -11  -7  17   -9.70   10.90
 -11  -7 -10   -3.10    4.00
  -9  -7  21   10.80   10.80
  -7  -7  24   14.90   11.80
  -6  -7  25   -4.50   12.80
  -5  -7  26    7.10   12.20
  -4  -7  27   -6.50   12.50
  -3  -7  28    8.80   13.40
  -2  -7 -22   -2.00    6.50
   1  -7 -24   20.70    8.30
   3  -7 -25   12.10    9.40
   6  -7  33    4.40   11.20
  10  -7 -27   14.50   12.80
  17  -7 -27   -5.30   16.70
  18  -7 -27   -0.40   16.70
  -6  -6  23   -6.00   10.00
  -5  -6  24   -0.90   12.10
  -1  -6 -21    8.30    5.80
   2  -6 -23   14.60    7.90
   4  -6 -24   24.90    8.70
   5  -6  31   -2.10   12.00
   7  -6 -25   -2.60   10.30
   8  -6  32   -2.50   11.00
  12  -6 -26   -9.50   14.70
  13  -6 -26   24.00   16.40
  14  -6 -26    9.60   17.50
  15  -6 -26  -12.70   16.10
  20  -6 -25    4.20   18.20
 -11  -5   0   -0.90    5.40
 -10  -5  12    9.80    8.00
 -10  -5  -5   -3.50    3.20
  -8  -5  17   36.60    9.60
  -8  -5 -10    5.00    2.30
  -7  -5  19   15.90    9.10
  -5  -5  22    3.50    9.20
  -4  -5  23   23.90    9.90
  -3  -5  24    4.90    9.80
   2  -5  28    7.60    9.50
   4  -5  29    4.80    9.50
   6  -5 -23   -9.20    9.40
  10  -5 -24    1.90   11.40
  11  -5  31   -1.70    8.50
  12  -5  31    2.00    8.70
  13  -5  31   -1.20    8.20
  14  -5  31   -0.40    8.50
  17  -5 -24   17.20   14.80
  18  -5 -24   13.70   16.60
  21  -5 -23  -12.40   17.20
  23  -5 -22   10.20   16.30
  -8  -4  13    8.40    7.70
  -8  -4  -6  519.25    4.60
  -5  -4  19   -1.80    8.00
   2  -4  26   11.70    8.50
   4  -4  27   -1.60    8.90
   6  -4  28    4.80    8.20
   9  -4 -22    9.60    9.10
  10  -4  29    1.80    8.70
  16  -4  29   -0.60    7.10
  18  -4 -22   -9.50   14.00
  21  -4 -21  -11.00   13.70
  25  -4 -19  -15.70   16.60
  -7  -3  10   18.60    6.80
  -4  -3  17  168.38    8.60
  -2  -3  20    0.40    6.50
  -1  -3  21  112.19    9.00
   0  -3  22    0.00    7.60
   1  -3 -16   66.59    5.80
   4  -3 -18   14.80    5.80
   6  -3 -19   59.69    7.00
   9  -3 -20   -3.30    7.90
  10  -3  27   -0.40    7.00
  16  -3  27    7.60    5.60
  18  -3 -20    7.20   12.10
  20  -3  26   -0.70    3.80
  21  -3 -19   -1.40   13.20
  22  -3  25    0.20    0.50
  23  -3 -18   -4.40   15.50
  26  -3 -16    9.90   17.40
  27  -3 -15    7.20   15.80
  28  -3 -14   12.90   15.90
  29  -3 -13   -0.60   17.60
   0  -2  19   -2.50    5.50
   0  -2 -12  707.13    6.60
   1  -2  20   11.40    6.50
   1  -2 -13   46.80    4.40
   2  -2 -14   18.40    5.80
   5  -2 -16  143.69    6.80
   7  -2 -17   39.50    7.60
   8  -2  24    6.10    7.10
  10  -2 -18   49.80    9.90
  11  -2 -18   10.70    9.20
  15  -2 -18    0.40   10.40
  16  -2 -18    4.30   10.60
  17  -2 -18  -10.80   11.70
  20  -2 -17    4.80   12.00
  22  -2 -16   -0.10   13.50
  25  -2 -14    4.60   15.90
  26  -2 -13    7.00   13.70
  27  -2 -12    3.40   15.10
  28  -2 -11    6.50   16.50
  29  -2  -9   -1.00   16.10
  30  -2  -8    0.40   18.20
  31  -2  -6  -10.60   19.30
  -3  -1   7  165.78    5.70
  -2  -1  11   27.40    4.80
   1  -1  16   11.60    5.50
   5  -1 -13   30.60    6.80
   7  -1 -14    8.60    5.90
  11  -1  22   13.10    4.60
  15  -1  22    1.60    2.90
  17  -1 -15   10.10   10.80
  20  -1 -14    2.00   11.40
  23  -1 -12    2.60   12.00
  25  -1 -10   14.40   13.10
  26  -1  -9   11.00   13.60
  27  -1  15   -6.40    8.60
  27  -1  -8    3.80   15.10
  28  -1  -6   11.70   14.70
  29  -1  11   -4.80   10.80
  29  -1  -4   16.50   16.80
  30  -1   8    7.40   13.10
  30  -1   7    1.20   13.00
  30  -1   0   -8.00   14.10
  30  -1  -1   -2.80   14.00
   0   0   7    8.40    2.80
   1   0  10   14.90    3.70
   7   0  17    1.20    3.90
   9   0  18    4.20    3.40
  11   0 -12   31.60    8.90
  12   0 -12   31.80    8.10
  13   0 -12    0.10    8.70
  14   0 -12  156.08   10.30
  15   0 -12    7.40    9.00
  18   0 -11   -2.60   10.10
  19   0 -11   -8.30   10.80
  20   0 -10  112.89   11.50
  22   0  16    2.80    6.00
  22   0  -9    0.00   11.70
  23   0  15    3.90    6.70
  23   0  -8   39.20   14.80
  24   0  14    2.20    8.00
  24   0  -7   -7.00   14.00
  25   0  -5    4.90   11.60
  26   0  -3   12.40   11.70
  27   0   7    2.30    9.70
  27   0   1   -5.80   10.30
  27   0   0   -7.10   13.10
  27   0  -1   -1.00   13.00
  10   1  -7   93.49    7.90
  11   1  -7    5.00    6.80
  16   1  -7   30.30    8.00
  17   1  14    5.60    4.30
  17   1  -7    3.00    9.40
  18   1  -6    0.30    8.30
  19   1  13    7.60    5.80
  19   1  -6    8.10    9.90
  20   1  12    5.20    6.40
  20   1  -5    3.10    9.10
  21   1  11    8.70    7.60
  21   1  -4   92.29   11.50
  22   1   9    3.20    8.10
  22   1  -2   -1.60    8.30
  23   1   7   -3.10    8.00
  23   1   6   50.19    8.40
  23   1   2   26.60    8.00
  23   1   1   88.19    9.10
  23   1   0    0.80   10.10
 -20 -17  -5  -10.50   15.20
 -20 -16  10   16.20   18.90
 -20 -16  -3   -6.50   13.80
 -19 -16  -8    1.80   12.60
 -18 -16 -11    4.30   10.00
 -20 -15   7    2.00   16.30
 -20 -15   6    4.80   17.20
 -20 -15   5    6.00   14.80
 -20 -15   4   -0.30   14.80
 -20 -15   3    2.90   14.60
 -20 -15   2    3.70   14.40
 -20 -15   1   -2.00   14.10
 -20 -15   0   -1.70   11.90
 -19 -15  13   -4.10   16.40
 -19 -15  -6    9.00   11.30
 -19 -14  10    5.50   16.40
 -19 -14  -3   20.70   11.30
 -18 -14  15    2.10   15.80
 -18 -14  -8    4.20   10.40
 -17 -14  18    5.70   15.40
 -17 -14 -11    0.20    7.30
 -16 -14  20  -12.70   16.40
 -15 -14  22   -1.10   16.30
 -19 -13   5    0.40   12.90
 -19 -13   4    0.30   12.00
 -19 -13   3   -3.10   11.40
 -19 -13   2    9.90   11.70
 -18 -13  12    4.60   13.80
 -17 -13  16    7.30   13.90
 -17 -13  -9   13.90    8.70
 -15 -13  21    6.30   16.70
 -14 -13  23    2.90   15.90
 -14 -13 -16   10.10    5.70
 -18 -12   9   11.60   12.80
 -18 -12  -1    7.90   10.50
 -18 -12  -2    1.20    9.90
 -17 -12  14   -0.40   12.40
 -17 -12  -7   -9.60    8.00
 -16 -12  17    0.40   13.40
 -15 -12  19    5.70   16.20
 -13 -12  23   -1.40   15.10
 -12 -12  25    3.20   15.70
 -12 -12 -18   -0.10    4.10
 -11 -12  26    3.60   18.40
  -4 -12 -27    4.50    7.30
   1 -12 -30  -13.10   11.30
 -17 -11  10   18.70   13.40
 -17 -11  -3   37.90    9.30
 -16 -11  14    3.10   13.90
 -15 -11  17    9.60   15.20
 -11 -11  25   -3.80   15.50
  -1 -11 -28    8.60    9.60
   1 -11 -29   -4.40   10.70
   3 -11 -30   10.90   12.30
 -16 -10  11    3.90   12.00
 -16 -10  -4    2.90    8.00
 -15 -10  15    7.30   11.70
 -15 -10  -8    4.70    7.00
 -13 -10  20   -9.40   13.10
 -13 -10 -13    2.50    5.30
 -10 -10  25    8.90   13.80
  -9 -10  26    6.90   14.60
  -5 -10 -24   -4.80    6.00
  -4 -10  31   -4.00   17.60
   1 -10 -28    2.90   10.60
   3 -10 -29   -1.20   12.30
   6 -10 -30    5.90   12.90
 -15  -9  11   11.00   11.80
 -14  -9  -8  -10.30    4.80
 -10  -9  23  -10.30   12.40
  -8  -9  26    3.40   14.50
  -7  -9  27   -0.90   14.00
  -6  -9  28    4.70   15.70
  -5  -9  29    4.50   14.60
  -2  -9 -25   15.70    7.50
  -1  -9  32  -10.10   12.40
  11  -9 -30  -11.50   15.20
  12  -9 -30    8.30   15.80
 -14  -8  11   31.30   10.30
 -14  -8  -4   13.00    6.40
 -12  -8  17   20.70   11.70
 -10  -8  21    5.50   12.40
  -8  -8  24   -2.40   13.10
  -2  -8  30   -6.20   13.80
   0  -8 -25    1.80    8.50
   3  -8  33   -1.80   13.80
   4  -8 -27   11.60   10.10
   7  -8 -28    6.80   11.60
  13  -8 -29    2.00   16.00
  14  -8 -29  -12.00   18.20
 -13  -7  10   39.70   10.40
 -12  -7  14    7.90    9.20
 -10  -7  19   27.80   10.50
 -10  -7 -12    4.70    2.90
  -8  -7  22   12.30   13.00
   0  -7  30    5.50   10.80
   2  -7  31   -2.50   12.00
   4  -7  32    4.00   13.10
   5  -7 -26    0.50    9.60
   7  -7  33    6.10   12.00
   8  -7 -27    9.80   13.40
 -12  -6   9    7.30    8.50
 -12  -6  -2   58.29    6.60
 -11  -6  13   11.10    9.00
  -9  -6  18   46.50    9.60
  -4  -6  25    1.50   10.60
   1  -6  29   -1.70   10.40
   3  -6  30    1.00   11.20
   6  -6 -25   10.80   10.00
   9  -6  32   -9.40   10.30
  11  -6 -26    5.90   12.40
  16  -6 -26    8.60   16.10
  17  -6 -26    2.60   17.20
  21  -6 -25   -2.80   16.20
 -11  -5   5    1.90    6.50
 -11  -5   2   11.60    6.80
 -11  -5   1    3.40    5.50
   0  -5 -20    5.50    6.10
   1  -5  27   15.00   10.10
   3  -5 -22    1.90    7.60
   5  -5 -23   -3.70    8.90
   7  -5  30    0.30    9.80
   8  -5 -24   15.40   10.70
  19  -5 -24   16.20   18.40
  22  -5 -23   -4.90   16.90
  24  -5 -22   12.90   16.30
  -9  -4   9   -2.70    7.50
  -9  -4  -2  111.69    4.90
  -7  -4  15    6.80    7.30
  -6  -4  17   27.40    6.90
  -4  -4  20   11.00    8.90
  -3  -4 -15   25.20    4.20
  -2  -4 -16    1.60    4.50
  -1  -4 -17    0.80    5.30
   1  -4  25    5.20    9.10
   3  -4 -20    8.30    7.10
   7  -4  28   -1.40    9.00
   8  -4 -22   -1.80    9.00
  11  -4  29    0.20    8.70
  12  -4  29   -0.60    8.90
  13  -4 -23   13.30   13.60
  14  -4 -23   -8.30   13.80
  15  -4  29    5.40    7.00
  19  -4 -22   -0.60   13.50
  20  -4 -22   13.20   13.90
  22  -4 -21    2.80   13.80
  24  -4 -20   -2.70   15.60
  26  -4 -19    2.60   17.00
  -6  -3  -6    0.40    2.40
  -5  -3  15  118.79    6.90
   2  -3 -17   10.20    6.00
   3  -3  24    1.30    7.80
   7  -3  26   -2.00    7.90
   8  -3 -20   51.89    9.60
  11  -3  27    5.60    7.10
  12  -3  27   -0.50    7.10
  13  -3 -21   64.29   13.60
  14  -3 -21   11.80   13.50
  15  -3  27   -4.90    5.80
  22  -3 -19    6.90   14.70
  24  -3 -18    7.90   16.70
  25  -3 -17    6.40   16.20
  -4  -2  12   15.20    7.20
  -2  -2  16   -2.00    5.60
  -1  -2 -11    0.60    3.90
   3  -2 -15    8.20    6.30
   4  -2  22   37.70    6.80
   9  -2 -18   35.80    8.80
  18  -2 -18   13.10   11.80
  21  -2 -17   16.10   12.50
  23  -2 -16    3.50   14.90
  24  -2  22    1.60    5.70
  24  -2 -15   -3.90   14.10
  29  -2 -10   -6.20   16.40
  31  -2  -7   -5.00   19.00
   0  -1  -8    1.80    3.30
   2  -1  17   83.69    5.90
   3  -1  18    5.30    5.40
   8  -1  21   -1.90    5.40
   9  -1 -15    0.40    6.70
  12  -1  22    0.30    4.20
  13  -1 -16   23.20   10.10
  18  -1 -15    2.50   10.90
  21  -1 -14   35.30   12.10
  23  -1 -13    5.20   14.30
  24  -1 -12    7.90   12.20
  25  -1 -11    6.80   12.60
  26  -1 -10    3.00   15.90
  27  -1  -9    7.70   16.40
  28  -1  14    4.40    9.80
  28  -1  -7    7.80   15.10
  29  -1  12    8.70   11.50
  29  -1  -5    8.80   17.70
  30  -1   9   -5.30   11.70
  30  -1  -2   11.90   15.10
   3   0  -7    3.40    5.00
   4   0  -8   -1.40    4.50
   5   0  -9    7.40    5.60
   6   0 -10  234.88    7.90
   8   0 -11   -6.90    6.70
  10   0 -12    9.70    7.60
  17   0 -12   27.90    9.40
  20   0 -11    2.60   12.10
  21   0  17   -0.70    5.40
  25   0  13   -2.40    8.90
  25   0  -6   25.50   12.50
  26   0  11   -3.70    9.40
  26   0  -4    8.20   11.90
  27   0   9   -2.20   10.70
  27   0   8    7.70    9.90
  27   0  -2    3.10   13.00
   6   1  -4 1492.85    8.90
  12   1  -8    0.60    7.50
  13   1  -8   14.40    7.60
  14   1  -8   14.30    7.80
  15   1  -8   -1.30    7.90
  16   1  -8   13.00   10.00
  18   1  -7    7.60    8.20
  22   1  10   -7.60    7.70
  22   1  -3   -4.40    9.20
  23   1   8   14.60    8.50
  23   1  -1   94.29   10.10
  24   1   4    6.00    8.50
  24   1   3    7.40    9.20
  24   1   2   16.90    9.50
  12   2   3    0.50    4.90
  12   2   2   13.40    4.90
  13   2   5   10.00    4.90
  13   2   2   93.99    5.40
  14   2   4    4.90    4.30
  14   2   2    4.50    4.70
  14   2   1   43.80    5.90
  15   2   2   -0.50    5.50
 -19 -17  -9    8.40   12.70
 -20 -16   9  -16.80   16.60
 -20 -16   8   14.00   17.20
 -20 -16  -2    9.20   13.60
 -14 -16 -19   -0.90    6.80
 -19 -15  12    2.50   16.50
 -19 -15  -5    3.00   12.50
 -18 -15  16   10.00   16.80
 -17 -15 -12    2.90    8.70
 -19 -14   9   11.40   15.00
 -19 -14   8   -6.80   16.10
 -19 -14  -2    5.10   11.80
 -18 -14  14   -1.90   16.20
 -17 -14  17    7.60   15.80
 -18 -13  11    6.80   15.40
 -18 -13  -5   -6.60    9.40
 -17 -13  15    4.10   13.30
 -16 -13  18    9.90   14.10
 -15 -13  20   -1.50   16.40
 -15 -13 -14    8.40    6.60
 -14 -13  22    0.70   15.50
 -13 -13  24   -6.10   15.50
 -18 -12   7   12.40   11.90
 -18 -12   6   14.60   13.40
 -18 -12   5   15.90   12.60
 -18 -12   1    2.80   11.70
 -18 -12   0   51.69   11.40
 -17 -12  13   -5.30   12.50
 -17 -12  -6    2.80    9.10
 -16 -12  16   -0.40   12.50
 -14 -12  21    5.40   15.40
 -10 -12  27   -2.70   17.80
  -1 -12 -29    6.30    8.10
 -17 -11   9    9.20   12.20
 -17 -11   8    3.30   13.80
 -17 -11  -2    1.90    9.10
 -16 -11  -7    7.20    8.40
 -14 -11  19    2.00   13.80
 -13 -11  21   -8.90   15.30
 -12 -11  23    4.40   13.20
 -10 -11  26    1.40   15.50
  -9 -11  27    4.40   17.00
  -8 -11  28    0.10   17.40
  -4 -11 -26    0.90    6.40
 -16 -10  10   30.90   11.30
 -15 -10  14    3.50   11.40
 -14 -10  17   33.60   12.50
 -13 -10  19    6.10   13.00
 -12 -10  21   -3.20   13.00
 -11 -10  23   13.00   12.60
  -8 -10  27    3.30   14.50
  -7 -10  28    7.40   17.10
  -6 -10  29    7.30   16.80
  -5 -10  30   -6.20   15.80
  -1 -10 -27    3.80    8.90
 -15  -9  10   33.20   10.60
 -15  -9  -4   69.29    7.10
 -14  -9  14   26.00   11.10
 -13  -9  17    0.60   11.70
 -12  -9  19   25.90   12.80
 -11  -9  21    5.30   11.80
  -9  -9  24    3.50   13.70
  -2  -9  31   11.10   14.00
   1  -9 -27   13.50    9.50
   3  -9 -28    6.00   11.20
  10  -9 -30    3.70   13.80
 -14  -8  10   44.70    9.50
 -11  -8  19    6.60   11.20
  -7  -8  25   -6.50   12.90
  -6  -8  26   12.40   13.00
  -5  -8  27   -4.70   13.80
  -4  -8  28   -8.70   13.30
  -3  -8  29    7.40   12.60
  -3  -8 -23    6.20    6.60
   0  -8  31   -5.20   12.20
   4  -8  33    0.80   14.90
   6  -8 -28   -0.10   11.10
  10  -8 -29   -9.30   12.80
  11  -8 -29   10.00   14.30
  12  -8 -29   -1.00   13.30
 -13  -7  -3    3.20    6.00
 -12  -7  13   45.20   10.60
 -11  -7  16   18.10   10.20
 -10  -7  18   21.20   11.80
  -9  -7  20   26.90   11.80
  -1  -7  29   -1.30   12.60
   7  -7 -27    5.40   10.90
  13  -7 -28  -10.90   15.90
  14  -7 -28   -9.70   17.30
  15  -7 -28    6.40   18.10
 -12  -6   8    3.20    7.90
 -12  -6   7    8.10    8.20
 -11  -6  12   10.80    9.90
  -7  -6  21   -2.30   11.00
   0  -6 -22  133.39    7.60
   6  -6  31    5.30   11.80
   9  -6 -26    2.30   12.30
  10  -6  32  -10.10   10.30
  18  -6 -26    8.60   16.20
  19  -6 -26    7.40   16.60
  -9  -5  14   35.50    9.00
  -8  -5  16    3.20    9.50
  -7  -5  18   30.70    9.90
  -5  -5  21   10.00    9.50
   0  -5  26   -0.30    9.80
   3  -5  28    7.50    9.00
   5  -5  29    0.40    9.50
   8  -5  30    1.80    9.30
  12  -5 -25   29.60   14.00
  13  -5 -25   -6.90   12.90
  14  -5 -25   12.00   15.30
  15  -5 -25   21.10   14.90
  16  -5 -25   14.30   16.50
  23  -5 -23    1.50   16.30
  -8  -4  12   52.29    8.00
  -3  -4  21   76.89    9.40
  -2  -4  22    7.20    9.00
  -1  -4  23   10.50    8.50
   0  -4  24    0.70    8.80
   0  -4 -18   11.90    5.50
   3  -4  26   36.70    9.60
   7  -4 -22   46.80   10.00
  11  -4 -23    4.80   12.40
  12  -4 -23   13.70   11.90
  13  -4  29   -4.40    8.00
  14  -4  29    2.50    7.10
  15  -4 -23  -10.10   12.70
  16  -4 -23   -5.80   13.50
  17  -4 -23    3.40   15.60
  21  -4 -22   -3.10   16.00
  23  -4 -21   -3.80   16.20
  25  -4 -20   -5.20   16.00
  -3  -3  18  134.09    7.70
  -3  -3 -12   20.40    3.30
   2  -3  23   85.89    9.10
   5  -3  25    4.80    7.80
   5  -3 -19   20.60    7.60
  12  -3 -21   32.10   11.20
  13  -3  27   -5.20    6.40
  14  -3  27    3.40    6.30
  16  -3 -21   -2.00   12.30
  17  -3 -21    4.80   13.80
  20  -3 -20    3.30   12.70
  21  -3 -20   16.30   14.40
  23  -3 -19   -7.20   17.90
  26  -3 -17   -9.40   16.10
  27  -3 -16    4.60   16.40
  28  -3 -15   -5.70   15.80
  29  -3 -14   -0.90   16.40
  -3  -2  14   56.09    5.90
  -1  -2  17   12.90    6.80
   6  -2  23    9.20    6.50
   6  -2 -17    8.30    6.50
   8  -2 -18    3.70    8.00
  13  -2 -19   -1.40   10.60
  14  -2 -19   15.40   12.10
  15  -2 -19   24.00   11.50
  19  -2 -18  -10.60   12.90
  20  -2 -18   -3.00   13.90
  22  -2 -17    0.70   13.60
  24  -2 -16   -4.60   16.60
  26  -2 -14    5.50   13.90
  27  -2 -13    4.40   14.90
  28  -2 -12    0.70   16.80
  29  -2 -11   -5.40   16.30
  30  -2  -9   -0.10   16.90
  31  -2  -8   13.00   18.50
  -3  -1   6    5.10    4.10
  -2  -1  10    5.80    4.30
   6  -1  20    3.00    5.40
   6  -1 -14  274.97    7.90
   8  -1 -15   82.79    7.40
  11  -1 -16   10.90    8.20
  12  -1 -16   75.39    9.20
  13  -1  22   -2.50    3.60
  14  -1  22    7.60    3.30
  15  -1 -16  104.59   11.40
  16  -1 -16    2.70   10.40
  17  -1 -16   10.40   13.00
  20  -1 -15   20.30   11.50
  22  -1 -14    7.20   12.60
  25  -1  18    4.00    6.90
  26  -1  17    1.20    7.60
  28  -1  -8   10.00   16.50
  29  -1  -6    8.80   15.90
  30  -1  10   -4.70   11.20
  30  -1  -3    3.10   14.70
  30  -1  -4    3.60   16.00
  31  -1   6    7.80   13.70
  31  -1   5    6.40   13.50
  31  -1   4   -3.00   13.80
  31  -1   3   -7.20   13.30
  31  -1   2    0.50   13.60
  31  -1   1    1.60   13.50
  31  -1   0    2.30   14.00
   0   0   6  110.99    3.60
   3   0  13    2.60    4.20
  13   0 -13    2.10    8.70
  14   0 -13    1.50    9.00
  15   0 -13    0.30    9.10
  19   0 -12   22.10   10.90
  21   0 -11   -2.10   11.30
  22   0 -10   30.50   12.60
  25   0  -7    7.50   12.50
  26   0  12    6.90   10.00
  26   0  -5   15.40   12.30
  27   0  10    3.10   10.30
  27   0  -3   -0.50   12.30
  28   0   6    2.60   10.90
  28   0   5   -0.80   10.40
  28   0   4   -1.20   10.30
  28   0   3   -0.80   10.60
  28   0   2    9.50   11.50
  28   0   1    1.70   12.50
  28   0   0    0.00   12.10
   9   1  -7    5.20    6.30
  11   1  -8   51.59    7.50
  14   1  15   75.39    2.90
  17   1  -8  207.38   10.20
  18   1  14    5.50    4.40
  19   1  -7   10.70    9.40
  20   1  -6   82.09   10.50
  21   1  12   32.10    7.30
  22   1  -4   13.60   10.10
  23   1   9    6.00    7.60
  23   1  -2   14.30    9.30
  23   1  -3   87.29   12.00
  24   1   7   -4.80    8.90
  24   1   6   24.40    9.50
  24   1   5    9.50    7.50
  24   1   1    0.90    8.80
  24   1   0   -3.10   10.20
  12   2   6  111.19    5.10
  12   2   1   14.60    4.60
  13   2   6    2.60    4.60
  15   2   6    2.00    5.20
  15   2   0    1.80    5.90
  16   2   5   16.70    5.60
  16   2   2   -4.00    5.00
  16   2   1    9.30    5.30
  17   2   5   62.19    6.20
 -20 -17  -3   -7.40   14.00
 -20 -17  -4   -4.90   14.30
 -20 -16   7   -1.20   16.70
 -20 -16   6   11.10   18.50
 -20 -16   5   -9.10   16.50
 -20 -16   4   -3.10   17.10
 -20 -16   1   11.70   14.30
 -20 -16   0   12.70   13.10
 -20 -16  -1    4.20   12.10
 -19 -16  13   -8.40   17.40
 -19 -16  -7   -0.40   11.80
 -17 -16 -13  -11.20    9.10
 -19 -15  11   10.50   15.50
 -19 -15  10  -10.40   16.00
 -18 -15  15   -2.00   17.30
 -18 -15  -9    2.90    9.30
 -17 -15  18    0.80   16.30
 -14 -15 -18   -4.20    6.20
 -19 -14   7    9.00   15.20
 -19 -14   6   -4.00   15.30
 -19 -14   0   -9.50   12.80
 -19 -14  -1   15.10   12.70
 -18 -14  13   -8.90   15.30
 -18 -14  -7   -1.10    9.20
 -17 -14  16   12.50   15.10
 -16 -14  19   14.60   15.90
 -16 -14 -13   -0.40    8.20
 -15 -14  21   -6.00   16.10
 -14 -14  23   -1.70   16.70
 -14 -14 -17    3.80    5.90
 -18 -13  10    6.50   14.30
 -18 -13  -4   33.20   10.10
 -17 -13  14   -2.00   13.30
 -16 -13  17   -3.40   14.50
 -12 -13  25   -2.70   15.30
  -4 -13 -28   11.30    7.70
 -18 -12   3    2.50   11.30
 -18 -12   2   -2.50   10.60
 -17 -12  12   27.10   13.10
 -16 -12  15   12.50   12.90
 -15 -12  18    3.60   14.10
 -15 -12 -12   86.39    7.60
 -14 -12  20   -1.90   16.20
 -13 -12  22    8.70   14.50
 -12 -12  24    1.60   14.90
  -9 -12  28   14.30   16.40
 -17 -11   7   28.70   11.90
 -17 -11   6    1.60   13.20
 -17 -11  -1   20.00    9.70
 -15 -11  16   -1.20   13.20
 -15 -11 -10   -9.60    5.20
 -11 -11  24   -2.60   13.30
  -7 -11  29    6.80   15.80
  -6 -11  30   -9.80   17.10
 -16 -10   9   -5.50   10.70
 -16 -10   8  137.39   12.80
 -16 -10  -3    1.10    7.00
 -15 -10  13   -1.90   12.50
 -14 -10  16    3.70   12.30
 -10 -10  24  -10.80   13.40
 -10 -10 -18   19.70    2.50
  -4 -10 -25   -0.10    6.90
  -2 -10  32   -0.60   16.40
   5 -10 -30    6.20   12.60
 -15  -9  -3    6.20    7.60
 -14  -9  13   28.80   12.20
 -13  -9  16   11.70   12.10
 -10  -9  22    9.10   13.60
  -8  -9  25   -7.20   13.20
  -1  -9 -26    1.30    8.20
   0  -9  32   -1.60   13.60
   5  -9 -29    1.80   12.40
   8  -9 -30   -7.30   14.00
   9  -9 -30    5.70   12.30
 -14  -8  -3    6.30    6.70
 -10  -8  20   15.40   12.00
  -9  -8  22    6.20   11.80
  -2  -8 -24   12.10    7.70
  -1  -8  30  -12.10   13.40
   1  -8 -26   -3.30    8.80
   2  -8  32    8.70   13.20
   3  -8 -27   11.00    8.80
   9  -8 -29   -3.50   12.50
 -13  -7   8   10.60    7.90
 -13  -7  -2   70.29    6.90
  -6  -7  24   -3.80   11.10
  -5  -7  25   12.40   12.10
  -4  -7  26   -5.40   12.60
  -3  -7  27    5.00   12.50
  -2  -7  28   -2.40   11.60
   1  -7  30    3.10   11.50
   2  -7 -25    5.10    8.10
   3  -7  31    0.80   12.00
   4  -7 -26    4.40    9.20
   5  -7  32    3.00   11.80
  11  -7 -28   -2.20   14.50
  12  -7 -28    6.60   13.50
  16  -7 -28   -3.70   17.50
  17  -7 -28    6.50   17.80
 -12  -6   0   51.59    6.50
  -9  -6  17    6.90    9.00
  -9  -6 -11   13.80    2.70
  -8  -6  19    6.60    9.60
  -6  -6  22   29.80   11.10
  -5  -6  23    6.40   10.90
  -1  -6  27    9.30   11.40
   2  -6  29   -2.90   10.60
   3  -6 -24    3.80    8.10
   4  -6  30    3.00   10.20
   5  -6 -25    2.20    9.70
   8  -6 -26    8.10   11.90
  11  -6  32    1.90   10.40
  20  -6 -26   -2.40   17.30
 -10  -5  10   10.60    7.80
 -10  -5  -4  383.46    6.30
  -9  -5  13   -1.40    8.90
  -4  -5  22  113.39   10.70
  -3  -5  23   16.70    9.60
  -2  -5  24    1.90    9.50
  -1  -5  25    5.00   10.00
   1  -5 -21   14.80    6.40
   7  -5 -24   -2.70    9.10
  10  -5 -25   14.60   13.30
  11  -5 -25   12.00   12.00
  17  -5 -25   -2.90   15.00
  18  -5 -25   -0.60   16.20
  21  -5 -24   -2.00   17.30
  -9  -4   7   51.69    7.20
  -9  -4   6   11.30    7.80
  -7  -4  14   35.60    7.20
  -5  -4  18   42.40    7.20
   1  -4 -19    4.50    6.20
   4  -4 -21    5.20    7.80
   5  -4  27    6.30    8.40
   8  -4  28   -0.70    8.80
   9  -4 -23    8.90   10.90
  10  -4 -23   20.60   10.30
  18  -4 -23    5.60   13.80
  19  -4 -23   15.60   15.50
  22  -4 -22    8.30   15.80
  24  -4 -21   -0.40   16.30
  -4  -3  16    9.10    6.10
  -2  -3  19   29.40    6.50
  -1  -3  20   68.79    8.00
   1  -3  22    2.60    7.40
   3  -3 -18  134.29    6.40
   8  -3  26    0.60    7.50
  10  -3 -21    7.20    9.50
  18  -3 -21   -3.10   12.50
  19  -3 -21   11.40   12.90
  22  -3 -20  -12.50   14.60
  24  -3 -19   -6.50   16.60
  25  -3 -18    6.20   16.50
  27  -3 -17   10.80   18.20
  28  -3 -16    8.40   16.60
  -4  -2  11  365.76    8.50
   0  -2  18   10.10    6.70
   2  -2  20   10.80    6.20
   4  -2 -16  209.98    7.30
   9  -2  24   10.10    6.70
  11  -2 -19    1.60    8.80
  12  -2 -19   -2.00    9.90
  16  -2 -19   -5.60   11.40
  17  -2 -19    2.90   12.00
  18  -2 -19   10.40   13.00
  21  -2 -18    0.70   14.50
  23  -2 -17    2.60   15.30
  26  -2 -15   -6.30   14.90
  27  -2 -14    6.30   15.80
  28  -2 -13  -15.90   17.00
  30  -2 -10   -6.40   17.10
  -3  -1   5   57.59    4.20
  -1  -1  12  114.39    5.70
   0  -1  14   -1.20    4.70
   2  -1 -11   26.70    5.10
   3  -1 -12  284.37    6.30
   4  -1 -13  157.38    7.10
  10  -1 -16  102.99    7.80
  19  -1 -16    2.10   11.90
  21  -1 -15    3.30   11.70
  23  -1 -14   -0.50   13.50
  24  -1  19   -1.20    6.20
  24  -1 -13    3.30   13.00
  25  -1 -12    2.50   12.90
  26  -1 -11  -10.20   14.50
  27  -1  16    7.00    7.60
  27  -1 -10   -2.30   14.90
  28  -1  -9    6.10   15.30
  29  -1  13   -5.10   10.30
  29  -1  -7   15.60   16.30
  30  -1  11    2.50   12.20
  30  -1  -5   10.40   18.10
  31  -1   8   -6.90   13.70
  31  -1   7    2.50   13.20
  31  -1  -1    7.80   13.60
  31  -1  -2    3.00   15.70
   6   0  16   18.80    4.00
  11   0 -13    2.10    7.70
  17   0 -13    3.80    9.80
  18   0 -13    4.10   11.30
  20   0 -12   -2.30   11.10
  22   0 -11   -5.60   12.80
  23   0  16    0.10    7.30
  23   0 -10    5.40   12.00
  24   0  15    3.30    7.70
  24   0  -9    3.10   13.20
  25   0  -8   10.40   14.60
  26   0  -6    6.00   13.10
  27   0  -4   22.70   13.60
  27   0  -5   -2.60   15.00
  28   0   8    5.50   11.10
  28   0   7    0.30   10.60
  28   0  -1   -7.20   12.40
  28   0  -2   32.00   13.20
   8   1  -7   84.89    7.00
  12   1  -9  104.09    9.20
  13   1  15   27.60    1.80
  13   1  -9   37.50    8.00
  14   1  -9   18.90    8.00
  15   1  15  161.48    3.80
  18   1  -8   13.80    8.50
  19   1  -8  166.98   11.60
  20   1  13    9.10    6.10
  20   1  -7   13.30   10.30
  21   1  -6   -0.40   10.90
  22   1  -5   43.90   11.40
  23   1  10    4.30    7.80
  23   1  -4   65.99   12.30
  24   1   8   -1.80    8.80
  24   1  -1    2.30   10.00
  24   1  -2   10.40   12.40
  25   1   4   15.60    9.10
  25   1   3   15.20    9.70
  25   1   2   28.10   10.20
  11   2   5   40.30    4.40
  12   2   0   79.39    5.10
  12   2  -1    9.60    6.10
  13   2   7  208.58    5.10
  13   2  -1   51.29    5.50
  14   2   7    4.10    4.40
  14   2  -1   44.70    5.90
  15   2   7   90.29    5.40
  16   2   7   58.89    6.00
  16   2  -1    8.00    7.30
  17   2   6   19.30    6.10
  17   2   0    4.30    6.60
  18   2   5    3.50    6.10
  18   2   3    9.50    6.80
  18   2   2   46.50    7.40
  18   2   1   17.00    6.80
 -20 -17  -2  -13.00   14.60
 -19 -17  -8    2.50   11.60
 -18 -17 -11    6.50   10.80
 -20 -16   3    2.60   13.40
 -20 -16   2   -8.40   13.40
 -19 -16  12    1.90   17.20
 -19 -16  11    5.10   18.50
 -19 -16  -6   -3.20   11.60
 -18 -16  15   10.20   18.90
 -18 -16 -10    8.80   10.30
 -16 -16 -15   11.90    8.20
 -19 -15   9   -9.60   17.00
 -19 -15  -4    8.40   11.60
 -18 -15  14   -2.20   16.10
 -17 -15  17  -11.60   15.80
 -16 -15 -14    4.20    8.50
 -19 -14   5    4.50   13.70
 -19 -14   4   -0.70   13.20
 -19 -14   3    8.50   12.80
 -19 -14   2   11.30   12.70
 -19 -14   1    9.80   11.80
 -18 -14  12    2.80   15.60
 -18 -14  -6   -2.90   10.30
 -17 -14 -10    6.80    9.00
 -16 -14  18   -3.20   15.60
 -15 -14 -15   -3.90    6.70
 -18 -13   9   -8.80   14.10
 -18 -13   8    4.70   14.10
 -18 -13  -3   15.60   10.40
 -17 -13  13   -2.10   13.10
 -17 -13  -8   17.50    8.60
 -15 -13  19    9.60   15.70
 -14 -13  21   -6.50   16.40
 -13 -13  23   -6.10   15.20
 -11 -13  26    2.10   16.60
 -17 -12  11    1.90   13.10
 -17 -12  10   37.70   14.30
 -17 -12  -5   17.80    9.90
 -16 -12  -9    4.30    8.30
 -15 -12  17    5.90   15.70
 -11 -12  25   -4.40   16.00
 -10 -12  26    9.90   18.10
  -3 -12 -28    6.50    7.30
 -17 -11   5    2.20   10.50
 -17 -11   4   -6.50   11.60
 -17 -11   3   17.00   10.80
 -17 -11   2   -3.40   10.80
 -17 -11   1   12.00   10.80
 -16 -11  12   13.10   12.30
 -16 -11  -6    8.70    8.20
 -15 -11  15   -2.90   13.30
 -14 -11  18   -5.20   13.20
 -13 -11  20    6.30   14.00
 -12 -11  22   -1.70   12.90
 -11 -11 -18   -0.90    3.30
 -10 -11  25   -2.10   15.40
  -3 -11 -27    2.10    7.70
   0 -11 -29    3.70   10.00
   2 -11 -30   -1.00   11.40
 -16 -10   7    0.70   10.80
 -16 -10   6   48.90   12.50
 -16 -10  -1    8.90    9.00
 -16 -10  -2    3.10    7.30
 -15 -10  12   -2.20   11.70
 -15 -10  -7    4.80    7.20
 -14 -10 -10   85.89    6.70
 -13 -10  18   -5.80   11.50
 -12 -10  20  -10.20   14.40
 -11 -10  22    6.10   12.60
  -9 -10  25   -5.50   13.70
  -4 -10  30    6.20   17.30
  -3 -10  31  -14.30   16.40
   0 -10 -28   16.30   11.00
   2 -10 -29    3.00   10.50
   7 -10 -31    4.30   15.40
 -15  -9   8   10.00   10.00
 -14  -9  -7   -4.50    6.30
 -12  -9  18   11.80   11.50
 -11  -9  20   35.70   12.30
  -7  -9  26   -8.60   14.30
  -5  -9  28    4.80   15.10
  -4  -9  29   -2.20   14.40
 -14  -8   8    7.80    8.40
 -14  -8   7    2.40    9.30
 -14  -8  -2   40.70    7.60
 -13  -8  12   97.29   11.90
 -12  -8 -10   26.80    4.70
 -11  -8  18   -3.50   10.60
  -8  -8  23   -4.80   12.90
  -7  -8  24    0.10   13.40
  -2  -8  29   -8.10   13.50
   1  -8  31    5.90   12.30
   5  -8  33   -2.50   12.90
   5  -8 -28   -8.80   10.80
   8  -8 -29    6.30   11.90
 -13  -7   7   26.60    8.30
 -13  -7   6    3.50    7.50
 -12  -7  12    7.60    9.10
 -11  -7  15   -0.50    9.30
  -9  -7  19   11.40   10.90
  -8  -7  21   63.79   11.50
   0  -7  29    5.10   12.20
   0  -7 -24   -1.80    8.30
   6  -7  32   -3.40   13.20
   6  -7 -27   -0.10   10.40
   9  -7 -28    7.70   12.80
  10  -7 -28    5.30   12.20
 -12  -6   4    9.60    6.30
 -12  -6   1   75.89    6.20
 -11  -6  11    4.10    8.40
 -10  -6  14   47.60    9.40
  -7  -6  20  134.79   11.30
  -4  -6  24   20.50   10.40
  -3  -6  25    4.20   10.40
   1  -6  28    5.90   10.50
   1  -6 -23    2.50    7.60
   7  -6  31   -4.80   12.50
   7  -6 -26    1.20   10.80
  11  -6 -27   16.50   15.10
  12  -6 -27    8.10   14.90
  13  -6 -27   15.70   14.80
  14  -6 -27    4.10   15.50
  15  -6 -27   -0.40   16.60
  16  -6 -27    1.00   15.90
  17  -6 -27   -7.10   17.40
  -7  -5  17    0.10    8.60
  -6  -5  19    0.60    7.90
   2  -5  27    8.10   10.00
   4  -5 -23   27.40    8.60
   6  -5  29    5.10    9.50
   6  -5 -24   16.60   10.00
   9  -5  30   -5.30    9.80
   9  -5 -25   21.40   12.70
  19  -5 -25   -9.00   16.00
  20  -5 -25   -0.60   18.40
  -9  -4   5   34.80    6.60
  -9  -4   4   15.80    7.10
  -9  -4   0    2.80    4.40
  -4  -4  19   39.30    8.50
   2  -4  25    0.00    8.60
   6  -4 -22    7.70    7.60
  20  -4 -23   -7.00   15.90
  23  -4 -22    3.20   16.10
  -7  -3   7   12.50    6.00
  -6  -3  11  110.19    7.30
   0  -3  21    9.30    6.30
   4  -3  24    3.00    7.70
   4  -3 -19   97.29    7.70
   6  -3  25    5.70    8.00
   6  -3 -20    7.20    8.00
   9  -3 -21    3.60    8.40
  14  -3 -22   16.00   14.40
  15  -3 -22  -14.30   15.20
  20  -3 -21  -13.80   12.90
  23  -3 -20   -4.60   15.10
  26  -3 -18   -3.80   16.50
  -5  -2   7   57.19    5.50
  -3  -2  13  436.86    9.00
  -2  -2  15    5.10    5.60
   1  -2  19   21.30    5.60
   5  -2  22   65.59    7.10
   5  -2 -17    3.80    7.00
   7  -2  23   -1.40    6.90
   7  -2 -18   73.09    7.30
  10  -2 -19   55.69    9.00
  19  -2 -19   10.40   12.30
  22  -2 -18   -3.00   15.70
  24  -2 -17    6.80   16.30
  25  -2 -16   21.10   14.80
  29  -2 -12   -1.20   17.50
  30  -2 -11    7.30   17.00
  -3  -1   4    8.80    3.90
   5  -1  19   74.19    6.10
   5  -1 -14  166.58    7.80
   9  -1 -16  133.99    8.00
  13  -1 -17    5.80    9.10
  14  -1 -17   53.79   10.50
  15  -1 -17   13.10   10.40
  16  -1 -17    4.90   12.90
  20  -1 -16    8.30   11.70
  21  -1  21    1.50    3.70
  22  -1 -15   15.60   12.80
  24  -1 -14   -4.50   14.30
  25  -1 -13   -5.40   12.60
  26  -1 -12    8.60   13.40
  27  -1 -11   -8.50   16.70
  28  -1  15    3.20    8.50
  28  -1 -10   -8.80   18.30
  29  -1  -8   -5.50   15.40
  30  -1  -6    4.90   15.80
  31  -1  -3   -2.90   16.90
  31  -1  -4    5.70   18.50
   0   0   5   -1.10    3.00
   1   0   9    1.30    3.40
   2   0  -6  147.89    4.20
   4   0  14   74.19    4.50
   4   0  -9   -0.60    5.60
   5   0  15    2.90    4.20
   5   0 -10   29.40    5.80
   8   0 -12    6.80    6.60
  10   0  18  134.29    3.80
  10   0 -13    0.40    7.60
  14   0 -14  414.76   13.60
  19   0 -13   -3.20   10.80
  20   0  18    7.40    4.60
  21   0 -12   10.90   11.00
  24   0 -10    1.50   12.50
  25   0  14    0.10    8.50
  25   0  -9  -11.00   14.80
  26   0  13    7.00    9.60
  26   0  -7   -3.00   13.50
  27   0  11    0.50    9.60
  28   0   9   16.80   11.90
  28   0  -3    4.20   13.50
  28   0  -4   17.20   16.60
  29   0   5   -2.50   11.80
  29   0   4    3.70   11.00
  29   0   3   -6.70   11.20
  29   0   2   -8.10   12.00
  29   0   1    1.90   11.30
  29   0   0    2.10   13.50
   4   1  -1   29.90    3.30
   9   1  -8   26.40    6.90
  16   1  15    7.50    4.00
  17   1  -9    8.80    8.60
  18   1  -9   24.70    9.30
  19   1  14   80.19    6.20
  20   1  -8   94.39   12.40
  21   1  -7   -3.80   10.70
  22   1  -6   95.99   11.90
  23   1  -5    5.60   13.00
  24   1   9   -0.50    8.30
  24   1  -3   -2.40   10.70
  25   1   6    5.70    8.80
  25   1   5   -4.10    8.40
  25   1   1  114.49   10.40
  25   1   0   -5.30   10.90
  25   1  -1  100.99   12.90
  10   2   3   20.30    4.40
  10   2   2   51.99    4.30
  10   2   1  239.48    5.30
  11   2   6   63.19    4.00
  11   2   0   -5.10    4.50
  12   2   7    5.70    4.20
  12   2  -2    8.00    6.70
  13   2  -2   96.79    6.10
  14   2   8    4.10    4.70
  14   2  -2    4.60    5.80
  15   2   8    8.40    5.20
  15   2  -2   -0.20    6.20
  16   2  -2    6.10    6.20
  18   2   0   98.49    6.60
  18   2  -1   26.90    7.50
  19   2   4    5.40    6.50
  19   2   3   23.20    7.20
 -20 -17   6   -5.40   17.10
 -20 -17   5    6.00   18.40
 -20 -17   4    0.30   16.50
 -20 -17   3   -9.80   16.50
 -20 -17   2   -1.40   14.70
 -20 -17   1    1.60   14.70
 -20 -17   0   -0.20   14.80
 -20 -17  -1    5.60   12.60
 -19 -17  -7    0.50   12.50
 -19 -16  10   -6.90   16.10
 -19 -16  -5   -5.60   12.10
 -15 -16 -17    3.10    7.20
 -19 -15   8    0.90   15.80
 -19 -15   7   -4.50   14.80
 -19 -15  -2   -5.80   12.00
 -19 -15  -3   12.20   10.50
 -18 -15  13   -1.80   16.60
 -18 -15  -8    4.30   10.60
 -17 -15  16  -11.50   16.20
 -17 -15 -11    3.40    9.60
 -16 -15  19    9.50   17.10
 -15 -15 -16   14.90    6.80
 -12 -15 -21   18.70    5.50
 -18 -14  11   13.50   14.90
 -18 -14  10    9.10   16.50
 -17 -14  15    2.60   14.40
 -15 -14  20   -2.50   16.10
 -14 -14  22   -3.60   13.60
 -14 -14  22   -0.40    8.00
 -18 -13   7    9.80   13.50
 -18 -13   6    0.00   12.90
 -18 -13  -1    9.40   10.80
 -17 -13  12    8.20   16.20
 -16 -13  16   -2.20   13.50
 -12 -13  24   -6.90   17.40
 -12 -13 -19    3.80    4.40
 -10 -13  27    5.50   16.80
  -3 -13 -29    0.00    7.60
 -17 -12   9    2.70   14.70
 -17 -12  -4   11.90    9.00
 -16 -12  14   -8.60   12.70
 -14 -12  19   14.80   15.30
 -14 -12 -14    5.00    5.60
 -13 -12  21    1.30   14.40
 -13 -12 -16    5.80    5.40
 -12 -12  23   -5.70   13.70
  -9 -12  27    9.50   15.90
  -8 -12  28   -1.00   17.90
   0 -12 -30    5.10    9.10
 -14 -11  17    5.80   13.10
 -11 -11  23    1.20   13.30
  -9 -11  26   -2.90   15.90
  -8 -11  27   -0.40   16.90
  -7 -11  28    3.10   15.70
  -6 -11  29    3.40   16.60
  -5 -11  30   -4.60   16.80
 -16 -10   5   38.90   10.50
 -16 -10   4   23.90   11.00
 -16 -10   3   -2.60    9.70
 -16 -10   2   -4.10    9.50
 -16 -10   1   15.10    9.50
 -16 -10   0    5.80    8.10
 -15 -10  11    5.30   12.20
 -10 -10  23   18.30   12.60
  -7 -10  27    0.50   14.70
  -6 -10  28    5.20   15.00
  -5 -10  29   -5.60   16.00
  -3 -10 -26    6.50    7.10
  -1 -10  32    8.90   13.10
   4 -10 -30   -2.00   11.60
 -15  -9   5   13.20    9.40
 -15  -9   0   -1.40    8.10
 -15  -9  -1    5.20    7.90
 -14  -9  12   11.10   10.40
 -13  -9  15   66.09   12.10
 -13  -9 -10   54.69    5.40
  -9  -9  23   -1.90   12.30
  -8  -9  24    8.30   14.40
  -6  -9 -22   -0.80    3.80
  -5  -9 -23    3.80    4.90
  -2  -9  30  -12.60   14.20
  -1  -9  31   -0.10   13.00
   0  -9 -27   -6.60    9.30
   1  -9  32   -1.90   13.80
   2  -9 -28   -4.20   10.60
   4  -9 -29   -7.10   12.40
   7  -9 -30   -3.90   13.40
 -14  -8   6    6.90    8.10
 -14  -8  -1    0.60    7.10
 -12  -8  15   -5.30   10.80
 -11  -8  17   -1.10   11.40
 -10  -8  19    3.70   12.50
  -9  -8  21   20.90   12.20
  -6  -8  25    3.70   11.50
  -5  -8  26    1.30   12.60
  -4  -8  27   -5.40   12.50
  -3  -8  28    4.40   14.00
  -1  -8 -25    0.80    7.50
   3  -8  32   -5.60   13.30
   7  -8 -29    3.00   12.80
  12  -8 -30   -2.40   14.60
  13  -8 -30    7.40   16.50
 -13  -7   5   23.70    7.00
 -13  -7   4    8.80    7.60
 -13  -7   3    4.90    7.40
 -13  -7   0    2.20    6.00
 -12  -7  -6  134.59    5.70
 -11  -7  14    7.20   10.40
  -7  -7  22  -12.60   11.10
  -6  -7  23   10.80   13.20
  -1  -7  28    2.70   12.30
   2  -7  30    5.30   11.10
   3  -7 -26   -1.70    8.70
   4  -7  31    6.80   11.20
   5  -7 -27   12.80   12.10
   8  -7 -28   -6.80   12.20
 -11  -6  -5  466.25    6.80
  -9  -6  16   17.60    8.80
  -8  -6  18   21.60    8.70
  -6  -6  21    6.60   12.00
  -3  -6 -20    8.60    5.10
   3  -6  29    9.80   10.10
   4  -6 -25   10.60    8.70
   5  -6  30   -4.70   10.30
   8  -6  31   -4.30   11.00
  10  -6 -27   10.80   14.20
  18  -6 -27    3.40   16.90
  19  -6 -27   11.40   18.80
 -10  -5   8   27.70    7.40
 -10  -5  -3  166.58    5.80
  -9  -5  12   66.99    8.40
  -9  -5  -7 1811.02    8.10
  -5  -5  20   15.40    8.00
   1  -5  26   85.09    9.90
   4  -5  28   -0.30    8.80
   8  -5 -25   15.40   11.40
  10  -5  30    3.60    9.10
  14  -5 -26    0.10   16.00
  15  -5 -26    4.30   16.20
  16  -5 -26  -17.20   16.60
  21  -5 -25   -6.90   17.00
  -7  -4  -8  502.65    3.60
  -4  -4 -14   36.80    3.10
  -3  -4  20    9.50    8.10
   1  -4  24    5.60    9.00
   2  -4 -20    5.90    6.50
   4  -4  26   -3.60    8.80
   5  -4 -22  118.79    9.70
   6  -4  27   -3.10    8.10
   8  -4 -23    5.70    8.90
   9  -4  28   -6.20    8.40
  11  -4 -24   31.70   13.40
  12  -4 -24   12.10   12.90
  14  -4 -24    0.00   13.30
  15  -4 -24    8.60   13.70
  16  -4 -24   12.70   14.70
  17  -4 -24    0.90   14.50
  18  -4 -24   -1.90   14.90
  21  -4 -23    9.80   15.70
  22  -4 -23   13.20   17.50
  24  -4 -22   -3.50   18.30
  -7  -3   6   33.10    6.10
  -3  -3  17  108.99    7.00
   0  -3 -16    7.90    5.10
   1  -3 -17   25.70    6.20
   8  -3 -21   -0.90    7.80
   9  -3  26   -8.10    6.80
  11  -3 -22    6.80   11.50
  12  -3 -22   12.80   11.60
  13  -3 -22    1.90   12.20
  16  -3 -22   -1.10   13.40
  17  -3 -22    4.00   13.80
  18  -3 -22    6.60   12.90
  21  -3 -21   12.60   13.90
  24  -3 -20   10.20   17.60
  25  -3 -19    9.70   16.80
  27  -3 -18   -6.50   16.40
  -5  -2  -1   64.39    3.50
  -2  -2 -10   60.99    3.30
   1  -2 -14    3.10    5.40
   9  -2 -19    4.90    7.90
  10  -2  24   -6.20    5.80
  13  -2 -20   91.19   13.00
  14  -2 -20   34.60   11.20
  15  -2 -20    6.60   11.90
  16  -2 -20    8.10   14.10
  17  -2 -20   10.00   13.50
  20  -2 -19    6.00   13.70
  21  -2 -19    5.10   16.00
  23  -2 -18    2.80   16.30
  26  -2 -16    5.30   16.80
  27  -2 -15   -4.50   15.90
  28  -2 -14    8.00   16.50
  29  -2 -13    5.70   17.70
   2  -1  16    6.40    5.10
   4  -1  18   -0.70    5.30
   7  -1  20    9.50    5.20
   9  -1  21    6.70    4.90
  11  -1 -17    0.10    8.30
  17  -1 -17   14.50   11.00
  18  -1 -17    1.00   11.60
  21  -1 -16   -9.30   11.70
  23  -1  20    2.10    5.50
  23  -1 -15    4.80   13.70
  29  -1  14   -8.80    9.80
  29  -1  -9    3.20   17.50
  30  -1  12   -7.00   11.50
  30  -1  -7    2.50   16.00
  31  -1  -5    1.40   17.00
   1   0  -4   15.80    2.50
   2   0  11    0.30    3.70
   3   0  -8 1568.94    9.50
   6   0 -11   -3.60    6.20
   7   0 -12   41.70    7.90
  12   0 -14  321.67   11.20
  13   0 -14  113.69   10.10
  16   0 -14  187.38   11.60
  17   0 -14    4.20   11.00
  20   0 -13    3.40   11.90
  22   0  17   -0.40    5.90
  22   0 -12    7.80   11.90
  23   0 -11   -8.20   12.20
  26   0  -8   -4.80   13.20
  27   0  12    6.20   10.80
  27   0  -7   -4.00   15.00
  28   0  10    1.10   10.50
  28   0  -5   12.00   14.90
  29   0   7  -10.40   11.20
  29   0   6   10.20   11.30
  29   0  -1    5.30   12.50
   5   1  -4   11.40    5.40
  10   1  -9  329.87    9.40
  13   1 -10   -3.20    7.80
  14   1 -10   -2.10    8.50
  15   1 -10   14.10    8.90
  16   1 -10   37.90    9.00
  17   1 -10   23.60    9.90
  19   1  -9  116.99   10.70
  21   1  13    3.90    7.00
  22   1  12   13.90    7.40
  22   1  -7   98.19   11.80
  23   1  11   -1.10    7.70
  23   1  -6   70.29   14.10
  24   1  -4    1.80   10.90
  25   1   7    9.70    8.50
  25   1  -2   20.10   11.30
  26   1   3    1.40   10.00
  26   1   2   -2.60   10.30
  13   2   8    3.00    4.20
  15   2  -3   28.40    6.30
  16   2   8    4.20    5.40
  16   2  -3   21.50    6.60
  17   2   8   -2.30    6.20
  17   2  -3   93.59    8.20
  18   2   7  177.88    7.40
  19   2   5    0.10    6.50
  19   2   0    0.90    6.30
  20   2   3    3.40    7.20
  20   2   2    8.60    7.70
  20   2   1   13.50    7.60
 -19 -17  -6    2.30   14.10
 -19 -16   9    3.50   16.00
 -19 -16  -4    3.80   12.70
 -18 -16  14   -2.80   17.50
 -18 -16  -9    5.50   11.90
 -17 -16 -12   -5.50    8.90
 -19 -15   6   12.40   15.40
 -19 -15   5   -4.80   17.00
 -19 -15   4  -10.00   13.70
 -19 -15   3   13.70   14.70
 -19 -15   2   -4.30   14.00
 -19 -15  -1   14.90   12.50
 -18 -15  12    5.00   16.00
 -18 -15  -7  -10.60   11.80
 -16 -15  18   10.70   16.40
 -18 -14  -5   10.80   10.60
 -17 -14  14   -3.90   15.00
 -17 -14  -9   -0.50    9.80
 -16 -14  17    3.90   14.70
 -16 -14 -12   17.10    9.10
 -15 -14  19    6.30   15.90
 -14 -14  21  -10.00   16.30
 -13 -14  23    2.70   16.30
 -12 -14 -20   -5.10    5.10
 -18 -13   5   11.70   11.60
 -18 -13   4   11.20   12.20
 -18 -13   3   29.40   13.20
 -18 -13   2   44.00   13.00
 -18 -13   1   -5.40   11.60
 -18 -13   0   10.60   10.00
 -17 -13  11    3.70   14.20
 -17 -13  -7   17.00    8.70
 -16 -13  15   -8.10   13.20
 -15 -13  18   12.80   15.00
 -14 -13  20    7.90   15.50
 -13 -13  22   -8.90   15.80
 -11 -13  25    5.40   18.40
 -16 -12  -8   23.00    8.30
 -15 -12  16   -0.80   12.90
 -11 -12  24   -6.90   14.20
  -7 -12  29    1.60   16.30
 -16 -11  10    4.40   12.20
 -16 -11   9    1.60   13.90
 -16 -11  -5   -1.20    8.10
 -15 -11  14   22.50   11.80
 -15 -11  -9  120.69    7.70
 -14 -11 -12    6.30    6.50
 -13 -11  19   -0.70   13.70
 -12 -11  21   -1.30   12.60
 -10 -11  24    3.50   13.80
  -2 -11 -28    0.70    8.50
 -15 -10  10   -0.60   12.00
 -15 -10  -6    9.20    7.50
 -14 -10  14   20.90   11.90
 -13 -10  17    3.60   11.50
 -12 -10  19   14.50   11.90
 -11 -10  21    8.90   12.70
  -9 -10  24   -2.80   14.00
  -2 -10  31   -6.40   15.10
   6 -10 -31    6.10   14.10
 -15  -9   4   65.59    8.00
 -15  -9   3    6.90    7.60
 -15  -9   1    4.50    7.10
 -14  -9  -6   -4.20    6.70
 -13  -9  14   26.30   12.40
 -12  -9  17    6.90   11.40
 -11  -9  19    3.20   11.30
 -10  -9  21    7.30   11.80
  -7  -9  25    0.20   14.90
  -4  -9 -24   14.90    5.70
  -3  -9  29    5.30   13.40
   6  -9 -30   -2.40   12.20
 -14  -8   4    9.70    6.80
 -14  -8   3    1.50    6.90
 -14  -8   1   -4.40    6.40
 -14  -8   0   73.79    6.80
 -13  -8  11    4.80    9.10
 -13  -8  -6   91.59    6.50
 -11  -8 -12   21.50    4.30
  -8  -8  22    2.00   12.20
   0  -8  30   -5.90   12.60
   2  -8 -27   -5.30    9.00
   4  -8 -28    3.40   11.10
  10  -8 -30   -4.40   13.80
  11  -8 -30   -2.00   14.50
 -12  -7  10   37.50    8.70
 -11  -7  -9   19.80    4.60
 -10  -7  16    3.30   10.20
  -9  -7  18   -5.10   11.10
  -8  -7  20    1.40   10.30
  -5  -7  24   -5.50   12.60
  -3  -7  26    0.80   12.70
  -2  -7  27    1.40   12.20
   1  -7 -25   21.00    8.40
   7  -7  32   -4.70   11.60
  12  -7 -29    4.60   15.00
  13  -7 -29    6.20   16.30
  14  -7 -29    0.00   16.90
  15  -7 -29  -11.40   16.80
  16  -7 -29   -3.70   17.20
 -11  -6   9    2.20    7.90
 -10  -6  13   30.40    9.10
  -5  -6  22    4.80   10.00
  -4  -6 -19    8.90    4.20
  -2  -6 -21   -0.90    5.40
  -1  -6  26    9.40   10.70
   0  -6  27   17.50    9.60
   2  -6 -24   -3.90    8.60
   9  -6 -27   19.30   13.20
 -10  -5   7   36.50    7.00
  -8  -5  14   18.00    9.10
  -4  -5  21   54.79    8.70
  -3  -5 -18   15.20    4.70
  -2  -5 -19   13.30    5.40
  -1  -5 -20   93.39    6.30
   0  -5  25   -2.60    9.70
   3  -5 -23   17.80    8.30
   5  -5 -24   -1.80    9.50
   7  -5  29   -0.50    9.20
  11  -5  30   -2.00    8.40
  11  -5 -26    2.60   13.50
  13  -5 -26    5.00   14.00
  17  -5 -26    9.60   15.40
  18  -5 -26   12.10   17.70
  -8  -4   9   22.10    8.20
  -2  -4  21   35.30    7.30
  -1  -4  22   16.50    7.80
   0  -4  23   32.70    7.50
   3  -4 -21   80.89    8.30
   7  -4 -23    0.70    9.50
  10  -4 -24   -8.20   13.10
  19  -4 -24   24.10   15.80
  20  -4 -24   -9.70   17.70
  23  -4 -23   -3.60   16.00
  -7  -3   0    7.40    4.70
  -5  -3  13    7.60    6.50
  -4  -3  15    5.50    5.90
  -2  -3  18    3.50    7.20
  -1  -3 -15   50.19    4.70
   3  -3  23   -9.30    7.10
   5  -3 -20   72.19    8.90
   7  -3 -21    0.30    9.00
  10  -3 -22   14.90   11.30
  19  -3 -22   -2.70   12.70
  20  -3 -22    4.40   14.10
  22  -3 -21    4.40   14.50
  26  -3 -19  -10.80   16.90
  -4  -2  10  107.09    6.30
  -1  -2  16   66.69    6.00
   0  -2 -13    2.70    4.40
   3  -2 -16  179.58    7.50
   4  -2  21   31.00    6.70
   6  -2 -18   27.10    6.60
   8  -2 -19   17.20    7.40
  12  -2 -20   19.50   11.30
  18  -2 -20   -3.90   12.70
  19  -2 -20   -0.40   13.50
  22  -2 -19   11.50   14.70
  24  -2 -18    9.50   16.80
  25  -2 -17    6.00   16.40
  28  -2 -15  -12.90   16.50
  29  -2 -14   -1.60   19.40
  -1  -1  11  186.38    5.70
   0  -1  13   -3.80    5.50
   3  -1  17    4.80    5.10
  19  -1 -17    8.60   11.60
  20  -1 -17    6.50   13.70
  22  -1 -16   12.30   13.20
  24  -1 -15  -12.60   15.50
  25  -1 -14    9.80   13.50
  26  -1  18   -1.80    8.20
  26  -1 -13   -0.20   13.50
  27  -1  17    1.30    9.00
  27  -1 -12    7.00   15.90
  28  -1 -11   -8.80   17.00
  29  -1 -10   10.90   16.20
  30  -1  -8    9.80   16.10
  31  -1  -6    0.60   20.20
   8   0  17    0.30    3.30
  19   0 -14   44.60   12.00
  21   0 -13    2.50   11.60
  23   0 -12   -5.60   12.00
  24   0 -11    0.10   12.60
  25   0 -10   -7.10   13.90
  26   0  -9    8.60   13.80
  27   0  -8   11.50   16.60
  28   0  -6   -0.30   15.90
  29   0   8    9.60   11.20
  29   0  -3    2.40   13.70
  29   0  -4    2.90   16.10
  30   0   3   -2.10   12.90
  30   0   2    7.00   12.40
  30   0   1    4.90   13.20
   9   1  -9   94.69    8.40
  11   1 -10  103.59    8.40
  12   1 -10    0.50    7.60
  17   1  15    1.20    4.10
  18   1 -10   30.40    9.50
  19   1 -10   64.59   11.60
  20   1  14    5.70    6.20
  20   1  -9    0.50   10.40
  23   1  -7   -3.10   12.80
  24   1  10    0.20    8.40
  24   1  -5   12.60   11.20
  25   1   8   -3.30    8.50
  25   1  -3   30.50   11.50
  25   1  -4   28.80   11.90
  26   1   6    2.60   10.80
  26   1   5   49.70   10.30
  26   1   4    0.60    8.60
  26   1   1    9.00    9.20
  26   1   0    2.50   10.00
  26   1  -1    9.40   12.00
   9   2   2    3.10    3.80
  12   2   8   81.79    4.40
  12   2  -3    4.40    6.30
  13   2  -4   32.50    7.80
  15   2   9   15.10    5.10
  16   2  -4   21.50    6.50
  17   2  -4   71.49    8.40
  18   2   8   44.50    6.70
  18   2  -3   22.10    7.20
  19   2   7   26.60    7.20
  20   2   5   46.10    7.50
  20   2  -1   11.40    9.10
 -18 -17 -10    8.60   12.80
 -17 -17 -13    0.00    9.30
 -19 -16   8   -5.10   15.80
 -19 -16   7   -4.10   16.20
 -19 -16  -3    7.20   14.40
 -18 -16  13    2.60   16.50
 -17 -16  16    5.00   16.40
 -18 -15  11    5.50   15.90
 -17 -15  15   12.20   16.30
 -15 -15  20   -1.10   15.90
 -18 -14   8    9.60   15.10
 -18 -14  -4    3.30   10.60
 -17 -14  13    8.40   15.60
 -16 -14  16   -2.20   13.80
 -12 -14  24   14.00   15.60
 -17 -13  10   19.90   14.30
 -17 -13  -6   15.80   10.00
 -16 -13  14   13.60   12.80
 -16 -13 -10   26.80    8.60
 -15 -13  17    4.20   13.90
 -15 -13 -13    6.80    7.40
 -12 -13  23    5.20   15.10
 -10 -13  26    0.80   17.10
 -17 -12   7   -8.80   11.90
 -17 -12   6    6.00   13.50
 -17 -12  -2   23.30    9.60
 -16 -12  12   14.60   12.60
 -15 -12  15    0.80   12.50
 -15 -12 -11   21.30    7.00
 -14 -12  18   -7.40   14.10
 -13 -12  20    6.30   14.20
 -12 -12  22   -4.50   14.00
 -10 -12  25    0.20   15.50
  -9 -12  26    1.30   16.10
  -2 -12 -29    2.30    7.20
 -16 -11   8   -3.30   12.50
 -16 -11  -4    8.50    8.40
 -15 -11  13   -1.70   11.90
 -14 -11  16    1.70   12.40
 -13 -11  18   -8.10   13.20
 -11 -11  22   -1.40   12.70
  -9 -11  25   14.40   14.30
  -3 -11  31    7.70   16.10
   1 -11 -30   -9.60   10.10
   3 -11 -31    2.10   11.50
 -15 -10   9   11.20   11.10
 -15 -10  -5    1.30    8.00
 -13 -10  16   28.30   12.40
 -13 -10 -12   37.50    5.90
 -10 -10  22   -8.70   12.30
  -8 -10  25   -0.70   13.50
  -7 -10  26    5.20   14.80
  -4 -10  29    3.30   15.10
  -3 -10  30    3.90   15.10
  -2 -10 -27   -1.70    7.20
   0 -10  32   -1.60   14.70
   1 -10 -29   -7.80    9.60
   3 -10 -30    0.50   11.10
 -14  -9  10    0.80   10.10
  -9  -9  22   -6.70   12.10
  -6  -9  26   11.30   13.20
  -4  -9  28    6.20   14.40
  -3  -9 -25    0.10    6.60
   0  -9  31    8.20   12.20
   3  -9 -29    0.00   11.30
   9  -9 -31    6.20   14.40
 -13  -8  10   80.69   10.00
 -10  -8  18    5.20   11.40
  -9  -8  20   33.00   11.50
  -7  -8  23   -3.60   12.40
  -1  -8  29   -4.10   12.00
   0  -8 -26    8.10    7.80
   2  -8  31    1.20   11.20
   4  -8  32   -4.20   13.40
   6  -8 -29    8.00   11.60
   9  -8 -30   -5.00   14.00
 -12  -7   9    4.70    9.80
 -12  -7  -5  267.47    7.10
 -11  -7  13    1.30    9.20
  -7  -7  21    5.80   10.70
  -4  -7 -21   26.60    4.80
  -3  -7 -22    4.40    5.40
   1  -7  29   -2.60   10.70
   3  -7  30    3.70   10.60
   5  -7  31   -6.30   11.20
   7  -7 -28    0.40    9.90
  10  -7 -29    0.00   13.30
  11  -7 -29    8.00   13.10
 -11  -6  -4  203.28    6.30
 -10  -6  12   -0.10    8.60
 -10  -6  -8  201.38    4.90
  -9  -6  15   14.20    8.70
  -4  -6  23    2.30    9.40
  -3  -6  24    4.70    9.20
  -1  -6 -22   13.40    5.80
   2  -6  28  -10.00    9.60
   6  -6  30    0.10   10.30
   8  -6 -27   -9.50   12.20
   9  -6  31    3.80    8.90
  13  -6 -28    3.90   14.10
  14  -6 -28    8.90   17.10
  15  -6 -28   -0.70   16.20
  16  -6 -28    8.30   16.30
  17  -6 -28   -6.40   17.00
 -10  -5   6   70.09    7.20
  -9  -5  11   20.90    7.90
  -3  -5  22   -2.70    8.10
  -2  -5  23   23.70    8.90
  -1  -5  24    6.00    8.80
   0  -5 -21   -0.60    6.20
   3  -5  27   16.40    7.80
   5  -5  28    2.30    8.50
   7  -5 -25    9.80    9.20
  10  -5 -26   15.60   12.00
  12  -5  30    6.80    8.00
  19  -5 -26   12.90   16.70
  20  -5 -26   -9.90   17.00
  -7  -4  12   76.89    7.70
   3  -4  25    7.70    7.90
   7  -4  27    2.50    7.20
   9  -4 -24    3.50   11.70
  10  -4  28    1.40    7.90
  21  -4 -24    0.40   19.00
  -7  -3   1    1.50    4.50
  -1  -3  19    8.90    6.20
   1  -3  21   98.29    8.10
   2  -3  22    6.80    6.90
   3  -3 -19   20.20    7.00
   5  -3  24   -0.60    7.70
   9  -3 -22   -4.60    9.80
  10  -3  26    1.80    6.30
  14  -3 -23   14.90   13.40
  15  -3 -23   -4.10   13.40
  16  -3 -23    9.10   13.90
  21  -3 -22   -4.60   14.40
  23  -3 -21   19.10   15.30
  25  -3 -20   -6.10   16.50
  -5  -2   0    3.10    3.20
   0  -2  17   12.80    6.20
   4  -2 -17  119.79    6.60
   8  -2  23    0.60    6.10
  10  -2 -20    2.60    8.40
  11  -2  24    3.60    5.10
  20  -2 -20    4.30   12.90
  23  -2 -19   -3.80   16.40
  26  -2 -17   -0.90   15.70
  27  -2 -16   -1.60   16.00
  -2  -1   8   -0.20    4.00
   3  -1 -13   22.70    6.30
   4  -1 -14  217.08    7.40
   9  -1 -17   -0.40    6.70
  12  -1 -18    9.00    9.80
  13  -1 -18    8.70    9.80
  14  -1 -18   12.10   10.40
  15  -1 -18   64.99   11.00
  16  -1 -18    2.80   11.00
  17  -1 -18   18.60   11.80
  18  -1 -18    6.00   12.40
  21  -1 -17   10.50   12.80
  23  -1 -16   10.80   14.20
  25  -1  19    0.10    6.90
  25  -1 -15    0.20   15.90
  26  -1 -14    5.70   15.50
  27  -1 -13    4.10   14.70
  28  -1  16    2.60    9.40
  28  -1 -12   -6.20   17.90
  29  -1  15    2.50   10.40
  29  -1 -11  -11.20   18.30
  30  -1  -9    4.90   16.60
  31  -1  -7    4.70   16.90
   0   0   4 1181.58    4.40
   8   0 -13   -3.60    6.60
  10   0 -14    4.60    7.60
  13   0 -15   -6.20    8.80
  14   0 -15    4.70    9.70
  15   0 -15   -0.40    9.30
  16   0 -15    4.80   10.30
  17   0 -15    1.70   10.70
  18   0  19   -0.80    2.50
  18   0 -15   -2.90   13.00
  20   0 -14    9.10   11.70
  21   0  18    6.00    5.10
  22   0 -13   -9.50   11.70
  24   0  16    5.00    7.70
  24   0 -12    5.00   12.70
  25   0  15    3.80    8.90
  26   0  14   10.80    9.70
  26   0 -10   -5.40   13.90
  28   0  11   -0.20   10.80
  28   0  -7   -3.10   16.00
  29   0   9    3.90   12.30
  30   0   6   15.80   14.60
  30   0   5   -1.00   14.00
  30   0   4   -4.80   13.10
  30   0   0   13.10   12.90
  30   0  -1   -8.50   14.10
  30   0  -2    1.60   14.30
  15   1 -11    0.30    8.80
  16   1 -11    6.10    9.10
  18   1  15    7.70    4.90
  18   1 -11    9.60   11.60
  20   1 -10   19.90   10.20
  21   1  -9   21.90   11.40
  23   1  12    9.40    7.90
  23   1  -8    5.50   13.70
  24   1  -6   26.70   12.20
  25   1   9    1.70    8.20
  25   1  -5    2.40   13.40
  26   1   7    9.80    8.90
  26   1  -2    9.60   11.50
  26   1  -3   -5.50   12.70
  27   1   2    6.20   11.60
   9   2   0    1.70    4.30
  10   2  -2   49.30    5.60
  12   2  -4   10.50    6.40
  14   2   9    5.70    4.40
  15   2  -5   93.99    7.30
  16   2   9    4.40    5.30
  17   2   9   11.00    5.80
  17   2  -5   75.19    8.40
  19   2  -3   33.60    8.00
  20   2  -2   16.60    7.90
  21   2   5   52.69    7.90
  21   2   4   45.70    7.80
  21   2   2    9.00    6.70
  21   2   1    1.30    6.80
  21   2  -1    5.90    8.80
 -19 -17   9   -6.20   17.40
 -19 -17   8   -0.40   17.60
 -19 -17  -4    4.90   14.90
 -19 -17  -5    9.20   13.70
 -19 -16   6   11.40   16.10
 -19 -16   5    6.70   17.00
 -19 -16   4   -0.90   15.40
 -19 -16   3   12.30   14.90
 -19 -16   0   -4.90   13.20
 -19 -16  -1    4.40   12.50
 -19 -16  -2   -8.70   12.60
 -18 -16  12  -18.90   16.60
 -18 -16  -8   18.60   12.40
 -17 -16  15   -7.80   17.20
 -18 -15  10    3.30   14.80
 -18 -15   9    6.00   16.20
 -18 -15  -6   12.80   11.50
 -17 -15  14   21.20   16.20
 -17 -15 -10    6.20   10.00
 -16 -15  17  -12.40   16.00
 -16 -15 -13    4.40    9.00
 -15 -15  19   -5.70   16.20
 -14 -15  21    4.20   16.90
 -18 -14   7   -3.40   14.20
 -18 -14   6    4.20   14.50
 -18 -14   5   20.80   15.30
 -18 -14  -2   -3.80   11.10
 -18 -14  -3    4.50   10.80
 -17 -14  12   -4.60   14.40
 -17 -14  -8    9.10   10.20
 -16 -14  15   -8.30   13.70
 -15 -14  18   -9.50   15.70
 -14 -14  20   10.60   16.30
 -13 -14  22   -1.60   15.90
 -11 -14  25    4.10   16.00
 -17 -13   9   14.30   14.80
 -14 -13  19   -5.50   15.90
 -14 -13 -15   -2.00    6.90
 -13 -13  21   -5.80   15.90
 -13 -13 -17   -1.80    5.60
 -11 -13  24   -6.20   15.90
  -9 -13  27    2.80   16.00
 -17 -12   5   11.40   10.50
 -17 -12   4    6.60   11.30
 -17 -12   2   22.20   12.10
 -17 -12   1   16.50   11.00
 -17 -12   0   -2.80   10.50
 -17 -12  -1   13.00    9.10
 -16 -12  11   -4.10   12.20
 -16 -12  -7   -3.40    8.80
 -14 -12  17   -8.70   14.30
 -11 -12  23    0.90   13.60
  -8 -12  27   -2.20   15.70
  -7 -12  28   -1.70   16.00
  -6 -12  29   -5.30   16.20
 -16 -11   7    4.00   11.60
 -16 -11  -3   77.89    9.70
 -15 -11  12    4.10   11.60
 -13 -11 -14    2.30    5.20
 -12 -11  20    4.80   13.10
 -12 -11 -16   -3.80    4.50
 -10 -11  23    2.80   12.60
  -8 -11  26    0.10   14.60
  -7 -11  27    8.40   14.50
  -6 -11  28    6.60   15.00
  -5 -11  29   -2.40   15.90
  -4 -11  30    0.90   16.60
 -15 -10   8    6.60   11.90
 -12 -10  18    1.70   12.00
 -11 -10  20   20.00   11.80
  -6 -10  27   -9.10   13.90
  -5 -10  28    4.70   13.80
  -1 -10  31    1.60   14.30
   5 -10 -31    1.70   12.20
 -14  -9   9   77.39   10.20
 -13  -9  13   15.70   10.80
 -12  -9  16    5.70   10.00
 -12  -9 -12    4.30    4.70
 -11  -9  18   12.50   11.10
 -10  -9  20    3.40   11.70
  -8  -9  23    5.60   12.90
  -7  -9 -21    1.90    2.80
  -2  -9 -26    9.50    7.70
  -1  -9  30   -7.30   12.50
   1  -9 -28    5.30    9.00
   2  -9  32   11.10   11.80
   5  -9 -30   16.50   11.50
   8  -9 -31   -5.60   14.20
 -13  -8  -5   12.20    6.60
 -12  -8  13    1.70    9.60
 -12  -8  -9   65.99    5.80
 -10  -8 -14    3.00    3.30
  -8  -8  21    3.70   10.90
  -6  -8  24   15.30   12.00
  -5  -8  25   12.50   11.60
  -4  -8  26    6.30   11.80
  -3  -8  27   11.40   13.00
  -2  -8  28   -7.90   12.00
   1  -8  30   -9.40   11.20
   3  -8 -28    2.60   10.00
   8  -8 -30   -8.60   13.60
 -12  -7   8   -9.50    9.40
  -6  -7  22    2.70   10.80
  -5  -7 -20    2.00    4.20
  -2  -7 -23   13.80    6.80
   0  -7  28   -1.70   10.40
   2  -7 -26    5.20    8.10
   4  -7 -27   -4.00    9.40
   6  -7 -28   -4.20   10.60
   8  -7  32    8.50   11.00
   9  -7 -29   -3.90   12.80
  -6  -6  20    5.60    9.00
   0  -6 -23   42.80    7.80
   1  -6  27   -2.00   10.20
   3  -6 -25    4.40    8.60
   4  -6  29    4.70    8.30
   5  -6 -26   -2.50    7.90
   7  -6 -27    5.80   11.10
  10  -6  31   -3.80   10.00
  11  -6 -28    2.50   14.10
  12  -6 -28    0.80   13.50
  18  -6 -28  -12.50   17.00
 -10  -5   5   -2.20    6.50
 -10  -5  -1   76.59    5.40
  -8  -5  13    0.50    7.80
  -6  -5 -14   10.40    1.70
  -5  -5  19   27.80    7.40
  -4  -5 -17   26.30    3.80
   1  -5 -22    2.30    6.60
   2  -5  26    4.10    8.90
   4  -5 -24   -2.90    8.40
   6  -5 -25    2.80    9.40
   8  -5  29    1.80    9.70
   9  -5 -26   21.20   12.40
  13  -5  30    1.20    7.00
  14  -5  30    0.30    8.00
  -6  -4  14   -1.90    6.80
  -3  -4  19    6.30    6.80
  -1  -4 -18    3.40    5.20
   0  -4 -19  242.78    7.20
   2  -4  24   -3.10    8.20
   4  -4 -22    3.00    8.10
   5  -4  26   21.50    8.00
   6  -4 -23   -2.30    8.70
   8  -4 -24    5.50   10.60
  11  -4  28   -3.70    7.20
  12  -4 -25    3.00   12.10
  13  -4 -25    1.90   13.20
  14  -4 -25    3.50   13.30
  15  -4 -25    1.90   14.80
  17  -4 -25   -0.70   14.90
  18  -4 -25    2.00   15.30
  19  -4  28    0.60    5.80
  22  -4 -24    1.40   17.50
  -5  -3  12   52.49    6.90
  -4  -3  14   -3.90    7.00
  -3  -3  16   58.99    6.70
   6  -3 -21    1.70    8.80
   8  -3 -22   20.10    9.40
  12  -3 -23   24.80   11.50
  13  -3 -23    7.40   12.00
  17  -3 -23    4.60   14.10
  18  -3 -23   -8.50   14.50
  19  -3 -23    9.00   14.80
  22  -3 -22    2.40   15.10
  24  -3 -21   -7.90   16.50
  26  -3 -20   12.50   17.30
   1  -2  18    1.90    5.20
   2  -2  19   -1.30    5.30
   5  -2 -18   63.69    7.50
   6  -2  22    4.90    5.70
   7  -2 -19   25.50    7.20
   9  -2 -20   17.50    8.00
  13  -2 -21    0.00   10.90
  14  -2 -21   -9.90   11.50
  15  -2 -21    7.10   12.30
  16  -2 -21    9.10   12.40
  18  -2 -21    9.60   13.20
  21  -2 -20    1.30   13.70
  22  -2 -20   -5.00   16.20
  25  -2  22   -3.00    5.60
  25  -2 -18    2.40   16.50
  27  -2 -17    4.00   16.60
  28  -2 -16   -5.60   15.50
   1  -1  14  150.88    5.70
   2  -1 -12  275.47    5.60
   5  -1 -15    4.10    6.00
   6  -1  19  280.87    6.50
   8  -1 -17   40.30    8.00
  10  -1  21   20.80    4.40
  11  -1 -18   42.40    8.70
  19  -1 -18   -3.20   12.00
  20  -1 -18    5.20   13.00
  22  -1 -17   -0.60   13.30
  24  -1 -16    1.80   14.70
  30  -1 -10   -2.30   18.90
  31  -1  -8    2.20   17.50
   1   0   8  599.04    4.80
   2   0  -7   -2.50    3.70
   3   0  12   71.09    4.00
   4   0 -10   81.39    5.40
   5   0 -11   -4.20    5.70
  11   0 -15    4.10    9.50
  12   0 -15    5.40    8.20
  22   0 -14   14.50   13.70
  23   0  17    2.20    6.50
  23   0 -13   -7.80   12.00
  27   0  13   -2.80    9.90
  27   0  -9    5.60   14.80
  28   0  -8    7.10   16.40
  29   0  10   20.40   12.10
  29   0  -6   12.80   18.00
  30   0   7   12.40   12.30
  30   0  -3  -14.90   16.20
  30   0  -4    2.20   17.40
   5   1  -5   24.80    4.60
  21   1 -10   -4.50   10.90
  22   1  13   -2.50    6.90
  22   1  -9   -4.90   11.40
  24   1  11   20.60    8.40
  24   1  -7    6.30   12.00
  25   1  10   -2.90    9.30
  25   1  -6   18.20   12.20
  26   1   8   -5.60    9.40
  26   1  -4    3.00   11.80
  27   1   5  -14.70   10.10
  27   1   4   -4.60   10.10
  27   1   3   -0.30    9.30
  27   1   1   -7.90   10.60
  27   1   0    8.60   11.00
  27   1  -1   -5.00   13.20
  27   1  -2   13.10   13.60
  10   2  -3   25.20    5.90
  13   2   9   -1.80    4.10
  13   2  -5    5.50    6.60
  15   2  -6    2.20    7.80
  16   2  -6   40.80    8.30
  18   2   9   80.59    6.50
  18   2  -5    3.30    8.10
  19   2   8    0.60    6.20
  19   2  -4    5.20    7.80
  19   2  -5   10.40    9.10
  20   2   7   46.50    7.40
  20   2  -3    2.90    8.00
  20   2  -4   77.39   10.00
  21   2  -2    9.10    8.10
  22   2   4    8.70    8.20
  22   2   2    5.40    8.90
  22   2   1   -4.10    8.50
  22   2   0   -3.20    9.40
 -19 -17   7   -0.10   17.80
 -19 -17   6   -3.30   19.00
 -19 -17  -3   -1.60   14.20
 -18 -17  12   12.40   19.00
 -18 -17  -9   -1.80   12.10
 -19 -16   2    0.30   13.30
 -19 -16   1    0.80   13.00
 -18 -16  11   -8.80   16.30
 -18 -16  10   -1.10   18.00
 -18 -16  -7   -5.30   12.60
 -17 -16  14   -1.70   18.80
 -17 -16 -11    1.80    9.60
 -16 -16  17   -3.00   15.80
 -16 -16 -14    3.10    8.00
 -13 -16 -20    3.80    7.20
 -18 -15   8   10.60   16.30
 -18 -15  -5    3.10   12.10
 -17 -15  13   16.80   15.90
 -16 -15  16   18.00   15.80
 -18 -14   4    2.10   12.80
 -18 -14   2    8.90   14.00
 -18 -14   1    3.00   12.90
 -18 -14  -1  -10.90   10.70
 -17 -14  11    1.70   14.00
 -15 -14  17   -0.10   15.10
 -15 -14 -14    1.60    7.60
 -12 -14  23   -0.40   16.30
 -17 -13  -5    8.30    9.20
 -16 -13  13    0.40   12.60
 -15 -13  16   12.50   13.30
 -14 -13  18    2.40   15.10
 -13 -13  20    2.30   16.60
 -12 -13  22    3.90   14.60
 -10 -13  25   -7.80   18.30
 -16 -12  10   13.60   13.70
 -15 -12  14   -7.10   12.10
 -13 -12  19   -3.50   14.30
 -12 -12  21   -4.70   14.00
 -10 -12  24    0.00   14.20
  -1 -12 -30    9.30    9.70
 -16 -11   6    5.50   11.00
 -16 -11   5   -3.20   12.00
 -16 -11   4   13.10   11.60
 -16 -11  -1   73.09   10.10
 -16 -11  -2   -4.80    9.20
 -15 -11  11   52.99   13.10
 -15 -11  -8    5.70    7.60
 -13 -11  17    3.80   11.60
 -12 -11  19   -0.50   13.30
 -11 -11  21    7.30   12.80
  -9 -11  24   11.90   16.00
  -2 -11  31   11.20   17.60
  -1 -11 -29   -2.20    8.40
 -15 -10   7   -8.40   11.00
 -15 -10  -4    2.60    7.50
 -13 -10  15    1.60   11.30
 -10 -10  21   18.70   12.70
  -8 -10  24    5.00   14.80
  -2 -10  30   -1.40   15.40
  -1 -10 -28    2.20    8.50
   1 -10  32   -1.40   15.00
 -14  -9   8   -5.60    9.90
 -13  -9  12   26.30   10.50
  -9  -9  21   -4.80   12.20
  -7  -9  24    5.20   12.40
  -6  -9  25   -0.40   14.40
  -5  -9  26   -1.50   14.80
  -3  -9  28    1.90   13.80
  -2  -9  29   -0.40   12.50
   1  -9  31   -1.60   12.40
   3  -9  32    7.90   13.90
   7  -9 -31   -8.50   13.80
 -13  -8   8    8.90    7.50
 -12  -8  12   27.30    9.50
 -11  -8  15    9.70   10.10
  -9  -8  19    8.00   11.70
   0  -8  29   -5.40   12.60
   1  -8 -27   -9.10    8.80
   3  -8  31    4.40   12.80
   5  -8  32    9.30   12.90
   5  -8 -29    1.60   11.10
 -12  -7  -4   -0.90    5.80
  -9  -7  17   -1.10    9.30
  -5  -7  23   54.19   11.80
  -4  -7  24    9.10   11.50
  -3  -7  25    7.70   12.70
  -2  -7  26   -5.80   12.20
  -1  -7  27    0.60   10.40
  -1  -7 -24   18.60    7.30
   2  -7  29    4.90   11.40
   4  -7  30    1.70   11.10
   6  -7  31   -1.80   11.90
   9  -7  32    0.00   11.50
  13  -7 -30   13.30   15.90
  14  -7 -30  -11.00   18.20
 -11  -6   6    6.10    6.90
 -10  -6  11   -1.20    8.10
  -9  -6  14    0.30    8.40
  -8  -6  16   18.50    8.70
  -5  -6  21   14.80    9.50
  -4  -6  22   26.00   11.10
   0  -6  26    3.50   11.30
   1  -6 -24    2.90    8.10
   3  -6  28   -0.10    8.70
   7  -6  30   -8.10   10.80
  10  -6 -28   12.10   12.80
  11  -6  31   -9.20    9.80
  -9  -5  -6   24.80    3.30
  -6  -5  17   35.90    7.90
  -4  -5  20   33.20    7.80
   1  -5  25    4.20    8.90
   4  -5  27    9.20    9.50
   6  -5  28   -4.40    8.90
   8  -5 -26   -3.40   11.20
   9  -5  29    0.80    9.30
  12  -5 -27  -14.10   13.70
  13  -5 -27   -2.40   14.40
  14  -5 -27    3.10   15.70
  15  -5  30    2.30    7.90
  15  -5 -27   -0.90   14.80
  16  -5  30    1.80    7.50
  16  -5 -27   -9.20   15.90
  17  -5 -27   -8.20   15.90
  18  -5 -27   11.70   16.20
  19  -5 -27  -10.10   16.80
  -8  -4   7    8.80    6.70
  -7  -4  11   65.89    7.70
  -2  -4  20   11.40    6.70
  -1  -4  21   15.30    8.40
   0  -4  22   13.00    8.60
   1  -4  23   13.00    8.30
   1  -4 -20    0.50    5.90
   4  -4  25    5.20    9.10
   8  -4  27   -3.80    7.90
  11  -4 -25   10.80   11.90
  12  -4  28   -5.90    8.20
  19  -4 -25    2.40   16.20
  20  -4 -25    7.60   16.60
  23  -4 -24    2.30   16.60
  -6  -3   8   67.99    7.60
  -6  -3  -5  128.69    3.00
   4  -3 -20   -5.30    6.30
   8  -3  25   -4.10    7.00
  10  -3 -23   -5.30   11.10
  11  -3  26   -1.70    6.40
  11  -3 -23    4.50   10.40
  19  -3  26   -1.40    5.20
  20  -3 -23   11.00   14.40
  21  -3 -23   -1.60   15.40
  23  -3 -22    1.10   15.80
  25  -3 -21   14.40   16.30
   8  -2 -20   12.20    8.70
  11  -2 -21    1.00   11.30
  12  -2  24    3.60    5.10
  12  -2 -21    7.80   10.90
  18  -2  24    3.40    3.80
  19  -2 -21   -7.20   12.70
  20  -2 -21   -1.30   13.50
  23  -2 -20    7.50   15.90
  25  -2 -19   11.10   17.00
  26  -2 -18   -7.90   15.90
  -2  -1   7  276.67    5.70
  -1  -1  10  167.68    5.50
   1  -1 -11  192.98    5.20
   6  -1 -16   16.30    6.30
   8  -1  20   -4.20    4.70
  10  -1 -18   -3.60    8.00
  14  -1 -19  136.79   13.00
  15  -1 -19   40.50   11.10
  16  -1 -19   12.70   10.90
  17  -1 -19    1.30   13.40
  21  -1 -18    1.30   14.40
  23  -1 -17    2.90   14.70
  25  -1 -16   -3.60   13.80
  26  -1 -15   21.60   13.80
  27  -1 -14   -8.00   15.10
  28  -1 -13   -4.90   17.00
  29  -1 -12   12.40   17.00
  30  -1 -11   18.00   17.40
   0   0   3    0.60    1.40
   3   0  -9    4.20    5.60
   7   0  16  177.88    4.20
   8   0 -14   12.00    7.80
  10   0 -15    2.30    8.70
  11   0  18  336.07    4.40
  14   0 -16   36.00    9.60
  15   0 -16   14.60   10.20
  16   0 -16   31.80   10.80
  17   0 -16    0.30   10.90
  20   0 -15   -6.30   11.30
  23   0 -14   18.80   13.30
  24   0 -13    2.00   12.80
  25   0 -12    7.70   12.80
  26   0 -11   -3.10   14.20
  27   0 -10    3.10   14.60
  28   0  12    6.10   10.30
  28   0  -9    4.40   15.10
  29   0  -7  -13.40   15.40
  30   0   8    6.40   11.90
  30   0  -5   -0.20   15.60
  31   0   4    2.30   13.60
  31   0   3    1.80   13.40
  31   0   2   -8.30   13.10
  31   0   1    4.90   13.50
  31   0   0   -4.90   13.30
  31   0  -1    1.60   14.10
   6   1  -7   -1.00    5.30
   9   1 -10  199.78    8.40
  13   1 -12   12.10    8.80
  14   1 -12   29.90    9.20
  16   1 -12    5.20    9.40
  17   1 -12   -1.30    9.30
  18   1 -12    6.60   10.30
  20   1 -11    6.50   10.80
  21   1  14   45.00    6.30
  21   1 -11   12.90   12.00
  22   1 -10    0.40   12.00
  23   1  -9    3.40   12.60
  24   1  -8    7.70   12.80
  25   1  -7   12.40   12.80
  26   1   9    0.60   10.10
  27   1   6   -2.10    9.90
   9   2  -2    7.90    4.50
  10   2   7    0.30    3.50
  11   2   8    7.10    3.70
  13   2  -6   12.70    6.60
  19   2   9   54.39    6.70
  20   2   8   91.79    7.30
  20   2  -5   37.70   10.00
  21   2   7  110.69    8.70
  21   2  -3    0.70    8.30
  21   2  -4   43.10   10.50
  22   2  -1   -2.80    8.10
  22   2  -2   14.60    9.70
  23   2   2   18.00    8.80
  23   2   1    3.20    9.10
 -19 -17   5    6.90   17.30
 -19 -17   4    0.70   18.20
 -19 -17   3    7.60   16.30
 -19 -17   2   -2.70   15.30
 -19 -17   1    5.90   14.00
 -19 -17   0   -6.30   13.60
 -19 -17  -1    7.40   13.90
 -19 -17  -2    9.50   13.60
 -18 -17  11   -3.80   19.10
 -18 -17  -8    0.20   13.20
 -17 -17 -12    1.10   10.10
 -18 -16   9    0.90   15.80
 -18 -15   7    5.60   14.30
 -18 -15   6    8.70   16.60
 -18 -15  -4    5.40   11.20
 -17 -15  12    5.70   15.80
 -17 -15  -9   -6.50   10.50
 -16 -15  15    3.60   15.60
 -15 -15  18    1.40   16.20
 -15 -15 -15    5.30    7.90
 -14 -15  20   18.70   16.20
 -13 -15  22    7.80   16.60
 -17 -14  10   10.90   13.50
 -17 -14  -7    2.90    9.10
 -16 -14  14   12.60   13.60
 -16 -14 -11    0.90    8.10
 -14 -14  19    0.30   16.70
 -13 -14  21   -3.20   16.30
 -17 -13   7   11.90   12.40
 -17 -13  -3   -6.30    9.80
 -17 -13  -4    5.60    9.10
 -16 -13  12    6.20   12.30
 -16 -13  -9    1.10    8.10
 -15 -13  15    6.30   12.70
 -11 -13  23   -5.60   14.40
  -9 -13  26   -9.00   16.50
  -8 -13  27    8.30   16.00
  -7 -13 -26    7.30    4.80
  -6 -13 -27   -1.10    6.10
 -16 -12   9    6.30   13.10
 -16 -12  -6   13.20    9.10
 -14 -12  16    3.30   13.10
 -14 -12 -13    8.10    6.30
 -13 -12  18   -3.90   13.60
 -12 -12  20    1.10   14.80
 -11 -12  22    4.20   13.50
  -9 -12  25   -3.60   16.00
  -8 -12  26   14.00   16.30
  -7 -12 -25    7.70    4.60
  -6 -12 -26   -4.40    5.10
  -5 -12 -27    4.60    5.90
 -16 -11   2   -0.70    8.40
 -16 -11   0    3.80    8.40
 -15 -11  10    8.30   12.80
 -14 -11  14   -5.80   11.70
 -14 -11 -11   54.49    7.10
 -10 -11  22   -2.70   12.70
  -8 -11  25  -10.90   14.10
  -7 -11  26   -1.50   16.10
  -6 -11 -25    2.50    4.80
  -5 -11 -26   -0.30    5.70
  -3 -11  30    7.90   18.20
   2 -11 -31   -6.20   11.50
 -15 -10   6    6.10   10.50
 -15 -10   5    6.40    9.70
 -15 -10  -2   -0.40    8.40
 -15 -10  -3    6.00    7.90
 -14 -10  11    9.90   10.40
 -12 -10  17   15.70   11.50
 -12 -10 -14   30.30    4.70
 -11 -10  19    1.20   12.00
  -7 -10  25   15.20   13.60
  -6 -10  26   -3.40   16.30
  -5 -10  27    2.00   15.70
  -4 -10  28    6.00   14.50
  -3 -10  29   -4.50   14.60
   2 -10 -30    3.60   10.30
   4 -10 -31   -2.00   11.50
 -14  -9   7   -8.40    9.00
 -14  -9   6   -3.50    9.40
 -14  -9  -4   14.60    6.70
 -11  -9  17    3.70   10.50
 -10  -9  19   14.40   10.90
  -8  -9  22    2.70   13.70
  -1  -9 -27   17.10    7.70
   0  -9  30    8.00   13.70
   2  -9 -29   -2.30   10.00
   4  -9 -30    4.50   12.60
 -13  -8   7   22.80    8.60
  -6  -8  23    1.90   12.60
  -5  -8 -22   12.00    4.80
  -4  -8 -23   -0.60    5.00
  -3  -8 -24    5.80    6.20
  -1  -8  28   -3.50   13.80
   2  -8  30   -7.00   11.50
   6  -8  32   -0.20   12.40
   7  -8 -30    7.60   12.90
  10  -8 -31   -5.90   13.80
  11  -8 -31  -12.80   14.20
 -10  -7  14   -4.60    9.60
  -8  -7  18   -0.10   10.70
  -7  -7  20   14.10   10.80
   0  -7 -25    5.10    8.30
   1  -7  28    0.00   11.40
   3  -7 -27    6.60    8.80
   5  -7 -28   -2.30   11.20
  10  -7  32    4.20   11.30
  11  -7 -30   -3.80   14.10
  12  -7 -30   -3.90   13.50
 -10  -6  10    4.30    8.00
  -6  -6  19    4.60   10.10
  -3  -6  23   11.30    9.00
  -2  -6  24   -2.90   10.40
  -1  -6  25    4.00    9.30
   4  -6 -26   15.30    9.20
   5  -6  29    3.20    9.90
   6  -6 -27   -2.10   10.10
   9  -6 -28    2.20   11.70
  12  -6  31   -7.60    9.90
  13  -6 -29   12.30   16.10
  14  -6 -29    0.40   16.40
  15  -6 -29    2.80   18.80
  16  -6 -29    2.30   19.10
  -8  -5  12    2.10    7.80
  -3  -5  21   14.60    8.00
  -1  -5  23   17.10    9.30
   0  -5  24    2.50    8.60
   2  -5 -23   22.60    8.00
   5  -5 -25   -3.70    8.90
  11  -5 -27   13.50   12.70
  -6  -4  13    4.40    6.70
  -5  -4  15    2.00    7.30
  -4  -4  17    9.80    6.70
  -3  -4 -16   19.60    4.30
   2  -4 -21   34.80    5.90
   5  -4 -23   10.30    7.70
   6  -4  26   11.40    8.10
   7  -4 -24   16.20    9.10
  10  -4 -25  -12.00   11.60
  13  -4  28   -2.30    7.60
  15  -4 -26   14.40   16.70
  16  -4 -26   -8.30   16.90
  18  -4  28   -0.70    6.60
  21  -4 -25   -4.70   17.40
  22  -4 -25    3.00   17.20
  -1  -3  18  123.09    7.90
   3  -3  22    5.80    7.10
   5  -3 -21   16.90    8.00
   6  -3  24   -4.10    7.30
   7  -3 -22   13.10    8.60
   9  -3 -23    3.70   10.20
  12  -3  26    2.90    6.50
  14  -3 -24    1.50   13.50
  15  -3 -24    7.40   13.00
  16  -3 -24   -2.30   13.90
  18  -3 -24   12.90   14.80
  22  -3 -23    8.80   16.00
  24  -3 -22    9.40   15.90
  -3  -2  11   47.20    5.80
  -2  -2  13    3.00    5.40
   1  -2 -15    8.00    5.40
   3  -2 -17   41.10    6.80
   5  -2  21   66.79    6.50
   9  -2  23    1.40    6.00
  10  -2 -21    8.00    9.50
  13  -2  24    0.20    4.70
  15  -2 -22    9.40   13.80
  16  -2 -22   17.50   13.80
  17  -2 -22   12.90   13.90
  21  -2 -21    6.40   13.90
  24  -2 -20    3.00   16.40
  27  -2 -18    3.10   15.90
   0  -1  12    0.30    4.00
   2  -1  15  368.96    6.90
   4  -1  17  115.19    5.70
   5  -1  18    3.40    4.80
   7  -1 -17  134.99    8.40
  11  -1  21    0.60    4.70
  12  -1 -19  281.27   12.60
  13  -1 -19   -1.30   10.60
  19  -1 -19    2.90   13.10
  20  -1 -19    5.20   14.00
  22  -1 -18    2.20   14.30
  24  -1 -17   -4.00   14.80
  26  -1 -16   -1.10   15.40
  27  -1 -15  -10.00   16.00
  28  -1 -14   11.00   17.20
  29  -1 -13   17.80   19.50
  30  -1 -12   -4.00   19.10
   1   0  -5    2.80    3.00
   4   0  13    1.50    3.80
  12   0 -16   23.40    8.60
  18   0 -16   -5.80   11.40
  20   0 -16    1.40   12.00
  22   0 -15   -3.80   12.80
  25   0 -13   -3.80   12.50
  26   0  15   -2.40    8.70
  26   0 -12   -9.80   13.70
  27   0  14    5.20    9.50
  27   0 -11   -0.20   14.70
  28   0 -10  -11.00   16.30
  29   0  11    6.20   10.80
  29   0  -8    7.40   15.80
  30   0   9   -2.90   12.90
  30   0  -6   14.60   16.50
  31   0   6    0.80   13.40
  31   0   5    1.30   13.50
  31   0  -3    3.50   17.80
   5   1  -6    9.60    6.10
   8   1  12   37.60    1.70
  10   1 -11   74.39    8.00
  12   1 -12   25.80    8.20
  19   1  15   11.60    4.80
  19   1 -12   40.80   11.70
  22   1 -11   15.80   12.90
  23   1  13   17.10    8.10
  23   1 -10    5.30   12.20
  24   1  12    2.70    8.10
  24   1  -9  -10.80   13.50
  25   1  11    5.10    9.10
  25   1  -8    0.10   12.70
  26   1  -6   -0.10   13.00
  26   1  -7   12.90   15.20
  27   1   7   -6.90    9.80
  27   1  -4    3.50   13.40
  27   1  -5   10.30   13.30
  28   1   4   -9.10   10.40
  28   1   3    9.50   11.00
  28   1   2   -3.10   10.50
  28   1   1   -9.20   11.40
  28   1   0    5.10   12.10
  28   1  -1    8.40   13.50
  28   1  -2   11.20   13.80
   8   2   2   14.40    3.90
  12   2   9   21.20    3.70
  13   2  -7  200.98    9.30
  14   2  10  126.69    4.60
  14   2  -7    9.10    7.60
  15   2  10   69.09    4.60
  16   2  10   24.30    5.00
  16   2  -7   57.29    8.90
  17   2  10   60.69    5.40
  17   2  -7   16.00    7.40
  18   2  -7  164.48    9.70
  19   2  -6   82.79    9.60
  20   2  -6  188.38   12.80
  21   2   8   -5.60    7.90
  21   2  -5   52.99   11.90
  22   2   6   11.10    8.00
  22   2  -3   44.50    9.60
  22   2  -4    6.10   11.30
  23   2   4   51.19    9.10
  23   2   3   16.80    8.00
  23   2   0   -3.60    8.70
  23   2  -2    7.60   10.80
 -19 -18  -3   -3.10   13.90
 -18 -17  10    0.00   16.90
 -18 -16   8   -5.30   17.50
 -18 -16  -6    6.40   12.00
 -17 -16  13   -8.70   16.70
 -16 -16  16   -5.00   16.10
 -15 -16  18   10.00   16.30
 -15 -16 -16    5.60    7.70
 -14 -16 -18   -2.50    7.30
 -18 -15   5    6.60   14.90
 -18 -15   4    0.40   14.00
 -18 -15  -2   -1.20   12.10
 -18 -15  -3    7.40   10.00
 -17 -15  11    4.70   15.20
 -16 -15 -12   -0.40    7.60
 -15 -15  17   15.00   15.80
 -14 -15 -17   -1.20    6.70
 -13 -15 -19    2.40    5.90
 -17 -14   9   10.60   13.90
 -17 -14  -6    7.20    9.60
 -16 -14  13    8.40   13.60
 -15 -14  16    8.90   14.00
 -14 -14 -16    7.30    6.20
 -13 -14 -18    7.30    5.70
 -12 -14  22    1.00   15.90
 -10 -14  25  -12.60   16.20
 -17 -13   5   -1.90   11.30
 -17 -13   4    2.40   12.60
 -17 -13   3   -1.40   13.00
 -17 -13  -1   -1.50   10.70
 -17 -13  -2   13.50   11.00
 -16 -13  11    9.10   13.80
 -15 -13  14   -4.20   13.30
 -15 -13 -12    8.60    7.60
 -14 -13  17  -13.00   14.40
 -13 -13  19    3.50   15.50
 -12 -13  21   -1.30   14.00
 -10 -13  24    0.60   15.20
  -7 -13  28    1.90   16.90
  -5 -13 -28   -4.10    6.70
 -16 -12   8    8.90   12.70
 -16 -12  -5    5.30    8.30
 -14 -12  15    0.90   13.10
 -10 -12  23   -4.40   13.30
  -7 -12  27    7.50   15.30
  -6 -12  28   -9.00   15.60
  -5 -12  29    1.10   15.90
  -4 -12 -28    6.10    6.90
 -15 -11  -7   38.70    8.60
 -14 -11  13    1.40   10.80
 -13 -11  16   22.00   11.80
 -12 -11  18   -2.70   14.00
 -11 -11  20    2.40   11.80
  -5 -11  28   -0.40   15.40
  -4 -11  29   14.90   16.10
  -4 -11 -27    0.30    6.50
   0 -11 -30   -5.20    9.00
 -15 -10   4    1.40    8.80
 -15 -10   3    4.50    9.40
 -15 -10   2  -10.10    9.30
 -15 -10   1   -4.40    9.10
 -15 -10  -1    0.40    8.20
 -14 -10  10   69.69   12.30
 -11 -10 -16   65.39    4.10
 -10 -10  20    3.20   12.80
  -9 -10  22   -0.40   12.10
   0 -10  31   -4.90   12.90
   0 -10 -29    4.30    9.40
 -14  -9   5    9.70    8.00
 -12  -9  14   18.80   10.90
 -11  -9 -14   20.90    4.10
 -10  -9 -16    4.00    3.10
  -9  -9  20   16.80   12.10
  -1  -9  29   13.10   13.90
   2  -9  31   -1.70   13.00
   4  -9  32    6.50   13.50
   6  -9 -31   13.00   12.80
 -13  -8   6   86.49    8.40
 -13  -8   5   13.50    7.60
 -13  -8  -3   26.20    7.00
 -12  -8  11    5.00    8.80
 -10  -8  16   19.70   11.10
  -8  -8  20    2.30   10.50
  -5  -8  24   -0.50   11.10
  -4  -8  25    4.40   13.10
  -3  -8  26   -0.50   12.90
  -2  -8  27   -7.80   11.20
  -2  -8 -25    3.30    7.00
   2  -8 -28    3.30   10.30
   4  -8  31   -1.10   12.50
   4  -8 -29   10.10   11.40
   6  -8 -30    7.90   11.70
   9  -8 -31   -4.20   14.40
 -12  -7  -2   45.10    6.40
 -11  -7  10   -1.50    9.60
 -11  -7  -8  116.89    5.10
 -10  -7 -11   47.60    3.70
  -9  -7  16    9.70    9.20
  -6  -7  21  117.69   12.20
  -6  -7 -19  420.96    5.00
   0  -7  27    0.40   10.90
   3  -7  29    0.20   10.60
   7  -7  31   10.20   12.00
   7  -7 -29   -4.50   11.40
 -11  -6   0    4.20    6.30
   2  -6  27   10.80   10.20
   2  -6 -25   63.99    9.60
   8  -6  30   -7.70   10.10
   8  -6 -28   -2.20   12.50
  12  -6 -29    1.60   14.70
  13  -6  31   -2.20    9.70
  -9  -5   8    1.30    7.30
  -7  -5  14    4.80    7.80
  -6  -5  16    6.10    7.40
   3  -5  26   13.60    8.70
   3  -5 -24   -1.30    8.20
   5  -5  27    1.40    9.20
   7  -5  28    1.50    8.60
   7  -5 -26    3.70    9.60
  10  -5  29   -2.20    9.00
  10  -5 -27   -5.70   12.30
  15  -5 -28   13.30   18.40
  16  -5 -28   -0.60   18.20
  -8  -4  -3   37.60    3.90
  -7  -4  10   24.60    7.30
  -3  -4  18    4.00    6.70
   3  -4  24    5.00    8.40
   3  -4 -22   80.69    8.20
   9  -4  27   -7.30    8.00
   9  -4 -25   -3.60   10.60
  12  -4 -26    2.30   13.40
  13  -4 -26   -3.40   12.70
  14  -4  28   -3.80    7.00
  14  -4 -26    5.60   14.20
  15  -4  28   -2.20    6.90
  16  -4  28   -7.10    6.50
  17  -4  28    0.00    7.10
  17  -4 -26   18.00   15.30
  18  -4 -26    6.90   15.70
  19  -4 -26   24.30   16.30
   0  -3  19    4.70    6.60
   0  -3 -17    3.70    5.10
   1  -3  20   56.89    7.80
   1  -3 -18  140.99    6.60
   2  -3  21    7.80    7.10
   2  -3 -19   27.20    6.70
   9  -3  25    9.00    7.70
  12  -3 -24    1.70   11.80
  13  -3  26   -3.20    6.70
  13  -3 -24   -7.70   12.10
  18  -3  26   -0.30    5.80
  19  -3 -24    6.80   15.40
  20  -3 -24   -7.70   16.20
  23  -3 -23   21.90   15.70
   0  -2  16  109.69    6.20
   4  -2  20   13.50    5.80
   4  -2 -18  123.99    6.60
   7  -2  22   19.30    5.90
   7  -2 -20  225.18    9.10
   9  -2 -21    3.70    9.70
  12  -2 -22   16.20   13.00
  13  -2 -22   -0.20   11.90
  14  -2  24    1.60    5.20
  14  -2 -22    2.10   12.60
  17  -2  24    2.50    4.30
  18  -2 -22   -2.70   12.60
  19  -2 -22   -5.90   12.70
  22  -2 -21   10.80   14.30
  23  -2 -21    4.80   15.60
  25  -2 -20   -8.50   16.80
  26  -2 -19  -10.60   16.80
   3  -1  16   -0.70    4.70
   4  -1 -15 1176.88   11.70
  11  -1 -19   31.40    9.70
  16  -1 -20   -8.50   13.40
  21  -1 -19    6.60   14.00
  22  -1  21    0.00    3.70
  23  -1 -18    0.20   15.40
  24  -1  20    3.20    5.30
  25  -1 -17    9.90   15.10
  27  -1  18    3.30    8.10
  28  -1 -15   -3.10   15.90
  29  -1 -14   -5.10   19.60
   4   0 -11    4.30    6.30
   5   0  14 1342.97    7.40
   5   0 -12   36.30    6.20
   6   0  15    0.40    3.70
   6   0 -13   -0.80    6.30
   9   0  17   -2.20    3.40
   9   0 -15    3.20    7.10
  11   0 -16   72.69    8.60
  15   0 -17   -0.10   10.80
  16   0 -17    2.30   10.60
  17   0 -17    9.90   12.00
  21   0 -16    6.00   12.40
  23   0 -15   -3.20   13.00
  25   0  16   12.40    7.50
  25   0 -14   -8.50   14.70
  26   0 -13   -3.60   13.90
  27   0 -12    1.60   16.00
  28   0  13    7.40    9.40
  28   0 -11   -2.00   18.20
  29   0  -9   -8.40   16.20
  30   0  10   -6.10   12.00
  30   0  -7    4.10   16.00
  31   0   7   -3.60   12.20
  31   0  -4    9.10   16.30
  31   0  -5   -0.30   16.50
   7   1  -9   99.69    6.80
   8   1 -10  296.37    8.30
   9   1 -11   94.89    7.80
  11   1 -12   48.20    8.20
  14   1 -13   15.30    9.20
  16   1 -13    4.90    9.40
  17   1 -13   17.30   10.60
  18   1 -13   21.40   10.80
  19   1 -13   -1.10   11.80
  21   1 -12   34.30   11.40
  23   1 -11   -8.20   12.70
  24   1 -10    8.60   13.30
  25   1  -9    7.40   13.10
  26   1  10    7.80   10.00
  26   1  -8   -1.50   14.60
  27   1   8    0.80    9.20
  27   1  -6   -5.40   16.00
  28   1   6    9.10   10.70
  28   1   5   15.00   10.80
  28   1  -3   14.20   13.10
  28   1  -4    2.50   15.50
   8   2   3   34.70    3.60
   9   2   6  179.78    3.70
  11   2  -6   60.89    6.90
  12   2  -7   -7.60    6.80
  14   2  -8    7.60    8.80
  15   2  -8    1.70    7.90
  16   2  -8   10.70    8.40
  17   2  -8   -2.60    8.30
  18   2  10    5.70    5.70
  18   2  -8   45.40    9.80
  19   2  -7   29.50    9.30
  20   2   9   82.79    7.20
  20   2  -7   47.60   10.60
  21   2  -6   92.59   11.60
  22   2   7    5.10    8.60
  23   2   6   16.70    8.30
  23   2   5    4.60    8.00
  23   2  -3   15.90   10.20
  23   2  -4   63.89   12.60
  24   2   3   58.09    9.20
  24   2   2    9.40    9.60
  24   2   1    6.40    9.60
  24   2   0    5.50   10.00
  24   2  -1   12.60   11.30
 -19 -18   1   -2.90   15.40
 -19 -18   0   -9.30   15.60
 -19 -18  -1   11.70   13.40
 -18 -17   9   12.50   16.70
 -18 -17  -7   -5.20   12.90
 -17 -17  13   -4.10   17.00
 -17 -17 -11   -1.60   11.10
 -16 -17 -14   -0.30   10.00
 -18 -16   7   -0.10   15.50
 -18 -16   6   14.60   15.90
 -18 -16  -4   10.00   13.10
 -18 -16  -5   -7.60   11.80
 -17 -16  12    6.80   16.50
 -17 -16 -10   -8.80    9.60
 -16 -16  15   -5.90   17.00
 -16 -16 -13   12.30    9.20
 -18 -15   3   11.00   13.20
 -18 -15   2    5.10   13.00
 -18 -15   1   13.10   12.80
 -18 -15   0   -7.50   11.40
 -18 -15  -1    7.20   11.40
 -17 -15  10    9.80   14.90
 -17 -15  -8   -7.20   10.30
 -16 -15  14    9.00   14.60
 -14 -15  19    5.10   15.90
 -13 -15  21   -4.60   16.80
 -17 -14   8   -1.20   13.90
 -17 -14  -5   -6.90   10.60
 -16 -14  12    6.00   14.50
 -16 -14 -10    4.30    9.30
 -15 -14  15    5.00   13.60
 -14 -14  18   -9.10   15.20
 -13 -14  20   -3.20   16.10
 -11 -14  23   -6.30   16.10
  -9 -14  26    5.30   16.30
 -17 -13   2   12.00   11.70
 -17 -13   1    0.60   10.40
 -16 -13  10   20.10   13.80
 -16 -13  -8    8.90    8.60
 -14 -13  16    2.50   13.80
 -11 -13  22   -4.20   14.50
  -9 -13  25   15.30   16.20
  -4 -13 -29    4.10    7.10
 -16 -12   7    1.60   12.20
 -16 -12   6    5.10   12.90
 -16 -12  -4    1.50    8.80
 -15 -12  11    9.80   12.60
 -13 -12  17    0.60   12.80
 -12 -12  19   10.30   14.40
 -11 -12  21   -1.40   12.90
  -9 -12  24   -0.60   15.40
 -15 -11   8    2.00   13.00
 -15 -11  -6    7.30    8.90
 -14 -11  12   -1.90   12.70
 -13 -11  15   -5.20   12.00
  -9 -11  23   -9.50   12.20
  -8 -11  24    2.10   14.10
  -7 -11 -24   -0.60    3.80
  -3 -11 -28   -4.20    7.40
  -1 -11  31    1.10   15.40
 -14 -10   9   31.20   10.80
 -13 -10  13    7.80   10.60
 -13 -10 -11    0.50    5.50
 -11 -10  18   -6.20   11.40
  -8 -10  23    5.30   13.00
  -7 -10  24    1.30   13.60
  -5 -10 -25   11.20    5.70
  -4 -10 -26    2.80    6.50
  -1 -10  30    2.20   12.80
   3 -10 -31    1.90   12.00
 -14  -9   4    9.40    7.70
 -14  -9   2   -3.40    8.30
 -14  -9   0    5.90    7.70
 -14  -9  -2   -3.40    6.30
 -11  -9  16    7.20   10.80
 -10  -9  18   -1.40   10.60
  -6  -9  24   -5.40   12.00
  -5  -9  25    5.40   13.10
  -4  -9  26    2.50   13.70
  -3  -9  27    8.30   14.70
  -2  -9  28   -0.20   14.20
 -13  -8   3   23.40    7.70
 -13  -8  -1   39.70    7.00
 -13  -8  -2  310.97    8.60
 -12  -8  10   20.70    9.50
 -12  -8  -8   -5.90    3.40
  -1  -8 -26    0.90    7.50
   1  -8  29    4.60   12.40
   7  -8  32   -0.40   11.60
   8  -8 -31   -1.00   14.20
 -12  -7   4    4.80    6.40
 -12  -7   2   52.89    7.30
 -12  -7   1   11.40    6.80
 -12  -7  -1   11.70    6.60
 -10  -7  13    8.40    9.10
  -7  -7  19   19.90   10.10
  -5  -7  22   -6.60   10.80
  -4  -7  23    8.40   11.30
  -3  -7  24   12.40   11.80
  -2  -7  25    6.10   12.50
  -1  -7  26    5.30   11.40
   1  -7 -26    5.70    8.10
   4  -7 -28    3.60    9.50
   5  -7  30   11.10   10.90
   6  -7 -29    6.20   11.10
   8  -7  31    8.90   12.00
   9  -7 -30   -1.10   12.70
  -5  -6  20    6.60    8.50
  -4  -6  21   12.10    9.90
   1  -6  26    4.20    9.60
   4  -6  28   -1.00    9.10
   5  -6 -27    3.40   10.40
   6  -6  29    8.10   10.40
   7  -6 -28    7.70   11.00
   9  -6  30   -1.90    9.90
  10  -6 -29   -4.00   13.30
  11  -6 -29   15.30   13.20
  -8  -5  11   25.60    8.00
  -8  -5  -9   41.30    3.10
  -4  -5  19   -3.50    7.60
  -1  -5 -21   22.50    6.30
   2  -5  25    8.60    8.80
   9  -5 -27   10.00   10.80
  11  -5  29   -3.90   10.00
  13  -5 -28  -14.60   16.30
  14  -5 -28    3.00   15.10
  17  -5 -28   -5.50   16.50
  18  -5 -28   -0.40   17.00
  -6  -4  12   28.90    7.80
  -2  -4  19  105.39    8.40
   2  -4  23   25.70    8.50
   4  -4 -23   12.10    8.20
   5  -4  25    2.50    7.80
   6  -4 -24    4.30    8.30
   7  -4  26    1.00    7.90
   8  -4 -25   -5.20   11.10
  20  -4 -26    7.30   16.40
  21  -4 -26  -11.40   17.00
  -5  -3  10    8.70    6.30
  -2  -3  16    9.10    6.80
  -1  -3 -16   63.09    4.90
   5  -3  23    0.80    7.30
   6  -3 -22   34.80    7.90
   7  -3  24    6.90    7.70
   8  -3 -23   61.39    9.90
  11  -3 -24    1.20   10.40
  14  -3  26    1.90    6.40
  21  -3 -24   -1.80   17.20
  22  -3 -24    8.90   17.10
  24  -3 -23    0.70   17.00
  -3  -2  10    4.50    6.50
  -1  -2  14    2.20    6.20
   0  -2 -14    7.80    4.80
   1  -2  17    9.10    5.00
   2  -2  18   25.00    6.20
   3  -2  19    8.10    6.10
   5  -2 -19   15.20    6.40
  15  -2  24    2.80    4.90
  16  -2  24   -0.10    4.50
  20  -2 -22    8.20   13.60
  21  -2 -22    0.90   14.20
  24  -2 -21    3.00   16.20
  26  -2 -20   -6.40   17.30
   2  -1 -13   45.30    6.10
   5  -1 -16   -0.20    5.80
   6  -1 -17    7.70    7.10
   7  -1  19   43.40    5.30
   8  -1 -18   48.80    7.30
  13  -1 -20    5.10   12.00
  15  -1 -20    5.80   11.60
  17  -1 -20   -7.40   12.20
  18  -1 -20   -1.90   12.00
  19  -1 -20   10.50   12.60
  22  -1 -19    9.70   14.30
  23  -1 -19    0.20   17.70
  24  -1 -18    9.80   15.80
  26  -1 -17   13.30   15.60
  27  -1 -16   -7.20   16.50
   1   0   7   -0.30    3.30
  13   0 -17    4.20    9.10
  14   0 -17   -5.70   10.10
  18   0 -17   -1.90   11.50
  19   0  19   -0.70    2.90
  19   0 -17   -0.50   11.50
  20   0 -17    2.40   12.20
  22   0  18    5.80    5.10
  22   0 -16   11.70   13.10
  24   0  17    8.00    6.00
  29   0  12    2.00   10.40
  30   0  -8    7.70   16.40
  31   0   8    1.70   13.00
  31   0  -6    2.60   17.30
  10   1 -12    0.40    7.50
  12   1 -13   76.59    9.10
  16   1 -14    8.80   11.30
  20   1  15    7.50    5.10
  20   1 -13   15.40   11.60
  21   1 -13   15.80   13.30
  22   1  14   13.40    6.60
  24   1 -11    7.80   12.70
  25   1 -10   -0.30   15.10
  26   1  -9   -2.80   15.90
  27   1   9   -6.20    9.50
  27   1  -7   -2.30   14.40
  28   1   7   -3.70   11.00
  28   1  -5   13.60   16.80
  29   1   4    5.20   12.60
  29   1   3   20.60   11.40
  29   1   2    1.80   11.60
  29   1   1   -1.10   12.60
  29   1   0   -2.00   13.10
  29   1  -1   -3.10   13.70
  29   1  -2   -3.20   14.10
   8   2  -2   19.20    4.60
  13   2  10    2.70    3.60
  13   2  -8   -2.10    7.60
  16   2  -9    1.80    9.50
  19   2  10    0.80    6.00
  19   2  -8    2.30   10.20
  20   2  -8   81.69   12.40
  21   2   9   26.80    7.70
  21   2  -7  110.79   12.30
  22   2   8   13.40    7.70
  22   2  -6    7.00   11.10
  23   2   7   55.79    9.10
  23   2  -5    1.70   12.10
  24   2   5   26.20    8.40
  24   2   4    0.10    8.40
  24   2  -2   17.10   10.30
  24   2  -3   54.29   12.60
 -18 -17   8   10.00   16.00
 -18 -17   7   12.90   16.40
 -18 -17  -6    4.90   14.00
 -17 -17  12   -4.50   18.60
 -16 -17  15    7.20   17.00
 -18 -16   5    8.10   15.00
 -18 -16   4    5.40   14.20
 -18 -16  -2    7.00   12.50
 -18 -16  -3   -0.20   12.40
 -17 -16  11    0.80   16.00
 -17 -16  -9   10.50   11.70
 -16 -16  14    1.70   16.80
 -15 -16  17   11.30   15.20
 -14 -16  19   -3.60   16.40
 -17 -15   9    2.50   14.70
 -17 -15  -7    5.40   11.30
 -16 -15  13    2.00   15.60
 -15 -15  16    4.40   15.40
 -14 -15  18   -4.70   15.70
 -13 -15  20    4.10   16.60
 -12 -15  22    2.20   16.10
 -17 -14   6   11.30   13.00
 -17 -14   5   -1.80   13.80
 -17 -14  -4    0.50   10.40
 -16 -14  11   15.30   15.60
 -15 -14 -13    0.40    7.80
 -14 -14  17   -4.80   14.10
 -13 -14  19   -6.20   16.50
 -12 -14  21   -3.40   17.30
 -10 -14  24   -1.80   17.40
 -16 -13   9    8.20   13.30
 -16 -13  -7   -8.50    9.10
 -15 -13  13   -3.30   12.50
 -13 -13  18   10.60   14.40
 -12 -13  20   -4.40   14.70
  -8 -13  26   -7.90   16.20
  -7 -13  27   -4.00   16.00
  -6 -13  28    3.60   16.30
 -16 -12   5    0.50   10.60
 -16 -12   4    1.00   11.40
 -16 -12  -3  -14.20    9.50
 -15 -12  -9    3.60    8.50
 -14 -12  14   -8.60   12.30
 -13 -12 -15    2.60    5.80
 -11 -12 -19    2.50    3.80
 -10 -12  22   -0.90   13.10
  -8 -12  25    1.50   15.00
  -7 -12  26   -1.80   15.80
  -4 -12  29   -0.40   18.80
  -3 -12  30   -1.60   18.20
  -3 -12 -29   -4.20    7.20
 -15 -11   7   46.00   11.20
 -14 -11 -10   -4.80    4.80
 -12 -11  17    4.00   11.70
 -11 -11  19    1.60   12.30
 -10 -11  21    1.50   12.20
  -7 -11  25   -1.70   14.10
  -3 -11  29    1.70   15.60
  -2 -11  30  -12.60   16.20
   1 -11 -31   -4.60    9.80
 -14 -10  -7    3.30    6.70
 -13 -10  12   45.80   12.00
 -12 -10  15   19.10   11.60
  -9 -10  21    1.70   12.50
  -6 -10  25   16.80   14.30
  -6 -10 -24    0.40    4.50
  -5 -10  26    0.80   14.50
  -4 -10  27    1.60   14.20
  -3 -10  28   -6.90   16.70
  -3 -10 -27   -1.00    6.80
  -2 -10  29   -0.10   13.80
   1 -10  31   11.60   13.40
   1 -10 -30   -3.30    9.90
 -13  -9   9   46.70    9.40
 -12  -9 -11  337.67    6.90
 -11  -9  15    2.20   11.70
  -8  -9  21   22.60   12.20
   1  -9  30    4.80   12.20
   3  -9  31    1.00   13.20
   3  -9 -30   -1.10   10.90
   5  -9  32   10.70   13.80
   5  -9 -31    1.10   12.20
   7  -9 -32    5.20   15.30
 -13  -8   0   -0.90    6.00
 -12  -8   9   57.79    8.90
 -11  -8 -11   14.70    4.70
 -10  -8  15    0.70   10.90
  -8  -8  19    6.90   10.10
  -6  -8 -21    6.20    3.80
   0  -8  28   -3.20   12.80
   0  -8 -27    9.10    8.90
   3  -8  30    4.20   11.50
   5  -8  31  -11.60   12.20
   5  -8 -30    4.40   11.50
 -11  -7   9   18.30    8.70
 -10  -7  12   -5.30    9.90
  -9  -7  15    1.70    8.90
  -6  -7  20   24.90   10.60
   2  -7  28    1.40   10.80
   2  -7 -27   -7.00    8.80
   8  -7 -30    4.00   12.70
  12  -7 -31   -4.60   15.60
  -9  -6 -10    2.10    3.10
  -8  -6  14    7.20    8.10
  -7  -6  16    0.40    9.60
  -6  -6  18   13.60    8.80
  -3  -6  22   15.10    8.60
  -3  -6 -21   49.30    5.30
  -2  -6  23   11.20    9.80
  -2  -6 -22    8.00    5.80
  -1  -6  24   -4.10   10.00
  -1  -6 -23    4.80    7.10
   3  -6 -26    9.90    8.70
   9  -6 -29    0.60   13.30
  14  -6 -30    1.70   18.40
  15  -6 -30    3.10   16.50
  -9  -5   6   30.40    7.70
  -5  -5 -16   15.20    3.00
  -3  -5  20   11.10    7.50
   0  -5  23    1.60    9.10
   0  -5 -22   -2.20    6.20
   1  -5  24   16.00    9.30
   1  -5 -23   21.30    8.20
   4  -5  26   -2.60    8.50
   4  -5 -25   -3.80    8.70
   8  -5  28    9.60    9.30
   8  -5 -27    4.10   11.80
  11  -5 -28   -9.90   14.30
  12  -5 -28   -7.30   13.60
  -1  -4  20   -8.60    6.70
   0  -4 -20   -1.30    6.60
   1  -4  22   16.10    7.10
  10  -4  27   -0.80    7.50
  10  -4 -26    7.60   12.90
  15  -4 -27    8.70   16.20
  16  -4 -27   -7.60   16.10
  17  -4 -27   -0.50   15.80
  18  -4 -27    9.20   18.60
  -6  -3   6    4.10    5.80
   4  -3 -21    5.40    7.50
   7  -3 -23   15.50    9.80
  10  -3 -24   -1.70   10.80
  14  -3 -25   10.60   15.10
  15  -3  26    0.90    6.00
  15  -3 -25    5.30   14.40
  16  -3  26    1.70    6.00
  16  -3 -25   22.50   14.90
  17  -3  26   -2.30    5.60
  17  -3 -25    1.90   15.40
  18  -3 -25   16.00   15.30
  19  -3 -25    7.30   16.80
  23  -3 -24    7.80   17.40
  -2  -2  12  185.88    7.20
   6  -2  21   62.09    6.50
   6  -2 -20    4.40    8.00
   8  -2 -21    0.00    8.30
  10  -2  23   11.90    6.00
  10  -2 -22    6.20   11.50
  14  -2 -23   -3.70   13.10
  15  -2 -23   16.00   13.20
  16  -2 -23    1.80   13.30
  17  -2 -23   26.20   14.70
  18  -2 -23    1.70   15.00
  19  -2 -23   -6.20   13.70
  22  -2 -22   -5.00   14.80
  23  -2 -22    5.50   17.50
  25  -2 -21  -11.60   16.10
  -1  -1   9  648.94    6.50
   0  -1 -10    0.20    3.90
   1  -1  13  223.58    5.10
   7  -1 -18   49.60    8.10
   9  -1  20    2.80    4.40
  12  -1 -20    4.40   10.30
  20  -1 -20   -5.00   12.70
  21  -1 -20   -2.10   14.00
  24  -1 -19    5.20   16.80
  25  -1 -18   -0.10   15.90
  26  -1  19    7.70    6.90
  27  -1 -17    5.50   16.80
  28  -1 -16    5.20   15.80
   3   0 -10    5.60    5.10
   9   0 -16   34.90    8.00
  11   0 -17   -5.00    9.60
  12   0 -17   -0.60    8.50
  23   0 -16    3.10   14.00
  25   0 -15   -2.60   14.30
  26   0 -14    4.00   13.40
  27   0 -13    2.30   16.00
  28   0 -12   15.10   16.20
  29   0 -11   -8.00   16.50
  30   0  11    1.70   11.50
  30   0  -9   -6.80   16.50
  31   0  -7   -6.40   17.30
  31   0  -8    7.70   19.00
   5   1  -7  142.69    5.70
   8   1 -11   83.69    7.20
  11   1 -13   11.70    7.90
  14   1 -14   20.00    9.70
  22   1 -13   -3.20   13.80
  23   1 -12   -1.90   12.70
  24   1  13   -1.70    7.60
  25   1  12    4.80    8.70
  25   1 -11   -0.80   16.10
  26   1  11   -1.20    9.50
  26   1 -10   19.40   15.60
  27   1  -8   -0.70   14.70
  28   1   8   10.40   10.70
  28   1  -6    1.00   14.60
  28   1  -7   -0.50   15.60
  29   1   5    7.00   11.30
  29   1  -3   16.20   13.40
  29   1  -4   17.30   16.10
   8   2  -3   31.80    5.30
  14   2  -9    4.50    7.90
  18   2  -9   87.39    9.70
  20   2  10   60.69    6.70
  21   2  -8    6.10   10.60
  23   2  -6   21.30   11.60
  24   2   6   -3.40    9.10
  24   2  -4   -4.80   11.00
  24   2  -5   23.50   12.80
  25   2   4    1.90    9.10
  25   2   3   20.70    9.70
  25   2   2   -2.40    8.70
  25   2   1    3.70    9.10
  25   2   0   -3.10    9.60
  25   2  -1   -2.70    9.90
  25   2  -2   -1.90   12.60
  25   2  -3   18.70   13.00
 -18 -18   7   24.20   19.70
 -18 -18  -7    1.90   12.80
 -18 -17   5    2.80   17.90
 -18 -17  -4    5.90   14.90
 -18 -17  -5   -9.00   13.50
 -17 -17  11    0.50   16.70
 -17 -17 -10    9.20   12.20
 -15 -17 -16    3.80    9.20
 -18 -16   3    3.00   13.40
 -18 -16   2    1.30   13.20
 -18 -16   1   -3.20   14.20
 -18 -16  -1   -0.30   12.90
 -17 -16  10   -3.40   15.70
 -15 -16  16   -7.20   16.30
 -17 -15   8   -0.10   14.70
 -17 -15   7   -8.60   16.30
 -16 -15  12   -1.20   14.80
 -16 -15 -11    1.30    9.70
 -15 -15  15   14.70   14.40
 -15 -15 -14   10.40    9.00
 -11 -15  23    7.80   16.20
 -17 -14   4    4.70   11.80
 -17 -14   3   39.00   13.50
 -17 -14  -2    5.60   11.00
 -17 -14  -3   29.40   11.10
 -16 -14  10    9.40   14.10
 -16 -14  -9   -0.80    9.60
 -15 -14  14    8.90   13.20
  -9 -14  25    2.30   16.90
 -16 -13   8   -2.70   12.50
 -16 -13   7    3.20   13.50
 -15 -13  12    2.90   12.40
 -15 -13 -11   -3.60    5.70
 -14 -13  15    6.10   12.90
 -14 -13 -14   14.60    7.30
 -11 -13  21   -8.20   14.60
 -10 -13  23    4.20   14.00
  -9 -13  24   -9.50   16.90
 -16 -12   3   -2.30   10.10
 -16 -12   2   13.70    9.80
 -16 -12   1    8.20   10.70
 -16 -12   0   11.70   10.40
 -16 -12  -1    2.60    9.50
 -16 -12  -2    0.40    8.60
 -15 -12  10   42.70   12.80
 -14 -12  13    6.10   13.60
 -14 -12 -12   13.80    7.20
 -13 -12  16   13.90   12.00
 -12 -12  18    0.00   13.20
 -12 -12 -17   -1.20    4.80
 -11 -12  20   -0.60   13.70
  -9 -12  23   -4.90   13.30
  -6 -12  27   -2.40   15.00
  -5 -12  28    0.80   15.50
  -2 -12 -30   -5.60    8.70
 -15 -11   6    4.90   11.10
 -15 -11   5  -10.90   11.50
 -15 -11  -5    8.10    7.70
 -13 -11  14   -7.20   11.30
 -13 -11 -13    8.00    6.00
  -5 -11  27  -11.90   14.30
  -4 -11  28   -8.40   15.50
  -2 -11 -29    1.90    7.70
   0 -11  31    7.90   14.10
 -14 -10   7    3.30   11.20
 -10 -10  19   39.00   12.00
  -8 -10  22    7.10   11.90
  -2 -10 -28    5.10    8.40
   0 -10  30   12.90   12.90
 -13  -9   8   27.40    8.70
 -13  -9  -7   61.09    6.30
 -12  -9  12    1.30   10.20
 -10  -9  17    0.00   10.80
  -9  -9  19   11.60   10.70
  -7  -9  22   13.80   12.80
   0  -9  29   -4.30   12.00
   1  -9 -29    9.50    9.80
 -12  -8   8    4.40    9.40
 -11  -8  12   21.80    9.10
  -9  -8  17    4.60   10.20
  -5  -8  23   -2.50   11.60
  -4  -8  24    0.50   12.80
  -3  -8  25    3.80   11.40
  -2  -8  26    8.00   12.70
   2  -8  29   -4.40   11.80
   7  -8 -31    1.20   13.70
   8  -8  32    0.10   11.30
  -7  -7  18    4.90   10.40
  -5  -7  21   81.19   13.00
   1  -7  27    8.10   10.70
   4  -7  29    5.60   10.40
   6  -7  30    1.50   10.80
   9  -7  31   -0.30   11.90
  11  -7 -31    2.40   14.40
 -10  -6   7   14.60    6.90
  -9  -6  11    8.40    8.00
  -6  -6 -17    8.40    2.60
  -5  -6  19    3.80    8.50
   0  -6 -24   21.30    7.60
   4  -6 -27   -0.90    9.10
   5  -6  28   -6.70    9.20
   6  -6 -28    5.80   10.30
   7  -6  29    3.10   10.10
  10  -6  30    1.60    9.20
  12  -6 -30   -5.00   14.70
  13  -6 -30    7.60   15.10
  -8  -5  10   -2.00    7.70
  -3  -5 -19   -2.80    4.70
  -1  -5  22    1.50    8.10
   6  -5  27    0.80    8.80
  10  -5 -28    0.90   13.30
  12  -5  29    1.90    8.10
  16  -5 -29   -0.70   19.50
  17  -5 -29    0.40   19.60
  -3  -4  17    3.20    7.30
  -1  -4 -19    6.50    5.40
   1  -4 -21   20.90    6.20
   2  -4 -22    0.50    6.80
   4  -4  24    3.40    7.40
   5  -4 -24   21.30    9.20
   7  -4 -25   13.90    9.40
   9  -4 -26    2.90   11.00
  13  -4 -27    5.90   15.80
  14  -4 -27   -0.30   15.60
  19  -4 -27   17.10   16.50
  20  -4 -27    8.50   17.40
  -4  -3  12    3.30    6.40
  -1  -3  17   25.00    6.00
   4  -3  22    2.60    6.40
   5  -3 -22   24.30    8.70
   9  -3 -24   -5.10   10.10
  10  -3  25    0.10    6.90
  12  -3 -25   -6.30   13.60
  13  -3 -25   -5.10   12.30
  20  -3 -25   -3.30   16.50
  21  -3 -25   -1.50   17.00
  -1  -2 -13   46.20    4.60
   0  -2  15   55.29    6.10
   2  -2 -17   64.69    6.20
   3  -2 -18    1.90    6.30
   8  -2  22    4.00    6.00
   9  -2 -22   15.30   10.20
  12  -2 -23    5.20   12.90
  13  -2 -23   -4.50   11.70
  20  -2 -23    9.40   13.70
  21  -2 -23   -6.10   14.20
  24  -2 -22    2.10   16.20
  -2  -1   5    4.40    4.60
   0  -1  11   -2.50    4.00
   1  -1 -12   94.99    5.00
  11  -1 -20    7.90    9.90
  12  -1  21   99.59    5.10
  15  -1 -21   -3.90   12.00
  16  -1 -21    6.30   12.20
  17  -1 -21   -0.60   12.20
  18  -1 -21    4.20   12.50
  19  -1 -21   -2.70   13.20
  22  -1 -20   -0.80   15.00
  23  -1 -20   -5.70   17.00
  25  -1 -19   -8.00   16.60
  26  -1 -18   -1.70   16.30
   1   0  -6  298.27    4.20
   3   0  11    2.90    3.70
   5   0 -13    9.20    6.20
   6   0 -14    0.70    6.10
   7   0 -15   -4.70    7.40
  14   0 -18    6.40   10.10
  18   0 -18   73.69   12.70
  19   0 -18    6.00   12.00
  20   0 -18   -3.20   13.10
  22   0 -17   -2.10   14.00
  23   0 -17    0.90   14.90
  24   0 -16   -0.90   14.10
  26   0  16   -0.40    7.60
  26   0 -15    6.10   14.00
  27   0  15   -8.00    7.50
  28   0  14    1.20    8.40
  28   0 -13    0.30   16.10
  29   0  13    3.70    9.00
  29   0 -12   -4.00   16.50
  30   0 -10    2.70   16.70
   9   1 -12   70.99    7.70
  10   1 -13    0.00    7.60
  12   1 -14    5.20    8.70
  16   1 -15    1.20   11.00
  17   1 -15    4.60   11.50
  21   1  15    1.30    5.90
  23   1  14    0.20    7.10
  23   1 -13   -0.50   12.20
  24   1 -12    5.80   12.30
  27   1  10   10.10   10.00
  27   1  -9   -0.10   14.70
  28   1   9    2.70   10.90
  28   1  -8   -1.90   15.20
  29   1   7   11.40   12.10
  29   1   6   -0.80   11.20
  29   1  -5    0.60   14.70
  29   1  -6    7.90   16.30
  30   1   3   -3.10   13.00
  30   1   2    4.40   12.70
  30   1   1    7.90   12.30
  30   1   0    1.20   13.70
  30   1  -1    1.20   14.00
  30   1  -2    5.10   12.90
  10   2  -7    0.30    6.70
  11   2  -8   -0.10    7.30
  13   2  -9    2.20    7.70
  15   2  11   22.60    4.20
  15   2 -10   64.19    9.20
  16   2  11   23.80    4.60
  16   2 -10   28.10    8.80
  17   2  11   -2.10    4.80
  17   2 -10   55.09    9.20
  18   2  11   10.10    5.00
  18   2 -10   15.00    9.60
  19   2 -10   12.00   10.70
  21   2  10   33.00    7.80
  21   2  -9   25.20   12.40
  22   2   9    9.80    7.70
  22   2  -8    2.20   11.50
  23   2   8    2.90    8.30
  23   2  -7   42.70   12.20
  24   2   7   21.00    8.40
  24   2  -6   -1.80   13.30
  25   2   5    0.30    9.40
  25   2  -4    5.50   10.80
  26   2   2    8.90   10.40
  26   2   1    7.10   11.00
  26   2   0   14.50   10.10
  26   2  -1   12.20   11.80
 -18 -18   6    7.10   16.90
 -18 -18  -5   -2.20   15.90
 -18 -18  -6    2.60   13.50
 -18 -17   4   -5.20   15.80
 -18 -17   3    0.70   14.70
 -18 -17   2    9.50   14.90
 -18 -17  -2   10.40   13.50
 -18 -17  -3    0.30   14.70
 -17 -17  10   15.10   16.70
 -16 -17  14   -2.50   17.90
 -16 -17 -13   -4.10    8.30
 -17 -16   9    6.90   14.70
 -17 -16  -8   12.70   11.60
 -16 -16  13    6.90   16.20
 -16 -16 -12   -1.00    9.40
 -15 -16 -15    0.30    8.40
 -14 -16  18   -4.70   16.00
 -13 -16  20    6.10   16.60
 -17 -15   6    2.90   14.60
 -17 -15  -6    2.80   10.70
 -16 -15  11   -9.00   14.50
 -14 -15  17    0.90   14.70
 -13 -15  19    5.90   16.30
 -12 -15  21   10.70   16.10
 -17 -14   2    9.20   11.70
 -17 -14   1   14.90   10.60
 -17 -14   0   -3.50   10.10
 -17 -14  -1   12.50   10.00
 -16 -14   9   -7.80   13.90
 -15 -14  13   -6.70   12.60
 -14 -14  16   15.40   13.90
 -13 -14  18    3.40   15.70
 -12 -14  20    2.60   15.60
 -11 -14  22    9.20   15.20
  -8 -14  26   10.40   17.30
 -16 -13   6    5.10   12.60
 -16 -13  -6   -0.60    8.90
 -15 -13  11   15.30   14.10
 -14 -13  14    5.20   14.30
 -13 -13  17    0.00   14.30
 -12 -13  19    4.20   14.90
  -8 -13  25    3.30   15.80
 -15 -12   9   16.50   13.00
 -15 -12  -8   24.30    8.60
 -13 -12  15    9.30   12.70
 -10 -12  21    7.80   12.70
  -8 -12  24    1.50   15.30
 -15 -11   4    6.10   11.30
 -15 -11  -3    1.60    8.50
 -15 -11  -4   15.40    8.70
 -13 -11  13   -2.80   12.90
 -12 -11  16   -3.00   11.40
 -11 -11  18   -1.00   11.80
 -10 -11  20    6.50   11.60
  -8 -11  23    4.90   12.80
  -1 -11  30    4.60   17.10
  -1 -11 -30    4.60    8.80
 -13 -10  11   -4.50   10.20
 -12 -10  14   25.60   11.30
  -9 -10  20    9.70   11.60
  -7 -10  23    5.40   13.60
  -1 -10  29   11.20   14.30
   2 -10 -31    1.60   10.90
 -13  -9   7   52.79    8.70
 -11  -9  14   23.00   10.80
  -8  -9  20   14.40   11.10
  -6  -9  23    5.60   12.40
  -5  -9  24   12.70   13.10
  -4  -9  25    6.60   13.60
  -4  -9 -25    2.10    6.10
  -3  -9  26  -11.50   13.10
  -3  -9 -26   -1.70    6.70
  -2  -9  27   -2.60   13.50
  -1  -9  28   -2.40   12.70
   2  -9  30   -0.50   12.10
   4  -9  31   -4.10   14.60
   4  -9 -31   -8.90   11.60
   6  -9  32   -0.40   13.30
   6  -9 -32   10.30   14.00
 -12  -8  -7   18.30    5.20
   1  -8  28   10.10   12.50
   1  -8 -28    6.10    9.40
   4  -8  30    8.80   12.10
   6  -8  31    4.70   12.00
   9  -8  32    5.30   12.20
   9  -8 -32   -8.50   14.10
  -8  -7  16   34.30    9.30
  -4  -7  22    1.70   11.20
  -3  -7 -23    6.00    6.10
  -2  -7 -24   -0.30    6.70
  -1  -7  25   16.80   11.70
  -1  -7 -25   26.40    7.20
   0  -7  26    3.10   11.00
   3  -7  28   -6.50    9.80
   3  -7 -28   -8.50    8.60
   5  -7 -29   14.60   10.50
   7  -7 -30   10.80   12.60
  10  -7 -31    3.10   13.80
  -6  -6  17   18.80    9.70
  -4  -6  20    9.10    9.50
  -4  -6 -20   14.00    4.70
   1  -6 -25   -0.60    8.30
   2  -6  26    3.70    9.60
   8  -6 -29   -7.70   12.10
  11  -6  30   -1.00   10.60
  11  -6 -30    7.70   13.60
  -9  -5  -4   70.99    4.50
  -7  -5  12   86.39    9.50
  -4  -5  18   13.10    7.00
   2  -5 -24   -3.80    8.00
   3  -5  25   16.00    9.00
   5  -5 -26    6.90    8.00
   7  -5 -27   14.10    9.50
   9  -5  28   -0.70    9.00
   9  -5 -28    2.70   13.10
  13  -5  29   -3.00    8.70
  13  -5 -29   -0.50   14.10
  14  -5 -29    1.10   15.90
  15  -5 -29    5.40   16.20
  -7  -4  -7   15.20    2.70
  -6  -4  11    2.00    6.80
  -4  -4  15   15.50    7.50
  -2  -4  18  110.39    8.30
  -2  -4 -18   98.39    5.40
   3  -4  23   19.90    8.50
   3  -4 -23   31.20    7.90
   6  -4  25    0.00    8.20
  11  -4  27    1.60    7.40
  11  -4 -27   -7.40   14.00
   0  -3  18   -1.30    6.60
   1  -3  19   10.60    7.00
   2  -3  20    3.70    7.20
   3  -3  21   14.70    6.70
   8  -3  24    4.30    7.30
   8  -3 -24   -4.00   10.90
  11  -3 -25   -0.70   11.20
  17  -3 -26    6.10   16.40
  22  -3 -25    4.10   17.20
  -3  -2   9   13.30    5.20
   1  -2 -16   66.19    6.00
   4  -2 -19   52.79    6.20
  11  -2  23   -0.70    5.90
  11  -2 -23   12.20   10.90
  22  -2 -23   -4.70   15.80
  25  -2 -22    2.20   16.90
   2  -1  14   35.50    5.20
   4  -1 -16   22.70    5.70
   6  -1  18    5.80    5.00
   8  -1 -19  102.99    8.10
  10  -1 -20    8.00    8.60
  13  -1 -21   -7.20   11.00
  20  -1 -21   -7.60   12.80
  21  -1 -21  -14.10   13.80
  24  -1 -20   -6.50   16.80
  26  -1 -19    2.50   16.90
  27  -1 -18   -3.40   17.10
   2   0   9    4.40    3.50
  10   0 -17    3.80    8.10
  12   0 -18   -5.20    9.10
  21   0 -18   -7.10   13.40
  22   0 -18    9.10   14.10
  24   0 -17  -10.60   15.50
  25   0 -16   11.30   14.40
  27   0 -15    9.80   16.00
  28   0 -14   -2.30   17.20
  29   0 -13    8.10   17.10
  30   0  12   -4.10   11.00
  30   0 -11    1.60   17.10
   3   1   0   -1.80    1.90
  11   1 -14    8.40    8.60
  14   1 -15   69.59   10.10
  15   1 -15  137.89   10.80
  18   1 -15   14.50   10.90
  19   1 -15   14.60   11.30
  20   1 -15   15.90   11.60
  22   1 -14    4.70   11.90
  24   1 -13   -0.50   12.70
  25   1 -12    5.60   13.30
  26   1  12    8.60    8.90
  26   1 -11   -3.20   13.70
  27   1 -10    3.50   14.40
  28   1  -9   -5.50   15.10
  29   1  -7   11.20   17.70
  30   1   5    1.90   12.40
  30   1   4    9.70   12.80
  30   1  -3   -4.30   13.60
  30   1  -4   -4.30   14.90
  30   1  -5    4.50   17.50
   7   2   0   -0.90    4.00
   8   2   5    3.00    3.20
  13   2 -10    4.30    7.90
  16   2 -11   26.60    9.90
  17   2 -11    6.00   10.20
  19   2  11   37.60    5.90
  20   2 -10   45.90   11.10
  21   2 -10   44.70   12.10
  22   2  -9    3.90   11.50
  23   2   9    3.10    7.80
  23   2  -8   -3.10   12.00
  24   2   8    8.60    8.60
  24   2  -7   17.70   12.30
  25   2   6    0.60    8.50
  25   2  -5    4.30   11.80
  25   2  -6    1.10   12.80
  26   2   3    1.80    8.70
  26   2  -2    2.00   10.90
  26   2  -3    7.50   11.20
  26   2  -4   10.80   13.00
 -18 -18   5    5.90   16.90
 -18 -18   4   19.70   16.60
 -18 -18   3   -1.00   18.80
 -18 -18  -3   -8.30   14.60
 -18 -18  -4    8.20   14.30
 -18 -17   1    3.90   13.30
 -18 -17   0   18.50   13.20
 -18 -17  -1    3.20   11.70
 -17 -17   9   20.20   18.30
 -17 -17  -9   -8.30   12.80
 -16 -17  13    1.30   17.20
 -15 -17  16    5.60   15.50
 -17 -16   8    3.60   15.40
 -17 -16   7   20.30   15.50
 -17 -16  -7    2.60   11.30
 -16 -16  12   -1.70   16.60
 -15 -16  15  -10.90   15.90
 -17 -15   5    6.70   14.20
 -17 -15   4    4.50   15.10
 -17 -15  -4   -3.10   10.80
 -17 -15  -5   -2.00   10.40
 -16 -15  10    9.50   14.50
 -16 -15 -10    2.40   10.30
 -15 -15  14    3.30   13.50
 -11 -15  22    0.20   16.00
 -11 -15 -22    1.80    5.30
 -16 -14   8   10.30   15.10
 -16 -14  -8   10.10    8.90
 -15 -14  12    4.80   12.50
 -15 -14 -12   -8.30    6.70
 -14 -14  15    7.40   13.80
 -14 -14 -15   -0.30    7.10
 -10 -14  23   14.90   15.30
 -16 -13   5    6.60   11.40
 -16 -13  -5   10.90    8.80
 -15 -13  10   -1.80   14.00
 -15 -13 -10    4.70    7.80
 -13 -13  16  -10.60   13.50
 -13 -13 -16    4.20    6.30
 -11 -13  20    1.60   16.20
 -10 -13  22  -16.30   13.20
  -7 -13  26   10.20   15.70
  -6 -13  27   -7.60   17.90
  -5 -13  28   -5.10   18.20
 -15 -12   8   10.50   12.10
 -14 -12  12   12.00   12.00
 -12 -12  17    2.00   12.10
 -11 -12  19    0.10   13.00
  -7 -12  25    1.40   15.10
  -6 -12  26   10.10   14.80
  -5 -12  27    8.10   16.50
  -4 -12  28   -1.60   17.00
  -3 -12  29   -1.90   18.50
  -2 -12  30    2.40   16.40
 -15 -11   3    6.20    8.70
 -15 -11   2    7.10    8.00
 -15 -11   1   21.40    9.90
 -15 -11   0   -2.20    9.80
 -15 -11  -1   15.80    9.60
 -15 -11  -2   -3.70    8.80
 -14 -11   9    8.50   10.90
 -14 -11  -9   16.30    6.80
  -9 -11  21    5.20   12.20
  -7 -11  24    1.30   13.70
  -6 -11  25   16.70   15.90
  -5 -11  26   -4.10   15.70
  -4 -11  27   -0.40   15.90
  -3 -11  28   -6.00   17.20
  -2 -11  29   -4.00   15.70
   1 -11  31    5.70   14.60
 -14 -10   5   38.80    8.80
 -14 -10  -5   36.10    7.00
 -13 -10 -10  208.28    6.70
 -12 -10  13   -3.10   11.20
 -12 -10 -13   -1.60    5.40
 -10 -10  18   19.60   11.70
  -8 -10  21    0.60   13.50
  -6 -10  24   -5.70   12.50
  -5 -10  25   21.60   13.60
  -4 -10  26   -4.00   15.30
  -3 -10  27    7.00   16.30
  -2 -10  28   -1.50   13.90
  -1 -10 -29   -0.90    8.50
 -13  -9   6   11.00    8.40
 -13  -9  -6   17.30    6.40
 -10  -9  16    1.20   10.60
  -7  -9  21   -5.10   12.00
  -5  -9 -24    1.90    4.70
  -2  -9 -27    9.20    7.30
   1  -9  29   -7.30   13.20
   2  -9 -30   -2.90   10.20
 -12  -8   6    1.30    8.40
 -11  -8  11    3.90    8.90
  -6  -8  21    8.00   11.10
   0  -8  27    3.00   12.20
   4  -8 -30   -9.80   11.80
   6  -8 -31    1.50   12.30
 -11  -7  -6   37.80    5.10
  -4  -7 -22    7.20    4.90
  -3  -7  23   -3.60    9.60
  -2  -7  24    1.40    9.40
   0  -7 -26   -1.30    8.10
   5  -7  29    8.00   10.20
   7  -7  30   -1.30   11.60
  10  -7  31   -3.40   12.10
 -10  -6   5    3.60    7.70
 -10  -6  -5   13.00    4.80
  -9  -6  10   -1.50    7.80
  -7  -6  15   13.90    8.60
  -3  -6  21   39.60    9.80
   0  -6  24   25.30   10.30
   1  -6  25    8.20   10.00
   2  -6 -26    1.00    8.70
   4  -6  27    4.60    9.10
   5  -6 -28    2.10   10.70
   7  -6 -29    4.60   11.40
   8  -6  29   -6.70   10.20
  10  -6 -30   -3.10   13.20
  -8  -5   9   34.00    7.80
  -6  -5  14   12.10    7.00
  -5  -5  16   13.70    7.20
  -3  -5  19   -1.80    7.00
   2  -5  24    3.60    9.20
   3  -5 -25   11.70    8.80
   5  -5  26   -4.80    8.50
   6  -5 -27   -7.10    9.90
   7  -5  27    6.00    8.70
  12  -5 -29   10.00   15.00
  14  -5  29    6.90    7.90
  -7  -4   7    8.80    6.50
  -4  -4 -15   12.60    3.10
  -1  -4  19    0.50    7.30
   2  -4  22    1.50    7.70
   4  -4 -24   -5.00    8.80
   6  -4 -25    3.00    8.30
   8  -4 -26   17.20   10.00
  10  -4 -27    3.90   13.10
  15  -4 -28    1.80   18.40
  16  -4 -28   -4.20   17.50
  17  -4 -28    1.10   17.90
  18  -4 -28    4.40   18.80
   0  -3 -18    5.80    5.80
   1  -3 -19   13.90    5.90
   2  -3 -20    4.50    6.50
   3  -3 -21   19.80    7.80
   6  -3 -23  178.68   10.20
  10  -3 -25   -1.40   13.00
  11  -3  25    4.80    6.80
  13  -3 -26    9.60   14.20
  14  -3 -26    4.10   15.40
  15  -3 -26   15.40   14.70
  16  -3 -26   -0.90   14.80
  18  -3 -26    3.50   15.60
  19  -3 -26  -11.20   16.00
  20  -3 -26   -4.70   18.20
  21  -3 -26   -1.50   19.50
   5  -2 -20  108.69    7.50
   8  -2 -22   -2.70    9.40
  10  -2 -23   14.10   11.30
  14  -2 -24   20.50   14.60
  15  -2 -24   -1.10   13.40
  16  -2 -24   -5.70   13.40
  17  -2 -24    2.50   14.00
  18  -2 -24    5.80   14.70
  19  -2 -24   -0.90   15.90
  20  -2 -24    1.40   17.30
  23  -2 -23  -11.30   16.10
  24  -2 -23    7.10   16.60
  -1  -1   8  314.47    5.60
   2  -1 -14   38.10    6.20
   6  -1 -18    5.60    6.50
   9  -1 -20   13.70    9.10
  11  -1 -21   12.10   12.10
  12  -1 -21  100.09   12.00
  16  -1 -22   21.20   12.70
  17  -1 -22    9.40   12.80
  18  -1 -22   -4.60   12.80
  19  -1 -22    4.80   14.10
  22  -1 -21    8.90   13.90
  23  -1 -21   13.50   16.00
  25  -1  20   -0.90    5.90
  25  -1 -20    3.90   18.80
   2   0  -9    4.00    4.00
   3   0 -11    4.50    5.60
   8   0  16    6.40    3.70
   9   0 -17   -3.80    6.70
  12   0  18   -2.00    3.00
  14   0 -19   -0.20   11.50
  15   0 -19  -10.00   10.80
  16   0 -19   -0.10   10.90
  17   0 -19    2.30   11.00
  18   0 -19    0.50   12.20
  20   0  19    3.10    3.40
  20   0 -19    1.30   14.10
  23   0  18   -0.30    5.00
  23   0 -18    2.70   15.00
  25   0  17    2.80    6.20
  25   0 -17    6.90   16.30
  26   0 -16   -1.30   14.60
  30   0 -12   -4.10   17.40
   4   1  -6   40.30    4.60
   9   1 -13   28.60    7.10
  13   1 -15   28.90    9.10
  16   1  16    3.40    2.80
  16   1 -16   -4.80   11.30
  17   1  16    8.60    3.30
  18   1  16   -2.80    3.50
  18   1 -16    5.50   12.00
  21   1 -15    1.80   11.90
  22   1  15    0.30    6.50
  22   1 -15   12.90   14.00
  23   1 -14    9.10   12.30
  24   1  14    7.00    7.50
  24   1 -14   -5.30   13.50
  25   1  13    2.10    8.10
  25   1 -13   -8.90   12.70
  26   1 -12   -0.10   14.70
  27   1  11   -2.80    9.60
  27   1 -11   -0.50   14.60
  28   1  10   -5.10   10.00
  28   1 -10  -11.20   17.30
  29   1   8   -1.90   11.30
  29   1  -8   12.90   16.00
  30   1   6   -0.90   12.30
  30   1  -6    5.00   17.70
  31   1   3    4.70   13.70
  31   1   2   -1.20   12.10
  31   1   1  -11.20   13.10
  31   1   0    5.50   13.70
  31   1  -1    4.30   13.70
  31   1  -2   -7.10   12.90
  31   1  -3    7.40   17.50
   8   2  -5    5.10    6.00
  11   2  -9   14.90    7.70
  14   2  11   98.49    4.00
  14   2 -11   94.69    9.60
  15   2 -11   16.40    8.50
  18   2 -11   18.10   10.20
  19   2 -11   35.60   10.80
  20   2  11   29.10    6.60
  20   2 -11   24.60   10.40
  22   2  10   18.30    8.40
  22   2 -10   23.20   12.30
  23   2  -9   -0.40   12.50
  24   2  -8    2.60   12.20
  25   2   7    3.00    9.00
  25   2  -7  -11.00   12.70
  26   2   5    3.20   10.00
  26   2  -5   11.40   12.40
  27   2   3    4.20   10.20
  27   2   2   -6.00   11.30
  27   2   1   -8.60   11.90
  27   2   0   -8.80   10.90
  27   2  -1   -8.20   13.30
  27   2  -2    1.00   13.60
  27   2  -3    1.00   13.60
  15   3   1    8.60    6.10
  15   3   0    3.70    6.10
  15   3  -1    5.00    6.30
  16   3  -1    6.40    5.80
  17   3   0    1.70    5.60
  17   3  -3   28.00    7.90
  19   3   1   20.20    7.70
  19   3   0    1.40    7.20
  19   3  -1   21.00    8.00
 -18 -18   2   -6.00   14.80
 -18 -18   1   13.70   14.40
 -18 -18   0    2.30   14.80
 -18 -18  -1   -5.60   14.70
 -18 -18  -2    3.40   13.80
 -17 -18   9    3.30   16.80
 -17 -17   8   -6.10   15.40
 -17 -17  -8   -5.10   13.20
 -16 -17  12    2.80   18.30
 -15 -17  15    8.30   18.40
 -17 -16   6   -0.20   16.10
 -17 -16  -6    7.10   11.60
 -15 -16  14    8.40   15.80
 -14 -16  17    9.70   15.50
 -14 -16 -17   -5.20    7.40
 -13 -16  19    6.90   16.40
 -12 -16  21   -4.80   15.90
 -17 -15   3   -1.50   13.10
 -17 -15   2    8.20   14.00
 -17 -15   1   -5.50   14.10
 -17 -15   0  -16.50   13.00
 -17 -15  -1   -3.30   12.90
 -17 -15  -2   20.70   12.50
 -17 -15  -3    8.80   11.40
 -16 -15   9   -9.90   15.00
 -15 -15  13   11.70   14.60
 -14 -15  16   -4.10   14.20
 -14 -15 -16    0.90    7.30
 -13 -15  18    4.70   15.70
 -12 -15  20   -0.90   16.40
 -10 -15  23   -6.10   16.90
 -16 -14   7    4.50   15.30
 -13 -14  17  -11.20   14.60
 -12 -14  19    1.00   15.60
 -11 -14  21   -3.90   14.20
  -9 -14  24   -5.20   16.20
  -8 -14  25    6.60   16.40
 -16 -13   3   17.70   11.90
 -16 -13  -3   27.90   10.80
 -14 -13  13   -5.20   11.90
 -12 -13  18  -11.00   13.70
 -11 -13 -20    4.90    4.40
  -9 -13  23   -0.40   13.40
 -15 -12   7    2.70   12.10
 -15 -12   6   22.80   13.30
 -15 -12  -7   -1.00    8.00
 -14 -12  11    9.90   11.70
 -13 -12  14    8.20   13.00
  -9 -12  22    8.10   12.40
 -14 -11   8   15.60   12.00
 -13 -11  12   -1.70   10.90
 -12 -11  15   77.39   12.50
 -12 -11 -15   96.19    5.50
 -10 -11  19    8.60   12.90
  -8 -11  22    1.00   12.50
   0 -11 -31   -3.80   10.00
 -14 -10   4   25.30    8.00
 -14 -10   3   12.20    9.00
 -14 -10  -3    4.20    7.60
 -14 -10  -4   18.50    7.30
 -13 -10   9   13.50   11.10
 -11 -10  15   -1.90   11.40
  -9 -10  19    4.10   11.40
  -7 -10  22   -5.40   14.50
  -7 -10 -23    8.40    3.20
   0 -10 -30    2.40   10.10
   1 -10  30    3.30   12.80
   3 -10  31    3.40   13.70
 -13  -9  -5   71.29    6.70
 -12  -9  10    7.30    9.20
 -12  -9 -10    1.20    5.50
 -11  -9  13    5.40   10.00
  -6  -9  22    9.80   12.40
  -1  -9 -28   -3.30    8.60
   0  -9  28   -1.50   13.70
   3  -9  30   -6.40   12.00
   5  -9 -32    3.00   13.40
 -12  -8   5   85.69    8.40
 -12  -8  -6   -4.70    5.30
 -11  -8  10    9.90    8.70
 -10  -8  13   -0.60    9.50
  -7  -8  19   23.50   10.20
  -5  -8  22    9.00   11.50
  -4  -8  23    8.60   12.70
  -3  -8  24   16.40   12.20
  -2  -8  25   -0.30   12.90
  -1  -8  26   -2.90   12.30
   2  -8 -29   -5.80   10.50
   3  -8  29    8.10   11.60
   5  -8  30    3.40   12.10
   7  -8  31   -1.70   12.10
   8  -8 -32    1.10   14.70
 -10  -7  10   15.40    8.60
  -9  -7  13    7.70    8.90
  -9  -7 -13    3.70    2.70
  -8  -7  15   26.60    9.10
  -5  -7  20    5.50   10.80
   1  -7 -27   13.10    8.50
   2  -7  27    8.60   10.40
   6  -7 -30   10.50   11.60
   8  -7 -31   -6.30   15.00
  11  -7  31   -2.80   11.30
  -9  -6   9   27.90    8.80
  -8  -6  12    0.50    8.80
  -2  -6  22    3.30    8.30
  -1  -6  23    1.40    8.60
   3  -6 -27    3.10    9.40
   6  -6  28   -5.10    8.80
   9  -6 -30   -3.30   12.30
  12  -6  30    1.30    9.80
  13  -6 -31    1.30   14.80
  -9  -5   2   15.10    6.10
  -9  -5   1   20.40    6.40
  -9  -5  -2    3.50    5.30
  -8  -5   8    8.70    7.30
  -2  -5  20   48.70    7.50
  -1  -5  21   28.40    8.60
   0  -5  22   -7.80    9.40
   8  -5 -28   -1.20   12.50
  10  -5  28   -3.90    9.50
  11  -5 -29   -4.10   13.00
  15  -5  29   -3.10    8.00
  16  -5  29   -3.00    8.30
  16  -5 -30   12.60   19.00
  -6  -4  10    2.90    6.70
  -3  -4  16   17.30    8.10
   0  -4  20    0.40    7.40
   1  -4  21   10.70    7.70
   5  -4  24    6.60    8.70
   7  -4 -26    7.50   10.50
   9  -4  26   11.00    7.60
  12  -4  27    0.30    8.10
  13  -4 -28    3.30   14.60
  14  -4 -28   14.30   15.30
  -6  -3   3   11.80    4.90
  -5  -3   8   46.60    6.20
   4  -3 -22   -7.30    8.00
   5  -3  22   11.20    7.20
   7  -3 -24    4.80   10.10
   9  -3 -25   10.00   12.00
  12  -3 -26   -2.90   12.60
  -3  -2  -9   22.10    2.30
   0  -2 -15   61.99    5.40
   2  -2  17   66.59    5.90
   3  -2  18   -2.30    5.90
   6  -2 -21   64.39    7.70
   7  -2  21    3.70    5.70
   9  -2  22    4.10    6.30
  12  -2 -24   -5.00   13.40
  13  -2 -24  -10.60   12.00
  21  -2 -24   -3.20   15.70
   1  -1  12  111.49    5.10
   7  -1 -19   49.30    7.50
   8  -1  19   97.79    5.40
  10  -1  20   10.20    4.90
  13  -1  21    4.40    4.20
  13  -1 -22   -6.30   13.00
  14  -1 -22   -1.10   12.70
  15  -1 -22   -5.40   12.60
  20  -1 -22   -2.40   13.40
  21  -1 -22   -4.40   14.70
  23  -1  21    4.40    4.00
  24  -1 -21    2.90   17.60
  26  -1 -20   12.20   18.40
  27  -1  19    0.50    7.00
   4   0  12  130.19    4.10
   5   0 -14 1385.46   12.90
   7   0 -16  172.48    8.60
  10   0 -18  125.99   10.10
  13   0 -19    5.80   10.50
  21   0 -19   -5.20   14.10
  22   0 -19   -6.20   14.80
  24   0 -18    8.80   16.00
  26   0 -17   -1.10   17.70
  27   0 -16   13.90   16.60
  28   0  15   -0.60    9.00
  28   0 -15    8.20   17.00
  29   0  14   -5.70    9.00
  29   0 -14  -14.10   17.60
  10   1 -14   78.09    8.30
  14   1 -16   23.50    9.60
  15   1 -16  113.89   11.30
  19   1  16    0.70    4.00
  20   1 -16   16.20   12.30
  21   1 -16   -2.00   12.80
  23   1 -15   -9.10   12.90
  25   1 -14  -13.50   13.70
  26   1 -13    6.30   14.00
  27   1 -12   -2.20   15.40
  29   1   9    6.30   11.60
  29   1  -9    9.80   16.20
  30   1   7   10.10   13.50
  30   1  -7    9.20   16.60
  30   1  -8  -10.10   18.00
  31   1   5   -2.50   14.60
  31   1   4    4.50   13.30
  31   1  -4   -2.50   16.60
  31   1  -5  -10.00   16.20
   8   2  -6  102.89    6.60
  10   2  -9    5.20    8.90
  13   2 -11    2.20    8.00
  16   2 -12    6.60    9.40
  19   2 -12   13.70   10.90
  21   2  11   36.50    7.40
  21   2 -11   33.70   11.90
  22   2 -11   -0.30   12.70
  23   2  10   19.20    8.40
  23   2 -10   16.20   12.90
  24   2   9    2.70    8.20
  24   2  -9    4.70   13.30
  25   2   8    5.40    8.70
  25   2  -8    8.80   13.50
  26   2   6    1.30    9.10
  26   2  -6    7.50   12.70
  26   2  -7   -6.20   14.30
  27   2   4    1.00    9.90
  27   2  -4   -5.90   12.50
  27   2  -5    2.10   13.70
  28   2   0    1.10   12.30
  28   2  -1    9.10   13.10
  14   3   2   28.30    5.50
  14   3   1   68.09    6.10
  14   3  -2   30.50    7.00
  15   3   3    3.50    5.50
  15   3  -3    1.40    6.20
  16   3  -4   28.90    7.80
  18   3   4   17.60    6.30
  18   3  -4   14.90    7.80
  19   3  -3   29.90    7.40
  19   3  -4   51.69    9.40
  20   3   3   -5.70    7.30
  20   3   2   17.80    7.60
  20   3   1    8.20    6.70
  20   3   0    1.20    6.80
  20   3  -1    4.80    7.50
  20   3  -2    6.40    8.10
  20   3  -3   -3.60    9.40
  21   3   1    8.50    7.90
  21   3   0   -7.30    8.70
  21   3  -1    6.70    9.00
  21   3  -2   -4.10    8.90
 -17 -18   8    9.40   18.40
 -17 -18  -9   -0.50   11.90
 -17 -17   7   11.20   16.20
 -17 -17  -7  -12.90   13.20
 -16 -17  11    1.50   16.40
 -16 -17 -12   -9.00   10.50
 -15 -17 -15    7.20    9.80
 -14 -17  17   -5.50   16.90
 -17 -16   5  -16.10   15.50
 -17 -16   4   -1.60   14.60
 -17 -16  -5    5.00   11.60
 -16 -16  10   -3.70   15.30
 -16 -16 -11    1.20    9.00
 -14 -16  16    3.10   17.30
 -13 -16 -19    5.60    7.40
 -12 -16  20    7.00   17.50
 -12 -16 -21    2.50    6.70
 -16 -15   8   17.10   15.50
 -16 -15  -9  -11.10    9.50
 -15 -15 -13   26.40    8.50
 -14 -15  15    5.10   15.40
 -11 -15  21    7.70   15.90
  -9 -15  24   -1.40   15.50
 -16 -14   6    6.20   12.80
 -15 -14  11   -6.30   13.90
 -14 -14  14    9.10   13.20
 -13 -14 -17   -7.40    6.40
 -11 -14 -21    1.80    4.90
 -10 -14  22   -5.90   14.60
  -7 -14  26    2.60   16.30
  -6 -14  27    5.90   16.50
 -16 -13   1   -0.70   10.40
 -16 -13   0    0.00    9.80
 -16 -13  -1    6.90    9.30
 -15 -13  -9   53.49    9.00
 -14 -13  12   -2.30   13.00
 -14 -13 -13    4.40    6.90
 -13 -13  15    6.60   13.30
 -12 -13 -18    0.20    5.30
 -11 -13  19    2.80   15.90
 -10 -13  21    1.00   13.70
  -8 -13  24   -0.60   15.40
  -7 -13  25   13.10   16.20
 -15 -12   5    9.60   11.90
 -15 -12  -6   35.10    9.50
 -13 -12 -14   14.00    6.50
 -11 -12  18  -12.30   12.40
 -10 -12  20   10.50   12.70
  -8 -12  23   -2.80   13.00
  -7 -12  24    0.90   15.50
  -1 -12  30    2.30   17.80
 -14 -11  -8    2.90    7.70
 -13 -11  11   23.10   12.50
 -13 -11 -12    6.90    5.90
 -12 -11  14   13.80   12.10
  -9 -11  20   11.60   12.80
  -7 -11  23    6.00   16.00
  -1 -11  29    5.40   16.10
   0 -11  30    2.30   14.10
 -14 -10   2    2.10    7.80
 -14 -10   1    5.40    7.50
 -14 -10   0    4.10    8.00
 -14 -10  -1   -0.40    8.00
 -14 -10  -2    0.20    6.50
 -12 -10  12    4.70   10.50
 -10 -10  17    5.90   11.30
  -6 -10  23    8.00   13.70
  -1 -10  28    2.20   14.60
   0 -10  29    1.10   13.00
   3 -10 -32   -4.10   12.00
 -13  -9   3    2.00    8.30
 -13  -9  -4   43.00    7.20
  -9  -9  17   -2.30   10.60
  -5  -9  23   -0.40   11.90
  -4  -9  24   15.20   13.40
  -2  -9  26    5.70   12.90
  -1  -9  27    4.60   13.90
   0  -9 -29   -9.00    9.00
   3  -9 -31    0.90   11.90
   5  -9  31   -5.80   13.40
 -12  -8   4    3.40    7.80
 -11  -8 -10    7.70    4.80
  -8  -8  17    2.60   10.00
  -3  -8 -25    7.60    6.20
  -2  -8 -26    8.10    6.90
   2  -8  28   -1.00   12.30
   5  -8 -31    4.40   12.00
   7  -8 -32    3.20   13.90
 -11  -7   4   52.79    7.70
 -10  -7 -10   15.60    3.70
  -4  -7  21   17.40   11.30
   1  -7  26    5.80   10.40
   2  -7 -28   -1.50    9.90
   4  -7  28    1.00    9.60
   6  -7  29   -4.40   11.30
   8  -7  30    0.70   12.00
  -6  -6  16   12.70    8.50
   3  -6  26    1.80    9.30
   6  -6 -29  -10.40   11.10
   9  -6  29    3.50    9.90
  12  -6 -31    9.60   14.10
  13  -6  30   -2.60    9.70
  -4  -5  17   21.80    7.20
  -4  -5 -18    9.50    3.80
   0  -5 -23    0.60    7.20
   4  -5  25    6.00    8.80
  10  -5 -29    3.80   14.10
  14  -5 -30   -4.70   18.50
  15  -5 -30    7.70   16.70
  17  -5  29   -4.70    7.90
  -4  -4  14   28.20    7.90
   5  -4 -25   13.00    9.10
   7  -4  25   13.70    8.00
   9  -4 -27   -8.60   10.60
  12  -4 -28  -17.90   14.80
  13  -4  27   -4.70    8.40
  -6  -3   1   13.50    4.80
  -1  -3  16   64.79    6.10
  -1  -3 -17   24.30    4.70
   5  -3 -23   18.20    9.40
   9  -3  24    1.20    7.70
  11  -3 -26   -3.80   13.30
  16  -3 -27   19.40   15.60
  17  -3 -27   10.10   15.60
  18  -3 -27   12.40   16.40
  19  -3 -27    8.00   16.80
  -4  -2   4    2.30    4.70
   3  -2 -19    9.00    6.80
   7  -2 -22   12.10    9.30
   9  -2 -23    0.60    8.90
  11  -2 -24    8.30   12.40
  12  -2  23    9.40    5.50
  16  -2 -25    4.10   16.50
  17  -2 -25    8.20   16.40
  18  -2 -25   11.10   16.60
  19  -2 -25   10.20   16.30
  20  -2 -25   18.50   18.00
  23  -2 -24  -18.70   15.40
   0  -1  10   -1.80    4.40
   0  -1 -11   -2.60    3.90
   1  -1 -13  242.08    5.90
   8  -1 -20   -4.20    7.30
  10  -1 -21   28.00    9.40
  12  -1 -22    5.90   11.40
  22  -1 -22    2.20   14.80
  23  -1 -22    4.60   15.80
  25  -1 -21    5.60   16.70
   1   0   6  282.17    3.40
   4   0 -13    1.20    5.60
   8   0 -17    0.80    6.50
  12   0 -19   -7.50    9.50
  15   0 -20    8.40   12.70
  16   0 -20   28.50   12.10
  17   0 -20   -1.60   12.20
  18   0 -20   20.50   12.80
  19   0 -20    4.80   12.30
  20   0 -20  -12.30   14.30
  23   0 -19  -11.20   15.80
  27   0  16   13.20    7.90
  27   0 -17    1.80   16.20
  28   0 -16    1.00   15.70
   4   1  -7  679.23    7.20
   5   1  -9  110.89    6.30
   8   1 -13  153.08    7.90
   9   1 -14   -3.70    8.10
  13   1 -16   24.10    8.90
  16   1 -17   -3.50   11.60
  17   1 -17   11.00   12.50
  19   1 -17    9.70   12.20
  22   1 -16   20.00   13.00
  23   1  15   -2.10    6.90
  24   1 -15  -10.40   12.90
  26   1  13    5.20    8.40
  26   1 -14   -4.50   14.10
  27   1  12   -0.10    9.90
  27   1 -13   -0.90   16.50
  28   1  11   -6.70    9.30
  28   1 -12   -8.00   16.50
  29   1 -10   -0.10   16.00
  30   1   8   -4.90   11.50
  30   1  -9    1.30   16.60
  31   1   6   10.60   13.00
  31   1  -6    6.90   16.80
  31   1  -7  -11.00   20.00
  12   2 -11   -5.10    7.80
  14   2 -12    6.10    8.40
  17   2  12  203.08    5.60
  18   2  12   39.60    5.40
  20   2 -12    2.60   10.20
  22   2  11    5.60    7.50
  23   2 -11    6.80   12.10
  24   2 -10    8.70   13.90
  25   2  -9   14.20   13.50
  26   2   7    6.90    8.60
  26   2  -8    1.70   15.80
  27   2   6    4.50   11.20
  27   2   5   -4.70    9.80
  27   2  -6   -7.70   14.50
  28   2   3   -8.20   11.00
  28   2   2   11.50   11.30
  28   2   1   -6.80   11.10
  28   2  -2    4.30   12.00
  28   2  -3   -3.10   14.30
  28   2  -4    9.60   15.60
  13   3   0   -1.30    5.40
  13   3  -1   35.20    5.30
  14   3   3   18.60    5.50
  14   3  -3   13.90    6.00
  14   3  -4   34.50    7.50
  15   3   4  180.78    6.50
  15   3  -4  178.28    7.60
  15   3  -5   23.30    7.50
  16   3   4   24.80    5.10
  16   3  -5   73.59    7.40
  18   3   5    6.10    6.10
  18   3  -5   15.40    8.10
  19   3   4   41.80    6.90
  20   3   4    6.40    7.00
  20   3  -4   -5.30    8.80
  20   3  -5   74.99   10.80
  21   3   3    3.30    7.50
  21   3   2    2.60    6.80
  21   3  -3    4.50    8.60
  21   3  -4   -0.20   10.60
  22   3   1   20.80    8.80
  22   3   0   -6.40    8.70
  22   3  -1   20.40    9.30
  22   3  -2    7.10    9.60
 -17 -18   7   -2.80   18.00
 -17 -18  -8    0.10   12.30
 -16 -18  11   -3.70   17.20
 -17 -17   6   13.30   16.20
 -17 -17   5   -3.60   15.90
 -17 -17  -6    5.00   12.40
 -16 -17  10    6.70   16.00
 -15 -17  14    4.00   17.80
 -14 -17  16    3.70   15.50
 -17 -16   3   14.70   13.60
 -17 -16   2   12.50   14.80
 -17 -16   1   11.10   13.90
 -17 -16   0   -7.90   13.90
 -17 -16  -1    8.00   12.90
 -17 -16  -2    6.60   12.50
 -17 -16  -3    4.90   12.00
 -17 -16  -4   -1.30   11.50
 -16 -16   9  -10.40   14.80
 -16 -16 -10   -9.90   10.70
 -15 -16  13    1.80   16.10
 -15 -16 -14   -7.50    8.80
 -13 -16  18   -1.70   16.40
 -16 -15   7   -5.10   14.90
 -16 -15  -8   11.90   10.30
 -13 -15  17    9.90   14.70
 -13 -15 -18   -1.60    6.60
 -12 -15  19   18.70   16.90
 -12 -15 -20    1.90    6.10
  -8 -15  25   15.40   18.80
 -16 -14   4    0.90   11.90
 -16 -14  -5   21.50    9.70
 -16 -14  -6    2.10    9.30
 -15 -14  10    7.70   13.60
 -15 -14 -11    0.30    8.90
 -14 -14  13    6.10   13.10
 -13 -14  16    0.80   13.90
 -12 -14  18   -3.10   15.40
 -12 -14 -19    3.20    5.60
 -11 -14  20   -5.60   16.00
  -9 -14  23    4.60   14.90
 -15 -13   8   -3.10   13.00
 -15 -13   7   35.50   14.10
 -12 -13  17   -3.20   13.40
  -9 -13  22    9.30   13.10
  -6 -13  26    9.30   15.60
  -5 -13  27    1.60   16.00
  -4 -13  28    1.50   16.20
  -3 -13  29  -11.00   17.00
 -15 -12   4   15.70   10.10
 -15 -12   3   34.90   11.50
 -15 -12  -5   14.50    8.50
 -14 -12   9    9.70   12.70
 -13 -12  13    1.80   11.90
  -9 -12  21   -3.10   12.70
  -6 -12  25   -7.80   14.40
  -5 -12  26   -3.50   14.50
  -4 -12  27   -0.40   16.70
  -3 -12  28   -0.70   15.90
  -2 -12  29    7.60   16.70
 -11 -11  16   15.50   11.30
 -10 -11  18   -9.30   11.60
  -6 -11  24   20.60   14.00
  -5 -11  25   -2.80   14.80
  -4 -11  26    2.70   15.70
  -3 -11  27   -1.90   15.70
  -2 -11  28   -7.50   16.20
   2 -11  31    6.70   14.90
  -8 -10  20    2.10   11.90
  -5 -10  24    6.90   13.10
  -4 -10  25   -3.20   14.70
  -3 -10  26   11.30   13.80
  -2 -10  27  -11.80   15.90
   1 -10 -31    8.10    9.30
   2 -10  30    6.60   13.60
 -13  -9   2   -2.40    7.00
 -13  -9   0    8.00    7.30
 -13  -9  -2    3.50    7.20
 -13  -9  -3    4.40    6.80
 -11  -9 -13   15.80    4.30
  -7  -9  20    2.70   11.00
  -6  -9 -23   -0.60    3.60
  -3  -9  25   -2.00   11.90
   2  -9  29    5.10   12.50
 -12  -8   3   20.60    6.70
 -12  -8  -4   -5.10    6.40
 -11  -8   9   91.29    9.50
 -10  -8 -13    4.30    3.80
  -5  -8  21   13.90   12.20
  -4  -8 -24    2.60    5.50
  -1  -8 -27   -0.50    7.90
   1  -8  27   -0.30   11.80
   3  -8 -30    5.50   10.00
   4  -8  29    1.80   11.10
   6  -8  30    3.80   12.40
   8  -8  31   -0.50   13.00
 -11  -7  -4   60.99    5.90
  -9  -7  12   16.70    8.20
  -7  -7  16   -0.50    9.90
  -6  -7  18    4.20    8.60
  -5  -7 -21   83.39    4.50
  -3  -7  22   -3.70    9.60
  -2  -7  23   15.30   10.70
  -1  -7  24   10.90   11.00
   0  -7  25    4.50    9.70
   5  -7 -30    1.70   11.30
   7  -7 -31   -1.30   12.90
  10  -7 -32   -3.30   13.90
  12  -7  31   -4.50   11.10
 -10  -6   1   50.59    6.80
  -9  -6   8   -0.70    7.60
  -8  -6  11   37.40    9.40
  -1  -6 -24    5.10    7.20
   0  -6 -25  122.39    9.50
   4  -6 -28   -4.70    9.40
   5  -6  27   -1.60    9.70
   7  -6  28   -7.40    8.80
   8  -6 -30    2.50   11.70
  11  -6 -31    0.90   12.80
  14  -6  30   -3.80    9.80
  -8  -5   7    9.30    6.90
  -8  -5  -8    5.40    3.40
  -6  -5  13   11.10    7.30
  -5  -5  15    8.10    7.20
  -3  -5  18   18.80    7.90
  -1  -5 -22    1.30    5.70
   1  -5 -24   14.10    8.10
   2  -5 -25    7.50    9.00
   5  -5 -27    1.00    9.50
   6  -5  26    5.90    8.10
   7  -5 -28   -8.60    9.40
   8  -5  27   -2.60    8.70
   9  -5 -29    8.10   12.90
  11  -5  28    4.70    9.20
  12  -5 -30   18.90   15.50
  13  -5 -30   -8.80   14.50
  -7  -4   5    8.10    6.10
  -6  -4   9    5.50    6.40
  -3  -4 -17    1.60    4.00
   0  -4 -21  122.09    7.10
   1  -4 -22   10.20    7.00
   2  -4 -23   24.30    7.60
   4  -4  23    5.20    7.90
   6  -4 -26    7.90   10.10
   8  -4 -27    5.00   11.40
  11  -4 -28   -3.70   13.00
  16  -4 -29   -4.20   18.40
  17  -4 -29    5.00   16.80
  18  -4 -29    8.50   17.10
  -6  -3  -1   15.40    3.40
  -4  -3  10    4.00    6.10
  -2  -3  14   38.90    7.10
   0  -3  17   -5.60    6.50
   4  -3  21    8.20    6.80
   6  -3 -24    1.60    9.60
   7  -3  23    8.40    7.00
  10  -3 -26   -4.30   11.90
  12  -3  25   -6.30    6.80
  15  -3 -27   14.20   14.30
  20  -3 -27   -0.20   16.90
  -4  -2   3    2.50    5.00
   0  -2  14    6.10    5.10
   2  -2 -18   20.70    6.20
   4  -2 -20   11.50    6.50
   5  -2 -21   71.29    8.70
   8  -2 -23    2.80    9.80
  10  -2 -24   -3.80   12.00
  13  -2 -25    2.00   13.90
  14  -2 -25   10.10   13.80
  21  -2 -25    9.90   16.70
  22  -2 -25   -8.40   16.90
   3  -1 -16    4.50    6.40
   5  -1 -18    4.40    6.20
   6  -1 -19  276.37    9.80
  11  -1 -22    1.90   11.50
  15  -1 -23    1.50   13.50
  16  -1 -23    2.90   14.00
  17  -1 -23  -10.40   12.90
  18  -1 -23   -6.60   12.80
  20  -1 -23   -5.20   13.50
  24  -1 -22   -2.50   16.30
   2   0 -10 1292.27    9.30
   5   0  13    4.50    3.80
   7   0  15    3.60    3.40
   9   0 -18   -2.50    7.50
  10   0  17    3.00    3.10
  11   0 -19   10.20    9.10
  13   0 -20  203.38   12.80
  14   0 -20   11.00   11.40
  21   0  19   -1.00    3.90
  21   0 -20   10.30   14.80
  22   0 -20  -13.00   16.60
  24   0  18   -0.90    5.70
  24   0 -19   -4.90   16.10
  25   0 -19    5.90   18.40
  26   0  17   -0.60    7.10
  26   0 -18    2.90   16.10
   6   1 -11   -1.20    6.40
  10   1 -15    5.10    8.00
  12   1 -16   65.39    9.10
  14   1 -17   33.70   10.60
  20   1  16   10.90    4.50
  20   1 -17   -2.20   12.10
  21   1 -17    8.40   12.50
  23   1 -16    4.70   13.70
  24   1 -16    6.70   14.40
  25   1  14   -1.10    7.50
  25   1 -15    9.00   13.30
  27   1 -14  -13.60   17.70
  28   1 -13    8.50   18.80
  29   1  10   -3.00   11.00
  30   1   9   -2.10   12.10
  30   1 -10    0.90   18.70
  31   1   7   -4.00   13.40
   8   2   6  101.69    2.90
  10   2 -10   84.09    8.20
  13   2  11    2.40    3.20
  13   2 -12    8.30    8.80
  15   2 -13   49.30   10.00
  16   2  12   18.00    4.00
  16   2 -13    0.80    9.40
  17   2 -13    6.70   10.10
  18   2 -13   65.59   11.40
  19   2  12    7.20    5.60
  19   2 -13   -4.90   10.70
  20   2  12   -6.00    6.20
  20   2 -13   82.89   12.60
  22   2 -12    4.90   12.00
  23   2 -12   24.40   13.10
  24   2  10   -0.50    7.80
  24   2 -11    0.90   12.70
  25   2   9   16.20    8.70
  25   2 -10    6.20   13.20
  26   2   8   -4.20    8.80
  26   2  -9   15.40   14.90
  27   2  -8    4.90   14.90
  28   2   4   -2.30   10.40
  28   2  -5    1.80   15.30
  28   2  -6  -12.00   15.20
  29   2   1    3.20   12.10
  29   2   0    0.00   12.70
  29   2  -1   11.80   13.70
  29   2  -2    9.80   14.30
  14   3   4   29.90    5.40
  15   3  -6  118.09    7.60
  16   3   5   69.29    6.40
  16   3  -6    9.20    7.30
  17   3  -7   36.60    9.80
  18   3  -6    7.10    8.30
  18   3  -7   28.90    9.40
  19   3  -6   32.40    8.40
  20   3   5   77.59    7.50
  20   3  -6   11.50    9.90
  21   3   4   12.10    7.90
  21   3  -5   57.59   10.70
  22   3   3   13.90    8.80
  22   3   2    4.60    7.50
  22   3  -3    6.80    8.70
  22   3  -4    7.20    9.70
  23   3   1   -7.40    9.00
  23   3   0   -5.00    9.20
  23   3  -1   -3.60   10.00
  23   3  -2    6.10   10.60
  23   3  -3  -10.60   11.20
 -17 -18   6   14.50   17.60
 -17 -18   5   -1.90   17.20
 -17 -18  -7   -0.60   12.50
 -16 -18  10   -0.70   19.00
 -17 -17   4   18.40   15.20
 -17 -17   3   10.80   14.10
 -17 -17  -4    1.30   13.60
 -17 -17  -5   14.40   14.10
 -16 -17   9    9.90   17.80
 -16 -17 -11   11.10   11.60
 -15 -17  13   -7.90   16.90
 -13 -17  18   15.40   17.30
 -16 -16   8    7.00   15.10
 -15 -16  12    0.30   15.50
 -14 -16  15   13.70   15.60
 -13 -16  17   -8.80   15.90
 -12 -16  19   -1.30   16.50
 -11 -16  21    7.30   16.10
 -16 -15   6    5.60   13.70
 -15 -15  11   -9.40   14.00
 -15 -15 -12   -2.40    9.00
 -14 -15  14    4.10   13.20
 -13 -15  16    9.10   14.60
 -11 -15  20   -2.10   15.80
 -10 -15  22   10.40   15.40
 -16 -14   3   -7.30   12.10
 -16 -14   2   17.30   12.90
 -16 -14   1    8.80   11.90
 -16 -14  -3    7.50   10.50
 -16 -14  -4  -10.40   10.20
 -15 -14   9    1.90   13.60
 -14 -14 -14   18.00    8.10
 -13 -14  15    1.80   13.00
 -10 -14  21    8.90   13.90
  -8 -14  24    7.20   16.70
  -7 -14  25   -0.10   16.20
 -15 -13   6    3.20   12.30
 -15 -13  -8    0.80    8.80
 -14 -13  11   14.50   12.30
 -13 -13  14   -1.60   12.50
 -12 -13  16    2.20   13.50
 -11 -13  18   -4.60   14.20
 -10 -13  20   -5.40   13.70
  -8 -13  23    9.10   13.10
 -15 -12   2   75.79    9.70
 -15 -12   1   11.50   10.00
 -15 -12   0   -4.40    9.70
 -15 -12  -1    2.20    9.60
 -15 -12  -2   77.09   10.10
 -15 -12  -3   52.69    9.60
 -15 -12  -4   16.00    8.20
 -14 -12 -10   48.50    7.30
 -13 -12  12   10.90   11.90
 -12 -12  15   11.00   11.70
 -11 -12  17    0.70   11.60
 -10 -12  19   14.70   12.40
  -8 -12  22    5.90   12.50
 -14 -11   5   22.30    9.90
 -14 -11  -7  117.29    8.50
 -13 -11  10   10.60   10.70
 -11 -11 -17   32.90    4.50
  -8 -11  21    3.10   12.20
   1 -11  30    2.30   13.10
 -13 -10  -8  142.19    7.60
 -12 -10  11    1.90   10.40
 -10 -10  16    6.00   11.00
  -9 -10  18   -2.00   11.20
  -7 -10  21   -0.60   12.10
   1 -10  29    3.20   13.90
   4 -10  31   -7.00   13.20
 -12  -9   8    5.10    8.40
 -11  -9  11    4.40   10.40
 -10  -9  14    6.60    9.90
  -9  -9  16   37.30   10.60
  -8  -9  18    9.80    9.90
  -6  -9  21   71.69   12.20
   1  -9  28   10.20   12.70
   1  -9 -30    1.70    9.60
   4  -9  30    2.30   12.50
   4  -9 -32    5.40   11.30
   6  -9  31    2.10   13.50
 -12  -8   2    3.90    6.30
 -12  -8   1   15.60    6.40
 -12  -8   0   35.30    7.60
 -12  -8  -1   11.70    6.80
 -12  -8  -2   13.80    6.90
 -11  -8   8   12.50    8.70
  -9  -8  14   22.80    9.80
  -8  -8  16   95.89   10.40
  -4  -8  22   13.50   12.80
   0  -8  26    3.70   10.80
   0  -8 -28    5.20    8.20
   6  -8 -32   -4.90   12.80
 -11  -7   1   35.90    7.00
 -11  -7   0    2.30    6.30
 -10  -7   8   35.90    8.10
  -5  -7  19   -7.00    9.00
   3  -7  27   -4.70   10.10
   3  -7 -29   -1.20    9.30
   9  -7  30   12.50   11.60
   9  -7 -32   -1.10   13.10
  -9  -6  -9   27.90    3.70
  -5  -6  17   14.70    7.80
  -5  -6 -19    0.30    3.40
  -2  -6  21    2.50    9.40
  -2  -6 -23   15.10    6.30
  -1  -6  22   10.10    9.10
   0  -6  23   45.20    9.90
   1  -6  24   -7.70    9.50
   1  -6 -26    2.50    7.50
  10  -6  29    8.70    9.30
  10  -6 -31   -7.10   13.70
  15  -6  30   -5.20    9.60
  -2  -5  19   13.80    8.00
  -2  -5 -21   38.60    5.60
   3  -5  24   -2.00    7.60
   3  -5 -26   23.00    9.60
  11  -5 -30   -8.60   13.10
  -7  -4  -6  357.06    4.00
  -1  -4 -20   -5.10    5.60
   3  -4  22   70.79    8.20
   3  -4 -24   14.40    8.10
  10  -4  26    4.50    7.50
  10  -4 -28  -12.20   14.40
  13  -4 -29   -5.00   15.70
  14  -4  27    1.40    7.50
  14  -4 -29    4.60   15.50
  -3  -3  12   14.80    6.30
  -3  -3 -14   94.19    4.10
   2  -3  19   30.00    7.10
   3  -3  20  112.59    7.30
   3  -3 -22   10.60    7.10
  12  -3 -27    9.40   14.10
  13  -3 -27   -4.60   13.40
  -2  -2  10   69.49    5.60
  -1  -2 -14    3.60    4.50
   1  -2  15    5.10    5.90
   1  -2 -17   10.20    5.40
   6  -2  20    5.30    5.60
   6  -2 -22    8.20    8.90
  12  -2 -25  -10.60   12.60
  -2  -1   3   77.59    3.20
  -1  -1   7  108.29    4.70
  -1  -1  -9  688.53    5.10
   2  -1  13   47.20    4.70
   2  -1 -15  390.96    7.80
   7  -1  18   52.39    5.30
   7  -1 -20    8.40    7.10
  13  -1 -23   25.60   14.20
  14  -1 -23  -11.10   13.10
  22  -1 -23   -5.10   15.40
  23  -1 -23   -0.40   15.90
  25  -1 -22  -10.30   16.40
  26  -1  20    4.00    7.00
   0   0  -2 1932.21    3.90
   3   0 -12   70.79    5.40
   5   0 -15   -0.20    6.80
   6   0  14    2.40    3.70
   6   0 -16   14.30    6.40
   7   0 -17   -0.30    7.50
  10   0 -19   -3.20    8.10
  12   0 -20   -5.70   11.70
  16   0 -21   13.30   13.90
  17   0 -21    1.60   12.10
  18   0 -21   -2.00   12.20
  19   0 -21   -6.30   13.00
  20   0 -21  -12.50   13.00
  23   0 -20    9.30   16.10
  24   0 -20    4.90   16.70
  26   0 -19   11.70   16.50
   3   1  -4    7.10    4.00
  11   1 -16    8.40    8.60
  13   1 -17   -3.70    9.20
  16   1 -18    0.30   11.50
  17   1 -18   13.80   11.70
  19   1 -18   -2.50   12.20
  20   1 -18    3.40   13.30
  21   1  16    1.40    4.90
  23   1 -17   25.10   15.30
  25   1 -16    3.00   14.70
  26   1 -15    7.00   14.10
  28   1  12   10.20   10.20
  29   1 -12   24.90   16.50
  30   1 -11   17.20   19.00
  12   2 -12   26.00    8.10
  13   2 -13   65.09   10.30
  15   2  12  157.28    4.40
  16   2 -14    7.00   10.60
  17   2 -14   46.60   11.40
  19   2 -14   -8.20   10.90
  20   2 -14   61.49   12.80
  21   2  12   32.90    7.30
  22   2 -13    3.60   12.40
  23   2  11    5.30    7.10
  24   2 -12   12.30   12.30
  25   2 -11   -6.70   14.30
  26   2 -10   14.70   13.60
  27   2   7    4.00    9.70
  27   2  -9   11.20   16.70
  28   2   6    3.20   11.60
  28   2   5    4.40   10.60
  28   2  -7    4.70   14.50
  29   2   3    6.90   11.50
  29   2   2   27.60   12.20
  29   2  -3   18.40   13.10
  29   2  -4   -2.60   13.80
  29   2  -5    5.40   14.40
  12   3   0   21.90    4.70
  12   3  -3   -0.20    6.00
  13   3  -5    1.70    6.40
  14   3  -6    5.00    6.90
  15   3  -7   23.20    8.00
  16   3   6   12.60    5.90
  16   3  -7   60.69    8.40
  17   3   6   65.79    6.20
  17   3  -8   14.90    9.40
  18   3   6    9.90    6.30
  18   3  -8    8.50    9.50
  19   3   6   29.70    6.70
  19   3  -8   15.90   11.30
  20   3  -7    9.60   10.10
  21   3   5   63.89    8.10
  21   3  -6    0.70   10.70
  21   3  -7    7.60   11.30
  22   3   4    5.90    8.10
  22   3  -6    8.60   12.60
  23   3   3    0.00    8.60
  23   3   2   -2.60    8.00
  23   3  -4    6.90   10.40
  23   3  -5    9.00   11.80
  24   3   1   13.50    9.40
  24   3   0    6.20   10.30
  24   3  -1    4.10   10.80
  24   3  -2   11.40   10.90
  24   3  -3   -0.80   12.60
 -17 -18   4   -6.10   16.90
 -17 -18   3  -16.30   18.20
 -17 -18  -5   -2.70   15.20
 -17 -18  -6    1.50   13.60
 -16 -18   9  -13.20   18.60
 -15 -18  13   -3.10   17.80
 -17 -17   2    7.20   13.10
 -17 -17   1    7.90   14.70
 -17 -17   0   -1.10   14.30
 -17 -17  -1   -8.10   13.40
 -17 -17  -2    3.50   12.60
 -17 -17  -3   -3.70   12.40
 -16 -17   8  -14.70   17.10
 -15 -17  12    2.70   16.70
 -15 -17 -14   15.10    9.60
 -14 -17  15    2.90   16.10
 -14 -17 -17   -1.20    8.50
 -13 -17  17    6.40   17.80
 -16 -16   7   11.80   14.40
 -15 -16  11    8.20   17.00
 -15 -16 -13   -4.50    8.20
 -14 -16  14   -9.20   16.20
 -10 -16  22   -1.10   16.00
 -16 -15   5    0.40   13.40
 -16 -15   4   -2.20   14.80
 -16 -15  -7    5.60   10.00
 -15 -15  10    3.90   13.50
 -14 -15  13  -10.50   13.40
 -14 -15 -15    3.20    8.60
 -12 -15  18    4.70   15.60
  -9 -15  23    6.00   15.60
  -8 -15  24    5.30   18.50
 -16 -14   0   13.20   10.60
 -16 -14  -1    2.10    9.80
 -16 -14  -2    1.60    9.60
 -15 -14   8   -3.00   12.70
 -15 -14 -10    2.50    9.40
 -14 -14  12   -8.10   12.50
 -12 -14  17   -7.90   14.10
 -11 -14  19   11.80   15.60
  -9 -14  22   -3.40   15.70
  -6 -14  26   -2.60   16.40
  -5 -14  27   14.10   16.40
 -15 -13  -7   44.20    9.60
 -14 -13 -12   13.80    6.70
 -13 -13  13    0.90   13.50
  -9 -13  21    0.40   13.40
  -7 -13  24    6.50   15.40
  -6 -13  25    2.60   16.20
  -2 -13  29   -9.10   17.10
 -14 -12   8   15.00   11.80
 -12 -12  14   18.10   12.40
  -9 -12  20   -7.70   13.40
  -7 -12  23   -1.90   14.20
  -4 -12 -29   -1.10    6.90
  -1 -12  29    8.40   17.80
   0 -12  30    7.90   15.90
 -14 -11   4    3.80    9.60
 -14 -11   3   -1.50    9.70
 -14 -11  -6    2.00    7.70
 -13 -11   9   -0.40   10.20
 -13 -11 -11   33.70    7.00
 -10 -11  17   15.00   11.60
 -10 -11 -19    3.30    3.40
  -9 -11  19    4.10   11.70
  -7 -11  22   -7.80   12.10
  -4 -11 -28   -2.00    6.10
  -3 -11 -29   -1.10    6.60
   0 -11  29   -6.80   15.10
   3 -11  31   -0.20   13.60
 -13 -10   6    7.30    9.00
 -12 -10  10   27.80   10.40
 -12 -10 -12    1.70    5.50
 -11 -10  13   -0.80   10.60
 -11 -10 -15    2.80    4.50
  -8 -10  19   20.20   12.70
  -6 -10  22    4.80   13.10
  -3 -10 -28   -0.20    7.30
   0 -10  28    7.60   14.50
   2 -10 -32   -4.40   11.10
   3 -10  30   -1.20   12.70
 -12  -9   7    6.80    8.50
  -7  -9  19    9.10   10.90
  -5  -9  22    3.20   11.60
  -4  -9  23    9.90   13.10
   0  -9  27    1.80   13.70
   2  -9 -31    5.90   10.80
   3  -9  29    9.40   12.20
  -6  -8  19   17.00   10.80
  -5  -8 -23    0.10    4.30
  -3  -8  23   -6.60   10.30
  -2  -8  24   15.10   10.70
  -1  -8  25   -0.80   11.20
   1  -8 -29   -2.00    9.70
   3  -8  28    3.60   11.70
   4  -8 -31   -7.70   11.30
   9  -8  31    3.80   11.30
 -11  -7  -1   29.50    5.80
 -10  -7   7    6.40    9.00
  -4  -7  20   34.00   10.20
  -1  -7 -26    5.20    7.30
   2  -7  26   -3.30   10.50
   5  -7  28    5.00    9.90
   6  -7 -31   -0.70   11.90
   7  -7  29   -4.10   11.00
  -9  -6   7   59.49    7.40
  -7  -6  13   99.09    8.80
  -6  -6  15   28.80    8.30
  -3  -6 -22   20.50    5.60
   2  -6 -27   25.30    9.00
   4  -6  26    5.70    8.90
   5  -6 -29   -6.00   10.30
   7  -6 -30    4.80   10.20
   8  -6  28    1.50    9.50
   9  -6 -31   14.50   13.90
  -6  -5  12  134.99    8.20
  -5  -5  14    8.90    7.60
  -4  -5  16   23.30    6.80
  -1  -5  20   85.99    7.90
   0  -5  21    9.50    8.60
   1  -5  22   -6.80    8.70
   5  -5  25    1.80    8.30
   6  -5 -28    3.50    9.00
   8  -5 -29    8.00   11.20
   9  -5  27    0.30    8.60
  10  -5 -30   18.70   14.20
  12  -5  28    1.00    9.20
  14  -5 -31   -6.60   16.30
  -5  -4  11   22.70    6.80
  -4  -4  13   13.50    6.60
   2  -4  21   33.00    7.90
   4  -4 -25   -1.10    8.60
   6  -4  24    7.60    8.10
   7  -4 -27    6.10   11.60
   9  -4 -28    0.40   13.10
  12  -4 -29   19.10   15.00
  15  -4  27    4.00    6.90
  -2  -3 -16   16.30    4.60
  -1  -3  15   41.30    6.90
   0  -3 -19    2.40    5.90
   1  -3 -20   59.89    6.40
   4  -3 -23  301.57   11.00
   6  -3  22   36.60    7.30
   7  -3 -25    4.60    9.30
   9  -3 -26   -4.90   10.90
  11  -3 -27   15.80   13.50
  13  -3  25    1.40    6.30
  15  -3 -28   10.10   17.30
  16  -3 -28   -4.10   17.50
  17  -3 -28    9.70   16.30
  18  -3 -28    1.80   16.50
  19  -3 -28   -3.10   17.20
  -4  -2   2    2.20    3.80
  -4  -2  -4    1.30    1.80
  -3  -2   7  396.36    6.30
   5  -2  19   19.30    6.30
   7  -2 -23    2.60    9.70
   8  -2  21    3.00    5.50
   9  -2 -24   24.20   10.00
  10  -2  22   13.80    5.90
  11  -2 -25   -0.20   12.20
  13  -2  23   -0.80    5.10
  15  -2 -26   26.90   17.10
  16  -2 -26   -7.80   15.30
  17  -2 -26   11.00   15.10
  18  -2 -26    5.50   16.10
  19  -2 -26   -4.60   16.00
  20  -2 -26    1.50   16.50
  21  -2 -26    5.30   17.50
  -2  -1  -5    3.10    1.40
   8  -1 -21   -2.50    8.10
  12  -1 -23   27.90   12.10
  17  -1 -24    5.90   14.50
  18  -1 -24    5.80   14.80
  20  -1 -24   -3.80   14.90
  24  -1 -23    6.90   16.30
   3   0  10    9.30    3.00
  11   0 -20  238.68   12.50
  14   0 -21    5.70   11.10
  15   0 -21   -5.80   12.20
  21   0 -21  -11.10   14.30
  22   0 -21   -9.30   14.40
  25   0 -20   -1.30   16.90
  27   0 -19   -3.60   16.60
  28   0  16   -0.30    8.30
   4   1  -8   68.49    5.20
   9   1 -15    3.00    7.20
  10   1 -16   90.19    9.20
  12   1 -17  123.39   10.20
  14   1 -18    4.30   11.10
  15   1 -18   68.39   11.30
  21   1 -18   -6.70   13.60
  22   1 -18   -2.70   15.20
  24   1  15    1.30    6.70
  24   1 -17   -5.10   14.60
  26   1  14    1.30    8.80
  26   1 -16   -1.20   14.70
  27   1  13    0.50    9.10
  27   1 -15   12.00   15.60
  28   1 -14   -7.80   16.90
  29   1  11   -0.60   10.50
  29   1 -13    1.50   17.20
  30   1  10   -1.60   11.60
   9   2 -10  379.26    9.40
  10   2   9   -1.80    2.70
  10   2 -11  253.17    9.30
  11   2  10  264.77    3.60
  11   2 -12   86.29    8.50
  14   2 -14   32.60   10.50
  15   2 -14   44.70    9.70
  21   2 -14   17.10   12.60
  22   2 -14   56.19   13.70
  24   2 -13   10.50   13.00
  25   2  10   -1.00    8.70
  25   2 -12    0.80   13.90
  26   2   9   -0.30    9.50
  26   2 -11    6.30   14.40
  27   2   8    4.40    9.60
  27   2 -10    6.10   14.70
  28   2  -8   23.90   15.10
  28   2  -9   -8.20   16.80
  29   2   5    4.70   12.40
  29   2   4    5.70   11.80
  29   2  -6   22.30   16.20
  29   2  -7    0.60   15.80
  30   2   1    2.90   12.60
  30   2   0    0.80   13.10
  30   2  -1   -1.50   13.80
  30   2  -2    2.40   14.30
  30   2  -3   14.80   13.30
  30   2  -4    6.70   16.60
  12   3   2   10.20    4.20
  12   3  -4    1.50    6.30
  13   3  -6   45.10    6.90
  14   3   5  224.98    6.20
  15   3  -8   12.40    8.50
  16   3  -8   -3.60    8.30
  18   3  -9   24.50   10.10
  19   3  -9   20.80   10.70
  20   3   6   14.50    7.10
  20   3  -8   34.50   10.80
  21   3   6    0.00    7.60
  21   3  -8    2.40   10.90
  22   3   5  115.99    8.70
  22   3  -7   -1.80   11.40
  23   3   4   -1.40    8.30
  23   3  -6    9.80   11.40
  24   3   3   10.20    8.80
  24   3   2    1.20    8.40
  24   3  -4   -3.80   10.40
  24   3  -5   23.30   12.60
  25   3   0    3.50   10.60
  25   3  -1    0.50   11.00
  25   3  -2    3.70   12.00
  25   3  -3    3.10   12.70
 -17 -18   2   -1.50   14.80
 -17 -18   0   -0.90   14.00
 -17 -18  -1    2.40   13.70
 -17 -18  -2   -5.60   13.90
 -17 -18  -3  -10.40   13.90
 -17 -18  -4   -2.30   14.30
 -16 -18   8    6.30   18.30
 -16 -18 -11    2.00   13.40
 -15 -18  12    7.40   18.60
 -16 -17   7  -13.80   16.00
 -16 -17 -10   -4.10   12.20
 -15 -17  11    9.80   17.60
 -14 -17  14    9.50   17.40
 -16 -16   6    5.30   14.80
 -16 -16   5   -5.70   16.50
 -16 -16  -8    2.50   10.90
 -15 -16  10    8.30   15.10
 -14 -16 -16    0.80    8.10
 -13 -16  16   -7.80   15.30
 -12 -16  18   -8.80   15.70
 -11 -16  20   13.80   16.60
 -16 -15   3    0.20   13.70
 -16 -15  -5   -3.00   10.70
 -16 -15  -6    3.60   10.40
 -15 -15   9   -4.30   13.90
 -13 -15  15   -8.60   13.80
 -12 -15  17   -5.90   17.30
 -11 -15  19  -13.30   16.40
 -10 -15  21    3.70   15.40
  -7 -15  25   -5.00   19.00
 -15 -14   7   -6.30   12.90
 -14 -14  11   24.80   12.50
 -13 -14  14   -0.50   12.70
 -12 -14  16   13.30   15.80
 -10 -14  20   -8.00   13.70
  -8 -14  23   -3.50   16.50
 -15 -13  -6   -1.90    9.00
 -14 -13   9    1.10   14.70
 -13 -13 -15   -2.60    6.50
 -12 -13  15    0.10   12.30
 -11 -13  17    1.50   13.70
 -10 -13  19   -1.60   14.10
  -8 -13  22  -10.50   14.90
  -5 -13  26    1.80   15.70
  -4 -13  27   -5.80   15.60
  -3 -13  28   -6.50   16.00
 -14 -12   7   -8.20   10.90
 -14 -12  -9    6.60    7.80
 -13 -12  11   10.60   11.50
 -12 -12 -16   28.40    5.70
 -11 -12  16   32.60   12.50
 -10 -12  18    3.00   12.60
  -8 -12  21    1.70   14.30
  -6 -12  24    1.30   13.80
  -5 -12  25   -6.30   16.40
  -5 -12 -28    3.70    5.80
  -4 -12  26    6.70   14.70
  -3 -12  27   -3.10   15.40
  -3 -12 -30    6.30    6.90
  -2 -12  28   -5.10   15.60
 -14 -11   2   19.40    9.60
 -14 -11   1    8.40    9.20
 -14 -11  -4    4.30    7.80
 -14 -11  -5   15.60    7.60
 -13 -11   8   -2.00   10.60
 -12 -11  12   17.00   10.90
  -8 -11  20   -0.10   11.80
  -6 -11  23    8.90   13.20
  -5 -11  24    1.00   15.40
  -5 -11 -27    3.20    5.50
  -4 -11  25    5.50   16.10
  -3 -11  26   10.30   15.80
  -2 -11  27   -6.30   15.20
  -2 -11 -30    1.20    7.80
  -1 -11  28   -0.20   14.40
   2 -11  30   -9.00   14.20
 -13 -10   5   16.00    8.10
 -13 -10  -7   -3.30    7.00
 -10 -10  15   11.20   10.90
  -9 -10  17    9.90   10.80
  -5 -10  23   -3.80   12.30
  -4 -10  24    4.30   13.60
  -4 -10 -27    0.90    5.90
  -3 -10  25   13.00   14.00
  -2 -10  26    6.80   13.80
  -2 -10 -29    1.20    7.80
  -1 -10  27   -2.20   13.10
   5 -10  31   -0.90   13.80
 -11  -9  10   13.20    8.70
  -9  -9  15   46.10   12.20
  -8  -9  17    7.60   10.20
  -3  -9  24    1.90   10.90
  -2  -9  25    3.60   10.60
  -1  -9  26   -3.80   11.20
   5  -9  30    2.10   12.60
   7  -9  31   -0.70   12.90
 -10  -8  10   -1.60    9.90
  -9  -8  13   34.70    9.30
  -8  -8  15    5.20   10.10
  -7  -8  17   27.00    9.50
  -7  -8 -20  433.16    3.70
   2  -8  27   11.20   11.70
   2  -8 -30    5.60    9.80
   5  -8  29    4.20   10.70
   7  -8  30    3.40   11.60
 -10  -7  -9   88.19    4.80
  -8  -7  13   12.90    8.90
  -7  -7  15   19.60    8.50
  -3  -7  21   36.60    9.80
  -3  -7 -24    8.40    6.00
  -2  -7  22    9.70   10.10
  -2  -7 -25   -5.40    6.50
   0  -7  24    6.90   10.50
   0  -7 -27  -13.00    8.20
   1  -7  25   15.60   10.70
   4  -7 -30   12.50   11.80
   8  -7 -32   -3.10   13.90
  10  -7  30    1.70   11.40
  -8  -6  10   21.60    7.80
   3  -6  25    3.20    8.90
   3  -6 -28    7.60    8.70
   6  -6  27    1.80    8.70
  11  -6  29    9.70    9.50
  11  -6 -32   -9.00   15.10
  -3  -5  17   31.40    7.90
  -3  -5 -20    0.20    4.70
   4  -5 -27   15.30    9.50
   7  -5  26    3.80    8.60
   7  -5 -29    8.30   11.30
  13  -5 -31   10.90   16.30
  -2  -4  16    0.50    7.30
  -2  -4 -19  113.09    5.80
  11  -4  26   13.80    7.70
  11  -4 -29   -8.70   14.10
  15  -4 -30    4.10   17.20
  16  -4 -30   -2.70   19.10
  -5  -3  -8   43.40    1.20
  -4  -3   9   -3.50    6.00
   5  -3 -24   -3.40    9.30
   8  -3  23   47.60    7.30
   8  -3 -26   12.20   11.50
  10  -3  24   -0.70    6.80
  10  -3 -27   -4.10   13.10
  14  -3 -28   -3.30   15.30
   2  -2  16    4.40    5.50
   3  -2  17   38.10    5.90
   3  -2 -20   35.50    7.30
   4  -2  18  126.39    6.50
   4  -2 -21   39.40    7.90
  10  -2 -25  -11.40   12.90
  13  -2 -26    6.50   13.40
  14  -2 -26   -3.60   14.00
   0  -1   9    3.30    4.40
   0  -1 -12   -5.80    4.50
   1  -1  11  191.68    5.10
   1  -1 -14  153.48    5.90
   3  -1  14    2.60    4.80
   4  -1 -18   -0.90    6.80
   5  -1 -19   73.59    7.00
   6  -1  17   13.10    4.80
   6  -1 -20    9.10    7.80
   9  -1 -22    2.00    9.20
  11  -1 -23  -10.30   13.20
  14  -1  21   12.60    3.40
  14  -1 -24   -1.90   14.30
  15  -1 -24   -5.00   13.10
  21  -1 -24   12.70   15.20
  22  -1 -24    7.60   16.00
  23  -1 -24   -8.90   17.50
  24  -1  21   -2.60    4.60
   2   0   8  914.01    5.20
   2   0 -11   -1.80    5.40
  13   0 -21   -0.50   10.70
  16   0 -22  -13.00   13.80
  17   0 -22   16.10   14.70
  18   0 -22   19.10   13.00
  19   0 -22   -0.30   14.30
  20   0 -22    5.80   14.00
  22   0  19    1.40    4.40
  23   0 -21   -7.40   15.60
  24   0 -21   -6.80   16.30
  25   0  18   28.90    6.70
  26   0 -20   12.20   16.50
  27   0  17   -3.80    7.50
  11   1 -17    3.30    8.40
  13   1 -18   18.00   10.20
  16   1 -19    0.60   11.90
  17   1 -19   10.80   11.80
  18   1 -19   -7.80   12.00
  19   1 -19    1.60   12.50
  20   1 -19    5.70   14.10
  22   1  16   23.30    6.20
  23   1 -18   12.60   15.00
  24   1 -18   -8.30   16.00
  25   1 -17   23.00   15.10
  27   1 -16   10.30   18.10
  28   1 -15   -7.70   17.70
  29   1 -14    8.60   17.60
   8   2  -9   17.20    6.70
   9   2   8  355.46    3.70
  13   2 -14   11.90    9.00
  17   2 -15   -5.40   11.10
  18   2 -15   10.80   11.80
  19   2 -15    9.40   12.00
  20   2 -15   47.10   12.30
  21   2 -15   11.00   13.70
  22   2  12   -2.10    7.00
  23   2 -14   11.10   13.00
  24   2  11   -1.20    8.30
  25   2 -13   -4.30   12.50
  26   2 -12    4.10   14.40
  28   2   7   -4.50   11.10
  28   2 -10    9.60   15.80
  29   2   6    9.20   12.30
  29   2  -8   -2.30   16.00
  30   2   3    4.30   11.70
  30   2   2   -1.30   11.60
  30   2  -5   10.60   16.00
  30   2  -6    6.80   15.70
  11   3   1  162.28    5.70
  11   3   0    3.10    4.50
  11   3  -2   26.50    5.80
  12   3   3   -3.70    5.00
  12   3  -6   61.19    7.10
  13   3  -7   34.60    7.10
  14   3  -8    3.30    7.70
  16   3  -9  113.79    9.30
  17   3   7   41.70    6.30
  18   3   7   32.00    6.40
  18   3 -10   28.10   11.50
  19   3   7  150.38    7.50
  19   3 -10    7.40   11.40
  20   3   7    1.70    7.60
  20   3  -9   28.70   10.80
  21   3  -9   -5.60   10.90
  22   3   6    5.80    8.60
  22   3  -8    4.20   11.60
  22   3  -9   59.39   14.80
  23   3   5   15.30    8.10
  23   3  -7    8.60   12.40
  24   3   4   12.50    9.00
  24   3  -6    4.70   11.60
  24   3  -7    0.10   12.60
  25   3   3   -4.60    9.20
  25   3   2  -12.10    9.90
  25   3   1   -1.00    8.80
  25   3  -4    2.60   10.90
  25   3  -5   32.70   13.40
  26   3  -2   20.70   12.60
 -17 -19   1    4.70   16.60
 -16 -18   7    9.70   16.40
 -16 -18 -10    7.40   12.90
 -15 -18  11   -5.30   16.60
 -14 -18  14    2.20   17.40
 -16 -17   6    2.60   15.90
 -16 -17  -9   10.60   12.60
 -13 -17  16   -4.10   16.00
 -12 -17  18    1.00   16.30
 -16 -16   4    1.90   14.80
 -16 -16  -7   11.80   11.10
 -15 -16   9    2.10   16.80
 -14 -16  13   -9.00   14.70
 -10 -16  21    5.00   16.20
 -16 -15   1    4.30   11.70
 -16 -15   0   -1.10   12.70
 -16 -15  -1   -3.10   12.40
 -16 -15  -2    5.80   12.10
 -16 -15  -3   -3.30   11.70
 -16 -15  -4    7.00   10.60
 -15 -15   8   -3.20   14.40
 -15 -15 -11    0.20    9.90
  -9 -15  22    7.10   15.10
 -15 -14   6  -17.90   12.00
 -15 -14  -9    2.80    8.50
 -14 -14 -13    7.20    8.50
 -13 -14  13   -6.60   13.30
 -11 -14  18   22.30   15.00
  -9 -14  21   -0.90   14.30
  -7 -14  24    2.50   16.10
  -6 -14  25   -3.30   15.90
 -15 -13   2  -12.70   12.70
 -15 -13   1   20.10   11.50
 -15 -13  -5   -1.70    9.30
 -14 -13   8    7.30   13.10
 -13 -13  12   22.50   12.20
  -7 -13  23   -2.50   14.40
 -14 -12   6    7.00   11.10
 -13 -12  10    5.20   11.20
 -13 -12 -13   -4.40    6.20
 -12 -12  13   10.60   11.50
  -9 -12  19    9.60   13.70
   1 -12  30    4.40   17.00
 -14 -11  -1   10.80    8.70
 -14 -11  -2   19.40    8.30
 -14 -11  -3   13.30    8.20
 -12 -11  11   -4.70   10.20
 -12 -11 -14    9.10    5.60
 -11 -11  14    4.50   11.40
 -10 -11  16   24.70   11.40
  -9 -11  18   -1.30   11.40
  -7 -11  21   13.40   12.80
  -1 -11 -31    0.90    8.10
   4 -11  31    6.50   14.40
 -13 -10   4   56.09    8.40
 -13 -10   3    8.10    8.90
 -12 -10   9   -8.00    9.30
  -7 -10  20   12.60   11.80
  -5 -10 -26   11.00    5.40
  -1 -10 -30    1.80    8.10
   2 -10  29    0.30   13.80
 -12  -9  -8    5.80    4.70
  -6  -9  20    0.00   10.90
  -3  -9 -27   11.20    6.70
  -2  -9 -28  -10.00    7.70
  -1  -9 -29    7.00    9.30
   2  -9  28   -2.50   11.50
   3  -9 -32    3.60   11.90
 -11  -8   6    8.30    6.80
  -4  -8  21   19.80   12.20
   1  -8  26    6.70   10.70
   5  -8 -32    3.30   12.00
 -10  -7   6   12.90    6.90
  -5  -7  18   -0.10    8.30
  -1  -7  23   25.50    9.30
   1  -7 -28   -5.80    9.20
   4  -7  27  -11.50    8.20
   6  -7  28    7.60    9.80
   7  -7 -32    0.90   13.90
   8  -7  29    3.10   10.50
  11  -7  30    0.30   10.90
  -5  -6  16   16.90    7.50
  -3  -6  19   20.10    8.00
   2  -6  24    8.60    9.10
   6  -6 -30   -8.10   11.50
   8  -6 -31    4.50   13.20
  10  -6 -32   13.30   14.10
  -8  -5   4    6.90    7.30
   4  -5  24    0.40    8.20
   5  -5 -28    8.90   11.20
   9  -5 -30    2.70   11.60
  12  -5 -31    2.00   13.50
  13  -5  28    0.90    7.90
  -7  -4   2   46.80    5.20
  -7  -4  -5    8.20    2.50
  -6  -4   7    0.60    6.70
   5  -4  23   17.00    7.70
   6  -4 -27   -8.60   10.50
   8  -4 -28    7.80   12.60
  10  -4 -29    0.60   14.20
  13  -4 -30   10.20   16.70
  14  -4 -30    2.10   16.70
  16  -4  27    8.20    6.20
  17  -4  27   -3.50    6.00
  20  -4  27    3.10    5.80
  -3  -3  11   33.50    6.10
  -2  -3  13 1109.89   10.90
  -1  -3 -18  151.38    6.40
   0  -3  16    0.60    6.80
   5  -3  21   11.70    6.70
   6  -3 -25    5.30    9.60
  12  -3 -28   -3.30   15.00
  13  -3 -28    9.60   14.40
  14  -3  25    6.00    6.20
  18  -3 -29    0.10   18.40
  -2  -2   9    3.90    5.50
   0  -2  13    4.30    4.70
   2  -2 -19   -1.20    6.40
   5  -2 -22   68.99    9.50
   8  -2 -24    0.50    9.40
  12  -2 -26    6.30   13.80
  16  -2 -27   18.60   16.60
  17  -2 -27   12.80   15.70
  18  -2 -27    5.00   15.90
  20  -2 -27   -0.20   16.80
   3  -1 -17    6.00    5.60
   4  -1  15 1142.59    8.60
   5  -1  16    1.50    4.70
   7  -1 -21    5.40    7.80
   9  -1  19   63.19    4.80
  10  -1 -23   30.90   11.70
  11  -1  20   -5.80    4.40
  13  -1 -24   14.50   12.20
  17  -1 -25   12.60   15.80
  18  -1 -25    1.40   15.00
  19  -1 -25    9.90   16.50
  20  -1 -25   -8.50   18.20
   0   0  -3    2.10    1.40
   3   0 -13    5.00    5.30
   6   0 -17    2.90    6.30
  12   0 -21   -4.10   10.80
  14   0 -22   64.39   15.40
  15   0 -22    1.90   12.30
  21   0 -22   -3.90   14.30
  22   0 -22    3.10   14.70
  23   0 -22    7.90   17.40
  25   0 -21   -1.60   16.50
   3   1  -6    4.90    4.20
   4   1  -9  200.78    5.70
   5   1 -11    1.40    5.90
   7   1 -14   12.50    6.70
   8   1 -15   79.29    7.60
   9   1 -16  128.29    8.50
  12   1 -18    0.40    9.10
  15   1 -19   46.10   11.50
  21   1 -19   -3.40   14.20
  22   1 -19  -13.00   14.70
  23   1 -19    4.00   16.80
  25   1  15   -3.30    7.90
  25   1 -18    8.00   16.00
  26   1 -17    3.80   15.80
  28   1  13   -1.80    9.90
  28   1 -16    3.40   17.00
  29   1  12    7.30    9.50
  30   1  11   -1.50   10.70
   9   2 -11   66.69    7.80
  11   2 -13   21.70    8.20
  12   2 -14   11.90    9.90
  14   2  12    3.30    3.40
  14   2 -15  143.99   10.80
  15   2 -15   13.10   10.30
  17   2 -16   -7.80   13.00
  18   2 -16   69.39   12.90
  20   2 -16   28.40   13.70
  22   2 -15   15.70   12.50
  23   2  12   34.40    8.10
  23   2 -15   -7.30   13.50
  24   2 -14    0.70   12.60
  25   2  11   11.40    9.30
  25   2 -14    1.60   13.80
  26   2  10    3.80    9.80
  26   2 -13    2.70   15.40
  27   2   9    3.40   10.40
  27   2 -12   -2.70   15.80
  28   2   8   13.00   11.70
  28   2 -11   14.20   17.90
  29   2  -9   11.30   15.80
  30   2   5   -1.70   13.90
  30   2   4    1.40   12.60
  30   2  -7    0.50   16.60
  30   2  -8   -4.80   18.40
  31   2   1   15.00   13.40
  31   2   0   -5.40   13.70
  31   2  -1   -4.30   14.10
  31   2  -2    4.00   14.30
  31   2  -3  -10.80   16.50
  31   2  -4    0.10   15.90
  31   2  -5   11.10   18.10
  11   3   2   27.50    5.10
  11   3  -5   10.80    6.50
  12   3   4    7.30    4.80
  12   3  -7    9.20    6.90
  13   3   5    6.20    4.90
  13   3  -8   13.40    7.70
  14   3   6   -1.50    4.70
  14   3  -9   18.60    8.60
  16   3   7   49.20    6.00
  16   3 -10    2.80    8.70
  17   3 -10    3.90    9.10
  21   3   7   22.20    7.90
  22   3 -10    2.00   13.60
  23   3   6   14.70    9.00
  23   3  -9   -0.40   12.90
  24   3   5   27.50    9.60
  24   3  -8   -5.00   12.50
  25   3   4   12.50    8.90
  25   3  -6    8.10   12.40
  25   3  -7    0.90   13.30
  26   3   2   11.00   10.60
  26   3   1    0.70   11.20
  26   3   0    6.90    9.70
  26   3  -3    9.20   11.20
  26   3  -4    0.20   11.60
  26   3  -5  -14.30   13.00
 -16 -18   6    4.30   16.60
 -16 -17   5   -3.20   15.50
 -16 -17  -8   -0.10   11.70
 -15 -17  10    4.10   15.90
 -15 -17 -13    5.70    9.70
 -14 -17  13    5.00   17.00
 -16 -16   3    2.00   13.50
 -16 -16   2   -5.40   14.50
 -16 -16  -6   -5.80   12.10
 -15 -16 -12   -4.40   10.10
 -14 -16  12    3.90   15.50
 -13 -16  15   -7.30   14.10
 -13 -16 -18    1.90    7.60
 -12 -16  17    1.10   15.50
 -11 -16  19    0.30   16.60
  -9 -16  22    1.80   15.80
 -15 -15   7    8.20   13.60
 -14 -15  11    9.10   13.80
 -13 -15  14   10.70   13.00
 -12 -15  16   -6.30   14.70
 -11 -15  18  -18.20   16.50
 -10 -15  20    2.70   15.30
  -8 -15  23   -2.20   15.40
 -15 -14   5    2.70   12.00
 -15 -14   4   12.90   12.70
 -15 -14  -8    1.10    9.10
 -13 -14 -16   -3.70    6.70
 -12 -14  15    8.30   14.00
 -11 -14  17   -6.60   16.30
 -10 -14  19    5.40   14.50
  -8 -14  22    4.20   15.60
  -5 -14  26    0.40   16.00
  -4 -14  27   -1.20   16.40
 -15 -13   0    1.10    9.30
 -15 -13  -1   14.70   10.50
 -15 -13  -2   -2.40   10.10
 -15 -13  -3   29.00    9.50
 -15 -13  -4    1.80    8.40
 -13 -13  11   11.00   13.90
 -12 -13  14    4.50   13.10
 -11 -13  16   -2.00   12.80
 -10 -13  18    0.90   14.50
  -9 -13  20    7.30   12.70
  -6 -13  24  -11.30   14.90
  -5 -13  25    4.60   15.90
  -2 -13  28   -4.30   16.30
  -1 -13  29    6.80   16.40
 -14 -12   5   25.80   10.40
 -14 -12   4    4.70   11.50
 -14 -12  -8   35.50    8.60
 -13 -12   9    5.40   11.40
 -11 -12  15   12.50   11.30
 -10 -12  17    0.10   12.10
  -7 -12  22   10.20   12.30
  -6 -12  23   10.40   14.40
  -6 -12 -27   -0.10    5.00
   0 -12  29    3.70   15.90
 -13 -11   7  -11.70   10.10
 -13 -11 -10   -2.30    4.80
 -11 -11  13   -1.30   12.40
  -8 -11  19   18.10   12.80
  -6 -11  22   -0.40   14.40
  -6 -11 -26   -1.70    4.80
   1 -11  29    0.50   12.80
 -13 -10  -5    9.60    6.90
 -12 -10   8    0.10    9.10
 -11 -10  11   13.90   11.80
 -10 -10  14   -0.20   10.90
  -9 -10  16   20.70   10.80
  -8 -10  18   -2.70   10.70
  -6 -10  21    4.40   11.80
   0 -10 -31   -2.90    8.20
   1 -10  28   -1.80   14.00
   4 -10  30    3.60   13.20
   6 -10  31    0.80   12.30
 -12  -9  -7    4.30    6.30
 -11  -9   9   22.70    8.70
 -11  -9 -12   35.90    4.60
 -10  -9  12   37.90    9.70
  -9  -9  14   54.39   11.00
  -8  -9  16   10.40   11.60
  -7  -9  18    4.10   10.10
  -5  -9  21   -2.50   11.80
  -4  -9  22   -8.40   13.00
  -4  -9 -26    0.50    6.10
   0  -9 -30   -1.90    9.30
   1  -9  27    8.80   12.50
   4  -9  29   -1.10   11.50
   6  -9  30    2.60   12.80
   8  -9  31   -4.30   12.90
 -11  -8   5   17.20    7.00
 -10  -8   9    5.40    8.20
  -9  -8  12   12.10    8.90
  -6  -8  18    7.10    9.60
  -3  -8  22    2.90   10.00
  -2  -8  23    8.30   11.90
  -1  -8  24    1.60   12.60
   0  -8  25   -0.40   10.50
   3  -8 -31    8.60   11.70
   4  -8  28    4.40   10.60
   6  -8  29   -0.90   11.10
   8  -8  30    3.10   11.20
  11  -8  31   -8.10   10.70
  -8  -7  12    4.10    8.50
  -7  -7  14   98.49   10.60
  -6  -7  16  118.59    9.60
   2  -7 -29   13.40    9.90
   3  -7  26   -2.10   10.30
   5  -7 -31    2.30   11.40
  -9  -6  -8    0.30    4.00
  -4  -6 -21    7.00    4.90
  -2  -6  20   25.90    7.90
   0  -6  22  129.59   10.80
   1  -6  23    1.90    9.20
   4  -6 -29    3.70   10.20
   5  -6  26   -1.90    8.40
   7  -6  27    0.20    8.60
   9  -6  28    0.60    9.70
  12  -6  29   -2.80    9.20
  -8  -5  -7   21.90    3.60
  -5  -5  13   19.50    6.90
  -4  -5  15   98.09    7.40
  -2  -5  18    4.40    6.80
  -1  -5 -23   24.10    7.10
   0  -5 -24    5.00    7.20
   1  -5 -25    3.90    8.40
   2  -5 -26    1.00    8.30
   3  -5  23   22.10    9.00
   6  -5  25   18.30    8.20
   8  -5 -30    4.70   12.20
  10  -5  27   -3.30    8.50
  11  -5 -31   12.60   13.30
  14  -5  28    2.20    8.60
  -6  -4 -10    1.60    1.50
  -4  -4  12    6.30    6.70
  -1  -4  17    4.20    6.40
   0  -4 -22   19.10    6.10
   1  -4 -23    8.00    6.90
   3  -4 -25    9.70    8.70
   4  -4  22    5.40    7.60
   7  -4  24   16.00    8.20
   9  -4  25   -3.80    7.70
  12  -4 -30   -4.90   14.90
  18  -4  27   -0.50    6.30
  19  -4  27   -2.40    5.90
  -4  -3 -12    0.80    2.70
   1  -3  17   18.50    6.80
   2  -3 -22    7.60    6.80
   3  -3 -23    2.50    7.80
   4  -3  20    1.90    6.40
   7  -3 -26   -0.90   10.70
   9  -3 -27    8.00   12.20
  11  -3 -28    3.90   14.50
  15  -3 -29   18.70   16.20
  16  -3 -29    6.40   16.20
  17  -3 -29   -0.50   16.90
  -3  -2   6  306.47    5.60
  -1  -2  11    2.70    4.70
   6  -2 -23    7.20    8.30
   7  -2  20  235.58    7.30
   9  -2 -25   -2.60   12.10
  11  -2 -26  -16.70   12.50
  14  -2  23    8.00    4.60
  14  -2 -27   -1.90   16.00
  15  -2 -27    3.10   14.90
  -1  -1   6    0.60    4.30
   8  -1 -22   28.50    9.00
  12  -1 -24   21.40   11.60
  15  -1 -25   40.80   16.10
  16  -1 -25    9.50   13.60
  21  -1 -25    6.20   16.60
  22  -1 -25   -6.00   16.80
   4   0 -15   -3.60    6.70
   9   0 -20    0.10    8.70
  11   0 -21   -3.70   10.70
  13   0 -22   28.50   14.50
  17   0 -23   -6.00   12.70
  18   0 -23    0.30   12.90
  19   0 -23   -3.30   13.60
  20   0 -23   -1.20   13.80
  24   0 -22   -3.50   16.50
  11   1 -18   31.80    9.80
  13   1 -19   -5.90   11.60
  16   1 -20    3.80   13.30
  17   1 -20   -6.10   12.10
  18   1 -20    8.30   12.20
  19   1 -20    4.80   13.20
  20   1 -20    1.70   13.10
  21   1 -20    0.50   14.80
  23   1  16   -3.00    6.60
  24   1 -19   -1.60   16.10
  26   1 -18   15.80   16.30
  27   1  14   -2.50    8.70
  27   1 -17  -12.10   15.80
   8   2 -10  397.56    9.00
  12   2  11    1.90    2.60
  13   2 -15   16.90    8.90
  15   2 -16    5.70   10.80
  16   2 -16    8.90   10.80
  17   2  13    7.10    4.90
  18   2  13   81.39    5.70
  19   2  13    0.90    5.30
  20   2  13   77.69    6.80
  22   2 -16   -1.70   13.30
  24   2 -15  -14.50   12.80
  26   2 -14   -0.30   14.80
  27   2 -13    6.70   15.60
  28   2 -12   -2.00   17.60
  29   2   7    9.70   11.20
  29   2 -10    9.10   16.40
  29   2 -11   10.20   16.80
  30   2  -9  -11.40   18.60
  31   2   3    0.90   13.60
  31   2   2    4.20   12.60
  31   2  -6    3.80   16.70
  31   2  -7   15.70   19.40
  12   3  -8   -0.80    7.60
  13   3  -9    2.10    7.70
  14   3 -10   11.80    8.30
  15   3   7   30.70    5.90
  17   3 -11    0.30    9.30
  18   3   8    8.80    6.50
  18   3 -11   54.09   11.00
  19   3   8   17.60    6.90
  19   3 -11   24.00   10.60
  20   3   8   48.00    7.70
  20   3 -11   20.00   10.60
  21   3 -11   35.00   11.70
  22   3   7    1.40    8.30
  22   3 -11   49.80   14.50
  23   3 -10   -2.20   13.30
  24   3   6    1.90    8.40
  24   3  -9    2.00   13.30
  25   3   5   20.90    9.00
  25   3  -8    7.70   13.00
  26   3   3    8.00    9.80
  26   3  -6   10.60   13.30
  26   3  -7   18.70   14.90
  27   3   1   11.00   11.60
  27   3   0    3.50   12.10
  27   3  -1   -7.10   11.10
  27   3  -2   -2.50   12.20
  27   3  -3   17.70   12.30
  27   3  -4   -0.80   13.90
  27   3  -5    1.10   15.10
 -16 -19   6  -10.90   17.70
 -16 -18   5   -1.30   16.40
 -16 -18  -9    3.20   12.20
 -15 -18  10  -13.60   16.90
 -14 -18  13   -1.30   18.10
 -16 -17   4   -9.60   15.20
 -16 -17   3    3.80   14.20
 -16 -17  -7    8.90   12.00
 -15 -17   9    5.10   15.80
 -14 -17  12   -2.50   16.50
 -14 -17 -16    1.30    8.30
 -13 -17  15   -1.80   16.10
 -12 -17  17   -3.10   16.20
 -11 -17  19    9.30   16.80
 -16 -16   1    5.20   12.80
 -16 -16   0    8.50   14.40
 -16 -16  -1   -2.80   12.10
 -16 -16  -2   -4.70   12.60
 -16 -16  -3    1.40   11.90
 -16 -16  -4   -2.50   11.60
 -16 -16  -5   16.20   10.20
 -15 -16   8  -12.80   15.20
 -14 -16  11   12.20   15.10
 -14 -16 -15   18.30    9.40
 -13 -16  14   -4.20   14.10
 -10 -16  20   -8.90   15.80
  -8 -16  23    2.10   15.30
 -15 -15   6   28.50   13.50
 -15 -15 -10    4.00    9.20
 -14 -15  10    0.10   16.20
 -14 -15 -14    6.30    8.40
 -13 -15  13   -8.10   14.40
 -13 -15 -17    4.10    7.00
  -9 -15  21   16.20   14.80
  -7 -15  24    7.30   17.10
  -6 -15  25   -0.30   16.60
  -5 -15  26   -1.10   16.70
 -15 -14   3   53.89   13.30
 -15 -14  -7   -9.60    9.50
 -14 -14   9   14.70   13.20
 -13 -14  12    5.30   12.50
  -7 -14  23    1.00   15.30
 -14 -13   7   21.10   12.60
  -8 -13  21   -4.80   12.90
  -6 -13 -28    4.10    4.90
  -4 -13  26    4.40   15.00
  -3 -13  27    2.90   15.00
 -14 -12   3   18.50   10.80
 -14 -12  -7   -0.50    8.70
 -12 -12  12    1.70   11.10
  -8 -12  20   11.20   12.90
  -4 -12  25   -8.80   16.20
  -3 -12  26    4.30   14.50
  -2 -12  27   -0.90   15.50
  -1 -12  28   10.30   15.90
   2 -12  30   -2.80   15.60
 -13 -11   6   16.20    9.90
 -12 -11  10   42.00   10.50
 -10 -11  15   25.70   11.60
  -9 -11  17   54.89   12.50
  -5 -11  23   -1.30   13.30
  -4 -11  24   17.40   14.10
  -3 -11  25   -1.80   15.70
  -2 -11  26   -9.10   15.50
  -1 -11  27    2.40   16.90
   0 -11  28    5.90   13.70
   3 -11  30    7.90   13.60
 -13 -10   0    1.00    8.00
 -13 -10  -2   46.90    7.90
 -13 -10  -3    9.00    7.70
 -13 -10  -4   50.09    7.50
 -12 -10   7   10.60    8.60
 -12 -10 -11    3.00    5.40
  -7 -10  19   15.70   11.50
  -5 -10  22   -1.80   12.70
  -4 -10  23   -2.90   11.80
  -3 -10  24    0.10   13.50
  -2 -10  25   -4.80   13.50
  -1 -10  26    1.90   12.50
   0 -10  27    3.10   12.70
   1 -10 -32    1.20   10.00
   3 -10  29   -7.80   13.60
 -11  -9   8   -1.60    8.50
 -10  -9 -15   40.20    3.80
  -6  -9  19  142.09   12.40
  -3  -9  23    0.60   11.00
  -2  -9  24   16.10   11.30
  -1  -9  25   12.60   12.00
   0  -9  26   -1.50   11.20
   1  -9 -31    0.70   11.10
   3  -9  28   -6.80   12.40
 -11  -8   4  216.58    8.30
  -7  -8  16    1.20    9.10
  -5  -8  19   15.20   10.40
  -2  -8 -27   -7.30    7.40
  -1  -8 -28   -2.50    7.70
   0  -8 -29    1.70   10.00
   3  -8  27   13.00   11.60
   4  -8 -32   -1.90   12.80
 -10  -7   4  115.49    8.40
 -10  -7  -8   40.70    4.40
  -4  -7 -23    5.90    5.60
  -3  -7  20    6.80    9.70
   2  -7  25   -0.90    9.90
   3  -7 -30  -10.30   11.00
   5  -7  27    3.60    8.80
   6  -7 -32   -1.60   14.10
   9  -7  29    0.70   10.60
  12  -7  30    2.30   10.60
  -8  -6 -12    0.20    2.10
  -7  -6  11   25.00    8.00
  -1  -6 -25   -4.30    7.80
   0  -6 -26   16.80    8.60
   1  -6 -27    0.20    8.50
   4  -6  25   13.80    8.90
   5  -6 -30   -5.40   11.00
   7  -6 -31    1.90   11.40
   9  -6 -32   -3.10   14.10
  13  -6  29    3.10    9.30
  -5  -5 -17   56.19    3.40
  -1  -5  19    2.00    6.70
   0  -5  20    5.70    7.80
   1  -5  21   36.10    8.60
   2  -5  22   59.79    8.00
   3  -5 -27   24.10    9.80
   6  -5 -29   -2.00    9.60
   8  -5  26   -2.90    7.60
  10  -5 -31   -2.90   13.20
  -7  -4   0    3.80    4.10
  -7  -4  -3    7.90    3.60
  -4  -4 -16  103.59    3.80
  -1  -4 -21   19.30    6.30
   0  -4  18    8.90    6.10
   1  -4  19    8.20    7.10
   2  -4  20   12.40    7.30
   3  -4  21   74.69    7.70
   4  -4 -26    5.70    8.70
   7  -4 -28   -6.50   11.10
   9  -4 -29    4.80   11.90
  11  -4 -30    3.10   14.70
  12  -4  26    2.40    7.30
  15  -4 -31    0.90   16.60
  -5  -3   4  244.68    6.80
   1  -3 -21  114.59    7.20
   2  -3  18    6.60    5.40
   3  -3  19   23.50    5.60
   4  -3 -24    7.00    8.90
   7  -3  22    0.40    6.10
   9  -3  23    2.90    7.00
  11  -3  24   -1.30    6.20
  13  -3 -29   -8.10   16.80
  14  -3 -29  -10.20   15.10
  15  -3  25   10.40    5.40
  22  -3  25    1.00    4.00
  -1  -2 -15    7.80    4.80
   1  -2  14    0.00    5.80
   7  -2 -24   78.69    9.50
  11  -2  22   19.50    5.70
  13  -2 -27   -9.70   14.80
   6  -1 -21   75.89    9.30
   9  -1 -23   -1.10    9.30
  11  -1 -24   14.00   10.80
  13  -1 -25    9.10   14.30
  14  -1 -25   11.30   13.30
   0   0  -4 1257.77    4.50
   1   0   5    3.30    2.30
   9   0  16   39.50    3.40
  10   0 -21    0.30   10.60
  12   0 -22   12.10   12.60
  15   0 -23    8.00   15.30
  16   0 -23  -11.20   12.50
  21   0 -23   -8.70   14.30
  22   0 -23   -8.50   15.40
  23   0  19   -1.30    5.00
  23   0 -23    8.60   16.50
  25   0 -22  -11.60   16.30
   3   1  -7  162.88    4.90
   4   1 -10   27.70    5.70
   5   1 -12  246.08    7.50
   7   1 -15   39.60    7.80
   9   1 -17    2.40    8.40
  12   1 -19  279.87   13.60
  22   1 -20    2.30   14.90
  23   1 -20   -1.40   17.90
  25   1 -19   -8.60   16.10
  27   1 -18   16.70   16.30
  28   1 -17    2.40   15.50
   7   2   5  857.41    4.50
   8   2 -11  124.89    8.70
   9   2 -12  174.68    8.80
  10   2 -13   46.40    8.20
  11   2 -14   22.80    8.70
  12   2 -15   62.39    9.20
  14   2 -16    7.80    9.40
  17   2 -17   12.90   11.40
  18   2 -17   10.30   11.60
  20   2 -17    1.50   12.10
  21   2  13    6.40    6.10
  21   2 -17   14.60   13.70
  24   2  12    6.10    7.80
  24   2 -16    9.40   15.00
  25   2 -15   -2.70   13.70
  26   2  11   16.90   10.60
  26   2 -15    4.20   16.20
  27   2  10   -2.70    9.60
  27   2 -14   -3.70   16.90
  28   2   9    1.50   10.50
  28   2 -13   -5.00   18.50
  29   2   8    6.60   11.90
  29   2 -12   13.50   16.40
  30   2   6    1.40   12.10
  30   2 -10    3.00   16.60
  31   2   4   12.70   13.80
  10   3  -3    7.50    6.00
  10   3  -4   -0.60    6.30
  12   3  -9   -3.30    9.00
  13   3   6   43.50    5.00
  13   3 -10  138.79   10.40
  16   3 -12   -0.30   10.80
  17   3   8   24.80    5.50
  17   3 -12   22.50   10.40
  18   3 -12    6.20   10.50
  19   3 -12    6.30   10.70
  20   3 -12   -4.20   10.70
  21   3   8    3.30    7.60
  21   3 -12    4.10   12.10
  23   3   7   20.90    8.70
  23   3 -11    7.00   12.20
  25   3  -9    8.60   13.50
  25   3 -10    4.80   15.70
  26   3   4   -8.60    9.90
  26   3  -8    0.00   14.90
  27   3   3    8.30   10.30
  27   3  -6    7.80   14.30
  27   3  -7   -3.90   15.90
  28   3   0   35.50   12.60
  28   3  -1   -2.60   13.20
  28   3  -2    8.90   12.30
  28   3  -3    1.60   14.10
  28   3  -4   -1.80   14.80
 -16 -19   5   -5.80   17.20
 -16 -19   4    5.20   16.90
 -16 -18   4  -11.50   16.50
 -16 -18   3   -3.50   16.10
 -16 -18  -8    2.70   12.90
 -15 -18   9   13.00   16.70
 -15 -18 -13    5.60   11.00
 -14 -18  12  -10.60   17.20
 -13 -18  15   12.30   15.20
 -16 -17   2   13.10   13.10
 -16 -17   1  -13.90   13.10
 -16 -17   0    0.10   14.50
 -16 -17  -5    0.70   12.80
 -16 -17  -6  -10.60   11.80
 -15 -17   8   13.70   15.20
 -15 -17 -12   10.90   10.70
 -13 -17  14   -6.80   16.20
 -10 -17  20   11.40   16.00
 -15 -16   7   -5.50   14.80
 -15 -16 -11    4.50   10.20
 -12 -16  16   -3.80   14.60
 -12 -16 -20    3.60    6.90
 -11 -16  18    7.60   16.20
  -9 -16  21   -3.40   16.20
 -15 -15   5   -6.40   12.80
 -15 -15  -9   13.10    9.10
 -14 -15   9    0.00   13.90
 -12 -15  15    2.40   13.90
 -11 -15  17   -9.70   14.90
 -10 -15  19   -0.30   16.20
  -8 -15  22   10.10   15.40
 -15 -14   2    9.10   11.50
 -15 -14   1    5.70   11.60
 -15 -14  -5    0.00    9.00
 -15 -14  -6    8.00    9.10
 -14 -14   8   26.40   13.10
 -14 -14 -12   -8.10    6.40
 -13 -14  11    5.60   13.20
 -12 -14  14   10.40   12.40
 -11 -14  16   -5.40   14.50
 -10 -14  18    6.90   15.10
  -9 -14  20   -3.20   13.90
  -6 -14  24   -5.40   15.40
  -5 -14  25   10.50   15.70
  -3 -14  27  -10.10   18.10
 -14 -13   6   -3.80   12.20
 -14 -13 -10   70.19    8.40
 -13 -13  10    5.90   12.10
 -13 -13 -14    7.90    6.90
 -12 -13 -17    3.50    5.40
 -11 -13  15   14.30   12.30
 -10 -13  17    1.00   13.10
  -9 -13  19  -13.10   13.20
  -7 -13  22   -6.40   12.80
   0 -13  29   -1.60   15.90
 -14 -12   1   13.80    9.50
 -14 -12  -6   14.10    8.10
 -13 -12   8   77.19   11.70
 -13 -12 -12   34.50    7.30
 -12 -12  11    2.60   10.60
 -11 -12  14   36.40   12.10
 -11 -12 -18    2.10    4.60
 -10 -12  16   98.09   12.90
  -9 -12  18   25.30   12.40
  -7 -12  21   -3.50   12.40
   1 -12  29   -8.00   17.30
 -13 -11   5   29.70    9.10
 -13 -11  -9    7.00    6.90
 -12 -11   9   27.50   10.40
 -11 -11  12    8.90   10.60
  -7 -11  20    5.20   11.70
   2 -11  29   15.80   13.10
 -12 -10   6   10.00   10.00
 -10 -10  13   76.19   11.00
  -9 -10  15   54.59   11.40
  -8 -10  17   -5.40   10.60
  -6 -10  20   -3.40   11.90
   5 -10  30    5.60   13.40
   7 -10  31    3.40   13.90
 -12  -9   2   91.39    7.50
 -12  -9  -6   55.09    6.00
  -9  -9  13   42.90   10.80
   5  -9  29   -2.30   11.30
   7  -9  30   -1.60   12.60
   9  -9  31    2.90   12.20
 -11  -8   3    0.70    6.60
 -11  -8  -7  126.29    5.20
 -10  -8   8    1.40    8.60
 -10  -8 -12  257.87    5.20
  -9  -8  11   24.80    8.50
  -6  -8  17   13.70   10.10
  -4  -8  20    4.40   10.80
  -3  -8 -26   10.80    6.40
   1  -8 -30    4.30   10.20
   2  -8  26    4.10   11.40
   5  -8  28   -0.60   11.40
   7  -8  29    2.60   11.10
   9  -8  30    6.40   11.60
  -6  -7 -20   24.10    3.50
  -5  -7  17   58.99    8.50
  -1  -7  22   -5.30    9.70
   0  -7  23   -0.30    9.90
   1  -7  24   17.20    9.30
   4  -7 -31    0.20   12.80
   7  -7  28   -8.10    9.80
  13  -7  30    4.20    9.80
  -9  -6   3   67.89    6.70
  -6  -6  13   19.90    8.00
  -5  -6  15   13.70    7.70
  -3  -6  18    1.80    7.10
  -2  -6 -24    2.30    7.10
   2  -6 -28   -1.50    8.40
  10  -6  28    1.50    9.90
  -8  -5   2    6.20    5.60
  -7  -5   7  251.87    7.90
  -6  -5  10    6.40    7.30
  -4  -5 -19    3.20    4.10
  -3  -5  16   65.09    6.90
   4  -5 -28   18.10   10.30
   5  -5  24    8.70    7.70
   7  -5 -30    8.50   11.60
   9  -5 -31   -1.00   12.80
  11  -5  27    5.30    8.60
  12  -5 -32    0.60   15.80
  15  -5  28    3.00    6.80
  -6  -4   6   27.50    6.10
  -5  -4   9   65.59    6.80
  -3  -4 -18    1.20    4.20
   5  -4 -27   10.40    9.40
   6  -4  23   -3.30    7.20
   8  -4 -29    5.70   12.80
  14  -4 -31  -13.10   16.40
  -3  -3  10   79.49    7.20
  -2  -3  12   60.89    7.40
   0  -3 -20    2.60    6.00
   5  -3 -25    2.00    8.50
   8  -3 -27   -5.60   10.20
  10  -3 -28   -1.10   12.80
  12  -3 -29   -7.10   15.20
  16  -3  25    3.40    5.70
  17  -3 -30   -1.70   17.70
  -3  -2 -10    6.90    2.50
  -2  -2 -13    2.90    3.80
   0  -2 -17    5.80    5.10
   3  -2 -21  144.99    8.60
   4  -2 -22   40.10    8.70
   5  -2 -23   54.49    9.50
   6  -2  19   40.30    6.10
   8  -2 -25   17.60    9.70
   9  -2  21    5.10    5.10
  10  -2 -26   20.50   11.60
  12  -2 -27   14.90   15.00
  15  -2 -28   13.80   17.20
  16  -2 -28   -0.80   17.60
  17  -2 -28    7.50   16.10
  18  -2 -28   -4.50   16.80
  19  -2 -28    1.70   17.20
   0  -1 -13   -0.70    4.40
   1  -1 -15  418.06    7.90
   2  -1  12  306.87    5.30
   3  -1 -18   10.10    6.90
   7  -1 -22    6.40    9.40
   8  -1  18   46.10    4.90
  10  -1 -24   13.10   11.10
  12  -1 -25    4.20   13.90
  15  -1  21   -3.70    3.30
  16  -1 -26    6.50   16.80
  17  -1 -26   10.00   15.10
  18  -1 -26    3.70   16.30
  19  -1 -26    8.10   16.10
  21  -1 -26   -0.10   17.90
   2   0 -12  104.49    5.00
   3   0 -14 1243.08   10.70
   4   0  11   -1.50    3.20
   5   0 -17   -5.90    6.80
   6   0 -18  173.28    8.10
  11   0 -22   94.79   13.60
  13   0  18  456.15    4.40
  14   0 -23    1.90   12.80
  18   0 -24    6.00   15.40
  19   0 -24    3.10   14.30
  20   0 -24   -0.30   15.40
  24   0 -23   -5.50   17.20
  26   0  18    2.30    7.00
  28   0  17    2.70    8.10
   6   1 -14  267.07    8.20
  10   1 -18   10.90    8.70
  13   1 -20    5.40   12.00
  14   1 -20   -9.60   10.60
  18   1 -21   11.20   12.50
  19   1 -21    5.50   12.70
  20   1 -21    0.70   12.80
  21   1 -21   14.90   15.90
  22   1 -21    4.70   17.50
  24   1 -20    3.60   16.60
  25   1 -20   -5.00   16.80
  26   1  15    5.60    7.70
  26   1 -19   24.60   16.80
  27   1 -19   13.70   16.80
  29   1  13   -7.00   10.40
   8   2   7   93.29    2.70
  10   2 -14   52.69    9.30
  13   2 -16   51.59    9.70
  15   2 -17  -10.00   10.30
  16   2  13    5.90    3.90
  16   2 -17   41.80   11.50
  22   2  13   11.20    6.70
  22   2 -17   -3.50   14.30
  23   2 -17    5.70   14.40
  25   2 -16   14.90   13.80
  27   2 -15    1.40   16.40
  28   2 -14    2.70   17.40
  29   2 -13    5.80   16.80
  30   2   7    5.60   12.80
  30   2 -11    1.90   17.40
  31   2   5   -1.90   13.30
  10   3  -5  220.68    7.70
  10   3  -6    4.60    7.80
  11   3  -8    0.40    7.30
  12   3   5  546.75    6.70
  14   3   7   44.50    5.20
  15   3 -12   59.89    9.50
  16   3   8   -1.10    5.70
  17   3 -13   33.90   11.40
  18   3 -13   76.89   11.70
  19   3 -13   -1.20   11.40
  21   3 -13   -8.70   13.00
  22   3   8    3.70    8.00
  22   3 -12    8.10   12.60
  23   3 -12   14.40   12.40
  24   3   7   -2.70    8.80
  24   3 -11    5.10   13.50
  25   3   6   13.20    8.80
  25   3 -11   -3.50   14.00
  26   3   5   -7.70    9.90
  26   3  -9    3.10   14.80
  26   3 -10   12.90   15.20
  27   3   4    1.60   10.00
  27   3  -8   15.90   14.60
  28   3   2   15.60   11.60
  28   3   1    2.40   11.40
  28   3  -5   -3.10   14.50
  28   3  -6   -5.90   16.80
 -16 -19   3   -0.40   18.50
 -16 -19   2   -2.90   18.10
 -15 -19   8  -14.30   18.70
 -16 -18   2    7.50   14.70
 -16 -18   1   14.10   13.60
 -16 -18  -5   13.40   14.10
 -16 -18  -6   11.40   14.00
 -16 -18  -7    4.20   13.20
 -15 -18   8   18.20   16.10
 -14 -18  11    4.40   18.40
 -13 -18  14   13.40   19.00
 -16 -17  -1    0.70   12.40
 -16 -17  -2    3.20   13.10
 -16 -17  -3    4.40   12.10
 -16 -17  -4   -9.40   10.80
 -15 -17   7   12.10   15.20
 -14 -17  11    8.10   16.00
 -12 -17  16    8.70   15.50
 -11 -17  18   -9.20   16.10
 -15 -16   6    2.40   14.50
 -15 -16   5   -2.10   15.60
 -15 -16 -10   -4.00   10.90
 -14 -16  10    5.40   14.30
 -13 -16  13    7.50   13.80
 -12 -16  15   -0.70   14.40
 -10 -16  19    0.80   16.50
  -8 -16  22    1.20   15.50
 -15 -15   4   10.20   12.70
 -15 -15   3    7.80   12.50
 -15 -15  -8    1.70    9.00
 -14 -15 -13   -1.40    7.30
 -13 -15  12   11.80   13.10
 -12 -15 -19   13.60    6.20
  -9 -15  20   -3.30   15.00
  -7 -15  23    5.00   15.60
 -15 -14  -1   -3.80    9.70
 -15 -14  -2   16.20   10.70
 -15 -14  -4   -0.40    9.60
 -14 -14   7    1.30   12.40
 -12 -14 -18    0.90    6.10
  -8 -14  21   -3.90   13.90
  -4 -14  26    5.50   16.10
 -14 -13   5   10.90   11.80
 -14 -13  -9    0.60    7.80
 -13 -13   9    8.70   12.00
 -12 -13  12    2.30   12.10
  -8 -13  20    2.30   12.60
  -6 -13  23   -0.70   14.40
  -5 -13  24   -3.70   14.70
  -4 -13  25  -10.10   14.70
  -3 -13  26    0.40   16.50
  -2 -13  27   -9.40   15.30
  -1 -13  28    0.20   16.90
 -14 -12  -1   -1.40    9.40
 -14 -12  -2   11.50    9.60
 -14 -12  -3   12.10    9.60
 -14 -12  -4   -5.80    8.60
 -14 -12  -5   18.90    7.60
 -13 -12   7   10.70   10.60
 -11 -12  13    3.40   12.10
  -8 -12  19    2.50   11.70
  -6 -12  22    7.20   13.20
   0 -12  28    4.60   15.10
 -13 -11   4    6.40    8.50
 -13 -11  -8    8.50    7.90
 -10 -11  14   31.90   11.60
  -9 -11  16   -1.10   11.70
  -8 -11  18    2.30   11.50
  -6 -11  21   -3.10   12.40
   1 -11  28    1.60   14.30
   4 -11  30    1.70   12.20
 -10 -10 -17    2.00    3.40
  -6 -10 -25    8.40    4.00
  -5 -10  21    2.30   12.80
   1 -10  27   -9.90   13.80
   2 -10  28    5.40   12.10
 -12  -9   0  106.09    7.10
 -11  -9   7    3.40    8.30
  -8  -9  15   -5.60    9.30
  -7  -9 -22    5.20    2.40
  -5  -9  20    2.50   10.60
  -5  -9 -25   16.30    5.00
  -4  -9  21   55.09   12.30
   1  -9  26   -6.90   13.00
   2  -9  27    5.70   11.50
   2  -9 -32   -4.00   11.30
 -11  -8   2  433.86    8.90
 -11  -8  -6   12.00    5.90
  -8  -8  13    5.60    8.80
  -7  -8  15   24.80    9.10
  -6  -8 -22   13.10    3.30
  -3  -8  21   -0.30    9.90
  -2  -8  22   10.00   11.10
   1  -8  25    7.60   10.00
   2  -8 -31   -1.40   10.80
   5  -8 -33    0.20   13.40
  10  -8  30    3.50   12.20
 -10  -7   2  176.28    7.90
 -10  -7  -7   -4.40    2.60
  -9  -7 -12    7.90    3.30
  -7  -7  13   10.50    8.20
  -4  -7  18   -1.60    9.50
  -1  -7 -27   -0.90    8.60
   0  -7 -28    2.70    9.40
   4  -7  26    7.20   10.10
   7  -7 -33  -13.00   15.00
  10  -7  29    3.80    9.50
  -9  -6   2   26.80    6.10
  -8  -6   7    5.30    6.90
  -2  -6  19    6.90    7.40
   3  -6  24   -7.50    8.20
   3  -6 -29   -4.50    9.90
   6  -6  26   -4.30    8.70
   6  -6 -31    6.10   11.70
   8  -6  27    3.00    8.30
   8  -6 -32   -8.40   14.20
  14  -6  29   -3.50    8.90
  -5  -5  12    7.30    6.90
  -4  -5  14   -4.60    6.60
  -2  -5  17   12.60    6.50
   5  -5 -29   -1.70   10.70
   7  -5  25    3.00    8.00
   9  -5  26   14.10    8.40
  11  -5 -32    8.80   14.50
  16  -5  28    0.70    6.90
   6  -4 -28    4.70   11.40
   8  -4  24    1.20    6.80
  10  -4  25    4.10    7.00
  10  -4 -30   20.60   13.40
  12  -4 -31   -6.90   15.20
  13  -4  26   -0.90    6.80
  13  -4 -31    7.40   15.80
  -4  -3   7  715.73    8.70
  -2  -3 -17   10.10    4.60
   0  -3  15   -3.70    6.20
   6  -3  21    3.60    6.40
   6  -3 -26   -0.80    9.10
   9  -3 -28    7.30   13.00
  12  -3  24    2.30    6.20
  15  -3 -30   -2.30   18.50
  16  -3 -30    5.50   17.60
  -3  -2   5  601.54    6.30
  -2  -2   8 1115.49    8.30
   0  -2  12  647.44    7.60
   2  -2  15    7.00    4.80
   2  -2 -20   13.30    7.30
   5  -2  18   48.10    6.10
   6  -2 -24   15.00    9.40
   9  -2 -26   -2.10   12.20
  11  -2 -27   12.40   12.30
  14  -2 -28    0.60   15.70
  15  -2  23    7.70    4.70
   0  -1   8   -1.40    4.10
   8  -1 -23   -1.50    9.10
  12  -1  20    9.10    4.50
  14  -1 -26   -6.80   14.30
  15  -1 -26   10.70   15.10
   0   0  -5    6.70    3.00
   4   0 -16   14.20    6.70
   9   0 -21    6.10    8.50
  13   0 -23   -3.40   12.40
  16   0 -24   26.20   14.00
  17   0 -24    5.70   14.60
  21   0 -24  -19.80   15.50
  22   0 -24    5.50   15.90
  23   0 -24   -5.60   15.60
   3   1  -8    0.50    4.70
   4   1 -11  313.97    8.00
   5   1 -13   36.60    7.40
  11   1 -19   37.10    9.50
  15   1 -21    0.70   12.30
  16   1 -21    6.40   12.10
  23   1 -21   10.80   16.50
  24   1  16    0.80    6.30
  24   1 -21   -0.40   16.70
  26   1 -20  -11.80   18.50
  28   1  14    7.30    8.70
   7   2 -10  954.10   10.70
   9   2 -13    9.20    7.50
  11   2 -15   58.39    9.30
  12   2 -16    5.20    8.60
  14   2 -17   32.00   10.60
  16   2 -18    3.80   11.60
  17   2 -18   -3.00   11.60
  18   2 -18   16.90   11.60
  19   2 -18   -4.40   11.70
  20   2 -18    0.80   12.50
  22   2 -18   19.00   16.70
  23   2  13    8.00    7.50
  24   2 -17    3.50   14.40
  25   2  12   10.50    8.20
  25   2 -17    8.80   15.20
  26   2 -16   14.20   14.90
  28   2  10   12.90    9.60
  28   2 -15   -1.00   17.80
  29   2   9  -10.10   11.80
  29   2 -14    6.10   17.90
  30   2   8   -3.50   12.10
  31   2   6   -1.60   13.30
  10   3   2   54.19    4.40
  10   3  -7   26.40    6.90
  11   3   4   88.09    4.90
  12   3 -10   38.00    8.10
  13   3 -11   75.69    9.40
  14   3 -12   36.30    8.80
  15   3   8    6.20    5.00
  15   3 -13   15.10   10.40
  18   3   9   16.80    5.80
  18   3 -14   -2.00   12.90
  19   3   9   23.90    6.40
  19   3 -14   17.30   12.10
  20   3   9   25.90    7.30
  20   3 -14   12.10   12.40
  21   3   9    1.60    7.80
  22   3 -13  110.59   13.80
  23   3   8   -3.80    8.00
  23   3 -13   -5.20   12.60
  24   3 -12   -4.70   13.30
  25   3   7    5.50    9.30
  25   3 -12   -8.50   14.50
  26   3   6   -7.70    9.60
  26   3 -11   11.20   15.00
  27   3   5   -0.20    9.90
  27   3 -10   11.20   15.00
  28   3   3    5.90   10.40
  28   3  -7    3.90   14.60
  28   3  -8    4.30   17.50
  29   3   1   -6.30   11.50
  29   3   0   -4.40   12.60
  29   3  -1    3.10   13.20
  29   3  -2    4.20   12.50
  29   3  -3   -3.10   12.90
  29   3  -4   -1.30   13.80
  29   3  -5    0.50   16.30
  29   3  -6   -2.00   17.40
  17   4  -3   16.30    8.10
  18   4  -1   18.20    8.10
  18   4  -2   95.69    8.70
  18   4  -3   30.40    8.70
  18   4  -4  157.68   10.00
  19   4   0   -1.00    7.50
  19   4  -1   11.10    7.80
  19   4  -3   -3.70    7.80
  19   4  -4   13.90    9.00
  19   4  -5    3.20    9.60
  20   4  -1   10.90    8.60
  20   4  -2   14.30    8.10
  20   4  -3   18.10    8.40
  20   4  -4   36.20   10.00
  20   4  -5   44.50   11.10
  21   4  -1    1.90    9.10
  21   4  -2    7.40    9.30
  21   4  -3   12.30    9.80
  21   4  -4    8.70   10.80
 -16 -19   1  -14.30   16.30
 -16 -19   0   12.70   13.50
 -16 -19  -1   -3.80   15.20
 -16 -19  -4   16.60   14.50
 -16 -19  -5   -5.00   14.30
 -15 -19   7    9.50   17.10
 -16 -18   0   -1.60   13.70
 -16 -18  -1   12.20   13.20
 -16 -18  -2    9.20   13.10
 -16 -18  -3   15.90   14.20
 -16 -18  -4   -7.60   13.50
 -15 -18   7    1.60   15.70
 -15 -18 -12   -0.30   11.80
 -12 -18  16    2.50   16.40
 -15 -17   6    5.20   15.20
 -15 -17 -11    1.80   11.50
 -14 -17  10   13.00   16.30
 -14 -17 -15    6.70    8.80
 -13 -17  13  -17.40   15.80
 -13 -17 -18    2.60    8.10
 -12 -17  15   16.80   16.10
 -10 -17  19   -3.50   16.00
 -15 -16   4   10.20   14.30
 -15 -16  -9   -5.60   11.90
 -14 -16   9    2.00   14.70
 -14 -16 -14    2.60    8.20
 -13 -16  12    8.90   13.40
 -11 -16  17    2.60   15.40
  -7 -16  23    1.60   15.60
 -15 -15   2   -1.30   12.10
 -15 -15   1   14.60   13.10
 -15 -15  -7    0.50   10.80
 -14 -15   8   11.90   12.90
 -13 -15  11   -4.50   12.60
 -12 -15  14  -10.90   13.00
 -11 -15  16    1.80   14.30
 -10 -15  18   14.20   15.80
  -8 -15  21   -1.60   14.80
  -6 -15  24    0.30   16.50
  -5 -15  25    1.90   16.30
  -4 -15  26   -1.50   18.40
 -14 -14   6   -2.20   12.20
 -14 -14 -11    8.60    8.50
 -13 -14  10   -2.00   12.30
 -13 -14 -15    2.80    6.90
 -11 -14  15   -1.00   13.60
 -10 -14  17   -1.70   13.70
  -9 -14  19   -4.60   14.30
  -9 -14 -24    6.20    3.80
  -7 -14  22   -0.50   13.50
  -6 -14  23   14.00   15.80
 -14 -13   3   15.70   11.50
 -14 -13  -8   10.70    9.00
 -13 -13   8   22.90   12.70
 -11 -13  14   22.00   12.10
 -10 -13  16  -11.40   12.30
  -9 -13  18    6.00   12.60
  -7 -13  21   -2.00   12.70
 -13 -12 -11   -3.40    4.90
 -12 -12  10    1.40   10.40
 -12 -12 -15   11.70    5.80
  -9 -12  17   -2.60   11.30
  -7 -12  20   11.80   13.00
  -5 -12  23   -5.50   13.50
  -4 -12  24    8.60   15.10
  -2 -12  26    0.80   14.10
  -1 -12  27   -4.80   14.60
   3 -12  30    8.00   13.70
 -13 -11   3  111.89    8.90
 -12 -11   8   26.10   10.50
 -11 -11  11   36.70   10.80
 -11 -11 -16   15.50    5.00
  -7 -11  19  -11.00   11.60
  -5 -11  22    4.30   13.20
  -3 -11  24   13.10   14.90
  -1 -11  26    1.30   14.20
   0 -11  27   -2.90   14.10
 -12 -10   5    1.10    8.30
 -11 -10 -14  123.09    5.40
 -10 -10  12   21.90   10.40
  -9 -10  14    5.60   10.90
  -8 -10  16    8.90   10.70
  -7 -10  18   -0.10   10.80
  -4 -10  22    3.00   12.30
  -3 -10  23   -0.50   13.60
   0 -10  26    6.30   13.70
   4 -10  29   -4.30   11.00
   6 -10  30   12.00   13.60
 -11  -9 -11    6.70    5.10
  -3  -9  22    5.00   11.60
  -2  -9  23    8.90   11.60
  -1  -9  24   15.20   12.10
   0  -9  25    0.20   11.40
   4  -9  28    6.10   11.80
   8  -9  30   -4.90   12.50
 -11  -8   1   44.10    6.30
 -11  -8   0    9.00    7.10
 -11  -8  -5   19.60    5.60
  -9  -8  10   41.60    8.80
  -9  -8 -15   59.39    3.30
  -4  -8 -25    2.10    5.50
  -1  -8  23   -0.60   10.00
   4  -8  27   -8.60    9.10
   8  -8  29    7.30   11.00
 -10  -7   1   -1.20    6.90
 -10  -7  -6   14.40    4.90
  -9  -7   7   17.20    7.40
  -3  -7  19   89.09    9.80
  -2  -7 -26   -4.60    7.10
   1  -7 -29    6.20    9.60
   3  -7  25    0.50    9.60
   5  -7 -32   -6.30   12.30
   6  -7  27   -3.50    9.10
   8  -7  28   -7.90   10.40
  14  -7  30    5.30    9.60
  -9  -6   1   -6.90    6.50
  -3  -6 -23   12.60    6.10
  -1  -6  20   16.50    7.80
   0  -6  21    5.80    7.90
   1  -6  22   16.60    8.10
   4  -6 -30   -5.30   10.30
   5  -6  25    2.50    8.40
  11  -6  28   -5.50    8.70
  15  -6  29   -2.20    7.90
  -8  -5   0   24.60    4.60
  -7  -5   6   80.29    6.90
  -6  -5   9   20.90    7.80
  -1  -5  18    1.80    7.70
   4  -5  23   23.90    7.70
   8  -5 -31   -6.30   13.20
  10  -5 -32    7.90   14.10
  12  -5  27   -5.90    8.10
  17  -5  28    2.40    7.40
  18  -5  28   -1.80    7.80
  -6  -4   5  126.69    6.50
  -2  -4 -20   10.30    5.70
  -1  -4  16   -2.10    5.90
   1  -4 -24    7.90    8.30
   2  -4 -25   -5.50    8.10
   3  -4 -26   42.30    9.10
   5  -4  22   99.39    8.20
   7  -4 -29    2.10   11.50
   9  -4 -30   -6.50   13.00
  -3  -3 -15  113.79    4.10
   5  -3  20   72.59    6.50
   7  -3 -27   30.70   11.70
  11  -3 -29    1.20   13.20
  13  -3 -30    7.80   16.60
  14  -3 -30    2.00   16.70
  17  -3  25   -0.70    5.40
  21  -3  25    0.30    5.10
  -1  -2  10  156.08    5.40
   1  -2 -19   14.30    6.10
   3  -2  16  152.48    5.60
   4  -2  17  118.89    6.10
   7  -2 -25   13.80   10.60
  13  -2 -28    2.80   17.10
  17  -2 -29   10.00   18.50
  18  -2 -29    5.00   18.80
  -2  -1  -6  319.27    2.50
   1  -1  10  154.58    4.00
   2  -1 -17   79.39    5.70
   3  -1  13   23.00    4.40
   5  -1 -21   13.20    8.10
   9  -1 -24   -4.50    9.60
  11  -1 -25    6.70   11.30
  13  -1 -26   -1.90   14.40
  17  -1 -27   -5.40   15.80
  18  -1 -27    7.80   17.80
  19  -1 -27   15.30   16.50
  20  -1 -27    3.90   16.50
  25  -1  21    6.80    4.40
  11   0  17    0.10    3.20
  12   0 -23   -1.70   12.30
  14   0 -24   67.39   14.80
  15   0 -24    2.60   13.30
   6   1 -15  836.72   11.80
   7   1 -16   14.50    6.60
   8   1 -17   39.90    7.10
  10   1 -19   29.80   10.30
  12   1 -20   -2.90   10.90
  14   1 -21   24.10   11.70
  17   1 -22   14.30   13.10
  18   1 -22   -8.40   12.90
  19   1 -22    5.50   12.90
  20   1 -22   10.40   13.90
  21   1 -22   10.30   14.30
  22   1 -22    2.00   15.20
  25   1 -21    1.60   16.40
  27   1  15   -3.90    7.70
   6   2  -8  392.76    7.80
   9   2 -14   14.60    9.20
  10   2 -15   29.90    9.30
  13   2 -17    4.70    9.30
  15   2 -18    0.10   10.90
  18   2 -19   13.40   13.80
  19   2 -19   13.70   12.90
  20   2 -19   11.90   13.70
  21   2 -19    0.10   16.00
  23   2 -18   -7.20   15.00
  24   2 -18   -3.30   14.70
  26   2 -17   -1.70   15.70
  27   2  11    3.40    9.80
  27   2 -16   15.60   16.10
  31   2   7    9.90   13.10
   9   3  -4    2.90    5.90
  10   3  -8   -9.30    7.20
  11   3 -10   29.00    8.90
  12   3 -11    2.80    8.00
  13   3 -12   45.30    9.40
  14   3 -13  183.78   11.80
  16   3 -14   32.40   10.60
  17   3 -14    0.10   10.80
  22   3   9   56.19    8.10
  22   3 -14    0.50   12.60
  23   3 -14   15.60   13.30
  24   3   8    3.70    8.30
  24   3 -13    0.30   12.70
  25   3 -13   -0.70   13.60
  26   3 -12    4.40   16.10
  27   3   6    0.00   11.00
  27   3 -11  -10.90   16.90
  28   3   4    3.30   11.10
  28   3  -9  -15.40   16.40
  28   3 -10   -9.80   16.60
  29   3   2   -1.40   11.40
  29   3  -7   -7.50   16.40
  29   3  -8   11.80   15.60
  30   3  -1   11.70   13.50
  30   3  -2    2.40   14.50
  30   3  -3    9.80   13.20
  30   3  -4   -3.60   16.70
  30   3  -5    1.50   18.10
  16   4  -1    1.20    6.70
  16   4  -4   -5.00    7.70
  17   4   0    6.00    6.50
  17   4  -1   -0.60    6.00
  17   4  -4   34.10    6.90
  17   4  -5   -2.30    7.50
  17   4  -6   -0.60    8.60
  18   4   1   14.70    7.60
  18   4  -6   27.40    8.30
  19   4   1    8.00    7.30
  20   4   1   -0.20    7.60
  20   4  -6    9.90   10.10
  20   4  -7   19.00   11.10
  21   4   1   15.40    8.80
  21   4   0   -5.40    7.90
  21   4  -5    1.50   10.20
  22   4   0    5.90    9.10
  22   4  -1   14.10    8.70
  22   4  -2   -5.00    9.10
  22   4  -3    2.70    8.90
  22   4  -4    9.20    9.70
  22   4  -5   21.50   10.10
  22   4  -6   27.50   13.30
  23   4  -1    2.90   10.10
  23   4  -2   -7.50   10.60
  23   4  -3   11.10   12.30
  23   4  -4   13.30   11.30
  23   4  -5    9.50   11.90
 -16 -19  -2    5.80   13.90
 -16 -19  -3   10.60   12.70
 -15 -19   6    9.20   17.50
 -14 -19  10    0.50   17.50
 -15 -18   6    1.90   15.90
 -15 -18 -11    6.50   12.50
 -14 -18  10   15.90   16.40
 -13 -18  13   -3.30   17.60
 -12 -18  15    8.10   13.70
 -11 -18  17    3.90   16.80
 -15 -17   5   -8.20   14.70
 -15 -17   4   15.60   17.80
 -15 -17 -10   11.60   11.30
 -14 -17   9    1.40   15.00
 -13 -17  12    8.20   16.40
 -11 -17  17   -4.10   15.60
 -15 -16   3  -11.70   12.70
 -15 -16  -8    3.90   10.20
 -14 -16   8    3.80   15.10
 -13 -16 -17   -2.40    7.60
 -12 -16  14   15.70   13.70
 -11 -16  16   10.90   15.10
 -10 -16  18  -11.30   14.20
  -9 -16  20   -8.30   15.30
  -6 -16  24    3.50   17.70
 -15 -15   0   -2.20   10.90
 -15 -15  -1    8.90   12.20
 -15 -15  -2   10.40   11.90
 -15 -15  -3   -1.20   11.00
 -15 -15  -4   18.50   11.10
 -15 -15  -5   -5.60   10.30
 -15 -15  -6    8.20    9.80
 -14 -15   7    3.00   13.00
 -13 -15 -16    0.10    7.80
 -12 -15  13    4.80   13.20
 -11 -15 -21    0.20    5.70
 -10 -15 -23   -2.80    5.30
  -9 -15  19   -6.90   15.00
  -7 -15  22   -0.40   15.10
 -14 -14   5   22.70   12.10
 -13 -14   9   50.39   14.00
 -12 -14  12   -5.00   11.00
  -8 -14  20    2.10   14.10
  -5 -14  24   -2.50   15.90
  -4 -14  25   -7.30   15.80
  -3 -14  26    0.40   16.20
  -2 -14  27   11.00   16.20
  -1 -14  28   -1.70   16.80
 -14 -13   2   14.50   10.20
 -14 -13   1   -3.30   10.80
 -14 -13  -7   17.20    8.80
 -13 -13 -13    0.40    6.60
 -12 -13  11    6.30   11.70
 -11 -13 -19   -4.90    5.00
  -8 -13  19   -6.00   13.10
  -6 -13  22    7.40   13.00
   0 -13  28    1.10   16.60
   1 -13  29   -7.60   16.20
 -13 -12   5   -9.80   10.50
 -12 -12   9   20.40   10.60
 -11 -12  12   13.20   11.00
 -10 -12 -20    0.10    3.80
  -9 -12 -22    2.00    3.10
  -8 -12  18   -1.30   13.40
  -6 -12  21   -1.50   12.50
   2 -12  29   -0.40   14.10
 -13 -11   1    8.80    8.20
 -13 -11  -6   16.90    7.30
 -13 -11  -7    5.70    7.20
 -12 -11   7  229.88   12.30
 -10 -11  13   -2.50   10.80
  -9 -11  15   55.19   12.40
  -8 -11  17   11.70   11.60
  -6 -11  20   -3.70   12.20
  -2 -11  25    6.10   13.30
   3 -11  29   -3.20   12.90
   5 -11  30    1.30   12.10
 -12 -10   4   36.70    7.60
 -12 -10  -9    0.50    5.00
 -11 -10   8  141.69   10.90
 -10 -10  11    9.60   10.20
  -6 -10  19   -1.10   10.60
  -2 -10  24   -2.10   11.80
  -1 -10  25   -2.50   11.70
   3 -10  28    3.20   13.10
 -10  -9   9   53.29    9.30
  -7  -9  16   20.30    9.70
  -5  -9  19   21.70   10.70
   3  -9  27   -1.50   11.80
   6  -9  29   11.70   11.40
 -11  -8  -3    4.30    6.00
 -11  -8  -4  216.68    7.10
  -8  -8  12  124.59   10.30
  -7  -8  14    3.60    9.90
  -6  -8  16  138.89   10.10
  -4  -8  19  107.39   10.70
   3  -8  26   -7.40   10.60
   3  -8 -32   -2.80   10.60
   6  -8  28    0.50    9.60
  11  -8  30   -8.70   11.90
 -10  -7   0  143.89    6.40
  -9  -7   6   49.50    8.40
  -6  -7  14    2.20    8.80
  -5  -7  16   -3.40    7.40
  -2  -7  20   17.90    9.10
   2  -7  24   -0.60   10.00
   2  -7 -30  -10.90   10.10
  11  -7  29    3.70   10.10
  -9  -6   0    3.90    5.30
  -9  -6  -5  172.98    5.50
  -3  -6  17    0.30    7.00
   5  -6 -31   -7.80   12.40
   7  -6  26    7.90    8.60
   7  -6 -32    6.90   13.60
   9  -6  27    4.20    9.10
   9  -6 -33    6.00   14.20
  16  -6  29   -2.30    9.20
  -8  -5  -2    4.10    4.70
  -8  -5  -4   12.90    3.80
  -7  -5 -11   90.59    2.20
  -3  -5  15   64.09    7.30
  -3  -5 -21   18.30    5.10
   0  -5  19   -0.90    6.50
   0  -5 -25    5.40    7.50
   1  -5 -26   94.29    9.40
   2  -5  21   38.80    8.20
   3  -5  22    8.60    7.10
   3  -5 -28    4.20   10.00
   6  -5  24    4.60    8.30
   6  -5 -30    4.70   11.60
  -5  -4   8  184.88    7.20
   0  -4  17    4.10    6.10
   0  -4 -23   30.70    7.30
   4  -4  21    9.20    7.10
   4  -4 -27   -2.40    9.40
  11  -4  25   -3.10    7.30
  11  -4 -31   -6.50   13.50
  14  -4  26    0.00    6.70
  -1  -3  13  291.47    8.00
   1  -3 -22   -4.60    7.10
   2  -3  17    0.50    6.00
   2  -3 -23   98.79    8.20
   3  -3 -24    7.90    7.50
   4  -3  19   91.49    6.80
   4  -3 -25    6.50    8.90
   8  -3  22   12.50    6.10
   8  -3 -28    6.60   11.80
  10  -3  23    1.90    6.80
  10  -3 -29    8.80   14.20
  18  -3  25    0.70    5.30
  19  -3  25   -2.70    5.40
  20  -3  25   -0.80    5.40
   8  -2  20    3.80    5.40
   8  -2 -26   10.20   12.10
  10  -2 -27    3.30   12.00
  12  -2  22   24.10    5.70
  12  -2 -28   -4.10   15.80
  15  -2 -29   -6.00   16.20
  16  -2  23    0.60    4.90
  16  -2 -29   -9.40   16.20
  -1  -1   5  313.47    4.30
   4  -1 -20   41.80    6.60
   6  -1 -22   51.69    7.90
   7  -1  17  150.28    5.10
   7  -1 -23    9.00    9.70
  10  -1 -25    8.00   12.60
  12  -1 -26   -4.00   13.10
  15  -1 -27    4.10   15.20
  16  -1  21    8.50    3.60
  16  -1 -27  -13.70   14.90
   0   0  -6  115.69    3.60
   2   0 -13   -1.40    4.90
   3   0 -15   -2.60    5.50
   5   0 -18  100.39    8.10
   6   0 -19    3.50    6.80
   7   0 -20  237.98    9.60
   8   0  15    0.40    3.10
   8   0 -21   -0.20    7.80
  11   0 -23   -2.50   11.00
  13   0 -24    1.10   14.00
  16   0 -25  -14.70   14.10
  17   0 -25    4.50   13.70
  18   0 -25  -10.50   15.20
  19   0  19   -0.10    0.40
  19   0 -25   -3.20   15.80
  20   0 -25   -5.30   15.70
  21   0 -25    2.10   16.20
  22   0 -25   -1.20   15.60
  24   0  19    1.80    5.00
   3   1  -9   43.60    5.10
  11   1 -20   -3.70    9.80
  13   1 -21   -4.50   10.80
  15   1 -22   11.10   12.80
  16   1 -22   24.30   12.60
  23   1 -22   -1.30   15.70
  24   1 -22   16.20   16.20
  25   1  16   -1.60    6.60
   6   2  -9  278.17    7.50
   7   2 -11   72.19    7.10
   8   2 -13   -0.60    6.80
  11   2 -16  110.59    9.60
  12   2 -17    1.80    8.70
  13   2  12    5.70    2.70
  14   2 -18    1.10   10.50
  17   2 -19  -10.20   11.80
  22   2 -19   -2.50   14.90
  23   2 -19  -12.80   15.90
  24   2  13    3.50    7.30
  25   2 -18   -6.20   15.20
  26   2  12    8.30    9.10
  26   2 -18   -3.30   15.90
  27   2 -17  -11.10   16.20
  28   2 -16    1.40   14.20
  28   2 -16    6.50    8.40
  29   2  10   -4.70   10.70
  30   2   9    1.40   11.70
   9   3   0    2.10    4.00
  10   3   3    6.40    4.40
  10   3  -9   39.20    7.80
  12   3   6   64.09    4.50
  12   3 -12   93.99   10.30
  13   3   7   35.10    4.80
  13   3 -13   15.70   10.00
  15   3 -14   22.30    9.60
  17   3 -15    5.60   11.10
  18   3 -15    8.40   11.00
  19   3 -15   60.49   12.40
  20   3 -15   21.50   12.20
  21   3 -15   27.30   13.70
  22   3 -15   19.70   12.40
  23   3   9    5.80    8.10
  24   3 -14   -2.20   13.00
  25   3   8    5.40    8.60
  25   3 -14  -13.00   15.10
  26   3   7   14.70    9.10
  26   3 -13   10.60   17.50
  27   3 -12    6.40   16.50
  28   3   5    7.20   11.60
  28   3 -11   15.50   16.00
  29   3   4   -0.60   12.70
  29   3   3   -5.70   12.70
  29   3  -9   17.20   15.50
  30   3   1    9.30   13.50
  30   3   0    3.30   11.30
  30   3  -6   -8.30   16.40
  30   3  -7    6.80   17.20
  15   4  -1   10.60    6.80
  15   4  -5   -2.10    7.60
  16   4   1    3.50    6.10
  16   4  -5  118.99    7.80
  16   4  -6   71.19    8.10
  17   4   1   -3.20    5.60
  17   4  -7    7.30    8.50
  18   4   2  107.59    7.60
  18   4  -8   97.49   11.00
  19   4   2   97.99    6.80
  19   4  -8    7.80   10.50
  20   4  -8    1.90   10.50
  21   4   2   23.70    8.30
  21   4  -7   21.60   11.10
  21   4  -8    6.60   12.90
  22   4   2    0.30    8.60
  22   4   1   -2.40    8.30
  22   4  -7    8.80   11.40
  22   4  -8    6.40   13.50
  23   4   1    7.10    8.90
  23   4   0   -1.70    8.70
  23   4  -6    5.20   12.00
  23   4  -7    0.30   12.40
  24   4   0   -4.50   10.10
  24   4  -1    6.00   10.90
  24   4  -2   -8.40   11.40
  24   4  -3   -0.90   11.00
  24   4  -4   16.50   11.30
  24   4  -5    0.50   12.40
 -15 -19   5  -11.30   17.50
 -14 -19   9   -0.30   17.20
 -15 -18   5    3.20   16.20
 -15 -18   4    8.10   16.10
 -15 -18 -10   -6.20   13.00
 -14 -18   9    0.80   16.30
 -13 -18  12   -2.00   17.20
 -15 -17   3   -2.10   14.60
 -15 -17  -9   18.20   11.90
 -14 -17   8    3.30   14.80
 -14 -17 -14  -12.90    8.80
 -12 -17  14   19.10   14.90
 -11 -17  16   -5.10   15.90
 -10 -17  18   -9.60   14.20
  -9 -17  20   -6.20   14.30
 -15 -16   2    2.50   12.70
 -15 -16   1   -1.10   14.30
 -15 -16  -7   -2.40   10.70
 -14 -16   7   15.90   15.30
 -14 -16 -13    1.80    9.10
 -13 -16  11   10.60   14.80
  -8 -16  21    7.40   15.60
 -14 -15   6    0.60   13.30
 -14 -15 -12    6.60    8.90
 -13 -15  10    3.80   13.20
 -11 -15  15   -6.10   14.40
 -10 -15  17    9.80   14.60
  -6 -15  23    3.00   16.60
 -14 -14   4    3.20   11.00
 -14 -14 -10   11.00    8.30
 -13 -14   8   10.20   14.80
 -11 -14 -20   20.10    5.90
 -10 -14  16    4.40   11.60
  -9 -14  18   16.60   13.60
  -7 -14  21    2.20   13.30
 -14 -13   0   44.70   11.20
 -14 -13  -1    1.70   10.00
 -14 -13  -5    6.80    9.00
 -14 -13  -6    3.80    9.00
 -13 -13   7   -2.80   11.60
 -11 -13  13    4.90   11.60
 -10 -13  15   -0.20   10.50
  -9 -13  17    2.90   12.70
  -5 -13  23   12.80   13.90
  -4 -13  24    3.00   16.30
  -3 -13  25   -3.80   14.60
  -2 -13  26   17.80   15.60
  -1 -13  27   13.90   15.80
 -13 -12   4    2.20   10.30
 -13 -12 -10   13.30    7.40
 -10 -12  14   54.89   12.60
  -9 -12  16    7.70   11.50
  -5 -12  22   -1.40   14.40
   0 -12  27    1.90   16.40
   1 -12  28    1.20   14.50
 -13 -11   0    1.10    7.50
 -13 -11  -1   18.70    8.00
 -13 -11  -2   14.10    8.60
 -13 -11  -4    1.30    7.80
 -12 -11   6    8.10   10.40
 -12 -11 -12   15.10    6.80
 -11 -11  10   16.70   10.80
  -5 -11  21    6.80   13.00
  -3 -11 -30    1.70    7.40
  -2 -11 -31   -3.70    7.40
   2 -11  28   -3.00   12.90
 -12 -10   3   -0.90    7.80
  -7 -10  17    3.80   10.50
  -5 -10  20    6.00   11.10
  -3 -10 -29    2.10    7.20
  -2 -10 -30    2.00    7.20
  -1 -10 -31    0.40    8.50
   0 -10 -32    0.20    9.90
   2 -10  27   -0.60   12.60
   5 -10  29    6.90   12.10
   7 -10  30   -0.20   13.40
 -11  -9   4   40.10    8.30
  -4  -9  20   -7.00   11.00
  -2  -9 -29    3.10    7.80
  -1  -9 -30    2.10    8.70
   2  -9  26    9.30   11.90
   5  -9  28   -2.10   11.70
   9  -9  30   -1.40   12.20
 -10  -8   5  207.78    9.40
  -9  -8   9   -6.50    8.50
   2  -8  25    3.60   11.10
   4  -8 -33   -2.60   12.70
   5  -8  27    1.00   10.20
 -10  -7  -1    5.30    5.30
 -10  -7  -2  179.78    6.30
 -10  -7  -3   10.90    6.20
  -8  -7   9   84.29    8.50
  -8  -7 -15   34.70    2.10
  -5  -7 -22    3.60    4.00
  -4  -7  17   -5.40    9.30
  -3  -7 -25    6.00    5.90
  -1  -7  21    5.20    8.30
   0  -7  22   -3.00    8.20
   1  -7  23   15.00    8.90
   3  -7 -31   -9.50   10.10
   5  -7  26    6.30    9.60
   6  -7 -33    8.60   13.80
   7  -7  27   -0.80   10.20
   9  -7  28   -7.40   10.90
  -9  -6  -1    2.90    5.20
  -9  -6  -2   27.70    5.60
  -7  -6   9   39.90    8.00
  -2  -6  18   33.00    7.90
   4  -6  24   16.40    9.20
  12  -6  28   12.60    9.70
  -7  -5   5   34.80    6.40
  -5  -5  11   33.30    7.10
  -4  -5  13  783.22   11.40
  -1  -5 -24   18.60    7.30
   4  -5 -29    8.20    9.90
   7  -5 -31    5.60   12.70
   8  -5  25   10.40    7.90
   9  -5 -32    0.90   14.00
  10  -5  26    7.10    8.00
  13  -5  27    1.10    8.10
  -6  -4   4  294.77    7.00
  -5  -4 -14  101.99    2.50
  -3  -4  12 3794.62   19.80
  -2  -4  14   20.70    5.90
   1  -4  18    9.80    5.80
   2  -4  19  118.59    8.10
   3  -4  20   10.30    6.00
   5  -4 -28    1.70   10.20
   7  -4  23   -1.10    7.20
   8  -4 -30    9.00   12.50
   9  -4  24    1.10    7.50
  10  -4 -31   -6.40   12.80
  13  -4 -32   -1.60   16.20
  15  -4  26    0.00    8.00
  -4  -3   6    4.00    4.80
  -3  -3   9 2321.77   12.90
  -2  -3  11  446.16    7.80
   3  -3  18  129.39    6.40
   6  -3 -27    4.10   10.90
  12  -3 -30    9.50   13.40
  13  -3  24    0.30    6.10
  15  -3 -31   -0.50   18.70
  -3  -2   4  576.14    5.90
  -1  -2 -16   74.19    5.60
   3  -2 -22   65.39    8.30
   4  -2 -23   33.70    8.80
   5  -2 -24   50.99    9.60
   6  -2 -25   16.90    9.90
   9  -2 -27   -9.60   12.20
  10  -2  21    5.40    5.60
  11  -2 -28    6.70   13.50
  14  -2 -29   -3.20   17.30
   0  -1 -14    0.10    4.80
   1  -1 -16    8.80    6.00
   3  -1 -19   -0.20    5.70
   4  -1  14  220.78    5.30
   5  -1  15    5.60    4.80
   6  -1  16   12.20    4.60
   8  -1 -24   -3.90    9.50
  11  -1 -26   11.70   12.90
  14  -1 -27   -8.90   14.70
  18  -1 -28    0.50   18.70
  19  -1 -28   -4.70   17.20
   1   0 -11    0.90    4.40
   3   0   9    1.30    2.90
   6   0  13    3.00    3.40
   9   0 -22    3.80    9.60
  12   0 -24   46.30   12.30
  15   0 -25    1.90   13.50
  27   0  18   11.90    7.40
   4   1 -12  492.25    8.50
   5   1 -14  154.18    6.90
   8   1 -18   54.39    7.60
   9   1 -19   72.09    9.00
  17   1 -23    7.50   12.70
  18   1 -23    7.70   12.80
  19   1  17    8.80    3.30
  19   1 -23    3.20   13.80
  20   1  17    4.30    3.70
  20   1 -23  -15.40   13.90
  21   1 -23   -1.70   14.10
  22   1 -23  -10.70   17.10
  23   1 -23    8.80   18.30
  25   1 -22   17.00   16.50
  29   1  14    2.70    8.50
   5   2  -5   12.10    5.10
   5   2  -6   14.90    6.20
   9   2 -15   89.99    9.60
  10   2 -16   14.60    9.90
  13   2 -18   15.40   10.30
  15   2  13   57.49    3.60
  15   2 -19    7.00   10.50
  18   2 -20    8.70   13.60
  19   2 -20   12.30   13.20
  20   2 -20   -0.70   14.30
  21   2 -20  -13.50   14.50
  22   2 -20  -11.00   15.90
  24   2 -19    0.70   16.30
  25   2 -19    8.90   17.80
  27   2 -18    9.40   16.00
  28   2  11    2.90   10.50
  11   3   5    4.60    4.20
  11   3 -11   -1.60    7.90
  14   3   8    4.10    4.50
  14   3 -14   32.80    9.80
  15   3 -15    9.00   10.40
  16   3   9  142.09    5.70
  16   3 -15   62.69   11.70
  19   3 -16   59.49   12.30
  20   3 -16    5.20   11.50
  21   3 -16   13.80   15.20
  22   3 -16    0.50   13.90
  23   3 -15   -3.20   12.70
  24   3   9   -0.80    8.10
  24   3 -15   10.40   13.10
  27   3   7    2.00    9.40
  27   3 -13    2.20   16.20
  28   3   6   -2.70   10.90
  28   3 -12   -2.90   15.90
  29   3 -10   -1.00   16.30
  29   3 -11    5.00   16.60
  30   3   3   -1.70   13.00
  30   3   2    4.30   11.50
  30   3  -8   -2.50   17.50
  30   3  -9   -8.70   16.80
  31   3   0    1.60   13.70
  31   3  -1    5.30   13.90
  31   3  -2    0.70   14.30
  31   3  -3  -10.20   13.60
  31   3  -4   -3.20   16.30
  31   3  -5    1.70   17.90
  14   4  -2    0.00    6.90
  15   4   0   -4.90    5.40
  15   4  -6    4.60    7.10
  15   4  -7   15.20    8.20
  16   4   2  103.89    6.60
  16   4  -7   -3.20    8.20
  17   4   2   89.29    6.30
  17   4  -8    1.10    8.40
  17   4  -9    9.50    9.60
  18   4   3   42.20    7.40
  18   4  -9   26.10    9.70
  19   4   3    0.80    6.80
  19   4  -9    5.10    9.90
  20   4   3   26.60    7.70
  21   4   3    2.70    8.10
  21   4  -9    3.80   10.70
  22   4   3    7.60    8.40
  22   4  -9    9.40   12.20
  23   4   2    2.30    8.60
  23   4  -8   -0.80   12.10
  23   4  -9   14.50   14.60
  24   4   1   14.30    9.40
  24   4  -7   -1.50   12.20
  24   4  -8   13.80   14.30
  25   4   0    9.80   10.80
  25   4  -1   16.30   11.00
  25   4  -2   12.70   10.30
  25   4  -3    7.80   11.30
  25   4  -4   10.00   11.30
  25   4  -5  -10.00   11.20
  25   4  -6    6.60   12.90
 -15 -19   4   11.70   17.40
 -14 -19   8   11.00   18.90
 -13 -19  12   -0.40   17.40
 -15 -18   3    3.40   17.10
 -15 -18  -9    6.80   14.10
 -14 -18   8   19.20   16.10
 -13 -18  11    3.00   16.60
 -12 -18  14    6.20   15.70
 -11 -18  16    7.90   15.80
 -10 -18  18    1.30   16.60
 -15 -17   2   -7.70   13.70
 -15 -17   1   -9.70   14.80
 -15 -17  -8   -8.60   12.50
 -14 -17   7  -10.70   15.30
 -13 -17  11   -6.00   15.70
  -8 -17  21    3.70   16.10
  -7 -17  22    5.50   15.40
 -15 -16   0    3.70   12.80
 -15 -16  -1   11.70   11.60
 -15 -16  -2   -3.90   12.80
 -15 -16  -3    7.30   12.40
 -15 -16  -4   11.10   12.20
 -15 -16  -5    1.30   11.00
 -15 -16  -6   -1.60   10.60
 -14 -16   6   -8.00   14.90
 -13 -16  10   -5.20   14.20
 -11 -16  15   -8.30   14.30
 -10 -16  17   11.10   15.80
  -9 -16  19    4.20   15.70
  -7 -16  22   14.50   15.80
  -6 -16  23   -5.70   18.40
 -14 -15   5   -0.40   12.40
 -14 -15 -11   -5.00    9.80
 -13 -15   9   -7.80   14.00
 -12 -15  12   -1.80   12.70
  -9 -15  18   -0.20   15.10
  -8 -15  20    5.20   13.80
  -5 -15  24   10.10   16.50
  -4 -15  25  -13.90   16.00
  -3 -15  26   -6.80   16.80
 -14 -14   2   55.09   13.80
 -14 -14  -9   10.50    8.90
 -13 -14 -14   -4.20    7.40
 -12 -14  11   22.10   12.30
 -10 -14 -22    1.60    5.00
  -8 -14  19   -8.10   13.40
  -6 -14  22    0.50   13.40
   0 -14  28   -3.40   17.30
 -14 -13  -2    9.10    8.60
 -14 -13  -3    4.00    8.50
 -14 -13  -4   26.90    8.80
 -13 -13   6    8.20   11.80
 -12 -13 -16    1.30    6.10
 -10 -13 -21   -0.70    4.40
  -9 -13 -23    6.20    3.70
  -7 -13  20   -0.40   12.80
   2 -13  29   -1.20   17.50
 -13 -12   3    5.20    9.40
 -12 -12   8   37.70   11.00
 -11 -12  11   -1.60   10.70
  -7 -12  19   -3.60   12.50
  -3 -12  24    2.50   14.70
  -2 -12  25   -4.10   15.90
  -1 -12  26  -12.50   14.20
   3 -12  29    3.40   14.40
 -12 -11   5   47.10    9.80
 -11 -11   9   91.69   12.30
 -10 -11  12    4.10   10.50
  -9 -11  14   17.00   11.90
  -8 -11  16   12.30   11.80
  -7 -11  18   -8.20   11.00
  -4 -11  22   -0.90   12.80
  -4 -11 -29   10.60    6.20
  -3 -11  23   14.20   14.10
  -1 -11  25    7.50   14.60
   0 -11  26  -10.20   15.60
   1 -11  27   -1.20   13.40
   4 -11  29    1.50   13.80
   6 -11  30    4.50   13.20
 -12 -10   2    6.20    7.20
 -12 -10   1   11.60    8.00
 -12 -10  -8    0.20    6.10
 -11 -10   7    3.10    8.70
  -3 -10  22   10.60   13.70
   0 -10  25   -1.40   12.90
   1 -10  26   -2.30   13.60
 -11  -9 -10   28.00    5.30
 -10  -9   8   -2.80    8.10
  -9  -9  11   38.10    9.30
  -8  -9  13    0.80    9.40
  -7  -9  15   34.00   11.20
  -6  -9  17   53.39   10.60
  -3  -9 -28   -0.50    6.80
  -2  -9  22    2.20   12.50
   0  -9  24   -4.70   12.90
   0  -9 -31   -0.50    8.90
   1  -9 -32    4.90    9.90
   7  -9  29   -1.00   12.30
 -10  -8 -11  105.99    4.80
  -2  -8  21    5.30    9.90
  -1  -8  22   -6.20    9.60
  -1  -8 -29   -0.80    9.10
   0  -8  23   10.10    9.90
   0  -8 -30    5.40   10.20
   1  -8  24    1.60   10.30
   7  -8  28    5.00   10.70
   9  -8  29   -3.80   10.80
  12  -8  30    2.60   11.30
  -9  -7   5  226.78    8.10
  -5  -7  15   74.29   10.00
   4  -7  25    4.40   10.50
   4  -7 -32    3.40   12.90
  12  -7  29   -3.80    9.90
  -8  -6   5   87.09    7.30
  -6  -6 -18    9.30    2.70
  -5  -6  13   86.19    8.30
  -5  -6 -20    7.20    3.50
  -1  -6  19   17.10    8.40
  -1  -6 -26   -0.30    7.50
   1  -6 -28    8.10    8.60
   2  -6  22    7.40    9.20
   2  -6 -29   -9.60    9.70
   3  -6  23    5.40    9.30
   6  -6 -32    1.60   13.30
  10  -6  27    7.20   10.20
  -6  -5   8   17.80    6.90
  -6  -5 -15  329.17    2.30
  -2  -5  16   22.10    6.60
   5  -5  23   -1.20    8.10
  -5  -4   7    4.30    6.00
  -1  -4  15   20.20    7.10
  -1  -4 -22   20.80    6.40
   6  -4 -29    3.40   10.60
  12  -4 -32   -2.00   15.10
  -5  -3   1   28.70    5.10
   0  -3  14   -0.30    6.30
   0  -3 -21   -0.40    6.40
   7  -3  21    3.10    6.70
   7  -3 -28    2.00   11.10
   9  -3 -29    3.80   12.00
  11  -3 -30   -3.20   13.40
  13  -3 -31    5.30   18.30
  14  -3 -31    2.30   17.00
  -2  -2   7  216.98    5.10
   0  -2 -18   19.90    5.60
   2  -2 -21    1.80    6.70
   7  -2  19   29.70    6.30
   7  -2 -26   -9.40   10.60
  13  -2 -29    3.50   15.50
  16  -2 -30  -15.00   19.60
  17  -2  23    9.50    4.80
  17  -2 -30  -11.90   19.30
   2  -1 -18    4.00    6.40
   9  -1 -25    9.90   11.60
  13  -1 -27   -2.00   14.10
  16  -1 -28    0.80   16.40
  17  -1 -28    3.40   16.20
   0   0  -7    4.30    3.50
   6   0 -20   21.80    8.20
   7   0 -21    4.40    9.10
  14   0 -25  -11.00   13.80
  17   0 -26    7.20   15.40
  18   0 -26    4.70   16.10
  19   0 -26    0.60   15.90
  20   0 -26   -0.80   17.20
  21   0 -26   -7.50   17.40
  22   0 -26   -8.40   16.40
   3   1 -10  319.77    6.40
   6   1 -16   12.60    6.70
  11   1 -21   -2.00   12.60
  13   1 -22    7.10   11.90
  15   1 -23    8.10   13.70
  16   1 -23   19.30   12.60
  21   1  17    0.90    4.20
  24   1 -23   13.20   16.70
  28   1  15   -1.20    8.60
   5   2   0   -1.90    3.60
   5   2  -7   58.19    6.40
   8   2 -14   68.19    7.40
  12   2 -18   46.30    9.70
  14   2 -19    3.90   10.40
  16   2 -20    2.40   11.90
  17   2 -20    9.70   11.80
  19   2  14   -3.50    5.00
  20   2  14   47.70    5.40
  21   2  14   16.50    5.90
  23   2 -20   -5.80   16.20
  24   2 -20    6.30   16.70
  25   2  13    4.00    7.10
  26   2 -19    3.10   16.30
  27   2  12   -2.20    8.80
   9   3  -8    9.80    7.00
  11   3 -12   19.40    8.00
  12   3 -13   12.30    8.70
  13   3 -14   22.50    9.40
  14   3 -15   18.00   10.60
  16   3 -16   14.90   10.90
  17   3 -16   10.80   11.60
  18   3  10   22.50    5.70
  19   3  10    5.20    5.90
  20   3  10    9.90    6.50
  21   3  10    0.50    7.50
  22   3  10   11.80    7.90
  23   3 -16    8.30   13.10
  24   3 -16    6.90   14.90
  25   3   9   16.20    8.80
  25   3 -15   14.60   13.60
  26   3   8   10.60    9.20
  26   3 -15   -2.00   15.80
  27   3 -14    1.00   16.50
  29   3   5   -5.80   11.30
  29   3 -12   -6.00   18.90
  30   3   4    1.90   13.30
  30   3 -10   -4.80   16.90
  31   3   2    8.40   13.80
  31   3   1   14.80   13.10
  14   4  -5   63.29    6.90
  14   4  -6  103.69    7.40
  15   4   1   18.20    5.10
  15   4  -8   18.50    8.60
  16   4  -9    8.70    8.70
  17   4   3   16.10    6.30
  17   4 -10  128.09   10.90
  18   4 -10   17.60    9.90
  19   4   4    7.80    6.90
  19   4 -10   -2.30   10.10
  19   4 -11   -3.80   11.70
  20   4   4   27.70    7.60
  20   4 -10   25.60   11.40
  21   4   4   17.20    8.00
  21   4 -10   44.60   12.10
  21   4 -11   -6.70   13.60
  22   4   4   10.50    8.00
  22   4 -10   -2.40   12.60
  23   4   3    4.50    8.60
  23   4 -10    1.50   15.10
  24   4   2   -2.90    8.20
  24   4  -9    4.90   12.90
  25   4   2    4.00    9.70
  25   4   1   20.00   10.40
  25   4  -7   10.50   12.40
  25   4  -8   15.60   13.60
  26   4   0   13.50   11.60
  26   4  -1   -8.40   11.90
  26   4  -2    5.20   11.10
  26   4  -3   -2.70   11.60
  26   4  -4   -3.00   11.80
  26   4  -5    2.30   13.30
  26   4  -6    6.80   14.50
  26   4  -7   -1.50   15.30
 -15 -19   3   16.60   17.00
 -15 -19   2   -2.20   16.60
 -13 -19  11  -11.30   16.80
 -15 -18   2  -13.80   14.10
 -15 -18   1   -1.10   13.70
 -15 -18  -8   -6.70   12.80
 -14 -18   7    0.80   17.10
 -14 -18 -14    9.20   10.80
 -12 -18  13   -1.20   16.60
  -9 -18  19    5.50   17.30
 -15 -17   0   -2.20   12.80
 -15 -17  -1    2.70   12.90
 -15 -17  -2    3.50   13.00
 -15 -17  -5   -4.00   11.50
 -15 -17  -6    1.80   11.70
 -15 -17  -7    0.00   11.60
 -14 -17   6   -5.50   14.80
 -14 -17 -13   -4.60   11.00
 -13 -17  10   12.10   15.30
 -13 -17 -17   -0.60    8.40
 -12 -17  13    2.50   14.40
 -11 -17  15   -2.80   14.70
 -10 -17  17   14.20   16.30
  -9 -17  19   17.30   16.10
 -14 -16   5   -1.00   14.30
 -14 -16 -12   -7.10    9.90
 -13 -16   9    4.10   14.10
 -13 -16 -16    3.30    8.80
 -12 -16  12    4.70   14.60
 -12 -16 -19   -2.50    7.80
  -8 -16  20   -2.50   15.10
  -5 -16  24    3.70   17.20
 -14 -15   4   13.40   12.20
 -13 -15   8   22.00   15.00
 -13 -15 -15    0.60    9.20
 -12 -15  11    4.70   12.80
 -11 -15  14   -8.00   12.70
 -10 -15  16  -10.20   14.40
  -7 -15  21    7.40   14.00
  -6 -15  22   10.40   14.80
 -14 -14   1   10.50   10.40
 -14 -14  -8   15.60    9.70
 -13 -14   7    9.20   12.40
 -12 -14  10   -2.30   12.60
 -12 -14 -17   -4.80    7.10
 -11 -14  13   -8.00   11.90
 -10 -14  15    3.80   12.30
  -9 -14  17    2.90   13.20
  -7 -14  20    7.80   14.60
  -5 -14  23    3.30   15.50
  -4 -14  24   -6.20   15.70
  -3 -14  25   -4.10   17.00
  -2 -14  26  -12.00   17.60
  -1 -14  27    6.80   16.00
 -13 -13   5   13.30   11.20
 -12 -13   9    2.50   11.30
 -10 -13  14    2.60   11.40
  -9 -13  16   16.00   12.10
  -8 -13  18    0.60   12.90
  -6 -13  21   -7.40   12.50
  -5 -13  22    3.50   14.20
   1 -13  28   -3.00   18.00
 -13 -12   2  102.69    9.80
 -13 -12  -9   10.30    8.10
 -12 -12   7   -1.60   10.70
 -12 -12 -14    8.60    6.30
 -10 -12  13    2.00   11.30
  -9 -12  15    0.30   11.20
  -8 -12  17   -3.00   11.30
  -6 -12  20   -4.20   12.20
  -4 -12 -30    0.30    6.90
   2 -12  28    2.00   15.40
  -6 -11  19   16.10   11.90
  -2 -11  24    4.00   12.90
   3 -11  28   -9.40   12.60
 -12 -10   0    6.20    7.60
 -12 -10  -7    7.50    6.50
 -11 -10   6   26.90    9.80
 -11 -10 -13    9.60    5.10
  -9 -10  12   64.59   11.00
  -7 -10  16   41.80   12.40
  -6 -10  18    1.80   10.20
  -4 -10 -28   -1.70    5.70
  -2 -10  23    7.70   11.80
  -1 -10  24   -9.00   11.10
   4 -10  28   -1.50   11.70
   6 -10  29    3.30   12.90
   8 -10  30    3.30   13.70
 -11  -9   3   12.40    6.80
 -10  -9   7   -0.90    9.20
 -10  -9 -14    1.30    4.00
  -5  -9  18   49.00   10.80
   4  -9  27    2.20   12.50
  10  -9  30   -4.00   12.20
  -9  -8   8    5.30    8.10
  -7  -8  13   -4.70    9.00
  -6  -8  15   58.09    9.10
  -5  -8 -24    3.90    4.40
  -4  -8  18   -0.40    9.20
  -2  -8 -28   -6.60    7.50
   1  -8 -31   -3.40    9.50
   4  -8  26   12.60   10.50
  13  -8  30    2.70   11.80
  -8  -7   8   53.79    8.10
  -3  -7  18    6.30    8.30
   3  -7  24    9.60    9.70
  10  -7  28   10.60   10.90
  13  -7  29    5.50   10.90
  -7  -6   8  103.09    8.00
  -3  -6  16  119.69    8.50
   0  -6  20   18.60    7.30
   1  -6  21    4.40    7.70
   3  -6 -30   -1.80   10.40
   8  -6  26    8.30    9.10
  13  -6  28   11.20    9.60
  -7  -5   4   15.60    6.10
  -5  -5  10   22.90    8.20
  -2  -5 -23   22.60    6.20
  -1  -5  17    5.00    6.50
   4  -5  22  110.29    9.10
   8  -5 -32    5.20   14.10
  10  -5 -33    3.50   14.10
  11  -5  26    7.20    9.20
  14  -5  27    0.20    8.00
  -6  -4   3   -0.50    5.30
   6  -4  22    5.20    7.00
   7  -4 -30    9.10   11.80
   9  -4 -31   -2.40   12.70
  11  -4 -32    4.80   13.90
  12  -4  25   -2.40    7.50
  16  -4  26   -2.80    7.30
   9  -3  22    4.20    6.50
  10  -3 -30   -1.50   14.20
  11  -3  23   -3.40    7.10
  -1  -2   9   17.00    5.60
   1  -2 -20   11.60    6.10
   2  -2  14   18.70    5.60
   8  -2 -27   16.20   12.30
  10  -2 -28    8.00   12.90
  12  -2 -29    4.00   14.00
  13  -2  22    7.50    5.30
  15  -2 -30   11.60   18.40
   2  -1  11   37.30    4.00
   4  -1 -21    9.30    8.20
   5  -1 -22   20.30    7.50
   6  -1 -23   -4.80    8.20
   7  -1 -24    4.80    9.80
   9  -1  18  164.08    5.30
  10  -1 -26   10.60   13.40
  12  -1 -27   -1.90   12.60
  13  -1  20    5.80    4.40
  15  -1 -28    0.40   15.50
   2   0 -14  921.61    9.20
   3   0 -16 1181.58   11.30
   5   0 -19   -3.20    6.40
   9   0 -23    0.60   11.10
  11   0 -24   11.00   11.30
  13   0 -25   -6.60   12.60
  15   0 -26  -14.50   15.50
  16   0 -26    3.60   14.90
  25   0  19   -2.00    5.70
   2   1  -4  127.59    3.90
   2   1  -5   -1.30    3.80
   4   1 -13  150.98    6.70
   5   1 -15    6.70    6.10
   9   1 -20   -1.70    9.50
  12   1 -22    4.40   12.90
  14   1 -23   -1.10   15.00
  17   1 -24    1.40   14.90
  18   1  17    3.40    2.40
  18   1 -24    2.30   13.10
  19   1 -24   -1.60   13.60
  20   1 -24    2.20   14.00
  21   1 -24   14.50   15.80
  22   1  17    1.20    4.60
  22   1 -24   14.60   16.20
  23   1 -24  -10.70   16.80
  26   1  16   -1.30    7.00
   6   2 -11   18.90    6.60
   7   2 -13  250.37    8.40
   9   2 -16    2.00    9.50
  10   2 -17  204.08   11.50
  11   2 -18    0.20   10.00
  13   2 -19    2.30   10.30
  15   2 -20   10.30   11.60
  17   2 -21    5.50   13.90
  18   2  14    5.10    4.30
  18   2 -21    8.50   13.20
  19   2 -21    0.90   12.90
  20   2 -21   -5.90   14.10
  21   2 -21    7.50   15.00
  22   2  14   38.80    6.00
  22   2 -21   10.70   16.40
  23   2 -21  -12.10   16.50
  25   2 -20   16.30   16.40
  26   2 -20   -0.60   16.50
  29   2  11    8.90    9.60
  30   2  10    3.50   10.80
   8   3  -3    4.00    5.60
   9   3   2   82.39    4.30
   9   3  -9 1884.71   15.20
  10   3   4    4.00    3.90
  10   3 -11   35.60    7.90
  12   3 -14    5.80    9.40
  13   3 -15    1.10   10.50
  15   3   9  459.35    6.60
  17   3 -17   -4.90   13.10
  18   3 -17    8.00   11.40
  19   3 -17   13.60   11.90
  20   3 -17    3.10   12.10
  21   3 -17   -4.60   13.80
  22   3 -17   -2.30   14.40
  23   3  10   -6.60    7.50
  23   3 -17   23.10   14.30
  25   3 -16   -6.60   14.30
  26   3 -16   -4.60   15.90
  27   3   8   10.10    9.50
  27   3 -15    2.80   17.10
  28   3   7    6.80   11.90
  28   3 -14   -1.20   16.80
  29   3   6   11.00   12.10
  29   3 -13   -3.80   17.10
  30   3   5    5.50   12.60
  31   3   3   -0.60   13.70
  13   4  -4   14.70    6.10
  13   4  -5    2.10    6.70
  14   4   1   17.10    6.00
  14   4  -7    1.50    7.40
  14   4  -8  244.48    9.90
  15   4  -9    2.10    8.30
  16   4   3   91.59    6.50
  16   4 -10  211.08   10.90
  17   4   4   33.50    6.10
  17   4 -11   11.50    9.60
  18   4   4  175.58    6.80
  18   4 -11    0.70    9.60
  19   4 -12    0.90   12.50
  20   4 -12   39.40   12.50
  21   4 -12   95.49   14.00
  22   4 -11   -1.10   12.10
  23   4   4   15.50    9.10
  23   4 -11    6.40   13.10
  24   4   3    5.20    7.70
  24   4 -10   -0.70   13.00
  24   4 -11    0.20   15.20
  25   4   3   10.40    9.60
  25   4  -9   11.80   13.80
  25   4 -10    7.70   14.60
  26   4   2    2.40   10.20
  26   4   1    2.80   10.80
  26   4  -8   -1.40   14.40
  26   4  -9   -6.70   16.70
  27   4   0    4.20   12.10
  27   4  -1    9.00   12.60
  27   4  -2   -7.30   12.10
  27   4  -3    6.90   12.80
  27   4  -4   25.40   13.20
  27   4  -5  -17.50   14.00
  27   4  -7  -11.60   14.90
 -15 -19   1    1.40   15.10
 -15 -19   0    4.40   13.40
 -15 -19  -7   -0.10   15.70
 -15 -19  -8   -6.10   13.40
 -14 -19   7   10.90   16.60
 -13 -19  10    2.30   16.40
 -12 -19  13   -0.90   18.00
 -15 -18   0    0.50   13.30
 -15 -18  -1   -8.10   14.60
 -15 -18  -2   -3.40   13.30
 -15 -18  -3   12.90   12.80
 -15 -18  -4    6.40   13.20
 -15 -18  -5   -4.00   13.70
 -15 -18  -6    4.00   13.30
 -15 -18  -7    0.10   12.60
 -14 -18   6   -4.30   17.70
 -13 -18  10    0.00   15.90
 -11 -18  15    5.20   15.80
 -10 -18  17   -1.30   15.90
 -15 -17  -3   -2.10   10.90
 -15 -17  -4   20.50   11.10
 -14 -17   5   -4.80   15.20
 -13 -17   9    8.90   15.20
 -12 -17  12    3.80   14.60
  -8 -17  20   -4.70   15.80
 -14 -16   4   -3.30   14.30
 -11 -16  14    9.90   13.70
 -10 -16  16   -5.30   15.00
  -9 -16  18   -0.10   16.00
  -7 -16  21    5.30   15.50
 -14 -15   3   40.70   12.20
 -14 -15   2    9.00   12.60
 -14 -15 -10    8.30    9.90
 -13 -15   7   -4.70   14.50
 -12 -15 -18    3.60    6.80
 -11 -15  13   -2.40   13.40
  -8 -15  19    1.70   14.70
  -5 -15  23  -12.50   16.00
  -4 -15  24   -4.50   16.10
 -14 -14   0   81.49   11.70
 -14 -14  -1   -3.40   11.20
 -14 -14  -2   56.79   11.00
 -14 -14  -3    7.70   10.00
 -14 -14  -4    8.00    9.90
 -14 -14  -5    6.30    9.20
 -14 -14  -6    0.90    9.40
 -14 -14  -7   19.00    9.10
 -13 -14   6    7.80   12.60
 -13 -14 -13   -6.30    7.40
  -6 -14  21    7.40   13.80
 -13 -13   4   18.70   10.40
 -13 -13 -11    8.40    7.70
 -12 -13   8   66.79   13.30
  -7 -13  19    4.60   12.30
  -4 -13  23   -0.90   13.60
  -3 -13  24   -8.20   14.90
  -2 -13  25    7.10   14.50
  -1 -13  26    3.20   17.10
   0 -13  27   -2.60   15.90
 -13 -12   1   11.10    8.40
 -13 -12   0   -6.70    9.70
 -13 -12  -7    4.80    8.90
 -13 -12  -8   87.69    9.10
 -12 -12   6  122.09   12.20
 -11 -12  10   13.10   10.30
 -11 -12 -17    3.20    5.00
  -7 -12  18   16.20   13.60
  -5 -12  21   -4.40   12.00
   1 -12  27   -2.90   14.30
 -12 -11   4   -2.40    8.50
 -12 -11 -11   12.80    5.60
 -11 -11   8   -0.60   10.70
 -10 -11  11    3.50   10.20
  -7 -11  17   -4.90   10.80
  -5 -11  20   -7.70   11.90
   2 -11  27   -1.10   12.80
   5 -11  29   -3.10   13.20
 -12 -10  -1   -2.00    6.60
 -12 -10  -2   11.50    7.50
 -12 -10  -3    0.50    7.70
 -12 -10  -5    5.90    7.20
 -12 -10  -6    7.60    6.30
  -9 -10 -19   -0.40    2.60
  -8 -10  14   33.30   10.30
  -5 -10  19   56.19   11.60
   3 -10  27    5.10   13.80
 -11  -9   2    7.40    6.40
  -9  -9  10    6.80    8.90
  -6  -9  16   -7.90    9.30
  -6  -9 -24    6.70    3.80
  -4  -9  19   53.49   12.30
   3  -9  26    1.40   11.80
   6  -9  28   13.80   11.20
   8  -9  29   -1.40   11.50
 -10  -8   3   13.00    6.30
  -3  -8  19   11.40   10.10
   2  -8 -32   -0.10   10.00
   3  -8  25   -3.40   10.40
   6  -8  27    8.70   10.60
   8  -8  28   -0.40   10.70
  10  -8  29   -5.40   11.00
  -9  -7   4  136.19    7.50
  -9  -7 -11  101.59    4.00
  -4  -7  16   84.99    9.80
  -2  -7  19   -8.60    7.90
  -1  -7  20    1.30    9.10
   0  -7 -29   -4.50    9.20
   1  -7  22    3.10    9.70
   1  -7 -30    2.70    9.70
   2  -7  23   14.50   10.00
   5  -7 -33   -4.00   11.90
   6  -7  26  -10.50    9.20
   8  -7  27    3.40    9.70
  -8  -6   4  880.21   10.60
  -8  -6 -11   39.40    2.90
  -2  -6 -25   69.29    7.50
   4  -6 -31    8.80   11.70
   7  -6 -33    6.40   14.10
  14  -6  28   -6.10   10.00
  -6  -5   7  585.04    9.80
  -4  -5  12  222.08    8.30
   0  -5  18   -7.60    6.40
   1  -5  19   -5.20    7.60
   2  -5  20   56.29    8.50
   3  -5  21   15.20    8.40
   6  -5 -31    6.70   12.10
   7  -5  24   -3.30    7.90
   9  -5  25   16.10    8.60
  -4  -4   9    6.70    7.30
  -3  -4 -19    9.50    4.40
  -2  -4  13   93.99    7.90
   1  -4 -25   -0.50    8.20
   2  -4 -26   15.00    8.80
   3  -4 -27    2.30    9.10
   4  -4 -28  -10.10    9.40
   5  -4  21   88.79    7.90
   8  -4  23    8.80    7.70
  10  -4  24  -11.80    7.90
  10  -4 -32    5.90   14.70
  -5  -3   0    0.10    4.20
  -4  -3 -13 1540.75    6.20
  -3  -3   8    7.40    5.50
  -2  -3 -18    8.90    5.00
   2  -3 -24    7.20    7.80
   3  -3 -25    4.00    7.40
   4  -3 -26    1.10    8.00
   5  -3 -27    9.50   10.60
   6  -3  20   13.20    6.40
   8  -3 -29   -0.80   11.10
  12  -3 -31    4.40   13.80
  14  -3  24    1.90    6.10
  -3  -2   3   54.89    5.00
  -3  -2 -11   50.09    2.90
   3  -2  15    8.70    5.20
   5  -2 -25   14.80    9.50
   6  -2  18   29.20    5.60
   9  -2 -28    5.70   12.50
  11  -2 -29    8.10   13.60
  14  -2 -30    2.10   16.50
   0  -1   7   -0.40    3.20
   3  -1 -20   -0.40    7.10
   8  -1 -25    4.50   10.00
  11  -1 -27   10.20   12.50
  14  -1 -28   10.00   14.50
  17  -1 -29   -5.40   16.40
  18  -1 -29    4.70   16.90
   4   0 -18    1.70    6.10
  10   0 -24    8.10   11.90
  12   0 -25   -5.00   11.50
  14   0 -26   13.10   15.60
  18   0 -27  -11.40   16.30
  19   0 -27   -7.70   16.50
  20   0 -27    5.40   17.30
  21   0 -27   -4.50   17.30
   2   1  -6  346.57    5.10
   3   1 -11  148.19    6.10
   6   1 -17   16.00    7.60
   7   1 -18   57.79    7.40
  10   1 -21   28.10   11.00
  16   1 -24   -2.30   14.40
  23   1  17   16.50    5.30
   5   2  -8  245.58    6.80
   6   2   4   35.80    2.70
   7   2   6   82.89    2.50
   8   2 -15   15.30    7.20
  12   2 -19    0.20   10.00
  14   2 -20   18.60   11.40
  16   2 -21    8.50   12.20
  23   2  14   16.20    6.50
  24   2 -21    5.40   16.90
  25   2 -21    1.80   16.50
  26   2  13    1.40    8.50
  28   2  12   -1.20    8.90
   8   3  -1   34.70    4.40
   8   3  -6   11.90    6.30
   8   3  -7   11.40    6.40
   9   3 -10   16.00    7.80
  10   3 -12   90.99    8.50
  11   3   6   73.09    4.40
  11   3 -13  140.39    9.50
  12   3   7   12.70    4.40
  13   3   8   12.60    4.40
  14   3 -16    7.20    9.90
  16   3 -17    2.60   10.80
  17   3  10   -2.00    5.10
  18   3 -18   -2.30   12.20
  19   3 -18   11.00   12.00
  20   3 -18    1.20   13.00
  21   3 -18    8.20   14.20
  22   3 -18   -7.80   14.60
  23   3 -18   -1.50   15.50
  24   3  10   -6.00    7.80
  24   3 -17   20.50   14.70
  25   3 -17   21.50   14.90
  26   3   9   -1.80    9.20
  27   3 -16   -4.80   19.20
  28   3 -15    4.30   17.90
  29   3   7   10.40   12.40
  31   3   4    6.00   14.60
  13   4   0    0.30    5.60
  13   4  -1  215.28    6.60
  14   4  -9    6.40    8.60
  15   4   3  195.48    6.90
  15   4 -10   44.00    8.70
  16   4   4    2.50    5.70
  17   4 -12  381.26   14.20
  18   4   5  139.19    7.20
  18   4 -12   94.09   11.60
  19   4   5   -5.10    6.80
  20   4   5   57.49    7.20
  20   4 -13    9.30   12.20
  21   4   5    5.70    7.60
  21   4 -13   13.70   12.90
  22   4   5   26.10    9.00
  22   4 -12    5.20   12.50
  23   4   5   12.30    9.10
  24   4   4    4.00    8.40
  24   4 -12   -2.30   14.50
  25   4   4    3.20   10.00
  25   4 -11    1.70   13.80
  26   4   3    1.40    9.70
  26   4 -10   10.00   15.10
  27   4   1    8.80   11.60
  27   4  -8   10.10   14.70
  27   4  -9  -10.10   15.00
  28   4   0    0.40   12.40
  28   4  -1    3.50   12.50
  28   4  -2    6.80   13.20
  28   4  -3   -4.40   12.40
  28   4  -4    1.20   12.60
  28   4  -5   -2.40   14.20
  28   4  -6    4.90   16.70
  28   4  -7    7.50   15.50
 -15 -19  -1    4.00   12.90
 -15 -19  -2    7.10   14.50
 -15 -19  -3    6.30   13.90
 -15 -19  -4    0.60   14.00
 -15 -19  -5  -20.00   14.40
 -15 -19  -6    2.50   14.20
 -14 -19   6  -13.40   16.40
 -13 -19   9    5.80   18.60
 -12 -19  12   -0.20   18.00
 -14 -18   5   10.80   18.80
 -14 -18 -13    4.90   12.00
 -13 -18   9    3.50   15.80
 -12 -18  12    8.70   17.10
 -11 -18  14   -2.00   18.10
  -9 -18  18    7.50   16.20
 -14 -17   4   16.10   15.40
 -14 -17 -12    3.50   10.60
 -11 -17  14  -10.30   14.10
 -10 -17  16   -3.30   15.40
  -9 -17  18    6.30   16.70
  -7 -17  21    4.60   15.50
  -6 -17  22    2.00   17.00
 -14 -16   3    3.00   14.80
 -14 -16 -11    6.40   10.50
 -13 -16   8   -1.50   14.40
 -12 -16  11    3.10   12.50
  -8 -16  19    5.30   15.20
  -6 -16  22    2.60   15.70
  -5 -16  23   -7.10   17.20
 -14 -15   1   15.90   13.40
 -14 -15  -8   -2.10   10.20
 -14 -15  -9   -6.30    9.30
 -12 -15  10   -0.80   12.40
 -10 -15  15   -0.60   14.10
  -7 -15  20    1.90   13.60
  -3 -15  25   -0.90   15.80
  -2 -15  26    7.40   16.50
 -13 -14   5   14.30   11.30
 -12 -14   9    4.30   12.30
 -11 -14  12    5.20   11.70
 -10 -14  14   16.90   13.10
  -9 -14  16    2.10   13.00
  -8 -14  18    9.00   13.10
  -5 -14  22    2.20   15.70
   0 -14  27  -10.60   19.10
   1 -14  28   12.00   16.70
 -13 -13   3   -3.20    9.90
 -10 -13  13    6.70   11.50
  -9 -13  15   33.00   12.50
  -8 -13  17    4.90   11.70
  -6 -13  20   23.20   12.60
   2 -13  28    4.70   18.00
 -13 -12  -1   21.20    8.40
 -13 -12  -3    3.80    8.80
 -13 -12  -4   -1.90    8.30
 -13 -12  -5   -4.40    8.20
 -13 -12  -6   38.30    8.50
 -11 -12   9   23.20   10.50
 -10 -12  12   11.80   10.60
  -9 -12  14   -1.70   11.20
  -8 -12  16   49.10   12.50
  -4 -12  22    9.70   13.10
  -3 -12  23    3.00   13.40
  -2 -12  24   -6.10   16.50
  -1 -12  25  -14.00   15.80
   0 -12  26    4.90   14.80
   4 -12  29   -7.00   13.00
 -12 -11   3    4.80    8.10
 -11 -11   7  355.76   13.00
 -11 -11 -15   98.69    6.00
  -9 -11  13   13.90   10.50
  -8 -11  15    5.60   10.90
  -5 -11 -28   -3.00    5.50
  -4 -11  21    3.80   13.00
   1 -11  26   -3.20   14.90
   7 -11  30   -3.70   12.50
 -11 -10   5   10.10    8.20
  -9 -10  11   16.30   10.60
  -6 -10  17    2.90   10.10
   2 -10  26    8.00   12.10
   5 -10  28    2.00   11.30
   9 -10  30    0.90   13.60
 -11  -9   1   36.30    6.80
 -11  -9   0   -5.70    7.20
 -10  -9   6    8.20    7.70
  -9  -9 -17   -4.30    2.90
  -8  -9  12   38.60    9.60
  -7  -9  14    6.70    9.30
  -4  -9 -27   16.50    5.80
   2  -9  25    0.70   11.70
  11  -9  30   -8.20   11.50
 -10  -8   2   -3.10    7.30
 -10  -8 -10    0.40    4.40
  -9  -8   7   75.59    8.40
  -7  -8  12   29.60    9.10
  -6  -8  14   29.20   10.20
  -3  -8 -27    3.50    6.40
  -1  -8  21   11.00   10.50
   1  -8  23    3.60   10.70
   2  -8  24   14.80   10.00
   3  -8 -33    1.90   10.60
  -9  -7   3  470.05    8.90
  -7  -7  10    8.10    7.90
  -5  -7  14   26.30    9.20
  -4  -7 -24   -0.60    4.90
  -1  -7 -28    4.40    7.60
   0  -7  21   -3.30    8.10
   2  -7 -31    2.10    9.00
   5  -7  25   15.40    9.90
  14  -7  29   -5.40    9.80
  -8  -6   3   -1.20    7.40
  -7  -6   7   31.90    7.20
  -6  -6  10  120.09    8.50
  -5  -6  12  276.07    9.30
  -4  -6  14    8.60    7.00
  -2  -6  17   26.50    7.10
   4  -6  23    1.10    8.80
   5  -6 -32    9.10   11.60
  11  -6  27    7.20    9.90
  -7  -5   3  246.88    6.90
  -2  -5  15    3.20    7.30
   0  -5 -26   -4.70    7.60
   1  -5 -27   21.00    8.10
   2  -5 -28    1.70    8.40
   3  -5 -29    8.10    9.60
   7  -5 -32    1.60   12.10
   9  -5 -33    7.00   13.20
  15  -5  27   -0.30    7.60
  -5  -4   6  539.65    8.10
  -4  -4 -17   13.40    3.50
  -3  -4  11  148.79    7.40
  -2  -4 -21   42.30    5.70
   0  -4 -24   10.70    7.10
   1  -4  17    0.10    6.70
   5  -4 -29    7.40   11.00
   8  -4 -31  -10.00   11.10
  17  -4  26   10.00    6.90
  -3  -3 -16   62.09    4.50
  -2  -3  10  226.28    6.70
   1  -3 -23    3.70    7.20
   2  -3  16   12.10    6.10
   5  -3  19   34.50    6.10
   6  -3 -28   -0.50   10.80
   9  -3 -30   -9.10   13.00
  11  -3 -31   33.50   15.30
   3  -2 -23   61.59    7.60
   4  -2  16  240.88    6.70
   5  -2  17    4.70    5.20
   9  -2  20   11.20    5.20
  11  -2  21   -3.30    5.30
  13  -2 -30   -1.00   15.20
  18  -2  23    2.20    4.30
  -1  -1   4   84.89    3.30
   0  -1 -15    1.20    5.40
   1  -1   9  715.63    5.80
   9  -1 -26   17.00   11.20
  11  -1  19   32.10    4.60
  13  -1 -28   10.10   14.10
  15  -1 -29  -16.20   17.50
  16  -1 -29    8.50   15.50
  17  -1  21    1.90    3.20
   0   0  -8  402.96    4.40
   2   0 -15    2.80    5.90
   6   0 -21   -7.60    8.10
   7   0 -22   47.90   10.10
   8   0 -23    6.10   10.00
  11   0 -25   -9.20   13.30
  13   0 -26   -3.80   15.40
  16   0 -27  -12.10   14.60
  17   0 -27    7.00   15.90
   2   1  -7  276.77    5.00
   5   1 -16    0.50    7.20
  11   1 -22   13.10   11.10
  12   1 -23   38.20   14.00
  14   1 -24   11.00   14.90
  15   1 -24    3.00   13.40
  18   1 -25  -12.50   17.50
  19   1 -25    4.40   15.00
  20   1 -25   -9.20   16.30
  21   1 -25   -9.00   16.20
  22   1 -25   -1.60   15.40
  27   1  16   -0.30    7.70
   5   2  -9  481.35    7.90
   6   2 -12   -4.10    6.50
   7   2 -14  174.38    8.00
  10   2 -18   73.29   10.20
  11   2 -19    1.90   10.50
  13   2 -20   91.39   11.60
  15   2 -21   24.00   12.30
  17   2  14   53.09    4.30
  17   2 -22   -6.80   13.40
  18   2 -22    3.30   12.90
  19   2 -22   -6.20   12.90
  21   2 -22   -0.20   14.40
  22   2 -22   -6.80   15.30
  23   2 -22   -3.40   16.00
  24   2  14   -3.90    6.70
  24   2 -22  -10.00   17.40
  27   2  13    6.30    8.90
  30   2  11   -1.30   10.40
   8   3   0  518.55    6.40
   8   3  -8   26.40    6.90
   9   3   3   18.60    3.70
   9   3 -11   48.80    7.90
  11   3 -14   13.90    8.80
  12   3 -15   38.30    9.20
  13   3 -16   15.90    9.50
  15   3 -17   -5.70   10.70
  16   3  10    9.30    4.90
  16   3 -18   -2.80   12.20
  24   3 -18    5.10   15.00
  25   3  10   -5.50    8.60
  25   3 -18    3.00   15.60
  26   3 -17  -10.90   16.50
  27   3   9   20.20   10.10
  28   3   8    9.30   10.60
  28   3 -16   11.40   17.30
  30   3   6   -0.40   12.00
  31   3   5   -5.10   12.80
  12   4  -2   51.39    6.80
  12   4  -3    4.00    6.00
  12   4  -4   -2.70    6.20
  12   4  -5   10.40    6.50
  12   4  -6   41.30    7.70
  13   4   1  221.78    6.90
  13   4  -8   97.19    8.50
  13   4  -9   56.99    9.40
  14   4   2   -3.20    4.60
  14   4 -10  502.45   12.70
  15   4 -11   -6.20    9.00
  16   4 -12   10.30    9.30
  17   4   5    4.20    5.90
  17   4 -13    5.40   11.20
  18   4 -13    5.20   10.80
  20   4   6   15.80    8.00
  20   4 -14   -5.20   12.80
  21   4 -14   64.19   13.90
  22   4 -13   -7.80   12.50
  23   4 -13    1.60   12.60
  24   4 -13    1.30   15.00
  25   4 -12    5.10   14.00
  26   4   4    6.60   11.00
  26   4 -11    1.40   14.90
  26   4 -12   11.70   16.50
  27   4   2   -3.40   11.00
  27   4 -10   17.70   15.00
  27   4 -11   -9.60   16.80
  28   4   1   -4.60   12.40
  28   4  -8   19.20   16.40
  28   4  -9    9.10   15.90
  29   4  -1   17.30   13.50
  29   4  -2    9.50   13.90
  29   4  -3    1.10   14.30
  29   4  -4    1.30   14.50
  29   4  -5    8.80   15.90
  29   4  -6   27.60   17.70
  29   4  -7    7.00   17.80
 -14 -19   5   -3.20   16.60
 -14 -19   4    6.30   18.10
 -11 -19  14   11.30   15.90
 -14 -18   4   13.90   15.60
 -14 -18 -12   12.10   12.20
 -13 -18   8    7.80   16.20
 -12 -18  11    8.70   16.30
 -10 -18  16   -2.40   16.10
  -8 -18  19    2.70   16.50
 -14 -17   3   11.60   16.70
 -14 -17 -11    4.70   11.70
 -13 -17   8   -1.50   15.10
 -13 -17 -16   -5.70    8.90
 -12 -17  11   -4.90   15.40
 -12 -17 -19   -0.30    7.90
  -8 -17  19   -4.80   16.00
 -14 -16   2    1.60   12.30
 -14 -16   1    1.30   13.20
 -14 -16 -10    1.20   11.20
 -13 -16   7    4.80   13.50
 -13 -16 -15   14.10    9.00
 -12 -16  10   -0.10   14.10
 -11 -16  13   13.00   13.10
 -11 -16 -21   -0.30    6.80
 -10 -16  15    0.00   13.80
  -9 -16  17    4.20   15.80
  -7 -16  20    9.90   15.20
  -4 -16  24    1.70   17.20
 -14 -15   0   20.90   10.80
 -14 -15  -1   26.10   12.10
 -14 -15  -2    3.30   11.50
 -14 -15  -6    7.40   10.00
 -14 -15  -7   -6.90    9.60
 -13 -15   6    9.60   12.70
 -13 -15 -14    7.30    8.50
 -12 -15   9    0.90   13.40
 -11 -15  12    1.20   12.70
  -8 -15  18   -5.80   14.30
  -6 -15  21   13.00   14.30
 -13 -14   4   72.89   14.10
 -12 -14   8    2.30   13.20
 -11 -14  11    5.30   12.00
  -7 -14  19   -8.20   13.40
  -4 -14  23    8.60   14.80
  -3 -14  24  -13.00   15.50
  -2 -14  25    7.80   15.00
  -1 -14  26   -4.90   15.60
 -13 -13   2   27.10   10.10
 -13 -13 -10    3.30    8.00
 -12 -13   7    8.30   11.60
 -12 -13 -15    5.00    6.80
 -11 -13  10  -14.00   11.40
  -7 -13  18    1.20   13.70
  -5 -13  21    4.20   12.40
   1 -13  27    8.00   15.70
 -12 -12   5   39.40   10.80
 -12 -12 -13   14.80    6.70
  -6 -12  19    4.50   11.90
  -5 -12 -29    1.90    5.70
   3 -12  28    2.70   13.50
 -12 -11   2   38.40    8.20
 -10 -11  10   20.70   10.40
 -10 -11 -18    1.90    3.80
  -2 -11  23    3.00   12.60
  -1 -11  24   -2.00   12.50
   0 -11  25   -4.40   12.80
   4 -11  28   -2.30   12.70
 -11 -10 -12   92.59    5.90
 -10 -10 -16   14.80    4.20
  -8 -10  13  115.59   10.50
  -7 -10  15  145.99   12.20
  -5 -10 -27   13.00    5.20
  -3 -10  21    8.50   12.10
  -2 -10  22    4.60   11.50
  -1 -10  23    7.60   13.10
   0 -10  24    9.40   11.00
   1 -10  25    7.80   11.40
   7 -10  29    3.70   13.40
 -11  -9  -1   20.90    7.20
 -11  -9  -7    2.40    5.30
  -9  -9   9   64.29    9.10
  -2  -9  21    5.20   10.80
  -1  -9  22   16.90   10.60
   0  -9  23   -9.60   12.30
   1  -9  24   28.00   11.20
   5  -9  27   -3.90   10.80
   7  -9  28    0.40   11.50
   9  -9  29   -4.60   11.80
 -10  -8   1   85.39    7.50
   0  -8  22   17.40    9.10
   5  -8  26    1.60   10.40
  11  -8  29    8.90   11.00
  -9  -7   2  291.97    8.40
  -6  -7  12   33.10    8.30
  -3  -7  17    0.20    7.90
  -2  -7 -27   12.00    7.50
   3  -7 -32   -7.20   11.70
   7  -7  26    6.70    8.90
  11  -7  28   -0.30   10.40
  -3  -6 -24   -5.30    6.10
  -1  -6  18   -1.10    7.00
   1  -6 -29  -12.90   10.10
   3  -6  22   25.70    9.10
   6  -6 -33   -3.70   12.70
   7  -6  25   -2.00    8.20
   9  -6  26   -7.70    8.40
  15  -6  28   -0.60    9.60
  -5  -5   9    3.00    7.30
  -4  -5 -20   40.20    4.30
   4  -5 -30   -1.10   10.40
   5  -5 -31    4.40   11.60
   6  -5  23   -0.60    7.50
   8  -5 -33  -13.60   14.20
  12  -5  26   10.00    8.80
  16  -5  27   -5.30    8.10
   2  -4  18  121.89    6.70
   3  -4  19    7.60    5.90
   6  -4 -30   10.00   10.80
   9  -4 -32    1.40   14.00
  11  -4 -33    4.20   15.80
  13  -4  25   16.30    7.20
  18  -4  26    8.10    6.40
   3  -3  17  116.19    7.00
   4  -3  18   18.70    6.50
   7  -3 -29    1.60   10.10
   8  -3  21    5.30    6.50
  10  -3 -31    1.20   14.50
  13  -3 -32    6.40   16.30
  15  -3  24    0.40    6.40
  -2  -2   6    8.30    4.20
  -1  -2 -17    9.40    4.80
   0  -2 -19   -1.70    5.80
   1  -2  12  587.74    7.30
   2  -2 -22   19.70    6.20
   7  -2 -27   12.60    9.70
   8  -2 -28   10.60   12.30
  10  -2 -29    5.10   12.80
  12  -2 -30    2.90   13.90
  14  -2 -31   11.60   18.80
  15  -2 -31    8.10   17.40
  19  -2  23    0.30    4.20
  22  -2  23    0.20    3.80
   2  -1 -19    8.50    5.50
   5  -1 -23   47.10    8.00
   7  -1 -25    4.20   10.80
  10  -1 -27   -4.80   12.20
  12  -1 -28    4.70   14.10
  14  -1 -29   -1.50   15.80
   1   0   4   16.80    2.00
   3   0 -17   -7.60    5.70
   5   0 -20   19.00    6.70
   9   0 -24   -8.40    9.80
  10   0  16    9.60    3.20
  12   0 -26    9.40   13.10
  15   0 -27   10.30   14.60
  18   0 -28   -1.10   18.40
  19   0 -28  -17.00   16.50
  20   0 -28   -1.00   18.00
   2   1  -1   48.00    2.30
   2   1  -8    5.70    5.20
   7   1 -19   50.49    7.80
   9   1 -21    9.50    8.80
  10   1 -22    7.30   12.00
  13   1 -24   15.00   14.70
  16   1 -25    3.80   14.00
  17   1 -25   -4.20   14.50
  24   1  17    3.30    5.60
   5   2 -10  262.67    7.30
   8   2 -16   12.10    6.60
   9   2   9  198.48    2.80
  12   2 -20   23.40   10.80
  14   2 -21    8.10   11.80
  16   2 -22    5.40   13.00
  20   2 -23  -10.40   14.70
  21   2 -23    6.80   15.20
  22   2 -23    3.80   15.90
  25   2 -22   -9.10   17.60
  29   2  12   -4.80    9.50
  10   3   5  292.57    5.10
  10   3 -13    5.70    8.00
  12   3 -16    2.00   10.20
  14   3   9    6.70    4.40
  14   3 -17   51.19   11.00
  17   3 -19    6.30   12.40
  18   3 -19   -2.60   12.10
  19   3 -19    0.10   12.60
  20   3  11   26.00    6.50
  20   3 -19   -2.70   13.50
  21   3  11   29.10    7.20
  21   3 -19   -5.40   14.70
  22   3  11   64.99    7.50
  22   3 -19    0.40   15.00
  23   3 -19    1.70   16.70
  24   3 -19    5.50   17.30
  26   3  10   -2.80    9.90
  26   3 -18    0.80   15.70
  29   3   8    4.40   11.70
  30   3   7    5.10   12.70
  12   4  -1   29.00    5.30
  12   4  -7   35.90    7.10
  12   4  -8   73.59    9.00
  13   4 -10   66.89    9.40
  14   4   3   94.29    5.90
  14   4 -11    9.90    8.80
  15   4   4   55.59    5.90
  15   4 -12  396.46   12.70
  16   4 -13   -0.40   10.20
  17   4 -14   87.29   12.60
  18   4 -14   17.80   11.00
  19   4   6   50.09    7.10
  19   4 -14    4.50   11.50
  22   4   6   33.00    8.80
  22   4 -14   -4.60   12.30
  23   4   6    9.10    8.40
  23   4 -14   -4.20   12.90
  24   4 -14   -4.80   14.20
  25   4   5   -8.60    9.40
  25   4 -13   -6.00   14.60
  26   4 -13    4.40   15.80
  27   4 -12   10.20   16.60
  28   4   2   -4.20   11.00
  28   4 -10   17.90   15.70
  28   4 -11   17.10   16.60
  29   4   1    8.00   12.30
  29   4   0   -6.70   12.10
  29   4  -8   -4.40   16.40
  29   4  -9    2.70   15.80
  30   4  -2   -9.80   13.60
  30   4  -3    3.60   14.40
  30   4  -4    2.40   14.20
  30   4  -5    3.60   15.90
  30   4  -6   -3.40   18.40
 -14 -20   3   12.60   18.70
 -14 -19   3  -10.90   16.60
 -13 -19   8   -3.70   16.80
 -12 -19  11    7.50   17.10
 -11 -19  13    4.50   16.80
 -14 -18   3   -0.90   15.40
 -13 -18   7    7.40   16.70
 -11 -18  13    9.70   15.90
 -10 -18  15    8.80   15.80
  -9 -18  17    5.80   14.50
 -14 -17   2   -5.90   13.40
 -13 -17   7  -13.10   14.50
 -12 -17  10   -7.10   16.60
 -11 -17  13  -11.10   13.80
 -10 -17  15    8.30   14.70
  -9 -17  17    2.00   16.30
  -7 -17  20   -6.80   16.00
 -14 -16   0    0.30   13.30
 -14 -16  -9   12.50   10.80
 -13 -16   6   13.50   13.70
 -11 -16  12    4.80   12.80
  -8 -16  18   -5.10   16.00
 -14 -15  -3   39.20   10.10
 -14 -15  -4    4.50    9.20
 -14 -15  -5    6.10   10.00
 -13 -15   5    3.60   11.40
 -10 -15  14    6.80   13.80
  -9 -15  16    1.30   13.90
  -7 -15  19   -2.30   14.80
  -5 -15  22   12.00   14.50
  -4 -15  23   -0.50   15.50
  -3 -15  24   12.00   15.70
  -2 -15  25   -7.30   16.10
  -1 -15  26    0.90   16.40
 -13 -14   3   16.90   11.40
 -13 -14 -12   12.80    7.30
 -12 -14 -16    4.60    7.30
 -10 -14  13   -8.60   12.60
  -9 -14  15   -4.20   12.10
  -8 -14  17    5.20   12.90
  -6 -14  20    6.40   12.60
 -13 -13   1    6.90    9.00
 -13 -13   0   18.20   10.20
 -13 -13  -9    2.60    8.40
 -12 -13   6    8.10   10.90
 -11 -13 -18    2.60    5.70
 -10 -13  12   -3.20   11.60
  -9 -13  14   39.20   12.60
  -8 -13  16   24.60   12.30
  -4 -13  22    3.50   14.30
  -3 -13  23    6.00   14.20
  -2 -13  24    5.40   14.90
  -1 -13  25   -7.70   16.10
   0 -13  26   -4.60   15.30
 -12 -12   4    0.90    9.60
 -11 -12   8   66.19   10.90
 -10 -12  11    6.20   10.70
  -9 -12  13   18.80   11.50
  -8 -12  15    5.50   12.20
  -7 -12  17   31.60   12.10
  -5 -12  20    8.30   12.30
  -4 -12  21    8.60   13.80
   2 -12  27    6.10   13.60
   5 -12  29   -5.10   14.50
 -12 -11   1    2.20    7.50
 -12 -11  -9   38.60    6.80
 -11 -11   6   11.20    9.50
 -10 -11   9    9.00   10.70
  -9 -11  12    4.20   10.20
  -8 -11  14   61.19   11.70
  -7 -11  16    2.50   10.90
  -5 -11  19   15.90   12.00
   3 -11  27    2.20   13.90
   6 -11  29    0.60   11.90
 -11 -10   3   54.69    8.20
  -9 -10  10    1.70    9.90
  -5 -10  18   18.00   10.30
  -1 -10 -32   -1.50    9.20
   4 -10  27    6.30   11.90
  10 -10  30    5.30   13.20
 -11  -9  -2    7.30    5.70
 -11  -9  -3    4.00    6.50
 -11  -9  -6  111.69    6.90
 -10  -9   5   34.50    7.00
  -9  -9   8    6.70    9.30
  -8  -9  11   -1.70    9.10
  -6  -9  15   47.10    9.70
  -4  -9  18   44.30   11.80
   4  -9  26    3.20   12.00
 -10  -8   0   78.69    7.10
 -10  -8  -9    6.40    4.70
  -5  -8  15   16.70    9.70
   4  -8  25   -3.60   11.30
   7  -8  27    1.20   10.20
   9  -8  28   -3.00   10.80
  -8  -7   6  126.39    7.70
  -7  -7   9    5.10    7.80
  -4  -7  15  498.95   13.40
  -2  -7  18   -1.30    7.30
   4  -7  24   -1.00    8.50
   4  -7 -33   -4.70   11.60
   9  -7  27    1.00    9.20
  15  -7  29    3.00    9.80
  -8  -6   2   90.89    6.50
  -7  -6   6  379.36    9.80
  -6  -6   9   12.60    7.70
  -3  -6  15    9.90    6.50
   0  -6  19   11.30    6.90
   0  -6 -28   -2.80    8.90
   1  -6  20    4.90    7.50
   2  -6  21   -3.30    7.30
   2  -6 -30   -7.40   10.60
   3  -6 -31   -8.90   11.10
   6  -6  24    9.70    9.40
  12  -6  27   -5.40    9.50
  -7  -5   2   38.90    5.80
  -6  -5   6   63.79    6.70
  -5  -5 -18   13.30    3.30
  -4  -5  11 3061.99   18.20
  -3  -5  13   34.20    6.90
  -3  -5 -22    2.90    5.70
  -1  -5  16    4.20    6.30
  -1  -5 -25    2.50    7.20
   5  -5  22    0.30    8.00
   6  -5 -32   -3.30   13.30
   8  -5  24   14.70    8.50
  10  -5  25   14.10    8.30
  -6  -4   1   23.10    4.80
  -1  -4  14  106.69    6.70
  -1  -4 -23   13.30    6.50
   7  -4  22   45.90    7.40
   7  -4 -31    4.90   11.70
  19  -4  26    2.00    7.30
  20  -4  26    3.10    6.80
  -5  -3  -7  972.50    3.10
   0  -3  13   -2.30    6.20
   3  -3 -26    4.70    8.40
   4  -3 -27   37.80    9.50
   8  -3 -30    4.90   12.80
  10  -3  22    8.40    7.10
  12  -3  23   22.40    6.80
  12  -3 -32   -9.40   14.00
  -2  -2 -15    7.60    4.40
   1  -2 -21   28.90    7.00
   9  -2 -29   19.10   13.70
  11  -2 -30  -14.60   14.80
  13  -2 -31   14.90   18.30
  14  -2  22   -0.20    4.90
  20  -2  23   -0.80    4.10
  21  -2  23   -1.10    3.90
  -2  -1  -8    3.60    2.70
   3  -1 -21    1.10    7.70
   8  -1  17   36.60    4.40
   8  -1 -26   10.50   10.80
  11  -1 -28    8.40   14.10
  13  -1 -29    5.00   15.20
  16  -1 -30    6.50   16.70
  17  -1 -30    6.20   16.90
   0   0  -9   10.00    3.90
   1   0 -13    4.50    5.20
   4   0 -19    1.80    6.20
  10   0 -25    2.00   10.40
  14   0  18    6.90    2.80
  14   0 -27    1.00   14.70
  16   0 -28    4.70   17.10
  17   0 -28    3.20   16.30
  26   0  19    0.60    6.10
   6   1 -18    8.80    6.60
  11   1 -23   -0.80   11.20
  15   1 -25   33.60   14.50
  18   1 -26   -9.10   16.30
  19   1 -26    7.40   16.40
  20   1 -26   -2.50   17.20
  21   1 -26   -0.90   17.00
  22   1 -26   -7.80   17.40
   7   2 -15   30.10    7.00
   9   2 -18   35.80    9.60
  10   2 -19   44.70   10.20
  11   2  11   66.49    2.30
  13   2 -21    8.90   11.40
  15   2 -22    8.70   12.30
  17   2 -23   27.50   13.50
  18   2 -23    6.90   12.90
  19   2 -23   10.20   13.20
  23   2 -23    8.10   16.30
  24   2 -23   13.30   16.30
  25   2  14    1.10    7.20
   8   3 -10  142.09    8.10
   9   3 -12   29.00    7.90
  10   3 -14   55.69    8.40
  11   3 -15   14.90    9.00
  13   3 -17   10.50   10.10
  14   3 -18    1.20   10.60
  16   3 -19    7.10   11.70
  19   3 -20    8.00   14.20
  20   3 -20   11.40   14.30
  21   3 -20    3.80   14.80
  22   3 -20   -3.40   15.70
  23   3  11    3.50    7.20
  25   3 -19   20.20   16.40
  26   3 -19    4.30   16.60
  27   3 -18   -6.80   15.60
  28   3   9   -4.20    9.90
  12   4   0  153.98    5.70
  12   4  -9   27.80    8.00
  13   4   2  102.89    5.90
  13   4 -11   -4.50    8.80
  14   4 -12   10.50    9.20
  15   4 -13    2.60    9.30
  16   4 -14   82.79   11.10
  18   4   6   30.70    6.30
  18   4 -15    0.20   11.50
  20   4 -15    2.00   12.30
  21   4 -15   -1.80   12.10
  22   4 -15   25.50   13.50
  23   4 -15   -4.30   13.30
  24   4   6   68.29    9.70
  24   4 -15   15.50   15.70
  26   4   5   -5.40   10.30
  26   4 -14    9.30   16.50
  27   4   4   23.30   10.00
  27   4 -13   -0.60   16.20
  28   4   3   -4.50   11.10
  28   4 -12    8.60   18.30
  29   4   2    2.50   12.10
  29   4 -10    6.20   16.50
  29   4 -11    0.20   16.70
  30   4   0    0.40   13.10
  30   4  -1    9.40   13.10
  30   4  -7  -13.30   17.10
  30   4  -8   11.50   17.40
  30   4  -9    1.30   17.50
  21   5  -4    3.30   10.60
  21   5  -5   -2.00   11.50
 -14 -20   2    5.50   16.60
 -14 -19   2    8.00   18.20
 -13 -19   7   10.10   16.60
 -12 -19  10    4.40   18.30
 -10 -19  15    5.00   16.40
 -14 -18   2    2.40   14.20
 -14 -18   1    6.30   13.50
 -14 -18 -10   -0.20   13.30
 -14 -18 -11   12.90   12.00
 -12 -18  10    8.00   16.80
 -14 -17   1   -3.60   13.10
 -14 -17   0    0.40   13.10
 -14 -17  -9    1.20   11.60
 -14 -17 -10    4.20   11.50
 -13 -17   6   -0.10   14.90
 -13 -17 -15   -3.00    7.60
 -11 -17  12   16.70   13.50
  -8 -17  18   12.70   16.40
  -6 -17  21    5.00   15.40
 -14 -16  -1    6.90   11.10
 -14 -16  -2    0.10   12.40
 -14 -16  -3   10.90   12.20
 -14 -16  -4    2.00   11.20
 -14 -16  -5    4.70   10.50
 -14 -16  -6    7.70   10.30
 -14 -16  -7    7.60   10.50
 -14 -16  -8    3.10   10.50
 -13 -16   5   -1.20   15.60
 -13 -16 -14   -3.80    7.30
 -12 -16   9    5.10   14.50
 -12 -16 -18   -0.10    6.50
 -10 -16  14    7.40   13.80
  -9 -16  16   18.50   15.50
  -7 -16  19    2.60   15.00
  -5 -16  22    0.10   15.80
  -4 -16  23  -11.20   16.30
  -3 -16  24    4.20   18.10
 -13 -15   4   12.50   12.00
 -13 -15 -13   -4.50    8.20
 -12 -15   8   12.50   13.80
 -12 -15 -17    0.40    7.40
 -11 -15  11   15.20   12.70
 -11 -15 -20    3.20    5.70
  -8 -15  17    4.30   14.40
  -6 -15  20   10.80   14.10
 -13 -14   2  133.79   11.80
 -13 -14 -11   19.10    8.30
 -12 -14   7   21.20   12.40
 -11 -14  10    5.80   12.20
 -11 -14 -19    6.30    5.90
  -7 -14  18    2.20   15.40
  -5 -14  21    1.80   12.50
  -4 -14  22   14.60   14.30
   1 -14  27   -7.10   18.90
 -13 -13  -2   39.40   10.10
 -13 -13  -7    0.10    8.50
 -13 -13  -8   20.50    8.40
 -12 -13   5   15.80   12.50
 -11 -13   9   43.90   11.40
  -6 -13  19   -1.40   12.10
   3 -13  28   -2.20   17.90
 -12 -12   3    0.30    9.10
 -12 -12 -12   17.00    6.20
 -11 -12   7   10.60   11.00
 -10 -12  10   95.49   12.40
  -6 -12  18   -5.90   11.80
  -3 -12  22   14.40   13.00
  -2 -12  23    9.80   13.70
  -1 -12  24    6.00   14.70
   0 -12  25    4.00   15.60
   1 -12  26    7.50   14.80
   4 -12  28   -2.60   14.10
 -12 -11  -1    3.90    8.10
 -12 -11  -8   29.40    6.60
 -11 -11   5   57.19    9.20
  -6 -11  17    6.30   10.70
  -4 -11  20    4.90   11.90
   2 -11  26    1.80   12.60
   5 -11  28    7.60   13.70
  -8 -10  12    8.90   10.20
  -7 -10  14   33.30   10.90
  -6 -10  16   24.60   10.60
  -4 -10  19    4.30   10.60
  -2 -10 -31   -6.50    8.20
   3 -10  26   14.10   12.50
   6 -10  28   -2.60   10.70
   8 -10  29    4.50   13.40
 -10  -9   4   -2.20    6.70
 -10  -9 -13   84.79    4.80
  -3  -9  19   -0.90   10.30
  -2  -9 -30    4.20    8.10
  -1  -9 -31    2.80    8.10
   0  -9 -32    6.20    9.40
   1  -9 -33    4.00   10.10
   3  -9  25    4.50   11.20
   6  -9  27    5.70   11.60
  10  -9  29    4.30   12.30
 -10  -8  -1   84.19    7.60
  -9  -8   5    6.00    6.90
  -7  -8  11   82.49    9.40
  -4  -8 -26   12.30    5.60
  -2  -8  19   49.99   10.20
   0  -8 -31    2.10    9.80
   1  -8 -32    4.30   10.40
   3  -8  24    9.30   10.60
  12  -8  29   -3.90   11.80
  -9  -7 -10    7.20    3.80
  -6  -7  11    0.80    7.80
  -5  -7  13   17.00    8.00
  -3  -7 -26    6.30    6.60
  -1  -7  19  119.39    9.20
   0  -7  20   -8.90    9.00
   1  -7  21    6.00    9.10
   2  -7  22    8.00    9.90
   3  -7  23    1.10    8.90
   6  -7  25   -2.80    8.70
  12  -7  28   -0.70   10.10
  -8  -6   1   16.50    6.90
  -5  -6  11  168.18    8.60
  -4  -6  13   67.69    7.50
  -1  -6 -27    1.90    7.60
   4  -6 -32   -1.50   12.60
  16  -6  28    2.10    7.80
   4  -5  21   56.59    8.20
  13  -5  26   -0.10    8.60
  17  -5  27    1.00    7.20
  -6  -4   0  139.89    5.40
  -2  -4  12   15.40    6.40
   1  -4 -26    6.60    8.90
   3  -4 -28   18.70    9.40
   4  -4 -29    1.90   11.30
   6  -4  21    3.10    7.40
   9  -4  23    7.20    7.30
  10  -4 -33    8.20   14.80
  11  -4  24   35.00    7.90
  14  -4  25    6.70    7.10
  21  -4  26    0.60    6.40
   2  -3 -25   -3.60    8.50
   5  -3 -28    2.70   10.20
   6  -3 -29   19.00   11.00
   9  -3 -31   19.40   13.10
  11  -3 -32  -14.70   14.40
  -3  -2   2    8.40    3.70
   0  -2  10   31.70    5.10
   3  -2 -24   93.49    9.20
   5  -2 -26    2.80    9.40
   6  -2 -27   12.90   11.60
   8  -2  19   23.00    5.60
   0  -1 -16   -9.40    5.60
   1  -1 -18    1.60    6.20
   9  -1 -27   -1.20   12.00
  12  -1 -29   -0.50   16.30
  15  -1 -30   -8.70   16.80
   2   0 -16  264.67    8.20
   3   0 -18   53.19    7.00
   7   0 -23    3.90    8.20
  11   0 -26   10.00   12.30
  13   0 -27   18.30   14.00
  15   0 -28    8.80   16.50
   2   1  -9   94.69    5.00
   3   1 -13   28.00    6.60
   5   1 -17  192.38    7.60
   7   1 -20    2.60    8.90
   8   1 -21   -5.80    9.10
   9   1 -22   12.50   10.90
  12   1 -24    5.90   12.50
  14   1 -25    2.50   13.10
  16   1 -26    3.30   14.90
  17   1 -26   -1.30   14.90
  25   1  17    8.20    6.20
  28   1  16   -2.20    8.00
   4   2  -6 2734.83   12.10
   5   2 -11   11.20    6.50
   8   2 -17  259.57    9.10
  11   2 -20   85.39   11.40
  12   2 -21    7.20   10.80
  14   2  13  277.07    3.60
  14   2 -22   16.50   12.20
  16   2 -23    0.60   12.90
  19   2 -24   15.00   14.00
  20   2 -24    5.60   14.60
  21   2 -24    4.30   15.50
  22   2 -24    9.80   16.20
  23   2 -24    6.20   17.10
  26   2  14   -6.20    8.40
  28   2  13   -2.20    8.40
   7   3  -5  526.25    8.00
   7   3  -6   34.80    6.30
   7   3  -7    7.90    7.00
   9   3 -13   28.20    8.10
  11   3 -16   14.70    8.80
  12   3 -17   98.29   10.40
  13   3 -18    3.80   11.10
  15   3 -19   21.20   11.20
  17   3 -20    3.20   13.10
  18   3 -20    6.10   12.40
  24   3  11   10.50    8.00
  24   3 -20   -5.60   16.40
  25   3 -20  -12.00   16.30
  27   3  10   -4.90    9.30
  30   3   8    7.60   12.10
  11   4  -4   22.70    6.40
  11   4  -5   73.09    7.00
  11   4  -7   29.00    7.10
  12   4   1   25.00    5.60
  12   4 -10    7.40    8.00
  13   4 -12    6.20    9.10
  14   4   4  139.89    5.90
  14   4 -13   11.50    9.40
  15   4 -14  160.18   11.30
  16   4 -15   13.20   11.80
  17   4   6    3.00    6.50
  17   4 -15  -12.40   11.50
  18   4 -16   -1.80   11.90
  19   4 -16   14.80   11.50
  20   4   7   -1.50    7.10
  20   4 -16    8.30   12.20
  21   4   7   29.00    8.00
  21   4 -16    0.90   12.80
  22   4   7    2.60    8.40
  22   4 -16   -6.40   12.90
  23   4   7    6.00    8.30
  23   4 -16   -2.00   13.30
  24   4 -16    8.50   14.00
  25   4   6    1.90    8.90
  25   4 -15    3.70   14.00
  26   4 -15   -9.90   16.90
  27   4   5    0.00    9.90
  27   4 -14    2.20   17.10
  28   4   4    9.30   11.80
  28   4 -13    1.50   16.50
  29   4   3    7.50   12.00
  29   4 -12   -0.30   17.20
  30   4   1   -1.00   13.00
  30   4 -10  -14.40   17.00
  31   4  -1    3.50   14.60
  31   4  -2    1.40   14.70
  31   4  -3    1.10   13.10
  31   4  -4   11.60   15.40
  31   4  -5   -9.70   15.90
  18   5  -3  115.39    9.50
  18   5  -4   26.60    9.10
  18   5  -5    3.00    8.60
  18   5  -6   -4.60    9.40
  19   5  -2   16.60    9.10
  19   5  -4    1.60    8.60
  19   5  -5   -1.20    8.70
  19   5  -6    7.20    9.20
  19   5  -7   43.30   12.20
  20   5  -1   11.80    9.20
  20   5  -2   -3.80    8.90
  20   5  -3    2.20    8.50
  20   5  -5   29.20    9.60
  20   5  -6   57.09   10.70
  20   5  -7   25.10   10.80
  20   5  -8   14.80   11.60
  21   5  -1   22.60    9.30
  21   5  -2    5.40    8.30
  21   5  -7   72.89   12.00
  21   5  -8   -0.60   13.10
  22   5  -1   -6.90    9.50
  22   5  -2   -0.90   10.60
  22   5  -3  -14.30    9.50
  22   5  -4    2.90    9.60
  22   5  -5    2.00   10.30
  22   5  -6   37.00   12.10
  22   5  -7   38.30   12.20
  22   5  -8    3.60   13.00
  23   5  -2    2.50   10.60
  23   5  -3    8.90   10.40
  23   5  -4   24.90   10.70
  23   5  -5   18.80   11.10
  23   5  -6   28.60   12.20
  23   5  -7   51.79   14.10
  23   5  -8   50.09   14.50
  24   5  -3   -4.80   12.50
  24   5  -4   -6.10   13.00
  24   5  -5   10.30   12.50
  24   5  -6  -11.60   12.60
  24   5  -7   -4.70   14.00
 -14 -20   1    5.90   16.60
 -13 -20   6   -8.20   17.20
 -14 -19   1    5.30   15.50
 -14 -19   0   12.50   14.20
 -14 -19 -10    2.00   12.50
 -13 -19   6   -5.80   15.70
 -12 -19   9  -17.30   16.70
 -11 -19  12  -10.20   17.90
 -10 -19  14   -6.90   15.80
  -9 -19  16    3.60   16.70
 -14 -18   0   -0.40   13.40
 -14 -18  -1    4.90   14.50
 -14 -18  -9    7.30   12.00
 -13 -18   6   -2.80   15.10
 -13 -18 -15    2.70    9.70
 -12 -18   9   -4.50   18.40
 -11 -18  12   -1.90   15.50
 -10 -18  14   17.20   15.30
  -9 -18  16   -4.30   16.20
  -8 -18  18    5.70   16.00
 -14 -17  -1   15.00   12.80
 -14 -17  -2   -7.20   13.30
 -14 -17  -3   12.70   13.00
 -14 -17  -7    1.80   11.50
 -14 -17  -8    0.20   11.50
 -13 -17   5  -12.00   14.70
 -12 -17   9    3.60   14.50
 -10 -17  14    6.30   14.30
  -9 -17  16   16.20   15.40
  -7 -17  19    5.90   15.50
  -5 -17  22   -0.60   16.10
 -13 -16   4   29.10   14.60
 -12 -16   8   -9.10   13.30
 -11 -16  11  -13.60   12.70
  -8 -16  17    4.80   16.70
  -6 -16  20    8.60   15.10
  -2 -16  25  -14.60   16.10
 -13 -15   3   23.50   10.80
 -12 -15   7   34.50   14.30
 -11 -15  10   13.00   13.00
  -9 -15  15   -1.90   13.50
  -5 -15  21   -7.40   13.20
 -13 -14   1    8.10   11.10
 -13 -14 -10    5.10    7.90
 -12 -14   6    2.30   12.50
 -11 -14   9   50.69   14.50
 -10 -14  12    3.30   12.40
  -9 -14  14   -3.70   12.00
  -8 -14  16    1.20   12.00
  -6 -14  19  -12.20   13.20
  -3 -14  23  -11.30   14.50
  -2 -14  24    6.20   14.60
  -1 -14  25    1.10   15.40
   0 -14  26   11.20   15.40
 -13 -13  -3    2.90    8.30
 -13 -13  -4    9.70    8.20
 -13 -13  -5    2.00    8.90
 -13 -13  -6    9.10    8.50
 -12 -13   4   -7.40   12.00
 -12 -13 -14    5.70    6.90
 -11 -13   8   56.19   11.90
 -10 -13  11   -2.70   11.10
  -7 -13  17    3.70   12.40
  -5 -13  20    8.90   12.50
  -4 -13  21   -0.40   13.20
   2 -13  27   -1.80   16.00
 -12 -12   2  107.19    9.50
 -11 -12 -16   42.30    6.20
  -9 -12  12   10.80   12.10
  -7 -12  16    1.50   11.60
  -5 -12  19   -8.70   12.60
   3 -12  27    8.70   14.40
   6 -12  29   -2.60   12.50
 -12 -11  -2   52.89    7.30
 -12 -11  -3   11.00    7.70
 -12 -11  -4    9.70    7.30
 -12 -11  -5   51.79    7.50
 -12 -11  -6    4.10    7.20
 -11 -11 -14   -7.00    5.60
 -10 -11   8   51.39    9.60
  -9 -11  11   60.19   10.80
  -8 -11  13   61.79   11.80
  -7 -11  15   -6.30   10.60
  -2 -11  22   -5.00   11.90
  -1 -11  23   14.10   12.10
   0 -11  24   -6.60   12.00
   1 -11  25    1.10   13.10
   7 -11  29   -2.90   13.50
 -11 -10   1  574.74   11.30
 -11 -10 -11   11.90    5.40
 -10 -10   6   95.49    9.00
  -9 -10   9  111.59   10.90
  -5 -10  17   11.80   10.90
  -3 -10  20   17.00   11.50
  -3 -10 -30    9.40    7.10
  -2 -10  21    9.00   13.00
  -1 -10  22   -9.00   13.10
   1 -10  24    3.10   12.00
   2 -10  25    2.20   11.40
   5 -10  27   -1.20   12.60
 -10  -9   3  199.28    9.00
  -9  -9   7    9.00    9.10
  -8  -9  10   93.89   10.00
  -5  -9  16   20.90    9.40
  -5  -9 -26    1.70    4.90
  -2  -9  20   21.90   10.70
   2  -9  24    5.40   12.40
   8  -9  28    1.60   11.40
 -10  -8  -2    0.90    6.30
 -10  -8  -7   10.90    5.00
  -9  -8 -14   20.30    3.60
  -8  -8   8   13.70    8.00
  -4  -8  16   25.30    9.90
  -1  -8  20   10.20    9.10
  -1  -8 -30   -0.70    9.30
   0  -8  21   10.20    9.50
   1  -8  22   -3.10    9.20
   2  -8  23   -0.50    9.30
   2  -8 -33   -7.00   10.50
   6  -8  26    8.40    9.70
   8  -8  27    2.20   10.00
  10  -8  28   13.00   12.20
  13  -8  29    1.00   11.60
  -9  -7   0   -3.20    5.70
  -3  -7  16    1.60    7.30
   8  -7  26   -3.30    8.80
  10  -7  27    3.30    9.00
  -8  -6 -10   23.90    3.30
   5  -6  23    5.40    9.10
   5  -6 -33   -7.60   13.50
   8  -6  25    6.90    8.40
  10  -6  26    9.20    8.70
  13  -6  27   10.60   10.00
  17  -6  28    1.40    9.00
  -7  -5 -10  134.59    2.80
  -6  -5   5  108.39    7.40
  -5  -5   8   85.99    7.00
  -2  -5  14    9.00    6.40
  -2  -5 -24    3.40    6.30
   1  -5  18    5.60    6.20
   2  -5  19    7.60    7.40
   2  -5 -29    9.30   10.50
   3  -5  20    7.90    7.60
   7  -5  23   13.30    8.10
   7  -5 -33   -7.30   14.10
  18  -5  27    2.90    7.40
  -3  -4  10 1398.16   11.60
   5  -4 -30    6.90   10.40
   6  -4 -31    0.40   12.90
  -2  -3   9  169.88    5.70
  -2  -3 -19   20.80    5.30
   1  -3  14   23.20    6.50
   1  -3 -24   19.00    8.00
   7  -3  20    3.30    6.00
   7  -3 -30   -0.20   12.90
  16  -3  24    2.60    6.10
   2  -2  13    0.40    5.20
   2  -2 -23    9.50    7.40
   8  -2 -29    0.90   13.10
  10  -2 -30    1.20   13.10
  12  -2 -31    5.00   13.70
  14  -2 -32   -1.60   18.70
   2  -1 -20   53.49    7.30
   4  -1 -23   27.00    8.80
   5  -1 -24   18.80    9.40
   6  -1  15  859.31    7.60
   6  -1 -25   -0.60   10.10
  10  -1 -28   -5.60   12.20
  14  -1  20    4.90    4.10
  14  -1 -30    6.20   16.80
  18  -1  21    4.80    3.40
   0   0 -10 2351.16    9.90
   9   0 -25    0.80   10.80
  10   0 -26   21.60   13.60
  12   0 -27    1.20   12.90
  14   0 -28  -12.50   16.10
  17   0 -29   -3.40   16.60
  18   0 -29   -3.10   17.20
   6   1 -19  288.47    9.50
  10   1 -23   28.10   10.60
  11   1 -24   18.40   13.60
  13   1 -25   25.80   13.30
  15   1 -26    2.20   15.10
  18   1 -27   -2.40   16.40
  19   1 -27    6.10   16.70
  20   1 -27  -10.90   17.80
   4   2  -3   -1.10    4.20
   4   2  -7  479.45    6.90
   5   2   2  582.74    4.40
   5   2 -12    3.40    7.40
   6   2 -14  133.79    7.50
   9   2 -19   -1.50    9.50
  10   2 -20    0.30   10.20
  15   2 -23   23.10   13.10
  17   2 -24    2.80   14.30
  18   2 -24   -0.30   13.70
   7   3  -2  504.95    6.70
   7   3  -8   78.39    6.80
   8   3   2  389.46    5.00
   9   3   4    6.30    3.80
   9   3 -14   12.10    9.10
  10   3 -15    2.20    8.70
  14   3 -19   21.70   11.10
  15   3  10  132.89    5.00
  16   3 -20   -4.90   11.90
  17   3  11    2.70    5.10
  18   3 -21   -1.50   13.50
  20   3 -21    2.50   14.80
  21   3 -21    1.30   15.40
  23   3 -21   -3.30   16.80
  24   3 -21   -2.60   16.70
  25   3  11   10.00    8.10
  25   3 -21  -12.80   16.90
  26   3 -20   -8.00   16.70
  29   3   9    2.80   10.70
  11   4  -1  337.97    6.80
  11   4  -8  287.17    9.30
  12   4 -11   27.70    8.30
  13   4 -13  -11.70   10.00
  14   4 -14  128.39   10.90
  15   4   5    2.90    5.40
  16   4   6   77.19    6.40
  17   4 -16    5.00   11.60
  18   4   7    5.00    6.80
  19   4   7   24.60    6.60
  19   4 -17    1.30   12.30
  20   4 -17   28.00   13.10
  21   4 -17    6.20   13.50
  22   4 -17   23.10   14.10
  23   4 -17   -8.70   13.80
  24   4   7    7.30    8.80
  24   4 -17    2.90   14.80
  25   4 -16   -0.30   14.60
  26   4   6    8.20    9.10
  26   4 -16    5.50   16.10
  27   4 -15    2.30   17.50
  28   4   5    0.70   12.10
  28   4 -14    4.90   16.90
  29   4   4    9.10   11.40
  29   4 -13   -2.90   17.20
  30   4   2   -3.00   13.20
  31   4   1    3.40   13.70
  31   4   0    0.40   13.30
  17   5  -3   93.69    8.90
  17   5  -5    0.10    7.30
  17   5  -6   24.30    8.50
  17   5  -7  176.88   10.50
  18   5  -1   99.09    8.50
  18   5  -7   11.40    9.00
  19   5  -1   -1.20    7.10
  19   5  -8   19.60   10.50
  19   5  -9    7.30   10.50
  20   5   0    2.40    8.50
  20   5  -9    2.30   10.70
  20   5 -10   13.50   11.30
  21   5   0    8.80    8.60
  21   5  -9    7.50   12.40
  21   5 -10   10.50   13.70
  22   5   0   36.80    9.60
  22   5  -9    9.70   12.50
  22   5 -10   11.00   13.70
  23   5   0    1.30    9.60
  23   5  -1    6.20    9.20
  23   5  -9    8.60   12.70
  24   5  -1    4.20   10.70
  24   5  -2    7.10   10.10
  24   5  -8    7.80   13.50
  24   5  -9   21.20   13.80
  25   5  -2   16.50   10.90
  25   5  -4    6.00   11.50
  25   5  -5   26.00   12.20
  25   5  -6    8.60   12.70
  25   5  -7   -0.70   12.70
  25   5  -8   36.90   15.00
  26   5  -4   10.50   14.00
  26   5  -5   17.50   14.20
  26   5  -6   22.70   15.60
 -14 -20  -1   10.10   13.80
 -14 -20  -2    0.80   13.80
 -14 -20  -3    8.00   15.60
 -13 -20   5   15.40   17.90
 -12 -20   9    1.70   16.90
 -14 -19  -1    0.20   13.70
 -14 -19  -2   -2.10   12.90
 -14 -19  -3   10.40   13.90
 -14 -19  -7    0.50   14.30
 -14 -19  -8    1.70   13.40
 -14 -19  -9    7.40   13.30
 -13 -19   5    5.80   16.10
 -14 -18  -2    4.10   12.50
 -14 -18  -3    5.60   13.40
 -14 -18  -4    3.40   12.20
 -14 -18  -5   22.30   12.80
 -14 -18  -6    0.50   13.10
 -14 -18  -7    1.70   11.40
 -14 -18  -8   -7.00   12.50
 -13 -18   5   13.40   15.00
 -11 -18  11    6.30   16.70
  -7 -18  19    2.80   16.20
 -14 -17  -4   -6.00   10.80
 -14 -17  -5    7.70   10.70
 -14 -17  -6    0.60   10.30
 -13 -17   4    8.10   14.50
 -13 -17 -14   -6.60    9.80
 -12 -17   8  -12.80   14.50
 -12 -17 -18    8.30    7.60
 -11 -17  11    4.60   13.40
 -10 -17  13   -6.30   14.00
  -9 -17  15    1.60   15.10
  -8 -17  17   -6.60   16.00
  -6 -17  20   11.00   15.00
 -13 -16   3   -9.00   14.10
 -13 -16 -13   14.10    9.60
 -12 -16   7   -1.30   13.60
 -10 -16  13   -3.70   13.00
  -9 -16  15    4.30   14.30
  -5 -16  21  -10.90   15.20
 -13 -15   2   27.80   11.40
 -13 -15 -12   15.60    8.60
 -10 -15  12   13.00   13.40
  -8 -15  16    0.00   13.70
  -7 -15  18    6.40   14.10
  -4 -15  22    6.90   15.10
  -3 -15  23   -8.70   17.90
  -2 -15  24  -10.50   15.90
  -1 -15  25    5.90   16.50
   0 -15  26    4.00   16.30
 -13 -14   0    3.10    9.90
 -13 -14  -9   43.30    8.90
 -12 -14   5   -3.00   12.40
 -12 -14 -15    5.30    7.60
  -5 -14  20    5.70   12.80
  -6 -13  18   11.00   11.70
  -3 -13  22   20.20   14.00
  -2 -13  23   10.30   15.30
  -1 -13  24    5.70   14.80
   0 -13  25   16.00   15.90
   1 -13  26    5.50   15.90
   4 -13  28    2.30   17.60
 -12 -12   1   24.00    8.50
 -11 -12   6  114.09   11.40
 -10 -12   9   93.19   11.30
 -10 -12 -19   -0.70    4.80
  -8 -12  14   12.10   11.10
   2 -12  26   -6.60   15.50
 -11 -11   4    3.20    8.10
  -5 -11  18   -1.40   10.90
  -3 -11 -31    2.80    7.00
   4 -11  27   -3.20   12.30
 -11 -10   0   -7.20    7.70
   7 -10  28    1.30   11.60
   9 -10  29   -1.90   13.30
  -7  -9  12    0.40    8.90
  -6  -9  14    8.10    9.10
  -4  -9  17  102.29   11.20
  -3  -9 -29    4.50    6.80
  -1  -9  21    1.00   10.10
   0  -9  22    1.50   10.10
   5  -9  26    3.00   11.70
  11  -9  29   -4.90   13.70
 -10  -8  -3    1.50    5.20
  -9  -8   4  259.27    8.30
  -7  -8  10   47.90    8.40
  -5  -8  14   19.50   10.20
  -2  -8 -29    2.20    7.40
   5  -8  25   -0.70   10.20
  -9  -7  -1   37.10    5.50
  -9  -7  -9   67.79    4.40
  -7  -7   8   39.30    8.00
   0  -7 -30    1.80    8.80
   2  -7 -32    3.50   10.30
   3  -7 -33   -4.30   12.80
   5  -7  24   11.90    8.90
  13  -7  28    1.70    9.70
  -8  -6   0  822.62    8.60
  -7  -6   5   21.40    6.90
  -6  -6   8   32.80    7.40
  -3  -6  14  120.19    8.00
  -2  -6 -26    8.60    6.90
  -1  -6  17    2.30    6.50
   4  -6  22   32.00    8.90
  18  -6  28   -6.70    9.00
  -7  -5   0   -0.20    4.60
  -4  -5  10  151.58    8.50
  -3  -5  12  170.68    7.80
   0  -5 -27    8.20    8.40
   4  -5 -31    2.70   12.10
   5  -5 -32   10.10   12.90
   9  -5  24   -2.40    8.10
  11  -5  25    8.60    7.80
  19  -5  27   -0.50    7.10
  -6  -4  -1   19.20    4.50
  -6  -4  -9    5.50    2.10
  -3  -4 -20    3.90    4.70
  -2  -4 -22    8.70    5.60
   0  -4 -25    2.70    7.70
   1  -4  16   -5.50    5.80
   2  -4  17   38.20    6.80
   5  -4  20    1.50    6.70
   7  -4 -32    1.20   14.60
   9  -4 -33   -4.20   14.30
  -5  -3  -4  253.77    3.20
   6  -3  19   62.49    6.70
   8  -3 -31    1.50   12.50
  10  -3 -32    7.50   12.90
  13  -3  23   -2.30    6.20
  -3  -2 -12  450.75    4.40
  -1  -2 -18   -5.00    5.10
   0  -2 -20   33.60    6.20
   7  -2  18   83.39    6.20
  10  -2  20    4.90    5.00
  11  -2 -31  -11.40   15.00
  12  -2  21    3.40    5.30
  13  -2 -32   -3.50   18.40
   2  -1  10    7.40    3.80
   3  -1 -22   10.50    7.90
   8  -1 -27   -3.00   10.70
  11  -1 -29   -3.70   15.40
  13  -1 -30   -2.20   17.00
  16  -1 -31    2.60   17.60
   4   0 -20   -2.80    6.50
  11   0 -27   -1.20   13.90
  12   0  17    0.80    2.90
  13   0 -28  -10.50   16.20
  16   0 -29    6.00   16.00
  27   0  19   -0.30    6.50
   2   1   0  261.97    2.50
   2   1 -10    3.60    4.60
   4   1 -16   16.20    6.20
   5   1 -18   -5.80    8.10
   6   1   9  482.45    2.10
  12   1 -25    2.40   13.70
  14   1 -26    5.50   14.20
  16   1 -27    0.70   16.90
  17   1 -27   -7.40   16.60
  26   1  17   10.10    6.80
   4   2  -2    4.20    3.90
   4   2  -8  928.21    8.50
   8   2 -18   -1.50    7.60
  11   2 -21   -1.30   10.50
  12   2 -22   35.70   12.20
  14   2 -23    6.10   12.90
  16   2  14   14.70    3.40
  16   2 -24   10.20   13.20
  20   2 -25   13.30   17.30
  21   2  15   21.50    5.30
  21   2 -25    2.50   16.20
  22   2  15    9.90    6.10
  22   2 -25   -0.20   15.40
  27   2  14    9.40    8.60
  29   2  13   -4.20    9.90
   7   3  -1    1.80    3.90
   7   3  -9  674.83    9.60
   8   3 -12   47.10    7.70
  10   3 -16    4.40   10.00
  11   3   7 1121.99    6.80
  11   3 -17  136.09   10.50
  12   3   8    1.00    4.00
  12   3 -18   -2.80   10.30
  13   3 -19   20.00   10.50
  15   3 -20   17.20   11.40
  16   3 -21  -13.80   14.20
  17   3 -21   -1.20   12.30
  20   3 -22   -7.30   14.70
  21   3 -22   -5.20   16.50
  22   3 -22    2.80   16.50
  23   3 -22    5.60   16.70
  26   3  11    9.70    8.90
  28   3  10    7.60   10.30
  10   4  -5   33.50    7.80
  11   4   0    4.10    5.60
  11   4 -10   36.10    8.20
  12   4   2   57.09    5.70
  12   4 -12   11.40    8.40
  14   4 -15    8.10   10.60
  16   4 -16   17.20   11.70
  20   4 -18  -11.40   13.60
  21   4 -18    5.50   14.70
  22   4 -18   15.20   15.00
  23   4 -18   13.00   15.00
  25   4   7    2.50    8.60
  25   4 -17   16.70   15.50
  26   4 -17   12.30   16.70
  27   4   6   31.10   10.80
  27   4 -16   12.90   18.00
  28   4 -15   -7.20   17.20
  30   4   3    0.50   13.10
  31   4   2   -3.30   13.70
  16   5  -3   77.59    8.40
  16   5  -4    4.10    7.70
  16   5  -5   13.90    7.10
  16   5  -6   13.60    8.10
  16   5  -7   33.80    9.90
  17   5  -1   62.49    7.80
  17   5  -2   93.29    7.30
  17   5  -8   29.10    8.80
  17   5  -9   83.29   11.10
  18   5   0   57.49    8.30
  18   5  -9    8.80   10.10
  18   5 -10   16.30   10.20
  19   5 -10    3.80   10.20
  19   5 -11   15.40   11.10
  20   5   1   23.30    8.70
  20   5 -11    0.80   12.00
  21   5   1    9.00    8.90
  21   5 -11   28.90   12.50
  22   5   1   -2.40    8.80
  22   5 -11   53.29   13.80
  23   5   1   -1.10    9.80
  23   5 -11   -0.60   13.80
  24   5   1    0.10    9.80
  24   5   0    5.90    9.10
  24   5 -10   25.30   13.60
  24   5 -11    2.60   14.00
  25   5   0    1.00   10.90
  25   5  -1   22.10   10.00
  25   5  -9    5.90   14.90
  25   5 -10   -1.10   17.00
  26   5  -1    0.30   12.30
  26   5  -2   10.90   12.90
  26   5  -3   13.80   12.30
  26   5  -7   20.30   14.10
  26   5  -8   41.20   15.60
  26   5  -9   15.70   15.00
  27   5  -3    4.70   13.90
  27   5  -4    3.70   14.30
  27   5  -5    0.60   14.70
  27   5  -6    5.70   16.50
 -13 -20   4   -8.80   17.90
 -12 -20   8   -2.60   17.40
 -14 -19  -4   -8.60   12.30
 -14 -19  -5    2.40   12.30
 -14 -19  -6    3.70   12.90
 -13 -19   4   -9.50   16.50
 -12 -19   8   -8.20   16.70
 -11 -19  11    1.40   17.00
 -10 -19  13   10.60   15.80
  -9 -19  15    0.20   14.50
 -13 -18   4   18.30   14.90
 -13 -18 -14   13.30   10.90
 -12 -18   8   -3.70   15.50
 -10 -18  13    5.20   15.60
  -9 -18  15    1.00   15.40
  -8 -18  17   -8.00   16.20
  -6 -18  20   -7.20   15.80
 -13 -17   3    8.10   13.60
 -12 -17   7    3.80   15.20
 -11 -17  10   11.40   15.20
  -7 -17  18  -16.40   16.10
  -5 -17  21   -2.50   15.80
  -4 -17  22    5.00   16.50
 -13 -16   2   15.70   12.40
 -12 -16 -17    2.80    7.60
 -11 -16  10   17.70   12.70
 -11 -16 -20    6.50    7.80
 -10 -16  12    1.50   13.10
  -8 -16  16    9.40   15.50
  -7 -16  18    6.50   15.30
  -4 -16  22    3.90   16.70
  -3 -16  23   11.70   16.50
  -2 -16  24   -8.40   15.90
  -1 -16  25    2.40   16.20
 -13 -15   1   21.20   12.00
 -13 -15   0   -2.20   11.60
 -13 -15 -11   -4.30    9.40
 -12 -15   6   -6.20   12.30
 -12 -15 -16   10.00    8.80
 -11 -15   9    3.10   12.10
 -10 -15 -22    3.30    6.30
  -9 -15  14   21.70   13.30
  -6 -15  19   12.40   14.40
 -13 -14  -2  128.79   10.70
 -13 -14  -3   12.80   10.50
 -13 -14  -5    8.50    9.30
 -13 -14  -6   16.00    9.00
 -13 -14  -7   -2.50    9.10
 -13 -14  -8    7.40    8.60
 -12 -14   4    8.80   13.10
 -10 -14  11    7.70   12.20
  -9 -14  13    7.10   12.20
  -8 -14  15   12.40   11.80
  -7 -14  17   13.50   12.70
  -4 -14  21    0.20   13.30
   1 -14  26    5.20   15.60
   2 -14  27   -0.70   16.70
 -12 -13   3   19.20   10.30
 -12 -13 -13    9.60    6.90
 -11 -13   7   78.39   11.70
 -10 -13  10   25.10   11.50
  -9 -13  12    8.40   12.20
  -7 -13  16    2.40   11.60
  -5 -13  19   -8.90   12.70
   3 -13  27    8.40   17.40
 -12 -12   0   35.20    8.30
 -12 -12 -10    6.30    7.50
 -11 -12   5    0.30   10.00
  -9 -12  11   -5.20   11.70
  -6 -12  17    3.90   11.50
  -3 -12  21   27.00   14.50
  -2 -12  22    4.70   13.10
  -1 -12  23   -8.50   14.80
   0 -12  24   -4.40   14.10
   1 -12  25   -1.10   14.50
   5 -12  28   -5.50   12.80
   7 -12  29    1.60   14.50
 -11 -11   3  120.79    8.90
 -10 -11   7   33.80    9.10
  -9 -11  10   15.30    9.50
  -8 -11  12    0.70   10.70
  -7 -11  14   34.60   11.80
  -6 -11  16   21.00   10.90
  -3 -11  20   -3.70   13.60
   2 -11  25    8.40   13.40
   3 -11  26    3.20   12.90
   6 -11  28   17.20   11.40
   8 -11  29   -2.80   13.90
 -10 -10   5    3.00    7.40
  -9 -10   8   10.40    9.70
  -8 -10  11    4.50    9.10
  -7 -10  13   34.60    9.70
  -4 -10  18    4.70   10.20
   4 -10  26    1.40   11.60
 -10  -9   2   32.10    6.70
 -10  -9 -12   51.59    5.00
  -9  -9   6   50.29    8.30
  -8  -9   9    2.90    8.80
  -3  -9  18   56.19   12.00
   4  -9  25    4.70   11.60
   7  -9  27    1.40   11.10
   9  -9  28   10.00   11.30
  -9  -8   3   55.39    7.70
  -8  -8   7    9.50    7.70
  -6  -8  12    3.20    8.20
   4  -8  24    3.70   10.30
   7  -8  26    7.20    8.80
  11  -8  28    5.60   11.20
  14  -8  29   -5.60   11.30
  -9  -7  -2  283.37    7.10
  -8  -7   4  376.96    8.70
  -6  -7  10  143.49    8.90
  -5  -7  12   53.69    8.30
  -5  -7 -23   75.79    4.70
  -4  -7  14   14.10    8.00
  -1  -7 -29    4.80    8.00
   4  -7  23    0.20    9.80
   4  -7 -34    4.90   12.30
   7  -7  25    1.20    8.70
  11  -7  27    0.40   10.30
  -5  -6  10   79.69    7.90
  -4  -6  12   28.00    7.10
  -4  -6 -23   -2.70    5.10
   1  -6  19   24.30    8.30
   1  -6 -30    2.80   10.40
   2  -6  20   19.00    8.20
   2  -6 -31  -10.90   10.10
   3  -6  21   48.70    9.40
   7  -6  24    1.30    8.40
  11  -6  26   -5.20    9.50
  -7  -5  -1    5.60    5.20
  -1  -5  15   93.39    7.10
   6  -5  22   15.60    8.20
   6  -5 -33    7.40   14.30
  14  -5  26    8.20    8.50
  -5  -4   4 1238.88    9.30
  -4  -4   7   14.50    6.00
  -1  -4  13    7.50    6.20
   3  -4  18    7.30    5.80
   4  -4  19   44.80    6.10
   8  -4  22   -4.40    7.10
  10  -4  23   14.10    7.90
  12  -4  24    1.50    6.90
  15  -4  25    4.00    6.80
  -4  -3   3  185.08    5.00
   0  -3 -23   -0.40    6.60
   2  -3  15  338.67    7.30
   3  -3 -27    7.00    9.00
   4  -3 -28    0.70    9.80
   5  -3  18   82.19    6.30
   5  -3 -29   16.20   10.70
   9  -3  21    1.40    6.30
   9  -3 -32   15.30   13.30
  11  -3 -33   -0.20   15.40
  17  -3  24    2.20    5.50
  -2  -2   5    8.70    4.20
   1  -2 -22    9.30    7.00
   3  -2  14   57.99    4.80
   4  -2 -26    0.90    9.00
   5  -2 -27    6.60   10.30
   6  -2  17   13.20    5.40
   6  -2 -28    5.10   10.70
   9  -2 -30   -1.30   12.40
  15  -2  22    6.80    4.70
  -2  -1  -2   67.99    1.10
  -2  -1  -9   95.09    3.10
   1  -1 -19   63.49    6.70
   9  -1 -28    3.60   11.80
  10  -1  18    2.70    3.90
  10  -1 -29   -7.90   14.70
  12  -1 -30   -6.70   14.50
  14  -1 -31   -1.70   18.90
   3   0 -19   -7.80    6.80
   5   0  11   -3.00    3.10
   5   0 -22   -1.20    8.30
   6   0 -23   -4.70    8.40
   7   0 -24    8.80    9.40
   8   0 -25   -2.60   10.20
   9   0  15   -1.00    2.90
   9   0 -26    5.50   13.40
  12   0 -28    5.00   15.30
  15   0 -29    0.70   16.10
  18   0  19   -0.10    0.10
   2   1 -11   34.00    5.70
   3   1 -14   -2.50    5.60
   6   1 -20    1.10    8.50
   7   1 -21    4.30    7.40
   8   1 -22   27.20    9.00
   9   1 -23   -0.80   10.10
  10   1 -24    3.70   11.20
  13   1 -26    7.30   15.00
  15   1 -27   -5.80   15.20
  19   1 -28    2.00   16.70
  20   1 -28    4.00   17.40
   4   2  -9  402.26    7.40
   5   2 -13  328.77    8.20
   7   2 -17   50.19    7.40
   8   2   8  459.65    3.00
  10   2 -21   14.40   12.40
  13   2 -23   -2.20   13.60
  15   2 -24    4.50   14.10
  17   2 -25    3.00   16.90
  18   2 -25   -7.20   15.10
  20   2  15   59.29    4.90
  23   2  15    0.80    6.30
   7   3 -10   15.80    6.90
   8   3 -13   92.79    8.00
   9   3 -15   15.00    8.10
  10   3   6    9.80    3.80
  13   3   9    0.00    3.90
  14   3 -20   15.50   10.90
  15   3 -21   22.50   13.50
  17   3 -22   11.40   14.10
  18   3 -22   -0.50   12.90
  19   3 -22   -3.90   13.10
  20   3  12   -0.20    6.30
  21   3  12   19.20    6.50
  22   3  12    1.40    6.60
  23   3  12    2.00    7.50
  24   3 -22   -2.40   16.50
  27   3  11    5.60   10.20
  29   3  10    0.60   11.00
  30   3   9    0.90   11.50
  10   4  -4   36.80    6.50
  10   4  -7   12.20    7.00
  11   4 -11   38.00    8.30
  12   4 -13   22.50    9.10
  13   4   4   18.90    5.50
  13   4 -14   10.70    9.10
  15   4 -16   -1.70   10.70
  16   4 -17   68.29   12.60
  17   4   7    3.40    6.40
  18   4 -18    3.20   11.70
  19   4 -18   13.60   12.00
  20   4   8   -1.90    7.70
  21   4   8   -1.30    7.60
  22   4   8    3.00    7.90
  23   4   8    9.40    8.60
  24   4   8   22.50    9.20
  24   4 -18   -2.00   14.90
  25   4 -18    3.30   15.70
  26   4 -18   -6.00   18.10
  27   4 -17    6.80   17.40
  28   4   6    5.50   11.30
  29   4   5    0.40   11.20
  30   4   4    3.40   13.10
  31   4   3    6.30   13.60
  15   5  -4    9.50    7.70
  15   5  -5   -1.80    7.60
  15   5  -6    2.70    7.70
  15   5  -7  407.76   11.80
  16   5  -2   19.30    6.60
  16   5  -8   33.50    8.70
  16   5  -9   -0.10    8.70
  17   5   0   -1.20    7.40
  17   5 -10   72.99   10.90
  17   5 -11    8.20   11.80
  18   5   1  105.59    8.00
  18   5 -11   33.70   10.70
  19   5   1    3.70    6.50
  19   5 -12    2.80   10.90
  20   5   2   -2.50    7.70
  20   5 -12   23.50   12.50
  21   5   2    1.00    8.80
  21   5 -12   -1.50   12.10
  21   5 -13    3.80   13.60
  22   5   2    8.20    9.10
  22   5 -12   12.90   12.40
  22   5 -13   32.30   14.40
  23   5   2    4.80    9.00
  23   5 -12   10.20   13.90
  24   5 -12    0.10   14.70
  25   5   1   17.50   11.40
  25   5 -11   -6.10   14.20
  25   5 -12   -4.30   16.00
  26   5   0    9.90   11.60
  26   5 -10   19.20   15.30
  26   5 -11    7.70   15.70
  27   5  -1   -9.10   12.70
  27   5  -2   14.40   12.20
  27   5  -8    3.60   14.90
  27   5  -9    2.10   15.00
  27   5 -10   -4.00   16.70
  28   5  -3   10.40   14.20
  28   5  -4   -3.50   14.40
  28   5  -5   24.50   15.80
  28   5  -6   17.20   16.60
  28   5  -7    6.50   17.50
  28   5  -8   24.50   18.20
 -13 -20   3   -4.80   17.00
 -12 -20   7   -4.90   16.90
 -11 -20  10    1.60   17.50
 -13 -19   3   10.80   16.50
 -12 -19   7   -8.40   16.00
 -11 -19  10    8.90   16.70
 -13 -18   3   -8.10   15.30
 -13 -18   2   -1.60   16.70
 -13 -18 -13    6.20   12.20
 -12 -18   7   -3.00   14.70
 -11 -18  10   12.20   16.10
  -7 -18  18   13.60   16.60
 -13 -17   2   -1.20   13.80
 -13 -17 -13    3.50   10.30
 -12 -17   6   13.40   16.90
 -12 -17 -17    1.80    9.20
 -10 -17  12   -3.10   13.20
  -9 -17  14    4.10   14.30
  -8 -17  16   -9.70   15.90
  -6 -17  19    3.40   16.00
  -3 -17  23    4.90   17.30
 -13 -16   1   22.00   12.20
 -13 -16 -12   -3.30    9.60
 -12 -16   6    1.10   13.30
 -11 -16   9   12.60   13.20
  -9 -16  14    8.40   14.30
 -13 -15  -1   36.20   12.10
 -13 -15  -2   22.10   11.60
 -13 -15  -9  -11.80    9.90
 -13 -15 -10   -6.90    9.00
 -12 -15   5   90.69   13.10
 -11 -15   8    2.60   14.90
 -11 -15 -19   -1.70    7.10
 -10 -15  11    0.90   12.00
  -9 -15 -24    0.40    5.70
  -8 -15  15   -1.20   13.90
  -7 -15  17    4.30   14.70
  -5 -15  20   -1.00   13.10
  -4 -15  21    8.40   13.60
 -10 -14  10    2.70   12.90
 -10 -14 -21   -0.50    5.70
  -6 -14  18    5.60   12.40
  -3 -14  22   -5.70   13.80
  -2 -14  23    4.40   14.50
  -1 -14  24   -0.60   15.00
   0 -14  25   -2.20   15.90
 -12 -13   2   44.40   10.10
 -11 -13 -17   -4.30    6.20
 -10 -13   9    3.10   11.10
 -10 -13 -20   -4.50    5.30
  -8 -13  14   11.90   11.60
  -4 -13  20   36.90   12.90
   2 -13  26   12.70   15.10
 -12 -12  -1   30.20    8.50
 -12 -12  -2  110.89   10.10
 -12 -12  -9   16.00    8.00
 -10 -12   8  594.64   15.30
  -8 -12  13    4.90   10.90
  -7 -12  15    4.30   10.40
  -5 -12  18   29.50   12.10
   4 -12  27   -3.00   14.40
 -11 -11   2    6.10    8.80
 -11 -11 -13    0.60    6.10
  -5 -11  17   56.89   12.10
  -2 -11  21   19.40   12.70
  -1 -11  22    5.00   12.70
   0 -11  23   -2.80   12.70
   1 -11  24   -6.90   11.70
   5 -11  27   -5.70   12.20
 -11 -10  -2  248.58    8.90
 -11 -10  -8  146.59    7.40
 -11 -10  -9   57.99    5.60
 -10 -10 -15   20.50    4.70
  -5 -10  16    0.00   10.20
  -3 -10  19   38.30   11.10
  -2 -10  20    8.60   11.20
   2 -10  24   -6.60   12.60
   3 -10  25   24.40   11.80
   6 -10  27    1.80   12.00
   8 -10  28   -3.60   12.10
  10 -10  29    1.50   13.20
 -10  -9   1   50.59    6.40
  -6  -9  13    7.70    9.10
  -2  -9  19   -3.80   11.00
   3  -9  24   -5.50   10.90
  12  -9  29   -2.10   12.00
  -4  -8  15   12.80    9.10
   3  -8  23    4.60   10.30
   9  -8  27   -6.40   10.00
  -9  -7  -3  429.16    7.10
  -9  -7  -4  134.79    6.40
  -9  -7  -6   45.30    5.30
  -7  -7   7   52.59    7.70
  -1  -7  18   50.29    8.20
   2  -7  21    9.90    9.60
   3  -7  22    3.00    9.30
   9  -7  26   -6.50    8.60
  14  -7  28   -5.40    9.60
  -8  -6  -2   92.29    6.30
  -7  -6   4 1702.13   12.80
  -5  -6 -21   21.40    4.00
  -2  -6  15   30.30    6.90
   0  -6 -29    9.50    8.90
   3  -6 -32    2.80   11.80
   4  -6 -33    0.00   12.90
   9  -6  25    3.50    8.10
  14  -6  27   10.20    8.80
  -6  -5   4   43.40    6.30
  -5  -5   7    9.50    6.40
  -1  -5 -26   90.99    8.30
   0  -5  16   -1.50    7.00
   5  -5  21    7.30    7.60
  -6  -4  -2  268.07    5.10
  -4  -4 -18  236.48    4.80
  -3  -4   9   74.49    6.50
  -2  -4  11   65.89    6.70
  -1  -4 -24   -0.10    6.90
   2  -4 -28   34.40    8.90
   3  -4 -29    5.80    9.90
   4  -4 -30   -3.50   10.50
   8  -4 -33   14.60   14.40
  -4  -3 -14    1.10    2.90
   0  -3  12    1.40    5.40
   2  -3 -26    0.90    9.10
   3  -3  16   60.09    5.40
   4  -3  17  161.88    6.80
   6  -3 -30   13.70   11.40
  11  -3  22    1.40    6.40
  -3  -2   1  639.54    4.90
  -2  -2 -16    6.70    4.60
   1  -2  11    9.90    4.90
   3  -2 -25   -4.30    8.30
   4  -2  15   41.20    5.10
   7  -2 -29   29.40   12.50
  10  -2 -31    9.60   14.50
  12  -2 -32    3.90   14.20
  -1  -1   3  748.53    4.40
   0  -1 -17    1.00    5.60
   1  -1   8  321.57    4.20
   2  -1 -21   61.39    7.90
   5  -1 -25   -1.60    9.60
   6  -1 -26   13.80   10.60
   7  -1 -27   -3.50   11.10
  12  -1  19  295.07    5.90
   0   0 -11    1.20    3.60
   1   0 -15   -1.00    5.60
   3   0   8 1614.14    5.70
   4   0 -21    6.90    7.60
  10   0 -27   -1.00   13.40
  14   0 -29   -5.00   15.40
  16   0 -30  -14.60   16.60
  17   0 -30   -3.90   16.90
   4   1 -17  110.79    7.70
  11   1 -25   11.80   12.00
  14   1 -27   -5.20   15.50
  17   1 -28    0.40   17.90
  18   1 -28  -10.10   16.40
   4   2  -1  204.08    4.10
   8   2 -19   19.00    8.50
   9   2 -20   14.90    8.40
  11   2 -22   43.50   11.40
  12   2  12   34.20    2.00
  12   2 -23   -4.80   13.70
  16   2 -25    8.70   14.40
  19   2  15   22.70    4.20
  19   2 -26    5.50   17.10
  20   2 -26    5.80   17.00
  21   2 -26    7.20   16.90
  24   2  15    5.40    6.40
  28   2  14   12.50    9.00
   7   3   0    7.70    3.40
   7   3 -11    1.00    6.80
   8   3 -14   49.30    8.80
  10   3 -17   21.40    8.60
  11   3 -18   54.09    9.60
  12   3 -19   23.40   10.30
  13   3 -20   29.40   11.30
  14   3 -21   14.80   12.90
  16   3  11  174.48    5.30
  16   3 -22    4.40   13.10
  19   3  12   11.20    5.70
  19   3 -23    5.30   14.50
  20   3 -23    6.30   14.40
  21   3 -23   -1.90   15.20
  22   3 -23    1.50   16.20
  23   3 -23   20.60   16.40
  24   3  12    4.80    7.70
  24   3 -23  -14.80   17.10
  10   4  -2  161.18    6.50
  10   4  -9   42.60    8.00
  11   4   1  352.86    6.10
  11   4 -12   38.90    8.90
  12   4   3   -0.30    4.90
  12   4 -14   -4.00    8.90
  13   4 -15  124.89   10.70
  15   4   6    3.60    5.30
  15   4 -17    5.60   10.90
  17   4 -18    1.70   11.50
  19   4   8   19.70    6.60
  19   4 -19   -2.00   12.70
  20   4 -19   13.30   13.30
  21   4 -19    7.60   14.60
  22   4 -19    8.20   15.30
  23   4 -19    4.70   16.40
  24   4 -19  -10.40   15.70
  25   4   8    4.20    9.30
  25   4 -19   -6.20   16.90
  27   4   7   -8.40   11.00
  27   4 -18   -5.80   15.20
  29   4   6   30.70   12.80
  30   4   5    3.00   13.80
  31   4   4   -9.80   14.80
  15   5  -2   78.69    7.70
  15   5  -3  182.58    7.50
  15   5  -8   15.90    7.50
  15   5  -9  485.55   13.50
  16   5   0  113.09    7.20
  16   5  -1   53.69    6.40
  16   5 -10   24.50    9.30
  17   5   1   68.19    7.50
  17   5 -12   39.40   11.50
  18   5 -12   -2.60    9.80
  18   5 -13   32.00   12.70
  19   5   2   34.00    7.60
  19   5 -13   -3.90   10.80
  20   5 -13   -9.00   11.70
  21   5   3   50.49    8.50
  22   5   3   -7.50    8.70
  22   5 -14   -1.40   13.10
  23   5   3    6.20    8.40
  23   5 -13   -2.20   12.60
  23   5 -14    7.60   13.10
  24   5   2    0.60    8.30
  24   5 -13   -2.40   14.30
  25   5   2   23.30   10.80
  25   5 -13   -6.50   16.50
  26   5   1   -0.40   10.40
  26   5 -12  -12.70   15.10
  27   5   0   -2.30   12.10
  27   5 -11   -8.50   15.10
  28   5  -1    0.50   13.20
  28   5  -2    1.00   12.30
  28   5  -9    5.50   16.00
  29   5  -3   -6.10   14.40
  29   5  -4   -4.30   14.40
  29   5  -5   -1.80   16.60
  29   5  -6    2.90   17.70
  29   5  -7   17.80   17.80
  29   5  -8   -9.20   18.30
 -13 -20   2   17.90   16.90
 -13 -20   1   -6.50   18.50
 -12 -20   6   15.70   18.90
 -11 -20   9  -13.10   17.10
 -13 -19   2   -2.00   15.80
 -13 -19   1   -4.60   17.00
 -12 -19   6   -0.50   16.20
 -11 -19   9    2.50   18.50
 -10 -19  12    1.40   16.90
  -9 -19  14   -6.20   15.60
  -8 -19  16    3.60   16.10
 -13 -18   1    1.20   13.60
 -12 -18   6   -0.90   15.00
 -11 -18   9   -7.50   15.70
 -10 -18  12    3.00   14.20
  -9 -18  14    3.20   15.20
  -8 -18  16   -8.40   16.00
  -6 -18  19    1.70   15.90
 -13 -17   1   20.30   13.00
 -13 -17   0  -12.10   14.10
 -13 -17 -12    5.90   10.90
 -11 -17   9   -2.70   14.30
  -7 -17  17    5.60   16.60
  -5 -17  20   -4.70   16.10
 -13 -16   0   11.50   11.40
 -13 -16  -1   10.20   12.50
 -13 -16 -10   -0.20   10.20
 -13 -16 -11    3.10   10.50
 -12 -16   5    0.70   13.20
 -12 -16 -16    3.40    9.40
 -10 -16  11   -3.40   12.80
  -8 -16  15    8.50   14.90
  -7 -16  17    9.10   14.60
  -5 -16  20   20.40   14.50
  -4 -16  21    7.90   15.00
 -13 -15  -3   12.20   11.20
 -13 -15  -4   27.20   10.90
 -13 -15  -5    4.00   10.30
 -13 -15  -6    3.30    9.60
 -13 -15  -7    5.90    9.50
 -13 -15  -8   18.00    9.80
 -12 -15   4   12.80   12.10
 -12 -15 -15    3.00    9.20
  -9 -15  13   19.60   13.70
  -6 -15  18   -5.10   13.30
  -3 -15  22    5.60   15.30
  -2 -15  23   -9.90   16.00
  -1 -15  24   -0.60   15.30
   1 -15  26    3.40   16.20
 -12 -14   3   22.20   11.00
 -12 -14 -14   10.30    8.00
 -11 -14   7   26.20   11.90
 -11 -14 -18   13.20    6.60
  -9 -14  12    4.00   11.60
  -8 -14  14    8.40   12.80
  -7 -14  16    5.50   12.10
  -5 -14  19    3.60   12.60
   3 -14  27    5.30   18.30
 -12 -13   1   11.90    8.70
 -12 -13   0   67.09   10.20
 -12 -13 -12   -2.10    5.90
  -9 -13  11    2.40   11.60
  -6 -13  17    1.00   12.00
  -3 -13  21   -0.30   13.90
  -2 -13  22   -1.70   14.20
  -1 -13  23    2.10   14.90
   0 -13  24   -2.30   14.50
   1 -13  25    2.70   14.20
   5 -13  28   -5.30   14.50
 -12 -12  -3    3.80    7.20
 -12 -12  -4    7.40    8.70
 -12 -12  -7   -0.30    7.70
 -12 -12  -8   38.50    8.20
 -11 -12   4   33.90    9.10
 -11 -12 -15    5.90    5.90
  -9 -12  10   46.20   11.60
  -6 -12  16   11.20   11.30
  -4 -12  19  -10.60   11.90
   3 -12  26    0.20   14.60
 -10 -11   6   50.09    8.90
 -10 -11 -17   23.80    5.00
  -9 -11 -20   13.10    3.70
  -6 -11  15   13.30   11.40
  -6 -11 -27    1.00    3.30
  -4 -11 -30    0.60    6.20
   4 -11  26   -3.50   13.70
   7 -11  28    0.70   12.80
   9 -11  29    4.30   12.30
 -11 -10  -3   43.30    6.70
 -11 -10  -4   44.80    7.60
 -11 -10  -5   -7.90    7.10
 -11 -10  -7    9.30    6.40
  -9 -10   7   90.69   10.30
  -8 -10  10  114.29   10.00
  -7 -10  12    2.40    9.70
  -6 -10  14    2.30    9.40
  -4 -10 -29    1.40    5.40
  -1 -10  21   -1.70   11.10
   0 -10  22    9.70   10.80
   1 -10  23    6.90   10.50
   5 -10  26    7.10   12.90
 -10  -9   0  130.69    8.40
  -9  -9   5   41.00    7.20
  -8  -9   8    3.70    9.60
  -4  -9  16   12.60   10.00
  -1  -9  20   19.70   10.30
   0  -9  21   -2.20   11.20
   1  -9  22   15.40   11.20
   2  -9  23    3.80   10.50
   6  -9  26    8.00   10.10
   8  -9  27    1.60   10.60
  10  -9  28   -8.70   11.70
  -8  -8   6  223.38    8.60
  -6  -8  11   -3.80    9.10
  -6  -8 -23    2.70    3.20
  -5  -8  13   17.70    8.80
  -3  -8 -28    1.40    6.30
  -1  -8  19    0.10    8.30
   0  -8  20   17.20    8.60
   1  -8  21    8.70    9.50
   2  -8  22   -2.50    8.60
   6  -8  25   -4.90   10.10
  12  -8  28    1.10   10.70
  -8  -7   3  894.91   10.70
  -4  -7 -25    6.40    5.20
  -3  -7  15   39.80    7.80
  -2  -7 -28   -3.70    6.50
   1  -7  20   -3.40    7.90
   6  -7  24    1.00    9.10
  15  -7  28    4.40    9.40
  -8  -6  -3    5.30    5.10
  -6  -6   7   44.40    7.00
  -3  -6 -25   13.20    6.00
   5  -6 -34    5.40   13.40
   6  -6  23    5.20    7.50
  -7  -5  -2   44.10    4.80
  -7  -5  -9  310.77    4.00
  -4  -5 -21   67.29    5.10
  -3  -5 -23   27.00    5.70
  -2  -5  13  662.23   10.50
   1  -5  17    3.40    7.20
   4  -5  20   35.10    7.90
   7  -5 -34   -6.60   13.70
   8  -5  23   -3.80    8.30
  12  -5  25   21.90    8.30
  15  -5  26   -1.30    7.80
  -5  -4 -15    0.90    2.30
   1  -4 -27    0.70    8.40
   5  -4 -31    1.20   11.40
   6  -4 -32    7.00   12.00
   7  -4  21   65.89    7.20
  16  -4  25   -2.10    6.80
  -2  -3   8   13.90    6.30
  -1  -3  10   80.49    6.40
   1  -3 -25   12.00    7.90
   7  -3 -31   -3.10   11.90
  10  -3 -33    6.00   14.60
   8  -2 -30   -7.50   13.30
   9  -2  19    0.60    5.10
  11  -2 -32   -4.40   13.10
   4  -1 -24    6.00    7.60
   8  -1 -28   12.10   10.60
   9  -1 -29    7.60   14.50
  11  -1 -30    1.00   13.10
  13  -1 -31   -3.20   16.70
   2   0   6  163.58    2.80
   7   0 -25    2.70   11.00
  11   0 -28   -4.80   14.00
  13   0 -29   -0.10   15.40
  15   0 -30    5.00   17.80
  18   0  19   -0.70    2.50
   2   1 -12  335.27    7.20
   7   1 -22    3.50    9.10
   9   1 -24   -3.50   12.20
  10   1 -25   -7.90   12.50
  12   1 -26    9.00   12.90
  13   1 -27   10.20   16.40
  16   1 -28   -6.80   15.90
  27   1  17    0.20    6.70
   4   2 -11  357.36    7.60
   5   2 -14   61.39    6.50
   7   2 -18   74.99    7.80
  13   2 -24   12.00   13.00
  15   2 -25  -16.20   13.90
  17   2 -26    9.40   15.80
  18   2 -26   10.20   16.30
  25   2  15   -2.70    6.80
   6   3  -6    1.80    5.80
   8   3   3    5.10    3.50
   9   3 -16   45.80    8.50
  11   3 -19   59.19   11.40
  12   3 -20   11.40   11.00
  14   3  10   13.30    4.00
  15   3 -22    1.50   12.50
  17   3 -23  -10.30   13.20
  22   3 -24   17.60   18.40
  25   3  12   -0.10    8.10
  28   3  11    0.00   10.00
  30   3  10   -0.90   11.00
  10   4  -1   12.00    5.00
  10   4 -10  690.73   12.10
  10   4 -11  200.18   10.40
  11   4 -13   14.70    8.90
  12   4 -15   16.20   10.30
  13   4 -16    5.30    9.60
  15   4 -18    2.20   11.70
  16   4   7   -1.90    6.20
  17   4 -19    0.50   11.60
  18   4 -19   -6.10   12.30
  19   4 -20   17.90   16.40
  20   4 -20   20.50   17.00
  21   4 -20    5.40   15.10
  22   4 -20   -2.10   15.90
  23   4 -20   -0.70   16.60
  24   4 -20   16.30   16.30
  25   4 -20    5.30   18.40
  26   4   8   10.90   10.00
  26   4 -19    1.30   16.00
  28   4   7   -2.00   11.40
  14   5  -4  147.59    7.30
  14   5  -5   38.30    6.80
  14   5  -6   16.40    6.70
  14   5  -7  217.68    9.20
  14   5  -8   46.50    9.80
  15   5  -1   42.70    7.00
  15   5 -10  145.19   10.50
  16   5 -12   21.70   10.40
  17   5 -13   27.10   11.20
  18   5   2   54.49    6.30
  18   5 -14   -1.10   12.20
  19   5   3   59.29    7.40
  19   5 -14    4.20   11.80
  20   5   3    4.10    7.40
  20   5 -14   -6.70   12.10
  20   5 -15   15.80   14.00
  21   5 -15    0.50   13.40
  22   5 -15   -4.40   13.50
  23   5 -15   13.30   13.10
  24   5   3  -12.50    8.70
  24   5 -14    6.40   14.00
  24   5 -15   15.90   15.50
  25   5   3   11.60    9.70
  26   5   2    1.10   10.10
  26   5 -13   28.30   16.90
  26   5 -14  -10.50   16.40
  27   5   1    8.20   11.60
  27   5 -12    4.60   15.90
  27   5 -13    7.90   16.20
  28   5   0    4.70   12.00
  28   5 -11   -2.70   16.70
  28   5 -12   -9.70   16.80
  29   5  -1    1.60   12.40
  29   5  -2    0.50   12.90
  29   5  -9   -9.20   16.60
  29   5 -10   -7.30   18.80
  29   5 -11    2.60   18.90
  30   5  -3   -3.00   14.30
  30   5  -4   -0.80   13.40
  30   5  -5    2.30   18.00
  30   5  -6   11.60   17.80
  30   5  -7    4.40   16.50
  30   5  -8    9.80   19.30
 -13 -20   0   -6.70   18.10
 -12 -20   5   -3.40   16.60
 -10 -20  11    1.90   17.70
 -13 -19   0    0.00   13.50
 -13 -19 -12    8.10   12.40
 -12 -19   5  -17.20   17.50
 -10 -19  11    5.40   17.10
  -7 -19  17    3.10   17.00
 -13 -18   0    4.40   14.80
 -13 -18 -12  -10.70   12.40
 -12 -18   5   18.70   15.00
 -10 -18  11  -12.30   15.00
  -8 -18  15   -0.10   17.20
  -7 -18  17    2.00   16.50
  -5 -18  20   -6.60   15.90
 -13 -17  -1  -11.90   14.40
 -13 -17 -11   -9.30   12.00
 -12 -17   5   15.90   14.80
 -11 -17   8   14.80   14.20
 -10 -17  11    5.80   13.30
  -9 -17  13    6.90   14.70
  -8 -17  15   -4.40   15.50
  -4 -17  21   -2.80   15.60
  -3 -17  22   10.60   17.20
 -13 -16  -2   23.10   12.30
 -13 -16  -3    8.30   12.20
 -13 -16  -9   -2.40   10.40
 -12 -16   4   -8.90   14.20
 -11 -16   8   11.00   13.50
  -9 -16  13   -5.60   13.10
  -6 -16  18    2.80   14.30
  -3 -16  22   -7.10   16.00
  -2 -16  23   -1.10   16.10
  -1 -16  24    7.90   16.40
   0 -16  25   -3.10   16.40
 -11 -15   7   -9.90   12.90
 -10 -15  10    7.80   12.80
  -9 -15  12    7.40   14.10
  -7 -15  16   -3.70   13.50
  -5 -15  19   -1.80   13.00
 -12 -14   2    4.60   10.60
 -11 -14   6   -0.80   12.20
 -10 -14   9   -3.40   13.40
  -6 -14  17    6.50   13.90
  -4 -14  20    1.30   12.60
  -3 -14  21    2.30   14.50
   1 -14  25   -9.60   15.10
   2 -14  26   -4.80   15.90
 -12 -13  -1    2.10    9.80
 -12 -13 -11    3.40    7.70
 -11 -13   5    4.00   10.70
 -10 -13   8  109.09   11.60
  -8 -13  13    5.00   11.40
  -7 -13  15   11.10   11.40
  -5 -13  18   -3.90   12.00
   4 -13  27    7.40   15.10
 -11 -12   3    9.90    8.40
 -10 -12   7    4.30    9.70
  -8 -12  12   29.90   11.10
  -7 -12  14   15.60   11.30
  -3 -12  20   -0.20   12.50
  -2 -12  21   -1.30   13.70
   1 -12  24   -4.90   13.90
   2 -12  25    2.60   14.20
 -11 -11   0   -0.50    8.60
 -11 -11 -12    4.10    6.10
 -10 -11   5   67.39   10.60
  -8 -11  11   32.20    9.80
  -7 -11  13   15.20   10.00
  -4 -11  18   38.20   11.00
  -3 -11  19    2.20   12.10
   3 -11  25    5.40   13.90
 -10 -10   3    8.70    7.20
  -4 -10  17    7.90   10.20
   7 -10  27    3.80   11.90
  11 -10  29   -6.40   11.70
 -10  -9  -1   54.89    7.30
 -10  -9 -11  171.18    6.00
  -5  -9  14   37.40   10.30
  -4  -9 -28    1.10    5.50
   5  -9  25    7.50   10.10
  13  -9  29    3.90   11.10
  -9  -8 -13   42.10    4.00
  -5  -8 -25    5.10    4.40
  -3  -8  16  161.78   10.00
   1  -8 -33   -3.80    9.30
   8  -8  26    7.20    9.20
  10  -8  27    5.30   10.20
  -5  -7  11    3.30    7.70
  -2  -7  16    1.30    6.90
  12  -7  27    0.40   10.10
  -8  -6  -4  909.11    7.70
  -8  -6  -8  249.68    4.70
  -7  -6   3    2.20    6.30
  -5  -6   9  190.88    8.50
  -3  -6  13   21.60    6.90
  -1  -6  16   38.30    6.90
  -1  -6 -28    0.80    7.90
   5  -6  22    5.00    8.70
   8  -6  24    0.40    9.00
  10  -6  25    1.80    9.10
  12  -6  26    1.10    9.00
  15  -6  27    5.10    8.60
  -7  -5  -3  250.07    5.10
  -6  -5   3   99.99    7.20
  -4  -5   9   34.30    6.70
   1  -5 -29   -0.60    9.40
   2  -5  18   -1.70    6.00
   2  -5 -30   -7.20    9.40
   3  -5  19    0.60    6.40
   3  -5 -31   11.60   10.40
   4  -5 -32    9.40   13.10
  10  -5  24    4.20    7.20
  -6  -4  -8    5.10    2.40
  -5  -4   3   50.79    5.20
  -4  -4   6 1023.40    9.50
   0  -4 -26   93.09    9.10
   1  -4  15   23.00    6.50
   6  -4  20   -2.60    6.40
   7  -4 -33    2.00   13.90
   9  -4  22    1.20    7.40
  13  -4  24   14.70    7.40
  -2  -3 -20    4.00    5.60
  -1  -3 -22    1.50    5.90
   1  -3  13  289.37    7.60
   8  -3  20   54.39    6.30
   8  -3 -32    4.00   11.80
  14  -3  23   16.80    6.30
  18  -3  24    1.70    5.40
  -1  -2 -19   15.10    5.30
   0  -2 -21    9.50    6.40
   9  -2 -31   10.90   12.20
  13  -2  21    4.20    5.60
  -2  -1 -10    6.80    2.90
   3  -1  11  167.68    4.50
   3  -1 -23   33.60    8.50
   9  -1  17    4.40    4.30
  10  -1 -30    0.80   14.10
  12  -1 -31   10.50   15.70
  14  -1 -32  -10.90   16.80
  19  -1  21   -1.30    3.60
   0   0 -12    4.00    4.40
   2   0 -18   91.99    7.00
   5   0 -23    3.80    9.20
   6   0  12   11.70    3.40
   6   0 -24   12.40    8.80
   8   0  14   18.90    3.20
   8   0 -26   19.90   11.20
   9   0 -27   -6.80   13.00
  12   0 -29    2.70   16.50
  14   0 -30   16.30   18.00
   4   1 -18   -0.70    7.20
   6   1 -21   74.29    8.20
  11   1 -26    0.50   13.90
  13   1  15   42.10    1.80
  15   1 -28   -8.30   14.80
  17   1 -29   16.10   16.90
  18   1 -29    2.70   17.60
   5   2 -15    6.90    7.30
   6   2 -17   12.90    7.70
   8   2 -20    1.90    8.40
   9   2 -21   14.10    9.00
  10   2 -22   16.70   11.00
  14   2 -25   -2.40   13.70
  16   2 -26    2.40   14.80
  19   2 -27    3.00   16.80
  20   2 -27   -0.90   17.60
   6   3  -3   12.10    5.90
   6   3  -4  543.75    7.10
   6   3  -8   69.59    6.60
   6   3  -9  424.06    9.10
   7   3   1    9.50    4.10
   7   3 -13  123.19    8.80
   8   3 -15  182.88    9.30
   9   3 -17  211.38   11.40
  10   3 -18   35.70    9.00
  14   3 -22   17.80   14.50
  16   3 -23   11.00   12.70
  18   3 -24    8.80   15.40
  19   3 -24   -5.20   14.30
  20   3 -24   -5.10   14.60
  21   3 -24   -4.00   15.50
  23   3 -24   11.40   16.90
  26   3  12   -2.10    9.20
   9   4  -4    9.90    7.20
   9   4  -6   -0.80    6.70
   9   4  -7   49.99    7.10
   9   4  -8   16.90    8.20
  10   4 -12    8.10    9.40
  11   4   2  415.86    6.80
  11   4 -14   58.99    9.30
  16   4 -19   11.20   11.80
  21   4   9    7.40    7.60
  21   4 -21    4.10   16.90
  22   4   9    7.90    7.70
  22   4 -21  -11.90   16.80
  23   4   9    0.00    8.10
  23   4 -21    0.20   16.80
  27   4   8    3.60   10.20
  30   4   6    6.70   13.00
  31   4   5   -5.40   12.20
  14   5  -2   65.29    7.20
  14   5  -3   23.60    6.50
  14   5 -10   22.10   10.20
  15   5   0    4.90    6.60
  15   5 -12  257.77   13.10
  17   5   2  109.79    7.40
  17   5 -14   -5.90   11.40
  18   5   3  127.99    7.40
  18   5 -15   -4.90   12.20
  19   5 -15    1.10   11.90
  21   5   4    3.40    7.60
  21   5 -16   -1.40   13.00
  22   5   4   -0.80    8.80
  22   5 -16   -7.70   13.00
  23   5   4   32.50    8.70
  23   5 -16    3.50   14.10
  24   5   4   11.80    9.80
  24   5 -16    3.70   15.70
  25   5 -15  -10.10   14.70
  26   5   3   11.20   10.90
  26   5 -15   -0.60   16.80
  27   5   2    0.20   10.60
  27   5 -14   -4.40   16.70
  28   5   1   -1.60   11.40
  28   5 -13   -3.40   16.80
  29   5   0    0.40   11.90
  29   5 -12  -11.10   19.10
  30   5  -1  -13.10   13.60
  30   5  -2   14.10   13.50
  30   5  -9    9.90   18.10
 -13 -20  -1   -3.10   14.50
 -13 -20  -2    0.40   14.60
 -12 -20   4   -2.20   19.30
 -11 -20   8    8.60   17.50
 -13 -19  -1    2.50   14.90
 -13 -19  -2  -11.50   14.80
 -13 -19 -11    3.70   13.00
 -12 -19   4    4.90   17.40
 -11 -19   8    4.20   16.50
  -9 -19  13   -0.30   16.00
  -8 -19  15   12.70   13.60
  -8 -19  15   -1.00    8.20
 -13 -18  -1    2.10   13.20
 -13 -18  -2   12.00   13.90
 -13 -18 -10   -7.40   13.20
 -13 -18 -11    6.10   12.60
 -12 -18   4   -4.00   16.20
 -11 -18   8    3.20   15.10
  -9 -18  13   -6.30   14.30
  -6 -18  18   12.80   16.30
 -13 -17  -2    4.90   11.80
 -13 -17  -3   -5.80   13.10
 -13 -17  -9    5.20   12.10
 -13 -17 -10    4.50   12.50
 -12 -17   4   15.00   14.20
 -12 -17 -16    7.30    8.90
 -10 -17  10   12.30   14.20
  -6 -17  18    1.60   14.90
  -2 -17  23    5.10   16.90
 -13 -16  -4   28.30   10.30
 -13 -16  -5   10.20   10.90
 -13 -16  -6    6.50   10.50
 -13 -16  -7    0.70   10.50
 -13 -16  -8   -3.50   10.40
 -12 -16   3   10.20   12.90
 -11 -16   7   -2.00   13.30
 -10 -16  10   11.10   12.50
 -10 -16 -22   -5.80    6.80
  -9 -16  12   20.60   14.10
  -8 -16  14    5.60   15.80
  -7 -16  16   -8.90   14.60
  -5 -16  19   -6.90   14.20
 -12 -15   2    4.00   12.50
 -11 -15   6   12.20   14.20
  -8 -15  14    8.20   12.70
  -6 -15  17   -3.80   15.50
  -4 -15  20  -10.60   13.20
   2 -15  26    7.30   19.40
 -12 -14   1   46.00   10.40
  -9 -14  11   -8.20   11.20
  -8 -14  13   -6.80   12.10
  -5 -14  18   -4.90   14.20
  -2 -14  22   14.60   13.90
  -1 -14  23   -2.60   14.20
   0 -14  24   17.60   15.40
   4 -14  27    2.50   17.70
 -12 -13  -2   31.60    9.80
 -11 -13   4    9.20   10.70
 -11 -13 -16    2.00    7.00
  -9 -13  10   -3.40   11.40
  -6 -13  16   64.79   12.40
  -4 -13  19   -3.80   12.40
   3 -13  26   -7.60   14.60
   6 -13  28    0.50   14.40
 -11 -12   2    9.70    9.30
 -10 -12   6  369.76   14.40
  -9 -12   9   15.20   12.40
  -5 -12  17   27.40   11.20
  -1 -12  22   -0.10   12.70
   0 -12  23   -2.70   13.10
   5 -12  27    0.40   12.60
   7 -12  28    0.80   13.80
 -11 -11  -1   32.10    8.40
  -9 -11   8   -1.00    9.00
  -5 -11  16   28.60   11.40
   1 -11  23    9.40   13.30
   2 -11  24   -2.20   13.10
   8 -11  28    3.80   13.60
  10 -11  29   -7.30   13.80
 -10 -10   2   -4.90    7.70
  -9 -10   6   72.09   10.10
  -8 -10   9   -1.90    8.80
  -6 -10 -26    1.40    3.40
  -5 -10  15  170.88   11.10
  -3 -10  18    7.10   10.50
   3 -10  24    5.40   12.50
   4 -10  25   -0.60   11.20
   9 -10  28   -7.80   11.20
 -10  -9  -2   29.00    6.90
  -9  -9   4   10.40    7.10
  -9  -9 -16   51.59    4.10
  -7  -9  10    5.50    8.90
  -6  -9  12    0.90    8.50
  -3  -9  17   24.80    8.90
  -1  -9 -32    2.00    7.80
   4  -9  24    9.80   11.40
   7  -9  26   -3.20   10.60
  11  -9  28   -1.60   12.50
  -9  -8   1  228.38    7.50
  -8  -8   5  133.69    7.80
  -7  -8   8   34.30    8.20
  -4  -8  14    5.60    9.70
  -2  -8  17   79.89   10.40
  -1  -8 -31   -1.60    8.40
   5  -8  24   11.30    9.00
  13  -8  28   -2.60   11.70
  -8  -7   2  185.18    7.20
  -8  -7 -14    3.20    2.70
  -1  -7  17   81.49    8.90
   1  -7 -32   -1.70    9.70
   2  -7 -33   -7.50   10.80
   5  -7  23   57.49    9.20
  10  -7  26   -8.20    8.40
  16  -7  28    1.70    8.80
  -8  -6  -5   91.09    4.80
  -8  -6  -7    9.80    3.20
  -6  -6   6   17.50    6.60
   0  -6  17    1.00    6.70
   1  -6  18    3.90    7.70
   3  -6  20    4.40    8.10
   4  -6  21    9.80    8.70
  16  -6  27   -8.60    9.60
  -7  -5  -8   91.99    3.60
  -5  -5   6   21.90    6.50
  -2  -5 -25    4.80    6.80
  -1  -5  14  578.54    9.70
   0  -5 -28    0.70    7.90
   5  -5 -33    8.40   12.70
   6  -5 -34    6.70   14.50
   7  -5  22   10.70    7.90
  13  -5  25    6.30    8.90
  16  -5  26   -6.10    8.10
  -1  -4  12  883.41   10.40
   2  -4  16    9.80    6.50
   8  -4 -34    0.70   14.70
  11  -4  23    7.00    7.90
  17  -4  25   -4.10    7.10
   0  -3 -24   -3.10    7.70
   3  -3 -28   14.30    9.10
   4  -3 -29   -9.50   10.50
   5  -3 -30    5.70   11.90
   6  -3 -31   -1.50   11.60
   9  -3 -33   10.10   14.10
  10  -3  21    3.60    6.30
  12  -3  22    5.60    7.00
  19  -3  24   -6.20    6.10
  -3  -2 -13  446.26    4.60
   1  -2 -23   15.20    7.20
   3  -2 -26    7.80    8.90
   4  -2 -27    3.50    9.10
   5  -2 -28    2.50    8.90
   6  -2 -29    6.50   10.90
   7  -2 -30   -2.80   12.50
  10  -2 -32   18.10   14.60
  11  -2  20   85.69    6.10
  12  -2 -33    2.30   14.60
  16  -2  22   -0.40    4.80
   0  -1 -18   -5.20    5.40
   1  -1 -20   76.59    6.90
   2  -1 -22  124.09    8.40
   5  -1 -26   15.50    9.70
   6  -1 -27    7.60   10.70
   7  -1 -28    2.40   11.90
  13  -1 -32   -2.80   18.60
  15  -1  20    3.80    4.20
   4   0 -22    5.60    8.60
   7   0  13    9.60    3.20
  10   0 -28   13.90   12.20
  13   0 -30   -3.30   15.50
  16   0 -31    3.90   17.50
   2   1 -13   50.49    5.50
   3   1 -16    6.20    5.60
   5   1 -20   32.40    8.00
   8   1 -24   -1.10   11.60
  12   1 -27   -2.20   13.20
  14   1 -28    4.10   14.50
  16   1 -29  -10.70   17.70
   4   2   0    2.60    3.50
   4   2 -12   16.40    6.30
   7   2 -19   27.00    7.50
  13   2 -25   -5.90   12.60
  15   2 -26   15.60   14.20
  17   2 -27    6.20   17.20
  18   2 -27    4.00   16.60
  26   2  15    9.30    6.70
  29   2  14    3.50    8.80
   6   3 -10   50.69    6.70
   8   3 -16    5.40    9.10
  10   3 -19   -3.40    9.70
  11   3 -20   15.40   10.60
  12   3 -21   24.00   12.60
  15   3 -23    2.40   12.60
  17   3 -24   -9.50   12.90
  18   3  12    4.70    4.90
  20   3 -25    7.90   18.00
  21   3 -25   -3.90   16.60
  22   3 -25   -5.10   16.30
  27   3  12    9.80    9.50
  29   3  11   -6.90    9.10
   9   4  -3  206.08    6.70
   9   4  -9    0.10    7.50
   9   4 -10   -5.10    9.00
  10   4 -13    7.80    9.20
  12   4   4    3.80    4.80
  12   4 -16   14.60    9.50
  13   4   5   12.60    5.00
  13   4 -17    3.70   10.30
  14   4   6  123.59    5.50
  14   4 -18   -2.60   11.10
  15   4 -19   14.00   11.70
  16   4 -20   -7.80   13.40
  17   4   8    5.00    5.80
  17   4 -20   13.50   12.60
  18   4 -21   -4.10   15.40
  19   4 -21    1.60   14.00
  20   4   9    2.60    7.10
  20   4 -21   -5.70   14.50
  24   4   9   -0.20    7.70
  24   4 -21  -16.60   16.70
  25   4   9    1.60    9.20
  25   4 -21    3.00   17.00
  28   4   8   25.70   11.60
  29   4   7    5.70   12.00
  13   5  -4   31.50    7.50
  13   5  -6   -0.90    7.00
  13   5  -7    2.90    7.30
  13   5  -8   20.60    8.10
  13   5  -9  151.88   10.80
  14   5  -1   16.00    6.90
  16   5   2   25.60    6.50
  16   5 -14   -9.60   10.70
  17   5 -15   51.69   12.10
  18   5 -16    3.20   12.90
  19   5   4    0.40    6.60
  19   5 -16    0.00   11.70
  20   5   4    3.00    7.40
  20   5 -16   -2.60   12.80
  21   5 -17    3.40   14.10
  22   5 -17   -1.30   14.10
  23   5 -17    2.50   14.90
  24   5 -17    1.30   15.90
  25   5   4    5.70   10.20
  25   5 -16   -1.90   14.90
  26   5 -16   13.60   18.70
  27   5   3    3.10   11.20
  27   5 -15   -4.90   18.00
  28   5   2    0.40   11.70
  28   5 -14    3.40   16.60
  28   5 -15    3.50   17.30
  29   5   1   -1.70   12.60
  30   5   0    1.00   13.70
  31   5  -2   15.70   15.30
 -13 -20  -3    5.40   13.70
 -13 -20  -4   -8.10   14.90
 -13 -20  -5  -13.50   13.80
 -13 -20  -6  -15.00   14.30
 -12 -20   3    2.40   19.10
 -11 -20   7   -0.90   18.60
 -10 -20  10   17.00   18.70
 -13 -19  -3    5.40   14.50
 -13 -19  -4    4.30   13.00
 -13 -19  -5    4.60   14.20
 -13 -19  -8   13.20   14.20
 -13 -19  -9   -6.00   13.60
 -13 -19 -10   -3.10   12.90
 -11 -19   7    1.00   16.20
 -10 -19  10   -9.60   16.40
  -7 -19  16  -15.60   16.20
 -13 -18  -3    4.30   12.40
 -13 -18  -4    3.90   13.10
 -13 -18  -5   -3.70   12.00
 -13 -18  -6   -7.80   12.10
 -13 -18  -7   -8.20   12.90
 -13 -18  -8    5.40   11.90
 -13 -18  -9   -2.30   12.90
 -12 -18   3    0.90   16.80
 -12 -18 -16   -5.60    8.50
 -11 -18   7   -8.60   16.80
 -10 -18  10   17.70   16.00
  -9 -18  12   -0.30   15.90
  -8 -18  14   -7.80   16.50
  -7 -18  16   -9.90   16.70
  -5 -18  19    2.10   15.60
 -13 -17  -4   10.50   11.60
 -13 -17  -5    1.50   12.00
 -13 -17  -6    5.70   11.20
 -13 -17  -7    6.00   11.10
 -13 -17  -8   15.60   11.50
 -12 -17   3    6.80   15.00
 -11 -17   7    3.30   13.80
  -9 -17  12    0.00   13.60
  -8 -17  14   -9.20   14.30
  -7 -17  16  -10.00   15.90
  -5 -17  19   -7.20   15.20
  -4 -17  20    7.70   16.00
 -12 -16   2    5.50   12.90
 -12 -16 -15   -3.90    7.30
 -11 -16 -19    5.10    7.30
  -6 -16  17    6.90   15.10
  -4 -16  20   -2.60   13.90
  -3 -16  21   -0.90   15.60
 -12 -15   1   39.70   12.70
 -12 -15 -14    0.30    7.00
 -10 -15   9    1.40   12.30
  -9 -15  11    5.50   13.20
  -7 -15  15    8.70   13.70
  -3 -15  21    3.40   15.10
  -2 -15  22   -2.00   15.00
  -1 -15  23    6.00   15.60
   0 -15  24   12.60   15.90
   1 -15  25    0.00   15.90
 -12 -14   0    3.10    9.80
 -12 -14  -1   52.59   11.40
 -12 -14 -12    1.10    7.80
 -11 -14   5   -3.80   11.70
 -10 -14   8   11.70   11.60
  -4 -14  19   -2.00   14.30
   3 -14  26   -9.10   17.50
 -12 -13  -3   13.90    9.00
 -12 -13  -4   -1.30    9.60
 -12 -13  -5   14.60    9.00
 -12 -13  -9    2.00    8.70
 -11 -13   3   67.79   12.30
 -10 -13   7    1.10   10.60
  -8 -13  12    3.50   10.80
  -3 -13  20   -6.20   12.10
  -2 -13  21    5.80   14.90
  -1 -13  22    4.50   15.00
   0 -13  23   -2.10   16.20
   1 -13  24   -9.30   15.80
   2 -13  25    9.20   14.80
   5 -13  27   -4.70   15.30
 -11 -12   1    9.80    9.30
 -11 -12 -14   33.60    6.90
  -8 -12  11   -1.30   10.20
  -6 -12  15   14.20   11.20
  -4 -12  18    8.50   12.00
   4 -12  26  -10.40   12.90
 -11 -11  -2   12.30    8.50
 -10 -11   4    1.80    8.00
  -8 -11  10   15.60    9.60
  -7 -11  12   12.10   11.30
  -6 -11  14  144.59   11.80
  -4 -11  17   15.10   11.40
  -1 -11  21   -0.30   12.20
   0 -11  22    7.80   11.80
   5 -11  26    3.00   13.30
 -10 -10 -14    5.70    4.70
  -7 -10  11   33.40    9.50
  -6 -10  13   20.00    9.50
  -2 -10 -32    1.50    7.90
  -1 -10  20   27.10   12.80
   0 -10  21    0.20   12.80
   1 -10  22   12.90   11.70
   2 -10  23   21.40   13.20
   6 -10  26    4.80   12.40
 -10  -9 -10   38.00    5.40
  -8  -9   7  103.29    8.90
  -2  -9 -31    2.60    7.20
  -1  -9  19   -3.60   11.10
   3  -9  23   12.20   11.50
   9  -9  27    2.20   11.20
  -9  -8   0    0.50    5.80
  -6  -8  10   69.29    8.60
  -4  -8 -27    0.90    5.70
   3  -8  22   10.50    9.90
   4  -8  23    8.30    9.10
   7  -8  25    3.60    9.30
  11  -8  27   10.60   11.60
  -3  -7  14    0.60    7.20
  -3  -7 -27    1.30    6.30
   0  -7  18    5.20    8.60
   3  -7  21   34.00    9.80
   4  -7  22    3.60    8.10
   7  -7  24   14.30    8.80
  13  -7  27  -10.10   10.40
  17  -7  28   -2.70   10.20
  -7  -6   2   80.09    7.30
  -2  -6  14    7.10    6.30
  -2  -6 -27   16.30    7.00
   1  -6 -31    3.50   10.30
   2  -6  19   14.50    6.80
   2  -6 -32    2.10   10.20
   3  -6 -33   -4.90   12.30
   7  -6  23   -0.30    8.80
  13  -6  26    2.90    9.30
  -7  -5  -6   85.79    3.40
   9  -5  23    5.20    8.20
  17  -5  26    1.40    9.00
  -6  -4  -5  123.79    2.70
  -6  -4  -6   23.10    3.00
  -6  -4  -7    0.60    2.70
  -3  -4   8    6.40    6.20
  -2  -4 -23   24.30    6.00
   2  -4 -29   10.50    9.50
   3  -4  17   -6.00    6.30
   3  -4 -30    5.00   10.10
   4  -4 -31   -5.40   11.50
   5  -4 -32  -12.60   11.40
   2  -3  14   31.30    6.30
   2  -3 -27   40.50    9.70
   7  -3  19   15.50    6.30
   7  -3 -32    6.90   13.50
  -2  -2 -17   71.89    5.20
   8  -2  18   10.30    5.50
   8  -2 -31   -3.10   12.60
  11  -2 -33    4.30   13.20
  -2  -1 -11   37.30    3.60
   4  -1  12  539.35    5.90
   4  -1 -25    2.20    9.20
   8  -1 -29    5.10   11.70
   9  -1 -30   -4.70   14.40
  11  -1 -31   -5.20   13.40
   0   0 -13    4.40    5.00
   6   0 -25    6.00   10.40
   8   0 -27    6.30   12.10
  11   0 -29  -12.20   13.60
  15   0 -31   10.70   17.60
   6   1 -22   44.60   10.00
   7   1 -23   15.40    8.90
   9   1 -25    7.50   10.60
  10   1  13    1.10    1.70
  10   1 -26    9.20   11.30
  11   1 -27   19.40   14.10
  13   1 -28    5.00   14.80
  15   1 -29   -8.10   16.30
  28   1  17   -0.50    6.90
   4   2 -13  110.39    7.00
   6   2 -18   30.50    8.10
   8   2 -21    5.10    9.70
   9   2 -22   16.90   10.10
  10   2 -23   14.30   11.60
  11   2 -24    4.90   11.60
  12   2 -25   13.10   13.90
  14   2 -26    6.20   14.40
  16   2 -27   -4.60   15.00
  19   2 -28   -2.00   16.80
   6   3  -2  867.01    7.20
   7   3 -14   19.50    7.00
   9   3 -18   29.10    8.70
  13   3 -22    4.40   12.10
  14   3 -23   34.20   13.40
  18   3 -25   24.30   15.20
  19   3 -25    4.50   14.80
   9   4  -2  113.29    5.90
  10   4   1    8.80    4.70
  10   4 -14  175.78   11.10
  12   4 -17   -2.80    9.20
  13   4 -18   22.60   10.90
  14   4 -19   37.90   11.80
  15   4   7   11.20    5.30
  15   4 -20    2.80   11.90
  17   4 -21   -8.40   12.30
  19   4   9    4.30    5.90
  19   4 -22   -6.30   15.80
  20   4 -22   -2.70   14.30
  22   4 -22   -2.20   16.80
  23   4 -22    0.90   17.00
  24   4 -22   -7.90   17.00
  26   4   9    2.70    9.70
  30   4   7    3.20   12.50
  13   5  -3   82.29    6.80
  13   5 -10   65.39    9.40
  14   5   0    7.30    6.20
  14   5 -12   34.00    9.20
  14   5 -13   11.80   10.80
  15   5   1   40.60    5.60
  15   5 -14  111.99   11.90
  16   5 -15    7.90   10.70
  17   5   3  104.29    7.00
  18   5   4   25.50    6.40
  19   5 -17    8.20   12.40
  20   5 -17   24.30   13.90
  21   5   5   -5.50    7.60
  22   5   5   -3.80    8.80
  22   5 -18    1.10   15.00
  23   5   5   26.20    9.30
  23   5 -18   14.10   14.90
  24   5   5   20.10    8.60
  25   5 -17    3.00   16.00
  26   5   4    8.10   10.00
  26   5 -17   -0.10   18.10
  27   5   4    4.60   10.40
  27   5 -16   -1.80   17.70
  28   5   3   15.10   11.50
  29   5   2    3.30   12.70
  30   5   1    0.90   13.80
  31   5   0   -0.90   13.50
  31   5  -1   16.60   15.00
  20   6  -7   -0.90   12.60
  21   6  -4   -0.80   11.10
  21   6  -5   11.40   11.90
  21   6  -6   48.80   12.50
  21   6  -7   27.10   13.50
  21   6  -8   26.50   13.10
  22   6  -4    8.60   12.10
  22   6  -5   16.00   12.30
  22   6  -6   32.60   10.50
  22   6  -7   58.69   12.00
  22   6  -8    7.60   13.50
  22   6  -9   31.30   14.00
  23   6  -4    5.00   12.90
  23   6  -5    0.80   12.70
  23   6  -6    6.10   12.10
  23   6  -7    0.20   12.10
  23   6  -8    9.10   14.00
  23   6  -9    5.60   14.20
  24   6  -4   -4.30   13.00
  24   6  -5    8.90   12.70
  24   6  -6   16.90   13.70
  24   6  -7   23.10   14.60
  24   6  -8    0.50   14.00
  25   6  -6   -4.40   14.90
  25   6  -7   44.80   15.50
 -12 -20   2    1.30   19.00
 -11 -20   6   -0.60   18.50
 -10 -20   9   -3.70   16.80
 -13 -19  -6    3.00   13.60
 -13 -19  -7   10.50   14.10
 -12 -19   3    0.80   16.70
  -9 -19  12   -2.40   15.80
  -8 -19  14    3.50   16.20
  -6 -19  17   14.30   16.60
 -12 -18   2    7.10   17.30
 -10 -18   9   15.00   17.30
  -6 -18  17   10.60   16.20
  -4 -18  20    0.20   15.30
  -3 -18  21    5.10   16.50
 -12 -17   2    8.00   15.20
 -12 -17 -15   12.20    9.60
 -11 -17   6   -0.20   14.90
 -10 -17   9    6.30   15.80
  -6 -17  17   -6.40   15.80
  -3 -17  21    2.50   16.70
  -2 -17  22    5.00   17.50
  -1 -17  23    6.50   18.10
 -11 -16   6    6.10   13.00
 -10 -16   9   12.30   12.10
  -9 -16  11  -12.00   13.20
  -7 -16  15   13.00   16.80
  -5 -16  18    2.30   15.80
  -2 -16  22   -0.20   15.60
  -1 -16  23   -2.90   16.10
   0 -16  24   11.60   16.70
 -12 -15   0   38.40   12.60
 -12 -15 -13    0.50    9.10
 -11 -15   5   22.40   12.70
 -11 -15 -18   -6.80    7.70
 -10 -15   8   -4.30   12.60
  -8 -15  13   15.00   13.10
  -5 -15  18   -0.60   12.60
 -12 -14  -2    1.60   10.30
 -12 -14 -11   29.00    9.00
 -11 -14   4   77.19   12.30
 -11 -14 -17   -0.40    7.00
  -9 -14  10   19.20   11.60
  -9 -14 -23   -0.90    5.30
  -6 -14  16   -4.40   12.20
  -3 -14  20   -0.10   14.20
   2 -14  25    4.70   17.10
 -12 -13  -6    6.70    8.70
 -12 -13  -7   -1.50    8.10
  -9 -13   9  115.19   12.10
  -5 -13  17    4.80   11.90
   7 -13  28    3.50   15.20
 -10 -12   5   36.00    9.50
 -10 -12 -18    7.30    5.10
  -9 -12   8  -11.80   11.70
  -5 -12  16    7.20   11.70
  -3 -12  19    1.70   12.20
  -2 -12  20    3.10   14.70
   2 -12  24    3.90   15.00
   3 -12  25   14.90   13.80
   6 -12  27   -2.20   14.20
   8 -12  28    4.80   15.10
 -11 -11  -3  108.69    8.40
 -11 -11 -10   24.80    5.80
 -10 -11   3   57.39    8.90
  -9 -11   7  881.71   14.60
   4 -11  25  -12.80   13.70
   7 -11  27    5.70   13.50
   9 -11  28   12.00   13.40
 -10 -10   1    5.50    6.90
  -9 -10   5   35.40    7.60
  -9 -10 -18   -0.40    3.60
  -4 -10  16   39.90   10.10
   5 -10  25   17.90   13.00
   8 -10  27  -10.70   11.30
  10 -10  28   -4.20   12.70
 -10  -9  -4   -2.90    6.20
 -10  -9  -8    4.70    5.60
  -9  -9   3   14.20    6.70
  -7  -9   9   84.69    9.50
  -5  -9  13   13.00    9.90
   0  -9  20    3.70   10.00
   1  -9  21    2.60    9.60
   2  -9  22   -1.50    9.60
   6  -9  25   -2.20   11.80
  12  -9  28   -1.30   13.20
  -9  -8  -1  234.78    7.60
  -8  -8   4  133.19    7.60
  -8  -8 -17    8.40    2.70
  -3  -8  15   42.90   10.10
  -2  -8 -30    8.30    7.30
   1  -8  20    0.70    9.40
   2  -8  21    8.50    9.10
   9  -8  26   -1.30    9.40
  14  -8  28   -1.70   11.60
  -8  -7   1   50.99    6.20
  -7  -7   5  112.99    7.50
  -5  -7  10   -2.30    7.80
  -4  -7  12   42.50    8.20
  -1  -7 -30    6.10    8.40
   1  -7  19  123.09    8.80
   2  -7  20   16.40    8.00
   9  -7  25   -1.70    9.60
  11  -7  26    3.00    9.50
  -6  -6 -19   14.20    2.70
  -5  -6   8  291.17    8.50
  -3  -6  12  591.04   11.40
   0  -6 -30   11.10   10.20
   4  -6 -34   -2.30   12.30
   9  -6  24   -7.70    8.90
  11  -6  25    5.90    8.70
  17  -6  27    0.70    8.90
  -5  -5 -19   31.10    3.60
  -4  -5   8   22.90    6.50
  -2  -5  12  155.38    7.60
  -1  -5 -27   28.20    7.80
   0  -5  15    3.30    6.20
   6  -5  21   16.50    7.50
  11  -5  24    4.10    7.70
  -1  -4 -25    1.90    7.60
   1  -4 -28    8.20    8.80
   6  -4 -33   -7.90   13.00
   8  -4  21   -3.60    7.20
  14  -4  24    3.80    7.30
  18  -4  25   -2.60    7.10
   0  -3  11   -3.70    5.20
   1  -3 -26    7.60    8.10
   3  -3  15  128.79    6.50
   6  -3  18   13.90    5.80
   8  -3 -33    0.40   13.80
  15  -3  23    4.60    6.50
  20  -3  24    2.10    5.80
  -3  -2   0   -0.60    2.80
   0  -2 -22    1.40    7.20
   2  -2 -25   -0.70    8.00
   9  -2 -32    5.10   13.10
   3  -1 -24   29.80    8.60
  10  -1 -31    2.40   14.50
  11  -1  18   35.20    4.80
  12  -1 -32  -12.80   16.00
  20  -1  21    0.20    3.60
   2   0 -19    3.00    5.50
   3   0 -21    1.20    7.50
   5   0 -24   39.70    9.80
   9   0 -28    7.50   11.90
  10   0 -29   -3.80   14.80
  12   0 -30   19.80   15.00
  14   0 -31    3.40   17.30
   1   1  -6    3.00    3.50
   1   1  -8  354.36    5.70
   2   1 -14   41.00    5.40
   3   1 -17    1.50    6.90
[truncated: 2,571,259 more chars]
