# Supplementary material for: Between Elemental Match and Mismatch: From K12Ge3.5Sb6 to Salts of (Ge2Sb2)2−, (Ge4Sb12)4−, and (Ge4Sb14)4−
Source: Angew Chem Int Ed Engl. 2022 Jul 28;61(41):e202207232. doi: 10.1002/anie.202207232 (PMC9796001; doi:10.1002/anie.202207232)
Supplement: Supplementary file 5 — Supporting Information [file ANIE-61-0-s011.txt]

#Between Elemental Match and Mismatch: From K12Ge3.5Sb6 to Salts 
#of (Ge2Sb2)4–, (Ge4Sb14)4–, and (Ge4Sb14)4–

#Katrin Beuthert, Fuxing Pan, Lukas Guggolz, Robert J. Wilson,
#Jan Hempelmann, Richard Dronskowski, and Stefanie Dehnen

#---------------------------------------------------------------------------

#METHODS OF THE DFT STUDIES OF MOLECULAR ANIONS:

#Turbomole V7.5.1
#dhf-TZVP + auxiliary basis sets + ECPs
#TPSS functional
#COSMO for anionic molecules
#Mulliken analyses, NPA
#Boys' localization of MOs

#---------------------------------------------------------------------------

#COORDINATES:

#Optimized Structure of [CO3]2-, D3h, He = -264.2147709432
C    -0.0000000    0.0000000    0.0000000
O    -0.6506548    1.1269672    0.0000000
O    -0.6506548   -1.1269672    0.0000000
O     1.3013096    0.0000000    0.0000000

#Optimized Structure of [GeSb3]5-, D3h, He = -2798.0637094910
Ge    0.0000000    0.0000000    0.0000000
Sb   -1.2794960    2.2161520    0.0000000
Sb   -1.2794960   -2.2161520    0.0000000
Sb    2.5589919    0.0000000    0.0000000

#Optimized Structure of [Ge2Sb2]2-, C2v, He = -4634.5637600620
Ge    0.0000000   -2.1331701   -0.3495188
Sb   -1.4310849    0.0000000    0.3446965
Sb    1.4310849    0.0000000    0.3446965
Ge    0.0000000    2.1331701   -0.3495188

#Optimized Structure of [Ge4Sb12]4-, Isomer I, C1, He = -11191.0117033900
Ge    1.0331786    0.6790802    0.6653470
Ge    0.4389426    0.5189261    3.0576690
Sb   -1.4645988    2.4854973    2.7584280
Ge   -2.4706757    2.7113034    0.2277705
Ge   -1.0879511    0.7972353   -0.6021939
Sb   -0.3074986    0.6447348   -3.1363843
Sb    1.5955936    2.7124018   -2.9269189
Sb    2.0258724    2.9997830   -0.1368487
Sb   -0.3492215    4.3232300    0.8431280
Sb    2.5011195   -1.3159273   -0.2528893
Sb    1.3025176   -3.1692885    1.6032885
Sb    0.1703581   -5.0820518   -0.0746374
Sb   -1.1190605   -3.3018261   -1.7930777
Sb    1.1214789   -1.8283642   -2.7156230
Sb   -2.3984443   -1.4341253   -0.0066325
Sb   -0.9916107   -1.7406087    2.4895745

#Optimized Structure of [Ge4Sb12]4-, Isomer II, C1, He = -11191.0109779800
Sb    0.4082712    0.5324851    3.0241676
Sb    1.3742623   -3.1152456    1.5076326
Sb   -0.3339040    0.6340895   -3.0947038
Sb    1.5346165    2.7543636   -2.8825003
Sb    0.1057547   -5.0574645   -0.0409511
Sb   -0.3422113    4.3486350    0.8014129
Ge    1.1380168    0.5448272    0.4892792
Sb   -1.0171398   -1.9131001    2.4869054
Sb   -1.5420361    2.6417575    2.7776936
Sb   -2.4138425   -1.4462175    0.0160693
Ge   -2.4544261    2.7398518    0.2153887
Ge    2.5443893   -1.3770426   -0.2496311
Ge   -1.0919435    0.7893607   -0.5514369
Sb    2.0284415    2.9656486   -0.0998425
Sb   -1.1093740   -3.2639823   -1.8118631
Sb    1.1711251   -1.7779665   -2.5876204

#Optimized Structure of [Ge4Sb12]4-, Isomer III, C1, He = -11191.0103984200
Ge    1.1725365    0.5643073    0.5087324
Sb    1.9865276    2.9888568   -0.1566033
Sb   -0.2712974    4.3575995    1.0266928
Sb   -2.4599082    2.6852397    0.2927709
Ge   -1.0134651    0.6742104   -0.6365354
Sb   -2.4405755   -1.4750088   -0.0213324
Sb   -1.1073573   -3.2971407   -1.8250662
Sb    1.1802570   -1.8116472   -2.5984244
Ge    2.5404715   -1.3785669   -0.2503333
Sb    1.3434666   -3.0812707    1.5187533
Sb   -1.0505121   -1.8621959    2.4720926
Sb    0.2924078    0.6267318    2.9830657
Ge   -1.4954252    2.7060387    2.8442298
Sb    0.1194513   -5.0543430   -0.0265633
Sb   -0.3032178    0.5987843   -3.1901436
Sb    1.5066401    2.7584045   -2.9413357

#Optimized Structure of [Ge4Sb12]4-, Isomer IV, C1, He = -11191.0102820000
Ge    1.0896686    0.6878953    0.5189081
Sb    0.3699858    0.3870357    3.0172517
Sb   -1.5016154    2.5735362    2.7674228
Ge   -2.4302301    2.7408829    0.2121251
Ge   -1.1076053    0.7756480   -0.5972817
Sb   -0.3062071    0.6675464   -3.1249272
Sb    1.5807023    2.7586587   -2.9051256
Sb    2.0623079    3.0524916   -0.1238039
Sb   -0.3243849    4.3610239    0.8392183
Sb    2.5307904   -1.3654796   -0.2807911
Sb    1.2297753   -3.0857871    1.6516347
Sb    0.2361199   -5.0536455   -0.0592658
Sb   -1.1369458   -3.3065444   -1.7577684
Sb    1.0938452   -1.8336810   -2.7202047
Sb   -2.3407783   -1.4540210    0.0949003
Ge   -1.0454284   -1.9055599    2.4677075

#Optimized Structure of [Ge4Sb12]4-, Isomer V, C1, He = -11191.0100793700
Ge    1.0854518    0.6519848    0.5189448
Sb    2.0603200    3.0235401   -0.1017798
Sb   -0.3231126    4.3684908    0.8207249
Ge   -2.4432040    2.7681645    0.2133845
Ge   -1.1190773    0.7999493   -0.5835406
Sb   -2.4155111   -1.4410779   -0.0206515
Sb   -1.1313806   -3.3342830   -1.7746036
Sb    1.0676746   -1.8102054   -2.7174208
Sb    2.4622395   -1.4617048   -0.2225128
Ge    1.3643506   -3.1547254    1.6069593
Sb   -0.9359396   -2.0091449    2.3842351
Sb    0.3743734    0.4731163    3.0413248
Sb   -1.5290914    2.6305436    2.7747300
Sb    0.2195348   -4.9627261    0.0580484
Sb   -0.3233997    0.6911670   -3.1136823
Sb    1.5867715    2.7669111   -2.8841603

#Optimized Structure of [Ge4Sb12]4-, Isomer VI, C1, He = -11191.0088749900
Ge    1.1223599    0.6717209    0.5383824
Sb    0.2614716    0.5757291    3.0058976
Ge   -1.4872893    2.6917083    2.8379254
Sb   -2.4463373    2.7078306    0.2805041
Ge   -1.0325578    0.6835846   -0.6658996
Sb   -0.2933748    0.6572856   -3.2080153
Sb    1.5489692    2.7827425   -2.9452055
Sb    2.0204838    3.0495933   -0.1615876
Sb   -0.2539775    4.3697525    1.0420543
Sb    2.4550827   -1.4689391   -0.2159763
Ge    1.3263549   -3.1329911    1.6177761
Sb    0.2255959   -4.9619557    0.0620247
Sb   -1.1304036   -3.3605757   -1.7890823
Sb    1.0823419   -1.8434208   -2.7275723
Sb   -2.4364283   -1.4694391   -0.0510050
Sb   -0.9622912   -1.9526259    2.3797794

#Optimized Structure of [Ge4Sb12]4-, Isomer VII, C1, He = -11191.0082365600
Ge    1.0057195    0.6837186    0.6697148
Sb    2.0298385    2.9745982   -0.1653608
Sb   -0.2683553    4.3481278    0.9456189
Sb   -2.4293079    2.6451780    0.1773165
Ge   -0.9791209    0.6460646   -0.8196775
Sb   -2.4153883   -1.4351219   -0.0007263
Sb   -1.0706814   -3.2478946   -1.8008406
Sb    1.1185140   -1.6723670   -2.7005588
Sb    2.5068963   -1.3062361   -0.2021069
Sb    1.2754993   -3.1528070    1.6442116
Sb   -1.0372356   -1.7338335    2.5114662
Ge    0.4216182    0.5090278    3.0599160
Sb   -1.4159462    2.5094815    2.8541168
Sb    0.1432323   -5.0501750   -0.0483461
Ge   -0.3093082    0.6200114   -3.2074798
Sb    1.4240256    2.6622273   -2.9172641

#Optimized Structure of [Ge4Sb12]4-, Isomer VIII, C1, He = -11191.0082152900
Ge    1.1281143    0.7112886    0.5432244
Sb    0.2575586    0.4793154    2.9883505
Ge   -1.4433140    2.6358456    2.8347256
Sb   -2.4354796    2.6741173    0.2825338
Ge   -1.0179768    0.6575446   -0.6701404
Sb   -0.2800180    0.6375091   -3.2150866
Sb    1.5518478    2.7671447   -2.9673332
Sb    2.0194026    3.0811903   -0.1841115
Sb   -0.2594764    4.3601348    1.0485829
Sb    2.5237288   -1.3676278   -0.2795528
Sb    1.1894402   -3.0492633    1.6593479
Sb    0.2464692   -5.0483403   -0.0459019
Sb   -1.1345214   -3.3377224   -1.7743786
Sb    1.1047014   -1.8631406   -2.7312802
Sb   -2.3671545   -1.4827326    0.0571469
Ge   -1.0833223   -1.8552633    2.4538732

#Optimized Structure of [Ge4Sb12]4-, Isomer IX, C1, He = -11191.0080722300
Ge    1.0502340    0.6886403    0.5212209
Sb    2.0458485    3.0434976   -0.1139823
Sb   -0.3581511    4.3739567    0.7841144
Ge   -2.4551594    2.7377572    0.2088094
Ge   -1.1565249    0.7542325   -0.5840413
Sb   -2.3133086   -1.5578678   -0.0002623
Ge   -1.1285849   -3.2072519   -1.7971226
Sb    1.0766147   -1.9103170   -2.5987747
Sb    2.5508776   -1.3490367   -0.1986449
Sb    1.3646138   -3.2899570    1.5915861
Sb   -0.9369971   -1.8989374    2.5156525
Sb    0.4448449    0.5654501    3.0746719
Sb   -1.5370831    2.6508356    2.7721859
Sb    0.0501827   -4.9655155   -0.2064743
Sb   -0.2629214    0.6037149   -3.0801829
Sb    1.5655143    2.7607986   -2.8887556

#Optimized Structure of [Ge4Sb12]4-, Isomer X, C1, He = -11191.0064701800
Ge    1.0791752    0.7424757    0.0923243
Sb    1.8228559    3.0416106   -0.9532896
Sb   -0.1687099    4.4675567    0.5892015
Ge   -2.3520874    2.8534346    0.7811582
Ge   -1.3552487    0.8329768   -0.2968869
Sb   -2.3056148   -1.3782184    0.8118931
Sb   -1.5448092   -3.1468446   -1.3418068
Ge    0.2498877   -1.8686250   -2.8729387
Sb    2.2092681   -1.3347687   -1.0440363
Sb    1.7573812   -3.1102259    1.1875287
Sb   -0.1888611   -1.7133907    2.7309428
Sb    1.2860659    0.7649861    2.7122196
Sb   -0.6784900    2.8685651    2.9341750
Sb    0.0090859   -4.9833008    0.0835156
Sb   -1.2518062    0.4107566   -2.9115940
Sb    0.4860175    2.6149678   -3.4116943

#Optimized Structure of [Ge4Sb12]4-, Isomer XI, C1, He = -11191.0057743200
Ge    1.0444630    0.6870291    0.5292615
Sb    2.5367175   -1.3548501   -0.2121598
Sb    1.1262583   -1.6972487   -2.6992930
Sb   -1.0648419   -3.2666824   -1.7958977
Sb   -2.3939822   -1.4441174   -0.0051623
Sb   -1.0338427   -1.8485056    2.4963235
Sb    1.3152866   -3.2065891    1.6374806
Sb    0.1332341   -5.0815972   -0.0428222
Sb    0.3228260    0.6156750    3.0420288
Ge   -1.4873493    2.6726950    2.8565900
Sb   -0.2444037    4.3352364    1.0447504
Sb    2.0366357    3.0159171   -0.1749323
Sb    1.4439629    2.6462324   -2.9334321
Ge   -0.2931404    0.6058139   -3.2040731
Ge   -1.0211114    0.6801446   -0.8305837
Sb   -2.4207123    2.6408469    0.2919215

#Optimized Structure of [Ge4Sb12]4-, Isomer XII, C1, He = -11191.0033210100
Ge    1.0233965    0.6725839    0.5147214
Sb    2.5391792   -1.3587475   -0.2084997
Sb    1.1103981   -1.6630690   -2.6845566
Sb   -1.0696573   -3.2381878   -1.7806729
Sb   -2.3731324   -1.4134212    0.0280400
Sb   -1.0072344   -1.8915025    2.5100202
Sb    1.3401838   -3.2377567    1.6325564
Sb    0.1241553   -5.0826386   -0.0570198
Sb    0.4401076    0.5263683    3.0764136
Sb   -1.5352239    2.6008808    2.7913702
Sb   -0.3197789    4.3225281    0.8130222
Sb    2.0825129    2.9963812   -0.1161568
Sb    1.4763769    2.6426461   -2.8736547
Ge   -0.3198884    0.6437042   -3.1094712
Ge   -1.0975089    0.7897776   -0.7502003
Ge   -2.4138860    2.6904532    0.2140879

#Optimized Structure of [Ge4Sb12]4-, Isomer XIII, C1, He = -11191.0031890000
Ge    1.0566841    0.7059087    0.6806758
Sb    2.4935357   -1.3114656   -0.2542101
Sb    1.1353168   -1.8581733   -2.7273102
Sb   -1.1125609   -3.3347440   -1.8084485
Sb   -2.4259466   -1.4696402   -0.0495917
Sb   -1.0273133   -1.6812318    2.4754670
Sb    1.2649888   -3.1288056    1.6141410
Sb    0.1787353   -5.0786824   -0.0519386
Ge    0.3227501    0.6082250    3.0230029
Ge   -1.3952083    2.5328297    2.8236294
Sb   -0.2743999    4.3155613    1.0666321
Sb    1.9928641    3.0219280   -0.1956506
Sb    1.5529195    2.7333569   -2.9872004
Sb   -0.2801230    0.6157594   -3.2302177
Ge   -1.0115570    0.6793862   -0.6796141
Sb   -2.4706853    2.6497878    0.3006336

#Optimized Structure of [Ge4Sb12]4-, Isomer XIV, C1, He = -11191.0031429700
Ge    1.1287477    0.5586407    0.4787473
Sb    0.3955344    0.5091543    3.0128685
Sb   -1.4513469    2.7060477    2.8586355
Sb   -2.4161360    2.6581185    0.1805062
Ge   -1.0941258    0.4748387   -0.5946478
Sb   -0.2950756    0.6343079   -3.1254719
Sb    1.4752507    2.8333617   -2.8819016
Sb    2.0240445    2.9729603   -0.1212480
Sb   -0.2768849    4.4073507    0.8556598
Ge    2.5615772   -1.3613797   -0.2315477
Sb    1.3518966   -3.0541875    1.5502948
Sb    0.1480375   -4.9975121   -0.0606423
Sb   -1.1545251   -3.1583791   -1.7263924
Sb    1.1912210   -1.7926639   -2.5765010
Ge   -2.4778436   -1.5095837    0.0143805
Sb   -1.1103717   -1.8810745    2.3672603

#Optimized Structure of [Ge4Sb12]4-, Isomer XV, C1, He = -11191.0031135600
Ge    1.1396774    0.8336997    0.4896238
Ge    2.0651857    3.0478980   -0.0932935
Sb   -0.2823392    4.2574440    0.7010112
Ge   -2.4726502    2.7219429    0.2059669
Ge   -1.1099378    0.7659355   -0.5442956
Sb   -2.3960461   -1.4869812    0.0181496
Sb   -1.1162383   -3.3333940   -1.7907013
Sb    1.0817362   -1.7930651   -2.7081528
Sb    2.4761332   -1.3291100   -0.2407423
Sb    1.3286934   -3.2293473    1.5978806
Sb   -1.0247649   -1.9162096    2.4950414
Sb    0.4138675    0.5164197    3.0123291
Sb   -1.5102487    2.6554733    2.7657165
Sb    0.1676535   -5.1237448   -0.0785683
Sb   -0.3528071    0.6893363   -3.0889965
Sb    1.5920853    2.7237025   -2.7409688

#Optimized Structure of [Ge4Sb12]4-, Isomer XVI, C1, He = -11191.0029989600
Ge    1.1666974    0.8521826    0.5180256
Sb    0.2983098    0.6002127    2.9868524
Ge   -1.4509825    2.7347271    2.8302144
Sb   -2.4972787    2.6554079    0.2974307
Ge   -1.0251796    0.6593302   -0.6202077
Sb   -0.3239645    0.6601673   -3.1784917
Sb    1.5860173    2.7110179   -2.8040370
Ge    2.0142180    3.0707721   -0.1529408
Sb   -0.2200482    4.2743556    0.9039678
Sb    2.4703083   -1.3246599   -0.2449108
Sb    1.2998343   -3.1970647    1.6011821
Sb    0.1769703   -5.1226377   -0.0664449
Sb   -1.1131909   -3.3624442   -1.8062719
Sb    1.0934569   -1.8240735   -2.7210531
Sb   -2.4201749   -1.5151091   -0.0206234
Sb   -1.0549929   -1.8721842    2.4773084

#Optimized Structure of [Ge4Sb12]4-, Isomer XVII, C1, He = -11190.9967845500
Ge    1.0733800    0.6927718    0.5176597
Sb    2.0261345    3.0516496   -0.1471759
Sb   -0.3206787    4.3166623    0.9666308
Ge   -2.4670501    2.7029243    0.3540292
Ge   -1.1220583    0.8499069   -0.6071217
Sb   -2.3779412   -1.4202427   -0.0082181
Sb   -1.1210858   -3.3118988   -1.7794932
Sb    1.1266523   -1.8557740   -2.7150088
Sb    2.5312944   -1.3610121   -0.2631417
Sb    1.3419967   -3.2195328    1.5969860
Sb   -0.9894855   -1.8489422    2.4734320
Sb    0.3505948    0.6194314    3.0293107
Ge   -1.5574273    2.5939883    2.7338559
Sb    0.1561811   -5.1087019   -0.0669890
Sb   -0.2888274    0.6273917   -3.1368445
Sb    1.6383204    2.6713782   -2.9479114

#Optimized Structure of [Ge4Sb12]4-, Isomer XVIII, C1, He = -11190.9961376300
Ge    1.0679210    0.6725699    0.5526725
Sb    2.0269371    3.0420811   -0.1184258
Sb   -0.2785597    4.4711052    0.8800063
Sb   -2.4411052    2.7529613    0.1728769
Ge   -1.0832238    0.6116323   -0.6555225
Sb   -2.3910947   -1.5876781   -0.0474343
Ge   -1.1610551   -3.2733971   -1.7985217
Sb    1.0176988   -1.9194478   -2.6090832
Sb    2.4937952   -1.4070288   -0.1876182
Ge    1.4190255   -3.1779715    1.5914530
Sb   -0.8848532   -2.0579301    2.3758917
Sb    0.3221274    0.4987428    3.0641946
Sb   -1.4780861    2.7445164    2.8517900
Sb    0.0976489   -4.8144990   -0.0277256
Sb   -0.2527880    0.6229088   -3.1629795
Sb    1.5256119    2.8214346   -2.8815743

#Optimized Structure of [Ge4Sb12]4-, Isomer XIX, C1, He = -11190.9924631900
Ge    1.0783204    0.6981397    0.5339882
Sb    2.5114803   -1.3673312   -0.2578335
Sb    1.3502083   -3.2616963    1.5861612
Sb   -1.0095529   -1.9480120    2.4750599
Sb   -2.3798430   -1.4908796    0.0017379
Sb   -1.1051104   -3.3531533   -1.7968385
Sb    0.1903303   -5.1483648   -0.0966455
Ge   -1.1499997    0.8114528   -0.5322113
Sb   -0.3386355    0.6704966   -3.0656365
Sb    1.0961726   -1.8165308   -2.7133417
Sb    1.9216404    3.1110043   -0.0368092
Sb    1.6413644    2.6713524   -2.8541336
Sb    0.3887487    0.5053857    3.0605810
Sb   -1.4012288    2.7442930    2.7663686
Ge   -2.3911178    2.8363521    0.2024093
Ge   -0.4027777    4.3374912    0.7271437

#Optimized Structure of [Ge4Sb12]4-, Isomer XX, C1, He = -11190.9915645100
Ge    1.2267491    0.9619555    0.2642484
Ge   -1.2014611    0.9336580   -0.1849611
Sb   -2.2216207    3.0518696    0.9950222
Ge    0.0235117    4.6275408    0.9735285
Sb    1.7563663    3.3418543   -0.6922398
Sb    0.6258653    2.7913878   -3.2736392
Sb   -1.2723951    0.7592306   -2.8344610
Sb    0.1984379   -1.7368396   -2.7591570
Sb   -1.6378975   -3.1757347   -1.1406782
Sb    0.1232826   -4.9006175    0.1722934
Sb    1.7262545   -2.9495670    1.3359038
Sb   -0.2334473   -1.5394163    2.8410193
Sb    1.1769440    0.9661985    2.8778437
Ge   -0.4163688    3.1961572    3.0650461
Sb    2.2859158   -1.1752174   -0.8658201
Sb   -2.3072738   -1.2315956    0.8770008

#Optimized Structure of [Ge4P14]4-, Isomer 1, C1, He = -13088.2297180500
P     1.2729733   -0.5685279    2.0214240
Ge    0.4720233   -1.0555048   -0.1022115
Ge   -0.7458070    0.9994250   -0.5411407
P    -0.9285566    1.0975591   -2.8357358
P    -2.3103391    1.0082702    1.2012046
Ge   -0.9760263   -0.1399913    2.9494152
P    -1.0140133   -2.8545499    0.2370454
P    -2.9893832   -2.2122108   -0.6282274
P    -3.7899764   -0.4772877    0.4674407
P    -1.4315584   -2.4480210    2.3814344
Ge   -3.8030561   -2.5003064    1.7441379
P     2.1646628   -0.7664495   -1.7177318
P     1.2275663    0.9636367   -3.0136212
P     0.9301246    2.5708893    0.1333792
P     2.3423619    1.2426551    1.3011108
P     3.5544659    0.3074951   -0.3249937
P     1.9877545    2.7107184   -1.8515937
P     4.0367838    2.1222004   -1.4213366

#Optimized Structure of [Ge4P14]4-, Isomer 2, C1, He = -13088.2296452300
Ge    1.4619022   -0.5565335    2.4836586
Ge    0.7259945   -1.1531893    0.2268656
Ge   -0.5832778    0.9203281   -0.0937277
P    -1.2509515    0.6217033   -2.2815803
P    -2.2317493    0.9049579    1.5416938
P    -1.0686141   -0.5107299    2.8788308
P    -0.9072603   -2.7634541   -0.0750560
Ge   -2.4524009   -1.5008348   -1.5384692
P    -3.5988775   -0.4272637    0.3223213
P    -1.6844885   -2.4904645    2.0277925
P    -3.8010196   -2.1029793    1.6947126
P     2.1921284   -0.8424995   -1.5603144
P     0.9182004    0.5596840   -2.8725148
P     0.9334577    2.6872138    0.0972166
P     2.4200532    1.4862108    1.3085631
P     3.5290660    0.4939899   -0.3546568
P     1.6418427    2.5283846   -2.0412953
P     3.7559946    2.1454761   -1.7640402

#Optimized Structure of [Ge4P14]4-, Isomer 3, C1, He = -13088.2294727000
P     1.4121900   -0.5018797    2.2380870
Ge    0.6650768   -1.0212805    0.1195534
Ge   -0.6649896    1.0214212   -0.1194476
P    -1.4123796    0.5020933   -2.2378361
P    -2.3199075    0.9677044    1.4939253
Ge   -0.9995805   -0.4184153    3.0718242
P    -0.9512029   -2.6743873   -0.1255937
P    -2.3898574   -1.3418700   -1.3497250
P    -3.6142785   -0.4685871    0.3353736
P    -1.6381104   -2.5136951    1.9993211
P    -3.7678483   -2.1975397    1.6383702
P     2.3199373   -0.9676355   -1.4938974
Ge    0.9992123    0.4181940   -3.0718600
P     0.9513268    2.6745452    0.1253926
P     2.3898439    1.3419346    1.3498715
P     3.6143121    0.4684876   -0.3353422
P     1.6382496    2.5135726   -1.9995838
P     3.7680059    2.1973374   -1.6384331

#Optimized Structure of [Ge4P14]4-, Isomer 4, C1, He = -13088.2281006100
P     1.4526046   -0.4874393    2.2237739
Ge    0.6059305   -1.0545177    0.1547538
Ge   -0.6872393    1.0067515   -0.1141323
P    -1.2281260    0.6168265   -2.3215367
P    -2.3325890    0.9957096    1.4906345
Ge   -1.0066815   -0.4242430    3.0586939
P    -0.8595648   -2.8128080   -0.0471893
Ge   -2.4318613   -1.5338616   -1.5063848
P    -3.6145296   -0.4496138    0.3265344
P    -1.6546284   -2.5452297    2.0465776
P    -3.7646947   -2.1378370    1.6944169
P     2.1977087   -0.8584475   -1.5509947
P     0.9522696    0.5644340   -2.8609424
P     0.9579092    2.6539314    0.1268094
P     2.4073212    1.3477246    1.3449952
P     3.5676216    0.4496394   -0.3655925
P     1.6571498    2.5207106   -1.9925853
P     3.7813991    2.1482698   -1.7078317

#Optimized Structure of [Ge4P14]4-, Isomer 5, C1, He = -13088.2280788700
Ge    1.4565978   -0.6140916    2.4579234
Ge    0.6713500   -1.0329212    0.1866632
Ge   -0.6708359    1.0327038   -0.1861911
Ge   -1.4563845    0.6139618   -2.4569155
P    -2.2187904    0.8694117    1.5465012
P     3.7808825    2.1461968   -1.7031120
P     1.6563777    2.4783096   -2.0273570
P     3.5557603    0.4826422   -0.3203156
P     1.0347714    0.5156361   -2.8993666
P     2.2184882   -0.8691450   -1.5470854
P     0.9533634    2.6727800    0.1160928
P     2.4178948    1.4491024    1.3429722
P    -3.7808423   -2.1464846    1.7026117
P    -1.6560010   -2.4782106    2.0274647
P    -3.5559448   -0.4829751    0.3198269
P    -1.0361584   -0.5152550    2.8996294
P    -0.9533849   -2.6729845   -0.1158659
P    -2.4171439   -1.4486770   -1.3434765

#Optimized Structure of [Ge4P14]4-, Isomer 6, C1, He = -13088.2251464700
P     1.3785400   -0.5400447    2.3792755
Ge    0.6869055   -1.0026345    0.2578610
Ge   -0.6069559    1.0599415   -0.0127141
P    -1.2955203    0.5549415   -2.1725022
P    -2.3223629    0.9230214    1.5101137
Ge   -1.0237119   -0.5091543    3.1037578
P    -0.8922614   -2.6888900   -0.1141076
P    -2.2735114   -1.3735728   -1.3842790
P    -3.5611758   -0.4551489    0.2235099
P    -1.7174173   -2.5549517    1.9613605
P    -3.8170115   -2.2081387    1.4793726
P     2.2095060   -0.9236888   -1.5181292
P     0.9088613    0.4396463   -2.8216943
P     0.9237599    2.7726563    0.0447784
Ge    2.5286304    1.5115830    1.5004284
P     3.5916737    0.4628075   -0.4333669
P     1.5779886    2.4666107   -2.0931215
P     3.7040630    2.0650163   -1.9105433

#Optimized Structure of [Ge4P14]4-, Isomer 7, C1, He = -13088.2251469700
Ge    1.3512987   -0.6432948    2.2877379
Ge    0.5925697   -1.1180520   -0.0204204
Ge   -0.6592757    0.9183416   -0.4850846
P    -0.9805257    1.0075284   -2.7620206
P    -2.2262771    0.9427342    1.2866510
P    -1.0508821   -0.2730110    2.7825989
P    -1.0423119   -2.8093672    0.1563990
P    -3.0354109   -2.1529594   -0.6595332
P    -3.7814537   -0.4156467    0.4699540
P    -1.4597939   -2.3903636    2.3074674
Ge   -3.8566892   -2.4571224    1.6977478
P     2.1791684   -0.7483099   -1.7172871
P     1.1732422    0.9431618   -3.0160223
P     0.9250035    2.5988077    0.1152294
P     2.3734043    1.3697011    1.2929735
P     3.5382926    0.3687429   -0.3229501
P     1.9546096    2.7187971   -1.9066698
P     4.0050310    2.1403123   -1.5067711

#Optimized Structure of [Ge4P14]4-, Isomer 8, C1, He = -13088.2242656200
P     1.2005494   -0.6033661    1.9305210
Ge    0.3559907   -0.9421730   -0.2194714
Ge   -0.8551412    1.1452466   -0.5880959
P    -0.8276632    1.1391288   -2.9100565
Ge   -2.4152549    1.1387367    1.3819697
P    -0.8660309   -0.2407813    2.7523319
P    -1.0125758   -2.8082508    0.1979375
P    -3.0968204   -2.3266721   -0.5195928
P    -3.8820722   -0.5890716    0.5646701
P    -1.3007596   -2.3889464    2.3710776
Ge   -3.7524065   -2.5525074    1.8850830
P     2.1619277   -0.7729434   -1.7162702
P     1.3245009    0.9578129   -3.0451009
P     0.9493503    2.6024587    0.0628997
P     2.2765031    1.2664451    1.3056427
P     3.5204712    0.2517222   -0.2483253
P     2.1056970    2.6844316   -1.8671639
P     4.1137345    2.0387294   -1.3380562

#Optimized Structure of [Ge4P14]4-, Isomer 9, C1, He = -13088.2223279600
P     1.3112638   -0.5213587    2.0385223
Ge    0.5689388   -1.0090075   -0.1085901
Ge   -0.8542127    0.9294491   -0.4336100
P    -2.0732839    0.3548387   -2.3023835
P    -2.2450806    0.9337947    1.4686751
Ge   -0.9578086   -0.4698851    3.0026834
P    -1.0972689   -2.6549155   -0.2201874
P    -2.8248541   -1.3542200   -1.1867997
P    -3.7585215   -0.5472338    0.6780113
P    -1.5177751   -2.5926789    1.9802112
P    -3.6800807   -2.2960042    1.9661516
P     2.5295603   -0.7908367   -1.4253216
P     2.1664949    0.7940077   -2.9820367
P     0.7771474    2.6082509   -0.0205330
P     2.1705585    1.4243072    1.3611445
P     3.6571086    0.4559712    0.0249169
P     1.7735665    2.7168646   -1.9873742
Ge    4.0542470    2.0186565   -1.8534801

#Optimized Structure of [Ge4P14]4-, Isomer 10, C1, He = -13088.2217722300
Ge    1.4702360   -0.5393585    2.5320267
Ge    0.7610499   -1.1333240    0.2675287
Ge   -0.5715361    0.9495893    0.0354714
P    -1.2775437    0.5549033   -2.1385302
P    -2.2267114    0.9269235    1.6178211
P    -1.0717219   -0.5325553    2.9008561
P    -0.9354776   -2.6567923   -0.1445910
P    -2.2430197   -1.3866294   -1.5108709
Ge   -3.7707224   -0.3699372    0.1857462
P    -1.6911053   -2.4774094    1.9722258
P    -3.8113952   -2.2307310    1.6263864
P     2.2075954   -0.8738952   -1.5403164
P     0.8935014    0.4661569   -2.8462190
P     0.9668753    2.6993905    0.0764857
P     2.4572598    1.5012451    1.2870432
P     3.5461517    0.5092115   -0.3898336
P     1.5853034    2.4709664   -2.0812764
P     3.7112604    2.1222456   -1.8499539

#Optimized Structure of [Ge4P14]4-, Isomer 11, C1, He = -13088.2211533000
P     0.9190669   -1.2409134    2.9139275
Ge    0.6780028   -0.8506199    0.6648920
Ge   -0.5385017    1.2336904    0.2469537
P    -1.1377591    0.5895675   -1.9351365
Ge   -2.3739972    0.8917386    1.9213476
P    -1.2607486   -1.0580217    3.0751054
P    -0.8438133   -2.5205217   -0.1141095
P    -2.2499359   -1.2693073   -1.3313088
P    -3.5773650   -0.3372383    0.2114521
P    -1.9966573   -2.7607663    1.8152544
P    -4.0223619   -2.2185655    1.2227579
P     2.2214561   -0.9402916   -1.1512269
P     0.9378773    0.1393240   -2.6814854
P     1.0744609    2.8644905   -0.3772755
P     3.0876150    2.3204028    0.4634010
P     3.7927295    0.4771622   -0.5145348
P     1.4384378    2.2898011   -2.4942654
Ge    3.8514939    2.3900686   -1.9357491

#Optimized Structure of [Ge4P14]4-, Isomer 12, C1, He = -13088.2204760100
P     1.4427042   -0.4878050    2.2839414
Ge    0.6509381   -1.0184014    0.1936861
Ge   -0.6189978    1.0708163   -0.0257367
P    -1.2687958    0.5279886   -2.1805611
P    -2.3480312    0.9358018    1.4910935
Ge   -1.0231917   -0.4362566    3.0840720
P    -0.9173832   -2.7023636   -0.0969179
P    -2.2929049   -1.3830697   -1.3774258
P    -3.5770238   -0.4794085    0.2437462
P    -1.6837836   -2.5264763    1.9987219
P    -3.7933440   -2.2026440    1.5453027
P     2.1959346   -0.9100997   -1.5357681
P     0.8757615    0.3603302   -2.8872342
P     0.9678300    2.7056450    0.2022587
P     2.4143557    1.3495425    1.3498257
P     3.5653960    0.4496702   -0.3794830
Ge    1.5755452    2.6472018   -2.1721169
P     3.8349907    2.0995281   -1.7374048

#Optimized Structure of [Ge4P14]4-, Isomer 13, C1, He = -13088.2188728000
P     0.9583614   -1.1305950    2.8585428
Ge    0.7278727   -1.0114103    0.5753024
Ge   -0.4772838    1.0635683    0.1952742
P    -1.1737722    0.5327447   -1.9716218
P    -2.1292348    0.8262956    1.7900854
P    -1.2135663   -0.9470529    3.0028509
P    -0.8909412   -2.6034080   -0.1261675
P    -2.2350160   -1.3281192   -1.3957895
Ge   -3.7198323   -0.1900856    0.2052834
P    -1.9983969   -2.6997307    1.8553200
P    -4.0444548   -2.2017648    1.4014055
P     2.2459152   -0.9372380   -1.2519699
P     0.9349694    0.2202395   -2.7131695
P     1.0191760    2.8370884   -0.2436068
P     3.0387692    2.2577614    0.5579651
P     3.7718138    0.4813358   -0.5126707
P     1.3841409    2.3676923   -2.3872011
Ge    3.8014797    2.4626783   -1.8398327

#Optimized Structure of [Ge4P14]4-, Isomer 14, C1, He = -13088.2181315900
P     1.3967050   -0.4592878    2.2697092
Ge    0.7012924   -1.0450041    0.1575861
Ge   -0.6341274    1.0090654   -0.0297155
P    -1.3021694    0.5454795   -2.2011364
P    -2.3553006    0.9518616    1.4819120
Ge   -1.0275960   -0.4154450    3.0855300
P    -0.9274709   -2.6964072   -0.0863185
P    -2.2983602   -1.3823575   -1.3764828
P    -3.5899472   -0.4704617    0.2384279
P    -1.6909098   -2.5025833    2.0030975
P    -3.8006200   -2.1927913    1.5419818
P     2.1923070   -0.9598707   -1.5986520
P     0.9173866    0.4645658   -2.8280550
P     0.9680832    2.6610953    0.1496716
P     2.3795270    1.3905678    1.4279019
Ge    3.7972888    0.4078044   -0.3550805
P     1.5689776    2.4694303   -2.0146029
P     3.7049339    2.2243383   -1.8657746

#Optimized Structure of [Ge4P14]4-, Isomer 15, C1, He = -13088.2177689200
Ge    1.4219149   -0.5163880    2.5172745
Ge    0.7380354   -1.1850532    0.2605228
Ge   -0.5321512    0.9283339   -0.0036448
P    -1.2890646    0.5837882   -2.1748666
P    -2.2288615    0.8892609    1.5535686
P    -1.0512220   -0.4362826    2.9503210
P    -0.9267258   -2.7052835   -0.2235278
P    -2.3020199   -1.3385483   -1.4127445
P    -3.5474931   -0.4173377    0.2413330
Ge   -1.6878554   -2.6606656    2.1094767
P    -3.9170032   -2.1045033    1.5188358
P     2.2092941   -0.8625546   -1.5385664
P     0.8993457    0.4697452   -2.8529528
P     0.9527775    2.7039739    0.0741329
P     2.4421361    1.5086584    1.2921406
P     3.5332697    0.5218918   -0.3840685
P     1.5807077    2.4839889   -2.0867639
P     3.7049156    2.1369757   -1.8404706

#Optimized Structure of [Ge4P14]4-, Isomer 16, C1, He = -13088.2169490800
P     1.4606439   -0.5136472    2.2933818
Ge    0.5862927   -0.9045105    0.2139715
Ge   -0.6572642    1.2219447   -0.0101056
P    -1.3013416    0.5455929   -2.1499565
P    -2.3907971    0.8774147    1.4777957
Ge   -1.0253639   -0.4567169    3.0764251
P    -0.8762576   -2.6823560   -0.1050212
P    -2.2679817   -1.4087782   -1.3954943
P    -3.5893270   -0.5457534    0.2195422
P    -1.6708146   -2.5527940    1.9857929
P    -3.7848180   -2.2769551    1.5167105
P     2.1710266   -0.9114909   -1.4966279
P     0.8949167    0.4197190   -2.8421066
Ge    1.0475922    2.9675452    0.1614868
P     2.4725889    1.3293809    1.4036312
P     3.5635424    0.4256780   -0.3699872
P     1.6241393    2.4497580   -2.1291017
P     3.7432231    2.0159687   -1.8503364

#Optimized Structure of [Ge4P14]4-, Isomer 17, C1, He = -13088.2169255100
P     1.2847880   -0.6128903    2.3732787
Ge    0.6180861   -0.8841924    0.1996069
Ge   -0.7112731    1.1946810    0.0177849
P    -1.2736567    0.5652518   -2.1596803
Ge   -2.4425466    0.9808068    1.7338782
P    -0.9269552   -0.6056284    2.9371857
P    -0.8773254   -2.6440672   -0.1202303
P    -2.2663345   -1.3787428   -1.4162854
P    -3.5877857   -0.5151959    0.2183304
P    -1.6416106   -2.5349272    1.9773670
P    -3.7558503   -2.2482832    1.5314202
P     2.2052319   -0.9294766   -1.4974757
P     0.9261468    0.4100180   -2.8376498
P     0.9631266    2.7867379   -0.0372493
Ge    2.4747114    1.5349382    1.4973264
P     3.5898488    0.4371398   -0.3855809
P     1.6530004    2.4320410   -2.1447333
P     3.7683982    2.0117898   -1.8872932

#Optimized Structure of [Ge4P14]4-, Isomer 18, C1, He = -13088.2157215000
P     1.3256021   -0.5704783    2.1935187
Ge    0.5833535   -0.9096425    0.0264497
Ge   -0.7854173    1.1503347   -0.1031959
P    -1.3962684    0.4902274   -2.2472389
Ge   -2.4267887    1.0455409    1.7105378
P    -0.8681291   -0.5001136    2.8975024
P    -0.9478172   -2.6357265   -0.1377267
P    -2.3972258   -1.3585242   -1.3799590
P    -3.6398704   -0.5327695    0.3462814
P    -1.5442905   -2.4751434    2.0165874
P    -3.6891492   -2.2381609    1.6998928
P     2.3222307   -0.9674868   -1.4709013
Ge    1.0266238    0.3836062   -3.0954413
P     0.9659457    2.6901043    0.0395327
P     2.3124512    1.3683432    1.3668947
P     3.5950645    0.4414591   -0.2487740
P     1.7282903    2.4721805   -2.0424170
P     3.8353950    2.1462492   -1.5715439

#Optimized Structure of [Ge4P14]4-, Isomer 19, C1, He = -13088.2157131800
Ge    1.4641174   -0.5159066    2.4774227
Ge    0.7790162   -1.3162012    0.2475185
Ge   -0.4712953    0.8280678    0.0045568
P    -1.2906415    0.6154387   -2.1597919
P    -2.1994061    0.8826459    1.5336954
P    -1.0862910   -0.5138454    2.9216677
Ge   -1.0001404   -2.9495131   -0.2004329
P    -2.3604194   -1.2949283   -1.4738633
P    -3.5492911   -0.3885916    0.2356600
P    -1.7538123   -2.4852278    2.0474692
P    -3.8476408   -2.0395278    1.6140625
P     2.2472466   -0.8217784   -1.5106925
P     0.9001532    0.4758971   -2.8405140
P     0.9192835    2.6840217    0.0842590
P     2.4439118    1.5507135    1.3035044
P     3.5528434    0.5865699   -0.3712373
P     1.5597116    2.4987306   -2.0799812
P     3.6926539    2.2034351   -1.8333030

#Optimized Structure of [Ge4P14]4-, Isomer 20, C1, He = -13088.2153814300
Ge    1.4791031   -0.5632898    2.5389084
Ge    0.7101271   -1.0226457    0.2765102
Ge   -0.6506750    1.0641759    0.0769625
P    -1.2609021    0.5921768   -2.1314767
Ge   -2.4619540    1.0160606    1.7208696
P    -1.0518662   -0.5807364    2.9684484
P    -0.9063366   -2.6352528   -0.1363587
P    -2.2702729   -1.3500167   -1.4447734
P    -3.6052356   -0.4984542    0.1913722
P    -1.6701683   -2.4890191    1.9697166
P    -3.7846707   -2.2487981    1.4670037
P     2.1840728   -0.8960541   -1.5199810
P     0.8953874    0.4261936   -2.8562443
P     1.0067316    2.7033619    0.0164726
P     2.4657797    1.4977815    1.2720515
P     3.5498624    0.4841196   -0.3927086
P     1.6242533    2.4350653   -2.1312152
P     3.7467642    2.0653315   -1.8855579

#Optimized Structure of [Ge4P14]4-, Isomer 21, C1, He = -13088.2150637700
Ge    1.5431602   -0.4790311    2.5603560
Ge    0.7746509   -1.1483758    0.3406916
Ge   -0.5474863    0.9230795    0.0556199
P    -1.2851081    0.6016520   -2.1360075
P    -2.3312514    0.9546680    1.4918205
Ge   -1.1183012   -0.4833312    3.1077552
P    -0.9221309   -2.6741138   -0.1645578
P    -2.2938249   -1.3284439   -1.4174360
P    -3.5870565   -0.4350090    0.2011441
P    -1.7199217   -2.5172700    1.9293919
P    -3.8239828   -2.1969226    1.4407005
P     2.1821888   -0.8910312   -1.5331275
P     0.8766093    0.4461296   -2.8398445
P     0.9735782    2.6742726    0.0886053
P     2.4933447    1.4652341    1.2827967
P     3.5501896    0.5017446   -0.4354659
P     1.5503035    2.4635358   -2.0848378
P     3.6850388    2.1232123   -1.8876049

#Optimized Structure of [Ge4P14]4-, Isomer 22, C1, He = -13088.2142932100
P     1.3520473   -0.5614260    2.1630744
Ge    0.5030809   -0.9447533    0.0429162
Ge   -0.8103119    1.1458658   -0.1363624
P    -1.1831038    0.6181213   -2.3657806
Ge   -2.4452593    1.0429661    1.6952649
P    -0.8504012   -0.4925525    2.8855651
P    -0.8717323   -2.7730072   -0.0447581
Ge   -2.4419896   -1.5525080   -1.5324972
P    -3.6483670   -0.5406432    0.3431280
P    -1.5605242   -2.5019917    2.0924519
P    -3.6857105   -2.1691204    1.8031813
P     2.2012423   -0.8598344   -1.5439001
P     1.0049027    0.5534172   -2.8936622
P     0.9694643    2.6746962    0.0550225
P     2.3186804    1.3684668    1.3646061
P     3.5387153    0.4126630   -0.2742396
P     1.7542054    2.4949657   -2.0215302
P     3.8550613    2.0846747   -1.6324800

#Optimized Structure of [Ge4P14]4-, Isomer 23, C1, He = -13088.2141997800
P     1.4923618   -0.4425431    2.2249726
Ge    0.6825113   -1.2191564    0.1930532
Ge   -0.5730457    0.9039998   -0.0130425
P    -1.2771556    0.6015205   -2.1987118
P    -2.3077980    0.9626787    1.4800888
Ge   -1.0060621   -0.4084179    3.0888483
Ge   -0.9833318   -2.9942445   -0.1430628
P    -2.3336312   -1.3228410   -1.4486012
P    -3.5819831   -0.4210302    0.2244057
P    -1.7422209   -2.5203748    2.0894273
P    -3.8273333   -2.0976759    1.5809139
P     2.2589948   -0.8377353   -1.5136300
P     0.9324396    0.4838448   -2.8308710
P     0.9529835    2.6539109    0.1227230
P     2.4343461    1.4019174    1.3421113
P     3.5963450    0.5456701   -0.3923949
P     1.5685523    2.4933269   -2.0262060
P     3.7140273    2.2171500   -1.7800237

#Optimized Structure of [Ge4P14]4-, Isomer 24, C1, He = -13088.2134650900
P     1.4880435   -0.4574585    2.2713642
Ge    0.6456128   -1.0180338    0.2077717
Ge   -0.6839567    1.0409341    0.0204336
P    -1.2668202    0.5454332   -2.1680198
P    -2.3277755    1.0216628    1.5781458
Ge   -1.0215759   -0.4507815    3.0717497
P    -0.8958550   -2.7000785   -0.1408561
P    -2.2294006   -1.3998666   -1.4815312
Ge   -3.7907785   -0.4008451    0.1911432
P    -1.6515703   -2.5301886    1.9658103
P    -3.7786164   -2.2807401    1.6153532
P     2.2185586   -0.8957877   -1.5199952
P     0.9254235    0.4575350   -2.8274058
P     0.9979768    2.6609972    0.1103347
P     2.4492338    1.3603892    1.3331543
P     3.5913572    0.4653364   -0.4014859
P     1.5958311    2.4542354   -2.0307565
P     3.7343121    2.1272569   -1.7952102

#Optimized Structure of [Ge4P14]4-, Isomer 25, C1, He = -13088.2106852100
P     1.2983067   -0.4985006    2.2247984
Ge    0.6674104   -1.0336170    0.0694788
Ge   -0.6673993    1.0336669   -0.0697661
P    -1.2983635    0.4982771   -2.2250626
P    -2.2268929    0.9412602    1.5995377
P    -0.9400430   -0.4652744    2.8486696
P    -0.9479388   -2.6797700   -0.1088284
P    -2.2756306   -1.4269452   -1.4707696
Ge   -3.7707246   -0.4019711    0.2538473
P    -1.6170105   -2.4611699    2.0240248
P    -3.7412421   -2.2067580    1.7807612
P     2.2269079   -0.9411535   -1.6000272
P     0.9401420    0.4655365   -2.8489907
P     0.9478537    2.6795415    0.1089897
P     2.2757518    1.4266331    1.4708484
Ge    3.7705277    0.4017320   -0.2538885
P     1.6170435    2.4613093   -2.0237308
P     3.7413018    2.2072034   -1.7798919

#Optimized Structure of [Ge4P14]4-, Isomer 26, C1, He = -13088.2096486900
P     1.3145752   -0.5234468    2.2561331
Ge    0.6276983   -1.0176209    0.1073268
Ge   -0.6459071    1.0845335   -0.0636444
P    -1.2643062    0.4757822   -2.2057452
P    -2.2271974    0.9254881    1.5978902
P    -0.9444077   -0.4777547    2.8494229
P    -0.9369355   -2.6896650   -0.1131871
P    -2.2688356   -1.4323430   -1.4694142
Ge   -3.7601889   -0.4187668    0.2536669
P    -1.6095268   -2.4814379    2.0251906
P    -3.7325917   -2.2235179    1.7810453
P     2.2276495   -0.8908223   -1.5419140
P     0.9029412    0.3721290   -2.9003601
P     0.9452648    2.7269262    0.1708411
P     2.3345581    1.3839775    1.3716962
P     3.5442010    0.4462007   -0.2996726
Ge    1.6274160    2.6447579   -2.1736840
P     3.8655929    2.0955801   -1.6455911

#Optimized Structure of [Ge4P14]4-, Isomer 27, C1, He = -13088.2072152500
P     1.3214468   -0.5262012    2.2203298
Ge    0.6156931   -0.9275034    0.0667288
Ge   -0.7550788    1.1459279   -0.0263488
P    -1.2842260    0.5396712   -2.2142462
Ge   -2.4676435    1.0212429    1.7019080
P    -0.8961428   -0.4974061    2.9116751
P    -0.9228040   -2.6576999   -0.0992546
P    -2.3048881   -1.3983780   -1.4057207
P    -3.6139348   -0.5333943    0.2497859
P    -1.5917802   -2.4636965    2.0250855
P    -3.7201412   -2.2218140    1.6220220
P     2.2017239   -0.9590440   -1.5856210
P     0.9425606    0.4349353   -2.8615750
P     0.9911115    2.6654274    0.0653817
P     2.2857237    1.4134361    1.4684378
Ge    3.7728751    0.3755812   -0.2614497
P     1.6499879    2.4294864   -2.0624989
P     3.7755168    2.1594294   -1.8146398

#Optimized Structure of [Ge4P14]4-, Isomer 28, C1, He = -13088.2070683700
P     1.2072341   -0.5541867    1.9866644
Ge    0.4420705   -1.0775753   -0.1627649
Ge   -0.7470576    1.0120086   -0.5252344
P    -0.9233181    1.1169622   -2.8213439
P    -2.2140996    1.0136814    1.3036863
P    -0.9109082   -0.2022074    2.7018781
P    -1.0282451   -2.8731284    0.2395289
P    -3.0237752   -2.3053423   -0.6053710
Ge   -3.9792962   -0.4091405    0.4866342
P    -1.3440568   -2.3614349    2.3808203
Ge   -3.7480314   -2.5636114    1.8011680
P     2.1732220   -0.7567121   -1.7109715
P     1.2303148    0.9756425   -3.0069472
P     0.9342225    2.6077467    0.1059095
P     2.3009498    1.2925787    1.3135379
P     3.5273901    0.2898593   -0.2673548
P     2.0388478    2.7099715   -1.8493167
P     4.0645368    2.0848880   -1.3705233

#Optimized Structure of [Ge4P14]4-, Isomer 29, C1, He = -13088.2055851500
P     1.3395628   -0.5516705    2.2491655
Ge    0.5704098   -0.9079396    0.1062319
Ge   -0.7421925    1.1987853   -0.0180036
P    -1.2488603    0.5202571   -2.1921710
Ge   -2.4706176    1.0034973    1.6963626
P    -0.8941368   -0.5063967    2.9142469
P    -0.9108906   -2.6663892   -0.1005888
P    -2.2936737   -1.4044577   -1.4100335
P    -3.6055098   -0.5530977    0.2459858
P    -1.5834974   -2.4812394    2.0281831
P    -3.7115164   -2.2376263    1.6211960
P     2.1956978   -0.9127155   -1.5286414
P     0.9026260    0.3431021   -2.9099236
P     0.9881849    2.7191259    0.1262072
P     2.3497094    1.3673930    1.3618918
P     3.5500703    0.4126251   -0.3097252
Ge    1.6652171    2.6148987   -2.2054410
P     3.8994169    2.0418482   -1.6749427

#Optimized Structure of [Ge4P14]4-, Isomer 30, C1, He = -13088.2019282500
P     1.5083820   -0.4529036    2.2746569
Ge    0.5970827   -0.9089992    0.2212634
Ge   -0.7625593    1.1604235    0.0670092
P    -1.2455161    0.5856984   -2.1528495
Ge   -2.5644095    1.0588183    1.6809377
Ge   -0.9928730   -0.4556623    3.1254396
P    -0.8701921   -2.6698295   -0.1144502
P    -2.2410989   -1.3803502   -1.4291584
P    -3.6232928   -0.5483557    0.1720458
P    -1.6520671   -2.5289571    1.9767004
P    -3.7619746   -2.3153653    1.4329519
P     2.1963139   -0.9199485   -1.4945469
P     0.9285359    0.4169888   -2.8320225
P     1.0328610    2.6612375    0.0639570
P     2.4667789    1.3603976    1.3220604
P     3.5989498    0.4403816   -0.4106954
P     1.6235108    2.4187194   -2.0712551
P     3.7615684    2.0777065   -1.8320443

#Optimized Structure of [Ge4P14]4-, Isomer 31, C1, He = -13088.2016963600
P     1.3061094   -0.5615493    2.2105261
Ge    0.7032909   -1.0380051    0.0177801
Ge   -0.7035252    1.0382391   -0.0182589
P    -1.3061868    0.5614913   -2.2108832
Ge   -2.4395388    1.0536924    1.6837021
P    -0.9012664   -0.4647786    2.9216740
P    -0.9648612   -2.6510146   -0.0578379
P    -2.3201111   -1.3822099   -1.3971066
P    -3.6250356   -0.5053897    0.2617212
P    -1.6263384   -2.4317471    2.0611125
P    -3.7541863   -2.1786019    1.6514394
Ge    2.4386414   -1.0537270   -1.6850865
P     0.9013134    0.4658987   -2.9219871
P     0.9647706    2.6510585    0.0584466
P     2.3204123    1.3816603    1.3970011
P     3.6245756    0.5041798   -0.2618478
P     1.6270905    2.4324645   -2.0601528
P     3.7548456    2.1783386   -1.6502425

#Optimized Structure of [Ge4P14]4-, Isomer 32, C1, He = -13088.2014861700
P     1.4345876   -0.4479247    2.2538636
Ge    0.6323940   -1.0769282    0.1948122
Ge   -0.6471311    1.0107498   -0.0230069
P    -1.2766816    0.5705519   -2.2116766
P    -2.3442970    0.9581858    1.4969266
Ge   -0.9678515   -0.3269505    3.1147374
P    -0.8984781   -2.7406702   -0.1705263
P    -2.2783044   -1.3663753   -1.3962391
P    -3.5816459   -0.4669436    0.2171897
Ge   -1.6494634   -2.6564649    2.1524202
P    -3.8757824   -2.1781282    1.4904331
P     2.2269542   -0.8803479   -1.5312284
P     0.9351639    0.4661880   -2.8366241
P     0.9761811    2.6662427    0.1117002
P     2.4242737    1.3656315    1.3372455
P     3.5750107    0.4810879   -0.3929108
P     1.5887775    2.4713613   -2.0314480
P     3.7262928    2.1507348   -1.7756685

#Optimized Structure of [Ge4P14]4-, Isomer 33, C1, He = -13088.2004329600
P     1.3545641   -0.5912875    2.2542660
Ge    0.5154799   -0.8084059    0.1236042
Ge   -0.7641259    1.3338377   -0.0119385
P    -1.2847607    0.5484223   -2.1589810
Ge   -2.4913349    0.9486435    1.6766808
P    -0.8889324   -0.5253829    2.9138495
P    -0.8759497   -2.6438042   -0.1146537
P    -2.2776984   -1.4218848   -1.4264531
P    -3.6153596   -0.6091263    0.2263476
P    -1.5677455   -2.5018483    2.0133488
P    -3.6991200   -2.3022347    1.5968766
P     2.1711274   -0.9118199   -1.4914888
P     0.9233752    0.4006824   -2.8700716
Ge    1.0569283    2.9656036    0.0807814
P     2.3916261    1.3382823    1.4350337
P     3.5381862    0.3986286   -0.2906007
P     1.7083837    2.4185190   -2.1702352
P     3.8053561    1.9631753   -1.7863661

#Optimized Structure of [Ge4P14]4-, Isomer 34, C1, He = -13088.2002006800
P     1.3389824   -0.5110429    2.2115520
Ge    0.5326299   -0.9590742    0.1028110
Ge   -0.7711852    1.1561573   -0.0348743
P    -1.2473440    0.5557614   -2.2368142
Ge   -2.4383156    1.0074496    1.7279327
P    -0.8086639   -0.3932176    2.9798457
P    -0.9053248   -2.7047878   -0.1964160
P    -2.2980940   -1.3813476   -1.4282338
P    -3.5924255   -0.5118002    0.2379232
Ge   -1.5632717   -2.6441273    2.1595211
P    -3.8159253   -2.2119730    1.5623494
P     2.2289306   -0.8886551   -1.5010327
P     0.9770784    0.4347561   -2.8622814
P     0.9892216    2.6832356    0.0254121
P     2.3445966    1.3977837    1.3553215
P     3.5536134    0.4545306   -0.3023144
P     1.6784139    2.4317509   -2.0790225
P     3.7970834    2.0846005   -1.7216793

#Optimized Structure of [Ge4P14]4-, Isomer 35, C1, He = -13088.1977934500
P     1.6758852   -0.3259786    2.2314339
Ge    0.7114215   -0.9428664    0.2148352
Ge   -0.7110356    0.9425265   -0.2161106
P    -1.6814491    0.3299814   -2.2306346
P    -2.4196998    0.7453804    1.4706869
P    -1.8370565   -0.8343645    2.9683482
P    -0.9482032   -2.6104843   -0.1339972
P    -2.5672055   -1.4073527   -1.2966078
P    -3.8255817   -0.4964052    0.3042207
P    -1.6378828   -2.7763353    1.9488105
Ge   -3.9088148   -2.0400435    2.2094792
P     2.4235796   -0.7463959   -1.4684452
P     1.8401713    0.8307263   -2.9686319
P     0.9471998    2.6117542    0.1307511
P     2.5637273    1.4101996    1.2971929
P     3.8256567    0.4979270   -0.3005165
P     1.6388220    2.7738530   -1.9518902
Ge    3.9104657    2.0378781   -2.2089246

#Optimized Structure of [Ge4P14]4-, Isomer 36, C1, He = -13088.1976615200
P     1.3161811   -0.4903760    2.2244035
Ge    0.5989070   -1.0712599    0.1092825
Ge   -0.6781043    1.0305603   -0.0721806
P    -1.2715937    0.5190950   -2.2429701
P    -2.1980578    0.9676003    1.6150389
P    -0.8612505   -0.3825091    2.9071205
P    -0.9133244   -2.7344136   -0.2119413
P    -2.2680046   -1.3961283   -1.4963981
Ge   -3.7367174   -0.3780111    0.2563443
Ge   -1.5895758   -2.6520506    2.1451244
P    -3.8420543   -2.1874208    1.7317779
P     2.2531011   -0.8668226   -1.5168087
P     0.9640210    0.4648905   -2.8523047
P     0.9508238    2.6896549    0.0713075
P     2.3312572    1.4103515    1.3657622
P     3.5466782    0.4820396   -0.2966400
P     1.6384216    2.4622632   -2.0413044
P     3.7592917    2.1325367   -1.6956140

#Optimized Structure of [Ge4P14]4-, Isomer 37, C1, He = -13088.1971681100
P     1.3655376   -0.5158407    2.1811368
Ge    0.5759463   -1.1133916    0.0802244
Ge   -0.6967848    1.0443125   -0.0235209
P    -1.2499422    0.5833306   -2.2314911
Ge   -2.4164896    1.0288203    1.6970791
P    -0.8540411   -0.4730538    2.9299958
Ge   -0.9847435   -2.9627235   -0.1641151
P    -2.3467734   -1.3479714   -1.4875871
P    -3.5984465   -0.4907550    0.2414301
P    -1.6234757   -2.4789948    2.1127543
P    -3.7315191   -2.1221384    1.6823732
P     2.2683874   -0.8387962   -1.4954515
P     0.9747597    0.4585901   -2.8584284
P     0.9629250    2.6782077    0.0373178
P     2.3323031    1.4243135    1.3668372
P     3.5690319    0.5153069   -0.2894339
P     1.6641945    2.4591399   -2.0702558
P     3.7891303    2.1516442   -1.7088648

#Optimized Structure of [Ge4P14]4-, Isomer 38, C1, He = -13088.1893305700
P     1.3544373   -0.5299005    2.2398284
Ge    0.5586058   -0.9117401    0.1127358
Ge   -0.8108815    1.1635126    0.0001896
P    -1.2228633    0.5339294   -2.2125628
Ge   -2.4521796    1.0623616    1.7758090
P    -0.8782242   -0.5329389    2.8934345
P    -0.9006752   -2.6659913   -0.1576701
P    -2.2282378   -1.4031312   -1.5208035
Ge   -3.7990687   -0.4562385    0.2199399
P    -1.5648425   -2.5124045    1.9878547
P    -3.6932410   -2.2946020    1.7026209
P     2.2352728   -0.8997608   -1.4915500
P     0.9854784    0.4324716   -2.8545672
P     0.9984665    2.6774135    0.0319644
P     2.3502517    1.4032181    1.3546976
P     3.5660093    0.4447650   -0.2928049
P     1.6916544    2.4222151   -2.0670468
P     3.8100373    2.0668207   -1.7220694

#Optimized Structure of [Ge4As14]4-, Isomer 1, C1, He = -39610.6306085400
As    1.4199590   -0.6169289    2.3791564
Ge    0.6667713   -1.0289457    0.1207676
Ge   -0.6661688    1.0283635   -0.1203591
As   -1.4202809    0.6180810   -2.3786108
As   -2.3765351    1.0402335    1.5925387
Ge   -1.0555406   -0.4425664    3.2215698
As   -0.9356724   -2.8386258   -0.1389841
As   -2.5406590   -1.4523425   -1.5051667
As   -3.9101423   -0.4742689    0.3406092
As   -1.7147527   -2.6713884    2.2171815
As   -4.0660027   -2.3792297    1.7856018
As    2.3762838   -1.0404713   -1.5927892
Ge    1.0548928    0.4428231   -3.2215387
As    0.9356717    2.8387960    0.1389839
As    2.5409684    1.4528320    1.5048082
As    3.9100764    0.4737016   -0.3408466
As    1.7149379    2.6713808   -2.2171805
As    4.0661933    2.3785560   -1.7857415

#Optimized Structure of [Ge4As14]4-, Isomer 2, C1, He = -39610.6285835300
Ge    1.5133625   -0.6390493    2.4943250
Ge    0.7076639   -1.1191987    0.2260670
Ge   -0.6081815    0.9529778   -0.1223668
As   -1.4160789    0.6292216   -2.3754681
As   -2.3218962    1.0217974    1.5947211
As   -1.0154279   -0.4951264    3.1022337
As   -0.9103407   -2.8853238   -0.1310462
Ge   -2.5689024   -1.5941394   -1.5997777
As   -3.8424322   -0.4612375    0.2658901
As   -1.7561608   -2.6999327    2.2104251
As   -4.0877764   -2.2546363    1.8469902
As    2.3028044   -0.9686533   -1.6132586
As    0.9626892    0.5426150   -3.1176787
As    0.8966489    2.8569247    0.1147859
As    2.5072677    1.5491484    1.5126169
As    3.8208368    0.5059465   -0.3121500
As    1.7439159    2.7374007   -2.2281297
As    4.0720079    2.3212655   -1.8681792

#Optimized Structure of [Ge4As14]4-, Isomer 3, C1, He = -39610.6272256200
As    1.4271403   -0.5836514    2.4246606
Ge    0.6814323   -1.0432119    0.1943794
Ge   -0.6194787    1.0317729   -0.0745198
As   -1.4198354    0.6379589   -2.3394753
As   -2.3684484    1.0085578    1.5873332
Ge   -1.0393156   -0.4859351    3.2223916
As   -0.9096777   -2.8648969   -0.1338819
As   -2.4968683   -1.4998708   -1.5199317
As   -3.8875530   -0.4784160    0.2814772
As   -1.7495539   -2.6918460    2.1990116
As   -4.0867990   -2.3972329    1.7068825
As    2.3334452   -1.0175457   -1.6037966
As    0.9900629    0.4900763   -3.0955259
As    0.9187266    2.8806300    0.1031450
Ge    2.5882810    1.5791326    1.5848028
As    3.8412016    0.4855685   -0.3226478
As    1.7330433    2.7170525   -2.2495611
As    4.0641967    2.2318573   -1.9647440

#Optimized Structure of [Ge4As14]4-, Isomer 4, C1, He = -39610.6270730700
Ge    1.5049159   -0.6702686    2.4884382
Ge    0.6777012   -1.0254464    0.2116396
Ge   -0.6768650    1.0247984   -0.2111010
Ge   -1.5055442    0.6708654   -2.4872575
As   -2.3095423    1.0017960    1.5945911
As    4.0705808    2.3092580   -1.8333866
As    1.7326703    2.6802402   -2.2168434
As    3.8366431    0.4856158   -0.2929905
As    0.9991506    0.4880787   -3.1257328
As    2.3089843   -1.0016682   -1.5954459
As    0.9094341    2.8368268    0.1385199
As    2.5158411    1.5180573    1.5375363
As   -4.0708304   -2.3096438    1.8326604
As   -1.7327979   -2.6796968    2.2173334
As   -3.8368048   -0.4865025    0.2916568
As   -1.0000967   -0.4869705    3.1257818
As   -0.9089768   -2.8370109   -0.1373731
As   -2.5144634   -1.5183289   -1.5380266

#Optimized Structure of [Ge4As14]4-, Isomer 5, C1, He = -39610.6266763900
As    1.4478423   -0.5892869    2.3725164
Ge    0.6206710   -1.0555893    0.1513417
Ge   -0.6815073    1.0168071   -0.1225705
As   -1.3946897    0.6197718   -2.3957733
As   -2.3735201    1.0586243    1.5912560
Ge   -1.0637648   -0.4634379    3.2043528
As   -0.8851440   -2.9155727   -0.1160457
Ge   -2.5653560   -1.6060630   -1.5650512
As   -3.8610098   -0.4654191    0.2823967
As   -1.7190025   -2.7063561    2.2317054
As   -4.0582942   -2.3031042    1.8262548
As    2.3281750   -0.9798151   -1.5986727
As    0.9953036    0.5301019   -3.1059445
As    0.9321218    2.8370271    0.1245892
As    2.5366082    1.4844864    1.5115479
As    3.8770062    0.4848348   -0.3339496
As    1.7631279    2.7230258   -2.2084242
As    4.1014323    2.3299650   -1.8495292

#Optimized Structure of [Ge4As14]4-, Isomer 6, C1, He = -39610.6261821800
As    1.4330981   -0.6169725    2.4023865
Ge    0.6486167   -1.0279876    0.1614550
Ge   -0.6326766    1.0664645   -0.0740535
As   -1.3766268    0.6207389   -2.3413087
As   -2.3932019    1.0202454    1.5832577
Ge   -1.0641694   -0.4450965    3.2255317
As   -0.9236491   -2.8611011   -0.1156603
As   -2.4992055   -1.4984825   -1.5132572
As   -3.8962569   -0.4879520    0.2922961
As   -1.7390428   -2.6750695    2.2281429
As   -4.0795605   -2.3844765    1.7467510
As    2.3341793   -1.0340087   -1.5898426
As    1.0121815    0.4570948   -3.1066055
As    0.9712062    2.8533694    0.1417974
As    2.5548542    1.4491618    1.5068490
As    3.8952457    0.4760154   -0.3674801
Ge    1.6923988    2.7786870   -2.2878626
As    4.0626090    2.3093695   -1.8923971

#Optimized Structure of [Ge4As14]4-, Isomer 7, C1, He = -39610.6249142600
As    1.4128816   -0.5677142    2.3783989
Ge    0.7014148   -1.0625108    0.1265960
Ge   -0.6412737    0.9984932   -0.0810035
As   -1.4298491    0.6396166   -2.3509562
As   -2.3933050    1.0228127    1.5748131
Ge   -1.0624299   -0.4339171    3.2201462
As   -0.9274449   -2.8630745   -0.1158918
As   -2.5103703   -1.5034043   -1.5119508
As   -3.9079777   -0.4920244    0.2938090
As   -1.7325241   -2.6641022    2.2244194
As   -4.0760220   -2.3903285    1.7466485
As    2.3577467   -1.0012098   -1.6367252
As    0.9835856    0.5075535   -3.1007822
As    0.9142516    2.8424626    0.1344200
As    2.5345788    1.4977106    1.5070741
Ge    3.9659613    0.4361574   -0.3132204
As    1.7395311    2.7185779   -2.2187711
As    4.0712451    2.3149012   -1.8770241

#Optimized Structure of [Ge4As14]4-, Isomer 8, C1, He = -39610.6242558800
Ge    1.5243395   -0.6323330    2.5201689
Ge    0.7298082   -1.0946389    0.2458671
Ge   -0.6190673    0.9687686   -0.0514487
As   -1.4107076    0.6106644   -2.3189119
As   -2.3509800    1.0024760    1.6209781
As   -1.0121659   -0.5062164    3.1105250
As   -0.8975562   -2.8528429   -0.1437272
As   -2.4919225   -1.5199964   -1.5455404
Ge   -3.9554499   -0.4127605    0.2335737
As   -1.7702801   -2.6932946    2.1883113
As   -4.0969895   -2.3214805    1.7488656
As    2.3214729   -0.9851470   -1.6013876
As    0.9775301    0.4876217   -3.1138291
As    0.9118911    2.8591449    0.0945585
As    2.5205860    1.5579119    1.5021707
As    3.8353399    0.5174849   -0.3241864
As    1.7250531    2.7059875   -2.2565727
As    4.0590980    2.3086501   -1.9094149

#Optimized Structure of [Ge4As14]4-, Isomer 9, C1, He = -39610.6224923500
As    1.3102156   -0.6608399    2.1835993
Ge    0.5116142   -1.0485613   -0.0828685
Ge   -0.7442340    0.9977533   -0.5251379
As   -1.1109766    1.0328804   -2.8992535
As   -2.3436060    1.1080961    1.3280327
Ge   -1.0413529   -0.2087715    3.0947078
As   -0.9879677   -2.9883279    0.1278104
As   -3.2297364   -2.3082911   -0.7345480
As   -4.0959701   -0.4471556    0.5716298
As   -1.5413185   -2.5959936    2.4977642
Ge   -3.9901492   -2.6448547    1.7590977
As    2.2958581   -0.8923775   -1.7667867
As    1.2642356    0.9263338   -3.2600535
As    0.9003125    2.7515178    0.1384740
As    2.4917173    1.3881404    1.4695998
As    3.8741621    0.3417368   -0.2959082
As    2.0825525    2.9236404   -2.0476593
As    4.3546435    2.3250738   -1.5585001

#Optimized Structure of [Ge4As14]4-, Isomer 10, C1, He = -39610.6223784800
As    1.4255087   -0.6532577    2.3435479
Ge    0.6036719   -0.9287896    0.0743204
Ge   -0.7815224    1.1226594   -0.0765117
As   -1.3941179    0.5994471   -2.3715253
Ge   -2.4739161    1.0769083    1.7143156
As   -0.9863337   -0.4812986    3.1194719
As   -0.9130952   -2.8151419   -0.1350741
As   -2.5286948   -1.4789369   -1.5253009
As   -3.8843005   -0.4981981    0.3421754
As   -1.6910275   -2.6963988    2.2274551
As   -4.0412537   -2.3940309    1.8060498
As    2.3678746   -1.0401719   -1.5669827
Ge    1.0714054    0.4125309   -3.2327945
As    0.9424953    2.8448896    0.0822335
As    2.5118537    1.4835149    1.5048064
As    3.9067149    0.4608043   -0.2955924
As    1.7621432    2.6370318   -2.2500697
As    4.1025942    2.3484379   -1.7605250

#Optimized Structure of [Ge4As14]4-, Isomer 11, C1, He = -39610.6223494900
As    1.4311492   -0.5880231    2.3450346
Ge    0.6728042   -1.0331757    0.0875948
Ge   -0.6723848    1.0327061   -0.0876561
As   -1.4312063    0.5882087   -2.3450141
As   -2.3706053    0.9845593    1.6230319
As   -0.9928600   -0.5033921    3.0995872
As   -0.9070054   -2.8671091   -0.1085467
As   -2.4995921   -1.5473094   -1.5188345
Ge   -3.9626996   -0.4452039    0.2631417
As   -1.7606163   -2.7151494    2.2253605
As   -4.0853895   -2.3173175    1.8329094
As    2.3706016   -0.9847598   -1.6235672
As    0.9928167    0.5034579   -3.0997604
As    0.9068765    2.8670477    0.1084670
As    2.4996946    1.5471801    1.5186022
Ge    3.9624885    0.4448517   -0.2633918
As    1.7605886    2.7151946   -2.2253686
As    4.0853393    2.3182340   -1.8315901

#Optimized Structure of [Ge4As14]4-, Isomer 12, C1, He = -39610.6222343800
As    1.4367942   -0.6308689    2.3927073
Ge    0.6198483   -0.9402313    0.1511054
Ge   -0.7307196    1.1296215   -0.0309265
As   -1.3970815    0.6307549   -2.3280571
Ge   -2.4616950    1.0366714    1.7185359
As   -0.9817445   -0.5389628    3.1195477
As   -0.8861110   -2.8398035   -0.1336204
As   -2.4832316   -1.5193705   -1.5399777
As   -3.8604714   -0.4979622    0.2858834
As   -1.7306647   -2.7307591    2.2023612
As   -4.0670139   -2.4099899    1.7263584
As    2.3228148   -1.0195299   -1.5844150
As    1.0062339    0.4693927   -3.1047851
As    0.9303634    2.8886983    0.0539513
Ge    2.5627577    1.6054099    1.5779484
As    3.8403344    0.4707095   -0.2884618
As    1.7782646    2.6919983   -2.2774909
As    4.1013218    2.2042218   -1.9406643

#Optimized Structure of [Ge4As14]4-, Isomer 13, C1, He = -39610.6222241900
As    1.4417433   -0.6267274    2.3921608
Ge    0.5970631   -0.9488319    0.1630800
Ge   -0.6328221    1.1896270   -0.0733414
As   -1.4141363    0.6250440   -2.3180240
As   -2.4068824    0.9834914    1.5628301
Ge   -1.0563387   -0.4593581    3.2122995
As   -0.8947101   -2.8478026   -0.1303255
As   -2.4930970   -1.5229468   -1.5261916
As   -3.9015011   -0.5370641    0.2802021
As   -1.7176691   -2.6924884    2.2150729
As   -4.0638397   -2.4362155    1.7352861
As    2.3084176   -1.0218880   -1.5756363
As    0.9877089    0.4568726   -3.1069043
Ge    1.0073086    3.0134457    0.1502562
As    2.5481458    1.4747644    1.5273864
As    3.8681128    0.4525654   -0.3205900
As    1.7424761    2.6828444   -2.2420213
As    4.0800202    2.2146678   -1.9455397

#Optimized Structure of [Ge4As14]4-, Isomer 14, C1, He = -39610.6221238600
Ge    1.4599324   -0.6065550    2.5159586
Ge    0.7149306   -1.1576299    0.2395643
Ge   -0.5737513    0.9387593   -0.0820110
As   -1.4096397    0.6621081   -2.3495986
As   -2.3302679    1.0293968    1.5738035
As   -1.0444236   -0.4567279    3.1177849
As   -0.9518871   -2.8632155   -0.1603115
As   -2.5159802   -1.4646862   -1.5487012
As   -3.8883978   -0.4627587    0.2842264
Ge   -1.7236638   -2.7514520    2.2503693
As   -4.0886051   -2.3247019    1.7621983
As    2.3235467   -0.9840911   -1.6044956
As    0.9889793    0.4939688   -3.1208343
As    0.9074650    2.8554328    0.0931122
As    2.5103308    1.5561888    1.5045484
As    3.8246281    0.5135929   -0.3174689
As    1.7336233    2.7136681   -2.2608582
As    4.0631803    2.3087027   -1.8972866

#Optimized Structure of [Ge4As14]4-, Isomer 15, C1, He = -39610.6219169200
As    1.4362836   -0.6351774    2.3785059
Ge    0.6275602   -1.0047534    0.1243350
Ge   -0.6590879    1.0956745   -0.0785230
As   -1.3767074    0.5696524   -2.3339305
As   -2.3727729    0.9800265    1.6248757
As   -1.0004295   -0.5132996    3.1061246
As   -0.9032483   -2.8651912   -0.1089393
As   -2.4875627   -1.5420805   -1.5218456
Ge   -3.9510400   -0.4446309    0.2581962
As   -1.7681035   -2.7250605    2.2281153
As   -4.0882728   -2.3145084    1.8307722
As    2.3497732   -1.0159541   -1.5771705
As    1.0207415    0.4544041   -3.1031719
As    0.9628262    2.8780597    0.1203665
As    2.5275535    1.4963188    1.5152369
As    3.8934091    0.4913629   -0.3220682
Ge    1.7126314    2.7740953   -2.2924708
As    4.0764463    2.3210620   -1.8484085


#Optimized Structure of [Ge4As14]4-, Isomer 16, C1, He = -39610.6190806500
As    1.4296289   -0.6094639    2.3345566
Ge    0.6340159   -0.9609650    0.0765144
Ge   -0.7554619    1.0941856   -0.0428033
As   -1.4073036    0.6270220   -2.3474734
Ge   -2.4880779    1.0570324    1.7027078
As   -0.9933274   -0.4806988    3.1162798
As   -0.9070528   -2.8396180   -0.1151653
As   -2.4999465   -1.5258463   -1.5313918
As   -3.8814885   -0.5118435    0.2992014
As   -1.7106599   -2.6935257    2.2318752
As   -4.0542245   -2.3996729    1.7707637
As    2.3509683   -1.0024231   -1.6173506
As    1.0027054    0.4858858   -3.1144184
As    0.9235999    2.8475871    0.0790915
As    2.4986704    1.5264108    1.5153388
Ge    3.9581002    0.4175387   -0.2638766
As    1.7885763    2.6900265   -2.2482118
As    4.1112776    2.2783687   -1.8456380

#Optimized Structure of [Ge4As14]4-, Isomer 17, C1, He = -39610.6189030400
Ge    1.4999661   -0.6207012    2.4730684
Ge    0.7099782   -1.2642629    0.2237103
Ge   -0.5311261    0.8739963   -0.0727357
As   -1.4156015    0.6763098   -2.3305989
As   -2.3013180    1.0155940    1.5758334
As   -1.0230441   -0.4804581    3.1211756
Ge   -0.9824729   -3.0114996   -0.1872565
As   -2.5170272   -1.4744010   -1.5654881
As   -3.8629078   -0.4310298    0.2529700
As   -1.7724909   -2.6794723    2.1847983
As   -4.1066506   -2.2343808    1.8191030
As    2.3399588   -0.9525395   -1.5776307
As    0.9795097    0.5074781   -3.1041479
As    0.8841541    2.8426304    0.1118666
As    2.5103563    1.5761185    1.5191929
As    3.8343843    0.5636890   -0.3084357
As    1.7079106    2.7312245   -2.2455338
As    4.0464207    2.3617047   -1.8898911

#Optimized Structure of [Ge4As14]4-, Isomer 18, C1, He = -39610.6185915400
As    1.4636405   -0.5909950    2.3875356
Ge    0.6448878   -1.0327262    0.1646244
Ge   -0.6951765    1.0297589   -0.0501319
As   -1.3995526    0.6081408   -2.3364160
As   -2.3876151    1.0448032    1.6343968
Ge   -1.0556413   -0.4776664    3.2083401
As   -0.8818153   -2.8815600   -0.1415698
As   -2.5032319   -1.5114714   -1.5023229
Ge   -3.9785240   -0.4169542    0.2693660
As   -1.7210468   -2.7043466    2.1958163
As   -4.0627002   -2.3845950    1.7163533
As    2.3453078   -0.9937180   -1.5947847
As    1.0044708    0.4839913   -3.1012024
As    0.9484972    2.8330763    0.1138829
As    2.5537622    1.4850569    1.5030474
As    3.8933470    0.4925157   -0.3506005
As    1.7431766    2.6959490   -2.2286500
As    4.0882139    2.3207406   -1.8876846

#Optimized Structure of [Ge4As14]4-, Isomer 19, C1, He = -39610.6185862500
Ge    1.5182323   -0.6548483    2.5123170
Ge    0.6900607   -1.0209128    0.2362721
Ge   -0.7014451    1.0337668   -0.0113651
As   -1.3872396    0.6478904   -2.3249573
Ge   -2.4593757    1.0786121    1.7092696
As   -1.0181502   -0.4968312    3.1307011
As   -0.8979276   -2.8231284   -0.1581213
As   -2.4967033   -1.4915725   -1.5575653
As   -3.8687586   -0.4715481    0.2792382
As   -1.7230856   -2.6788374    2.1897115
As   -4.0650725   -2.4013824    1.6889486
As    2.3030537   -1.0047171   -1.5930859
As    0.9886574    0.4649764   -3.1280235
As    0.9271196    2.8454480    0.0594734
As    2.5167289    1.5392915    1.4953548
As    3.8333822    0.4895228   -0.3213792
As    1.7552731    2.6785418   -2.2847421
As    4.0852505    2.2657284   -1.9220465

#Optimized Structure of [Ge4As14]4-, Isomer 20, C1, He = -39610.6182616600
As    1.4578135   -0.6394302    2.3221726
Ge    0.5479672   -0.9625782    0.0924945
Ge   -0.7931104    1.1146343   -0.0838589
As   -1.3663954    0.6266890   -2.3927752
Ge   -2.4791658    1.0672509    1.7183960
As   -0.9689338   -0.5062022    3.1037728
As   -0.8816184   -2.8882919   -0.1116752
Ge   -2.5591019   -1.6146756   -1.5904371
As   -3.8427042   -0.4969644    0.2930422
As   -1.6986629   -2.7368294    2.2488184
As   -4.0317285   -2.3139487    1.8688932
As    2.3131658   -0.9811255   -1.5899772
As    1.0164898    0.5245709   -3.1203221
As    0.9441933    2.8445091    0.0845789
As    2.5127996    1.5053055    1.5076908
As    3.8703901    0.4604901   -0.2973221
As    1.8156054    2.7046035   -2.2283554
As    4.1429966    2.2919927   -1.8251364

#Optimized Structure of [Ge4As14]4-, Isomer 21, C1, He = -39610.6182557000
As    1.4361031   -0.6548436    2.3669270
Ge    0.5861142   -0.9306623    0.1162101
Ge   -0.7469604    1.1594973   -0.0322351
As   -1.3535703    0.6101590   -2.3322535
Ge   -2.4912079    1.0532361    1.7028543
As   -0.9985872   -0.4857762    3.1235998
As   -0.9028488   -2.8369918   -0.1130068
As   -2.4871995   -1.5213578   -1.5340827
As   -3.8728691   -0.5121009    0.2937279
As   -1.7158901   -2.7006246    2.2378015
As   -4.0558877   -2.3965730    1.7687236
As    2.3226037   -1.0347183   -1.5701262
As    1.0296828    0.4370868   -3.1174166
As    0.9812475    2.8568479    0.0893213
As    2.5326499    1.4715746    1.5055619
As    3.8941372    0.4572831   -0.3286688
Ge    1.7410675    2.7494984   -2.3123216
As    4.1014150    2.2784656   -1.8646157

#Optimized Structure of [Ge4As14]4-, Isomer 22, C1, He = -39610.6182540900
Ge    1.4047845   -0.7072309    2.3228918
Ge    0.5991233   -1.0859044    0.0089313
Ge   -0.6807712    0.9358587   -0.5093877
As   -1.1456756    0.9705538   -2.8627211
As   -2.3059424    1.1042940    1.3391115
As   -1.0192463   -0.2431173    2.9983009
As   -1.0041991   -2.9568732    0.0998362
As   -3.2492237   -2.2745849   -0.7576051
As   -4.0839588   -0.3992676    0.5483132
As   -1.5746911   -2.5699933    2.4650741
Ge   -4.0364633   -2.5905934    1.7307830
As    2.2871072   -0.8934960   -1.7629384
As    1.2260925    0.9086386   -3.2635096
As    0.8838920    2.7610183    0.1259191
As    2.4764659    1.4446204    1.4810230
As    3.8374486    0.3647359   -0.2806821
As    2.0594117    2.9185309   -2.0799861
As    4.3258455    2.3128106   -1.6033541

#Optimized Structure of [Ge4As14]4-, Isomer 23, C1, He = -39610.6182032500
As    1.4595062   -0.5759620    2.3497079
Ge    0.6355067   -1.2097598    0.1545330
Ge   -0.5999461    0.9277303   -0.0687759
As   -1.3993953    0.6724638   -2.3484810
As   -2.3557371    1.0437513    1.5737469
Ge   -1.0524700   -0.4409176    3.2213303
Ge   -0.9894800   -3.0439340   -0.1461542
As   -2.5073145   -1.4793018   -1.5344328
As   -3.8899645   -0.4406929    0.2665682
As   -1.7443983   -2.6747851    2.2281749
As   -4.0842171   -2.2915627    1.7841132
As    2.3603291   -0.9591609   -1.5793588
As    1.0062809    0.5046987   -3.0972405
As    0.9235214    2.8210849    0.1292328
As    2.5493749    1.5053406    1.5121357
As    3.8932768    0.5413815   -0.3453502
As    1.7223343    2.7227777   -2.2217598
As    4.0727928    2.3768481   -1.8779896

#Optimized Structure of [Ge4As14]4-, Isomer 24, C1, He = -39610.6173944100
As    1.3510080   -0.6229896    2.1881673
Ge    0.5648120   -1.0112541   -0.0823944
Ge   -0.8563259    0.9400312   -0.4383239
As   -2.0541226    0.4673685   -2.4613839
As   -2.2922846    1.0040834    1.5677119
Ge   -1.0163304   -0.5046864    3.1525518
As   -1.0728200   -2.8203758   -0.2529743
As   -2.9782159   -1.4627521   -1.3411687
As   -4.0428059   -0.5515371    0.7035679
As   -1.5796671   -2.7636969    2.1844882
As   -3.9702620   -2.4849425    2.1251417
As    2.5968678   -0.9253809   -1.4850249
As    2.2710587    0.8235301   -3.2324286
As    0.7228146    2.7946096   -0.0010331
As    2.2960336    1.5679075    1.5192795
As    3.9197923    0.5094752    0.0059896
As    1.9064942    2.9647672   -2.1415081
Ge    4.2339531    2.0758430   -2.0106578

#Optimized Structure of [Ge4As14]4-, Isomer 25, C1, He = -39610.6167452700
As    1.3218599   -0.6806581    2.1254587
Ge    0.4353266   -0.9571102   -0.1383429
Ge   -0.8535922    1.0941468   -0.5024596
As   -1.0719247    1.0411923   -2.9066118
Ge   -2.4364911    1.1962807    1.4404319
As   -0.9821990   -0.2389625    2.9804987
As   -0.9721868   -2.9578477    0.1158261
As   -3.2659954   -2.3612487   -0.6881434
As   -4.1009902   -0.5012422    0.6270921
As   -1.4711034   -2.6032904    2.5049827
Ge   -3.9711409   -2.6740458    1.8138886
As    2.2784680   -0.9051464   -1.7572204
As    1.2974293    0.9017718   -3.2772349
As    0.9146279    2.7699603    0.0840454
As    2.4744395    1.4197189    1.4572481
As    3.8602047    0.3030672   -0.2619339
As    2.1451090    2.8901581   -2.0773665
As    4.3981584    2.2632558   -1.5401590

#Optimized Structure of [Ge4As14]4-, Isomer 26, C1, He = -39610.6152146400
As    1.4093949   -0.6447394    2.3355788
Ge    0.7163118   -1.0211103    0.0298364
Ge   -0.7161661    1.0211715   -0.0298311
As   -1.4093303    0.6450600   -2.3355710
Ge   -2.4637806    1.0801304    1.6949704
As   -1.0004955   -0.4603931    3.1307988
As   -0.9227172   -2.8218978   -0.0848520
As   -2.5023985   -1.5039107   -1.5230910
As   -3.8814216   -0.4827879    0.3049735
As   -1.7374589   -2.6678670    2.2562558
As   -4.0785484   -2.3620305    1.7862335
Ge    2.4637815   -1.0804025   -1.6950918
As    1.0005112    0.4602470   -3.1308315
As    0.9227359    2.8220976    0.0848809
As    2.5024125    1.5040864    1.5231281
As    3.8813205    0.4826780   -0.3048952
As    1.7373686    2.6677524   -2.2562524
As    4.0784803    2.3619161   -1.7862403

#Optimized Structure of [Ge4As14]4-, Isomer 27, C1, He = -39610.6148207000
As    1.1586041   -1.0896945    2.9000322
Ge    0.7224410   -1.0144832    0.5475036
Ge   -0.5210888    1.0474472    0.1385933
As   -1.3079390    0.6255616   -2.1385517
As   -2.2800026    0.8992170    1.8012026
As   -1.2346657   -0.9509193    3.2412106
As   -0.8776893   -2.7801528   -0.1449335
As   -2.4839601   -1.4405516   -1.4687855
Ge   -3.9351077   -0.2398588    0.2347920
As   -2.1101190   -2.9311233    2.0339905
As   -4.3544706   -2.2928651    1.5009788
As    2.3399683   -1.0814844   -1.3292994
As    1.0090847    0.2301827   -2.9809768
As    0.9868574    2.9809015   -0.1674838
As    3.2358437    2.3588685    0.7095527
As    4.0820454    0.4654148   -0.5594836
As    1.5507374    2.5818203   -2.5281587
Ge    4.0194607    2.6317192   -1.7901833

#Optimized Structure of [Ge4As14]4-, Isomer 28, C1, He = -39610.6144389500
Ge    1.4949414   -0.5883529    2.5582638
Ge    0.7478897   -1.1269337    0.2903596
Ge   -0.5882765    0.9366587   -0.0424673
As   -1.4083597    0.6667546   -2.3253559
As   -2.3662125    1.0427515    1.5745534
Ge   -1.0725798   -0.4533106    3.2206493
As   -0.9165200   -2.8491493   -0.1749705
As   -2.5079983   -1.4685726   -1.5414909
As   -3.8972016   -0.4551684    0.2678113
As   -1.7339485   -2.6489201    2.1763666
As   -4.0753491   -2.3818751    1.6777574
As    2.3031720   -1.0042496   -1.6078542
As    0.9690891    0.4808243   -3.1171357
As    0.9195649    2.8355673    0.1020773
As    2.5414239    1.5120923    1.5006909
As    3.8341729    0.5004429   -0.3604231
As    1.7079380    2.7021755   -2.2614328
As    4.0482542    2.2992652   -1.9373993

#Optimized Structure of [Ge4As14]4-, Isomer 29, C1, He = -39610.6133348100
As    1.4478285   -0.6695519    2.3594841
Ge    0.5462984   -0.8626553    0.1223745
Ge   -0.7354791    1.2687898   -0.0321860
As   -1.3943550    0.6232928   -2.3031593
Ge   -2.4935977    1.0134352    1.6772528
As   -0.9864788   -0.5021009    3.1145872
As   -0.8731655   -2.8232136   -0.1272048
As   -2.4789749   -1.5436457   -1.5485145
As   -3.8739339   -0.5569532    0.2785781
As   -1.6951982   -2.7175278    2.2235250
As   -4.0407616   -2.4435884    1.7551009
As    2.2967769   -1.0190322   -1.5595662
As    1.0007174    0.4389205   -3.1192211
Ge    1.0063841    3.0089974    0.0968445
As    2.5180036    1.4965505    1.5326051
As    3.8598774    0.4419865   -0.2803342
As    1.7840076    2.6580311   -2.2712251
As    4.1120507    2.1882652   -1.9189409

#Optimized Structure of [Ge4As14]4-, Isomer 30, C1, He = -39610.6121274800
As    1.4142067   -0.6204850    2.3368823
Ge    0.5622021   -0.9981664    0.1033063
Ge   -0.7660824    1.0964603   -0.0451952
As   -1.3720547    0.6491957   -2.3666765
Ge   -2.4831588    1.0732190    1.7068837
As   -0.9831125   -0.4441713    3.1288213
As   -0.9335371   -2.8652436   -0.1384411
As   -2.5051963   -1.4872096   -1.5470988
As   -3.8816877   -0.4972559    0.3031307
Ge   -1.6616703   -2.7637388    2.2903012
As   -4.0309767   -2.3955252    1.7696618
As    2.3412124   -0.9976417   -1.5781947
As    1.0381699    0.4681775   -3.1199388
As    0.9503004    2.8359069    0.0681628
As    2.5132167    1.5048941    1.5047707
As    3.8783836    0.4760436   -0.3041531
As    1.7938860    2.6759280   -2.2577463
As    4.1258990    2.2896126   -1.8544761

#Optimized Structure of [Ge4As14]4-, Isomer 31, C1, He = -39610.6109860800
As    1.4190944   -0.6062837    2.3540874
Ge    0.6076296   -1.0721035    0.1192014
Ge   -0.6808098    1.0288484   -0.0881920
As   -1.4040056    0.6143965   -2.3626952
As   -2.3554329    1.0326028    1.6250519
As   -0.9908109   -0.5020704    3.1057573
As   -0.9229772   -2.8945484   -0.1457833
As   -2.5185735   -1.4930819   -1.5237516
Ge   -3.9552222   -0.4191829    0.2931481
Ge   -1.7157718   -2.8005423    2.2629858
As   -4.0661583   -2.3100370    1.8306641
As    2.3591520   -0.9762777   -1.5862582
As    1.0217507    0.4890707   -3.1065235
As    0.9388203    2.8525945    0.0964643
As    2.5140251    1.5250818    1.5120372
As    3.8791008    0.5039247   -0.3039972
As    1.7673362    2.7016740   -2.2360410
As    4.1028534    2.3259345   -1.8461555

#Optimized Structure of [Ge4As14]4-, Isomer 32, C1, He = -39610.6105273800
As    1.4545696   -0.6235323    2.3086810
Ge    0.5658408   -1.1178909    0.0942614
Ge   -0.7091257    1.0237694   -0.0324766
As   -1.3788513    0.6604799   -2.3461269
Ge   -2.4471380    1.0704645    1.7043905
As   -0.9677629   -0.4758302    3.1265833
Ge   -0.9737419   -3.0185113   -0.1574188
As   -2.5035908   -1.5026571   -1.5591136
As   -3.8604476   -0.4624960    0.2820063
As   -1.7173629   -2.7021097    2.2348243
As   -4.0549458   -2.2979863    1.8272183
As    2.3544165   -0.9606842   -1.5639226
As    1.0246010    0.4872222   -3.1099664
As    0.9303327    2.8316582    0.0788055
As    2.5126026    1.5296410    1.5128487
As    3.8855459    0.5240804   -0.2975319
As    1.7731166    2.6966189   -2.2508005
As    4.1119413    2.3377637   -1.8522619

#Optimized Structure of [Ge4As14]4-, Isomer 33, C1, He = -39610.6076133800
As    1.4043788   -0.5738612    2.3825715
Ge    0.6371180   -1.1026900    0.1574344
Ge   -0.6506598    0.9934273   -0.0758456
As   -1.3994207    0.6732490   -2.3662925
As   -2.3893536    1.0468185    1.5737194
Ge   -1.0647103   -0.4004629    3.2267269
As   -0.9483289   -2.8900421   -0.1199838
As   -2.5122085   -1.4602748   -1.5331843
As   -3.9161688   -0.4951992    0.2830868
Ge   -1.6785199   -2.7208341    2.2861498
As   -4.0453425   -2.4055125    1.7218306
As    2.3490032   -0.9895874   -1.6080101
As    1.0138404    0.4954696   -3.1086951
As    0.9418726    2.8286971    0.1201369
As    2.5412244    1.4774527    1.5060401
As    3.8813841    0.4895514   -0.3466966
As    1.7468611    2.7070518   -2.2264409
As    4.0890302    2.3267473   -1.8725475

#Optimized Structure of [Ge4As14]4-, Isomer 34, C1, He = -39610.6065120600
As    1.4636376   -0.5998279    2.3813939
Ge    0.6007996   -0.9520354    0.1596977
Ge   -0.7839088    1.1057899    0.0021007
As   -1.3682538    0.6491015   -2.3332635
Ge   -2.5225649    1.0939892    1.7161723
Ge   -1.0519815   -0.4376414    3.2218995
As   -0.8854784   -2.8453792   -0.1471249
As   -2.4823276   -1.4987184   -1.5378502
As   -3.8909657   -0.5000836    0.2895652
As   -1.6850968   -2.6689786    2.2145227
As   -4.0298816   -2.4676808    1.6604129
As    2.3265595   -1.0214610   -1.5785577
As    1.0172134    0.4516074   -3.1101711
As    0.9647629    2.8176392    0.0854004
As    2.5593424    1.4674734    1.4945628
As    3.8959606    0.4636878   -0.3566664
As    1.7639623    2.6625036   -2.2549921
As    4.1082206    2.2800143   -1.9071020

#Optimized Structure of [Ge4As14]4-, Isomer 35, C1, He = -39610.6037269500
As    1.3448515   -0.6547563    2.1611957
Ge    0.4872446   -1.0592022   -0.0966994
Ge   -0.7562564    1.0094283   -0.4868592
As   -1.1257067    1.0133675   -2.8605578
As   -2.3529434    1.0931371    1.3757901
As   -0.9771866   -0.2417807    2.9781608
As   -0.9986548   -3.0047549    0.1486235
As   -3.2158922   -2.2899890   -0.7537223
Ge   -4.1682134   -0.4221922    0.5547176
As   -1.5270147   -2.5978885    2.5163533
Ge   -3.9905263   -2.6218867    1.7619475
As    2.2906469   -0.8933278   -1.7494067
As    1.2436427    0.9146308   -3.2461360
As    0.9086933    2.7749861    0.1186341
As    2.4956385    1.4374428    1.4656356
As    3.8705114    0.3319451   -0.2727906
As    2.1038642    2.9130657   -2.0582589
As    4.3673015    2.2977749   -1.5566272

#Optimized Structure of [Ge4As14]4-, Isomer 36, C1, He = -39610.6009214700
As    1.4611003   -0.6232766    2.3541452
Ge    0.5795974   -0.9397967    0.1221813
Ge   -0.8078338    1.1180959   -0.0096668
As   -1.3704513    0.6053604   -2.3322360
Ge   -2.4984273    1.0599333    1.7574982
As   -0.9738409   -0.5205721    3.1100972
As   -0.8634841   -2.8601486   -0.1317223
As   -2.4863000   -1.5243832   -1.5247616
Ge   -3.9369519   -0.4335059    0.2732270
As   -1.7125681   -2.7455621    2.2073151
As   -4.0414251   -2.3859801    1.7402158
As    2.3371750   -1.0000817   -1.5663375
As    1.0276616    0.4573262   -3.1112227
As    0.9551277    2.8408449    0.0605549
As    2.5252049    1.5260880    1.4962974
As    3.8879852    0.4802433   -0.3074418
As    1.7908750    2.6661032   -2.2622642
As    4.1265552    2.2793120   -1.8758792

#Optimized Structure of [Ge4As14]4-, Isomer 37, C1, He = -39610.5922929700
As    1.3956237   -0.5985271    2.3744022
Ge    0.5863623   -0.9487033    0.1199192
Ge   -0.7701184    1.1088045   -0.0387878
As   -1.3776395    0.5681733   -2.3423073
Ge   -2.5175837    1.0349720    1.7091394
As   -1.0493085   -0.5103217    3.1363987
As   -0.9300992   -2.8480136   -0.0960612
As   -2.5366296   -1.5521522   -1.5072266
As   -3.9167101   -0.5372188    0.3143719
As   -1.7518496   -2.7228435    2.2541352
As   -4.0975530   -2.4300614    1.7865524
As    2.3267155   -0.9912504   -1.5809429
As    1.0692511    0.5444968   -3.0927866
As    0.9619484    2.8327045    0.0696848
As    2.5870026    1.4853748    1.4285849
As    3.9488271    0.4716856   -0.3803256
As    1.8443508    2.7461552   -2.2441521
Ge    4.2274102    2.3467254   -1.9105986

#Optimized Structure of [Ge4As14]4-, Isomer 38, C1, He = -39610.5667585200
As    1.3737336   -0.5346676    2.3712295
Ge    0.6421009   -1.0378261    0.1153179
Ge   -0.6413842    1.0370960   -0.1151179
As   -1.3745388    0.5352495   -2.3708019
As   -2.3840805    0.9484493    1.5954276
As   -1.1011254   -0.5844389    3.0944760
As   -0.9719177   -2.8613266   -0.0831797
As   -2.6025548   -1.5291547   -1.4264563
As   -3.9774194   -0.5304238    0.3822822
As   -1.8599503   -2.7908956    2.2419925
Ge   -4.2476236   -2.4085120    1.9182176
As    2.3844682   -0.9484148   -1.5955780
As    1.1003799    0.5839457   -3.0942287
As    0.9720415    2.8611945    0.0828791
As    2.6024478    1.5293180    1.4266444
As    3.9775476    0.5309103   -0.3824645
As    1.8601634    2.7905989   -2.2423860
Ge    4.2477118    2.4088980   -1.9182537

#Optimized Structure of [Ge4Sb14]4-, Isomer 1, C1, He = -11671.4424685600
Ge    1.6076816   -0.7969370    2.5619863
Ge    0.6967315   -1.0020160    0.2812304
Ge   -0.6967954    1.0019735   -0.2812060
Ge   -1.6076146    0.7969606   -2.5620189
Sb   -2.4628661    1.1967980    1.6696575
Sb    4.5805038    2.6098750   -2.0603606
Sb    1.8609255    3.0146612   -2.5232906
Sb    4.3145178    0.4940539   -0.2644257
Sb    0.9579219    0.4670596   -3.4797304
Sb    2.4630797   -1.1967681   -1.6693429
Sb    0.8600392    3.0834980    0.1694980
Sb    2.7036799    1.6089141    1.8277998
Sb   -4.5805586   -2.6098061    2.0605374
Sb   -1.8609601   -3.0147875    2.5228819
Sb   -4.3143707   -0.4938960    0.2647716
Sb   -0.9578674   -0.4673284    3.4797871
Sb   -0.8601553   -3.0834736   -0.1699292
Sb   -2.7038927   -1.6087812   -1.8278456

#Optimized Structure of [Ge4Sb14]4-, Isomer 1, C2h, He = -11671.4395883400
Ge    2.7601314   -1.4328593    0.0000000
Ge    1.1826412    0.4576828    0.0000000
Ge   -1.1826412   -0.4576828    0.0000000
Ge   -2.7601314    1.4328593    0.0000000
Sb   -1.3606309   -2.0286136   -2.1297751
Sb    0.0000000    0.0000000    5.6607324
Sb   -2.0869164    0.1619934    3.8178679
Sb    2.0869164   -0.1619934    3.8178679
Sb   -1.4977562    2.4501447    2.1745861
Sb    1.3606309    2.0286136    2.1297751
Sb   -1.3606309   -2.0286136    2.1297751
Sb    1.4977562   -2.4501447    2.1745861
Sb    0.0000000    0.0000000   -5.6607324
Sb    2.0869164   -0.1619934   -3.8178679
Sb   -2.0869164    0.1619934   -3.8178679
Sb    1.4977562   -2.4501447   -2.1745861
Sb    1.3606309    2.0286136   -2.1297751
Sb   -1.4977562    2.4501447   -2.1745861

#Optimized Structure of [Ge4Sb14]4-, Isomer 2, C1, He = -11671.4375730000
Ge    1.6164866   -0.7823079    2.5517883
Ge    0.6948348   -1.0447413    0.2799093
Ge   -0.6451952    1.0123268   -0.1564598
Sb   -1.6629562    0.6454150   -2.5394799
Sb   -2.4806919    1.1914338    1.7167565
Sb   -0.9587251   -0.5071636    3.4793127
Sb   -0.9449274   -3.0370377   -0.2236944
Ge   -2.8225962   -1.7479515   -1.7518405
Sb   -4.2488600   -0.4956110    0.1820935
Sb   -1.8867678   -3.0440381    2.4894060
Sb   -4.5995511   -2.5310395    2.0698356
Sb    2.4707286   -1.1678179   -1.6732349
Sb    1.0493127    0.5187875   -3.5170002
Sb    0.8858500    3.1315378    0.1539628
Sb    2.7055639    1.6328534    1.8174393
Sb    4.3184814    0.5199292   -0.2712986
Sb    1.8994226    3.0774827   -2.5315014
Sb    4.6095905    2.6279424   -2.0759943

#Optimized Structure of [Ge4Sb14]4-, Isomer 3, C1, He = -11671.4360319000
Sb    1.5586912   -0.7862478    2.5340358
Ge    0.7647264   -0.9882184    0.0213932
Ge   -0.7647576    0.9883185   -0.0214964
Sb   -1.5586067    0.7862169   -2.5341668
Ge   -2.5309486    1.1925956    1.7103502
Sb   -1.1687420   -0.4252594    3.4430753
Sb   -0.8602992   -3.0769461   -0.1598226
Sb   -2.8153271   -1.6979349   -1.7517241
Sb   -4.2691597   -0.4279876    0.3738073
Sb   -1.8689853   -3.0310282    2.5337147
Sb   -4.5907627   -2.6586062    2.0161423
Ge    2.5311994   -1.1927000   -1.7101002
Sb    1.1688337    0.4250591   -3.4429548
Sb    0.8602426    3.0770612    0.1596735
Sb    2.8151917    1.6980340    1.7518366
Sb    4.2692224    0.4281216   -0.3736051
Sb    1.8688676    3.0310292   -2.5338433
Sb    4.5906138    2.6584926   -2.0163155

#Optimized Structure of [Ge4Sb14]4-, Isomer 4, C1, He = -11671.4354523900
Ge    1.5714730   -0.7678798    2.5141496
Ge    0.6134329   -1.1835879    0.2682931
Ge   -0.6085837    0.9553651   -0.1439333
Sb   -1.6255347    0.7915794   -2.5672911
Sb   -2.4959496    1.2203635    1.6746961
Sb   -0.9842126   -0.4568097    3.4716699
Ge   -0.8937353   -3.1099320   -0.1749083
Sb   -2.7262032   -1.7477509   -1.6938494
Sb   -4.3635754   -0.4733244    0.2668627
Sb   -1.8198850   -2.9852555    2.3786798
Sb   -4.5663566   -2.5675577    2.1044384
Sb    2.4415274   -1.1727013   -1.6565840
Sb    1.0847248    0.5309385   -3.5279020
Sb    0.8716215    3.1144249    0.1524937
Sb    2.6922467    1.6309351    1.8131597
Sb    4.2961788    0.5135463   -0.2711136
Sb    1.9025852    3.0892141   -2.5339174
Sb    4.6102455    2.6184324   -2.0749439

#Optimized Structure of [Ge4Sb14]4-, Isomer 5, C1, He = -11671.4353886500
Ge    1.6360420   -0.7896995    2.5426392
Ge    0.7148896   -1.0352513    0.2686988
Ge   -0.6750960    0.9944569   -0.1450799
Sb   -1.6158321    0.6962402   -2.5794221
Sb   -2.5524556    1.0956125    1.6848012
Sb   -0.9458662   -0.5203468    3.4636709
Sb   -0.8470145   -3.1186308   -0.1437112
Sb   -2.8978036   -1.7158420   -1.5994112
Ge   -4.3270532   -0.4124296    0.2868971
Sb   -1.9109794   -3.0538037    2.5192043
Sb   -4.5854388   -2.4938057    1.9011299
Sb    2.4909361   -1.1649934   -1.6890396
Sb    1.1030530    0.5202755   -3.5468833
Sb    0.8689325    3.1102527    0.1382075
Sb    2.7020931    1.6363228    1.8036735
Sb    4.3268853    0.5303729   -0.2793831
Sb    1.9018901    3.0840096   -2.5413738
Sb    4.6128176    2.6372599   -2.0846184

#Optimized Structure of [Ge4Sb14]4-, Isomer 6, C1, He = -11671.4353742700
Ge    1.5849553   -0.8174233    2.5440477
Ge    0.6884222   -1.0020594    0.2495104
Ge   -0.7807996    0.9970508   -0.0650226
Sb   -1.5819039    0.7586287   -2.5703644
Ge   -2.5037492    1.1989029    1.7071433
Sb   -1.0195916   -0.4032247    3.3814346
Sb   -0.8624394   -3.1049816   -0.1772391
Sb   -2.8230214   -1.7242918   -1.7663259
Sb   -4.2471650   -0.4116716    0.3609167
Sb   -1.8430977   -2.9950063    2.5270217
Sb   -4.5680800   -2.6464950    1.9965348
Sb    2.4772815   -1.1886247   -1.6915698
Sb    1.1151854    0.5056899   -3.5549741
Sb    0.8500201    3.0657404    0.1402067
Sb    2.6865004    1.5901108    1.8039036
Sb    4.3176086    0.5009982   -0.2791722
Sb    1.8986094    3.0602390   -2.5325947
Sb    4.6112647    2.6164177   -2.0734568

#Optimized Structure of [Ge4Sb14]4-, Isomer 7, C1, He = -11671.4350954300
Sb    1.5771515   -0.8114807    2.5800384
Ge    0.6339158   -0.9469389    0.1271621
Ge   -0.8122746    1.0790746   -0.0253177
Sb   -1.4272252    0.7499634   -2.5667805
Ge   -2.5563932    1.1829657    1.7371519
Sb   -1.1690607   -0.4480387    3.4547831
Sb   -0.8668014   -3.0984975   -0.1572140
Sb   -2.7778127   -1.6761555   -1.7697647
Sb   -4.2546382   -0.4364125    0.3617355
Sb   -1.8801193   -3.0545888    2.5405674
Sb   -4.5963470   -2.6565901    2.0122584
Sb    2.4613907   -1.1249820   -1.7434884
Ge    1.1428082    0.4607582   -3.5400978
Sb    0.9140732    3.0750518    0.1750378
Sb    2.8474567    1.6564963    1.7612401
Sb    4.3992874    0.4790551   -0.3473095
Sb    1.8090949    2.8875193   -2.5493178
Sb    4.5554940    2.6828001   -2.0506846

#Optimized Structure of [Ge4Sb14]4-, Isomer 8, C1, He = -11671.4345385600
Sb    1.4488125   -0.7689923    2.6206365
Ge    0.6784730   -1.0332800    0.1325610
Ge   -0.6782724    1.0333046   -0.1326157
Sb   -1.4488957    0.7694081   -2.6205958
Sb   -2.4810676    1.1226040    1.7663252
Ge   -1.1503213   -0.4844052    3.5481645
Sb   -0.9228517   -3.0987554   -0.1764075
Sb   -2.8144167   -1.6355533   -1.7747356
Sb   -4.3846820   -0.4846848    0.3408862
Sb   -1.8177120   -2.9162714    2.5539528
Sb   -4.5609697   -2.6836402    2.0463085
Sb    2.4808058   -1.1228115   -1.7667912
Ge    1.1499988    0.4846941   -3.5483774
Sb    0.9229014    3.0989288    0.1765468
Sb    2.8146889    1.6356729    1.7745562
Sb    4.3845189    0.4839567   -0.3409727
Sb    1.8179231    2.9163587   -2.5538521
Sb    4.5610666    2.6834661   -2.0455896

#Optimized Structure of [Ge4Sb14]4-, Isomer 9, C1, He = -11671.4340380500
Sb    1.4726242   -0.7792306    2.5796697
Ge    0.6257392   -1.0176443    0.1143936
Ge   -0.5709461    1.1522729   -0.1569895
Sb   -1.5747684    0.7586607   -2.5667018
Sb   -2.4261737    1.1070758    1.7076802
Ge   -1.1178166   -0.4904596    3.5140152
Sb   -0.9239690   -3.1271634   -0.1850362
Sb   -2.8464075   -1.7098891   -1.7691198
Sb   -4.3712458   -0.4990817    0.3366666
Sb   -1.8077458   -2.9236982    2.5506153
Sb   -4.5518259   -2.6906819    2.0540216
Sb    2.5266824   -1.2062591   -1.7100173
Sb    1.1394235    0.5148374   -3.5491833
Ge    0.9156402    3.1154023    0.1591406
Sb    2.6921472    1.7042456    1.7014118
Sb    4.3559160    0.4834468   -0.2721400
Sb    1.8631874    3.0407297   -2.3907886
Sb    4.5995389    2.5674366   -2.1176378

#Optimized Structure of [Ge4Sb14]4-, Isomer 10, C1, He = -11671.4339049500
Sb    1.6451633   -0.6767181    2.5068918
Ge    0.6329171   -1.0106241    0.1159559
Ge   -0.7747004    1.0392741   -0.0596511
Sb   -1.5906690    0.7507422   -2.5536838
Ge   -2.5204452    1.1668065    1.7009712
Sb   -1.1046990   -0.4422795    3.4124515
Sb   -0.8911528   -3.1498071   -0.1604763
Sb   -2.8241400   -1.7461810   -1.7620141
Sb   -4.2584549   -0.4455531    0.3615404
Sb   -1.8750267   -3.0502746    2.5413347
Sb   -4.5925618   -2.6657058    2.0178246
Sb    2.4998121   -1.1809293   -1.7354962
Sb    1.1125800    0.5456715   -3.5518916
Sb    0.9399643    3.0188531    0.2002052
Ge    2.8024476    1.7255209    1.7445047
Sb    4.2504558    0.5080410   -0.1906754
Sb    1.9218802    3.0852182   -2.4955982
Sb    4.6266295    2.5279450   -2.0921932

#Optimized Structure of [Ge4Sb14]4-, Isomer 11, C1, He = -11671.4335465600
Sb    1.5906505   -0.7326143    2.5407716
Ge    0.6620147   -1.0001101    0.0966420
Ge   -0.7908647    1.0214210   -0.0435805
Sb   -1.6064101    0.7584037   -2.5402120
Ge   -2.5443983    1.1698451    1.7090431
Sb   -1.1564314   -0.4356736    3.4372760
Sb   -0.8818439   -3.1308097   -0.1515813
Sb   -2.8273940   -1.7467051   -1.7488875
Sb   -4.2746342   -0.4578123    0.3730966
Sb   -1.8701495   -3.0512699    2.5506835
Sb   -4.5905107   -2.6760349    2.0331415
Sb    2.5823371   -1.0795852   -1.6960523
Sb    1.0969324    0.5563829   -3.5373152
Sb    0.8432812    3.0903515    0.1234222
Sb    2.8713087    1.6916521    1.6059698
Ge    4.3335636    0.4371393   -0.2902828
Sb    1.9479821    3.0945352   -2.5256743
Sb    4.6145664    2.4908849   -1.9364604

#Optimized Structure of [Ge4Sb14]4-, Isomer 12, C1, He = -11671.4333688300
Sb    1.5718576   -0.8326273    2.5786634
Ge    0.6196637   -0.9786182    0.1323138
Ge   -0.7747914    1.0838168   -0.0362342
Sb   -1.5069187    0.7337377   -2.5490668
Ge   -2.5395168    1.1791042    1.7078304
Sb   -1.1760601   -0.4445300    3.4448916
Sb   -0.8895369   -3.1275512   -0.1463838
Sb   -2.8061540   -1.7298157   -1.7604358
Sb   -4.2602985   -0.4344681    0.3515263
Sb   -1.9031849   -3.0538169    2.5521587
Sb   -4.6145004   -2.6486025    2.0093989
Sb    2.5326879   -1.2142518   -1.6592943
Sb    1.2296975    0.5934856   -3.4657533
Sb    0.9806561    3.0557845    0.0722331
Sb    2.8437593    1.6324595    1.7525342
Sb    4.4306447    0.5038058   -0.3489079
Ge    1.8333271    3.0376874   -2.4917853
Sb    4.4286678    2.6444002   -2.1436890

#Optimized Structure of [Ge4Sb14]4-, Isomer 13, C1, He = -11671.4329168000
Sb    1.6093173   -0.8240361    2.5364588
Ge    0.5945007   -0.9513222    0.1118353
Ge   -0.6957433    1.1840388   -0.0468440
Sb   -1.5547326    0.7415601   -2.5155434
Ge   -2.4895909    1.1670688    1.6800607
Sb   -1.1304788   -0.4560028    3.4214918
Sb   -0.8746482   -3.1312156   -0.1622390
Sb   -2.8083986   -1.7482254   -1.7642642
Sb   -4.2321664   -0.4390789    0.3538327
Sb   -1.8785297   -3.0610505    2.5407885
Sb   -4.5935664   -2.6494222    2.0170866
Sb    2.5113785   -1.2094264   -1.6894325
Sb    1.1337011    0.4910354   -3.5414229
Ge    0.8955973    3.0876551    0.1554762
Sb    2.7143701    1.7239621    1.6884973
Sb    4.3671906    0.4850346   -0.2767823
Sb    1.8446987    3.0152882   -2.3872365
Sb    4.5871003    2.5741369   -2.1217630

#Optimized Structure of [Ge4Sb14]4-, Isomer 14, C1, He = -11671.4328298800
Ge    1.5387379   -0.7621541    2.5551302
Ge    0.6919252   -1.1024386    0.2624497
Ge   -0.6306710    0.9708191   -0.1692566
Sb   -1.5945321    0.8096780   -2.6106068
Sb   -2.5114238    1.2220420    1.6442240
Sb   -1.0625420   -0.5381340    3.4063140
Sb   -0.9947591   -3.0933642   -0.0845729
Sb   -2.8548896   -1.6551024   -1.7708140
Sb   -4.4194637   -0.4984931    0.3340497
Ge   -1.8086004   -2.9839444    2.4932356
Sb   -4.4068253   -2.6506607    2.1099139
Sb    2.4833974   -1.1776431   -1.6914171
Sb    1.1258328    0.5273277   -3.5555082
Sb    0.8796827    3.1054197    0.1344352
Sb    2.6865894    1.6181724    1.8109095
Sb    4.3131975    0.5053323   -0.2657122
Sb    1.9305675    3.0857883   -2.5438598
Sb    4.6337765    2.6173552   -2.0589141

#Optimized Structure of [Ge4Sb14]4-, Isomer 15, C1, He = -11671.4326771900
Sb    1.4401844   -0.7900942    2.6188161
Ge    0.6565323   -1.0522154    0.1364464
Ge   -0.6459724    1.0477437   -0.1469568
Sb   -1.5236763    0.7518136   -2.6048533
Sb   -2.4703820    1.1157704    1.7362527
Ge   -1.1588924   -0.4815795    3.5380749
Sb   -0.9427621   -3.1231392   -0.1676403
Sb   -2.8441956   -1.6880155   -1.7668443
Sb   -4.3946543   -0.4891387    0.3342835
Sb   -1.8359870   -2.9182976    2.5631727
Sb   -4.5761336   -2.6820450    2.0480569
Sb    2.5512262   -1.2126702   -1.6811159
Sb    1.2424018    0.6195674   -3.4727415
Sb    0.9960185    3.0861644    0.0798236
Sb    2.8111743    1.6124159    1.7685009
Sb    4.4155257    0.5048545   -0.3400746
Ge    1.8444665    3.0667961   -2.4944313
Sb    4.4351260    2.6320692   -2.1487698

#Optimized Structure of [Ge4Sb14]4-, Isomer 16, C1, He = -11671.4318832900
Sb    1.4565788   -0.7008578    2.5756730
Ge    0.7074271   -1.0894120    0.0958602
Ge   -0.6598140    0.9756561   -0.1563655
Sb   -1.6252344    0.7812771   -2.5921382
Sb   -2.4708473    1.1084133    1.7327437
Ge   -1.1302441   -0.4644008    3.5278678
Sb   -0.9420544   -3.1299733   -0.1736811
Sb   -2.8677806   -1.7035069   -1.7580485
Sb   -4.4076718   -0.5102538    0.3546934
Sb   -1.8001174   -2.9045571    2.5620629
Sb   -4.5480042   -2.7009071    2.0760233
Sb    2.6093065   -1.0703052   -1.7155658
Sb    1.1024368    0.5778097   -3.5487566
Sb    0.8508007    3.1086483    0.1239293
Sb    2.8301946    1.6653055    1.6337680
Ge    4.3160803    0.4520850   -0.2744261
Sb    1.9601044    3.1164955   -2.5281926
Sb    4.6188390    2.4884834   -1.9354473

#Optimized Structure of [Ge4Sb14]4-, Isomer 17, C1, He = -11671.4314448700
Sb    1.5707464   -0.7785792    2.5343255
Ge    0.5230517   -1.1353458    0.1356479
Ge   -0.7621904    0.9985130   -0.0229873
Sb   -1.5864743    0.7662629   -2.5222065
Ge   -2.5278559    1.2075545    1.7146197
Sb   -1.1732931   -0.4435099    3.4386967
Ge   -0.8940561   -3.1555781   -0.1682472
Sb   -2.7209447   -1.7760068   -1.6813991
Sb   -4.2362018   -0.4070646    0.3270332
Sb   -1.8184280   -3.0313968    2.3978614
Sb   -4.5589742   -2.5847150    2.0520618
Sb    2.4737062   -1.1692574   -1.6581669
Sb    1.1053964    0.5133997   -3.5250417
Sb    0.8779127    3.0727191    0.1487676
Sb    2.8107872    1.7064163    1.7595205
Sb    4.3724513    0.5095777   -0.3131885
Sb    1.9120983    3.0660210   -2.5273018
Sb    4.6322683    2.6409896   -2.0899952

#Optimized Structure of [Ge4Sb14]4-, Isomer 18, C1, He = -11671.4310380100
Sb    1.5140716   -0.6414786    2.5425442
Ge    0.6761787   -1.1032228    0.1164214
Ge   -0.6415226    0.9866884   -0.1707727
Sb   -1.6108352    0.7728355   -2.6052543
Sb   -2.4497482    1.1083856    1.7188459
Ge   -1.0764954   -0.4679569    3.4995894
Sb   -0.9537267   -3.1507002   -0.1829618
Sb   -2.8666903   -1.7033085   -1.7705835
Sb   -4.3960482   -0.5003931    0.3443165
Sb   -1.8009128   -2.8988765    2.5526357
Sb   -4.5487790   -2.6943044    2.0623880
Sb    2.5245189   -1.1708117   -1.7592591
Sb    1.1178363    0.5710442   -3.5625671
Sb    0.9468760    3.0355950    0.2010545
Ge    2.7658020    1.7029639    1.7685766
Sb    4.2295886    0.5175750   -0.1748598
Sb    1.9360805    3.1108905   -2.4963370
Sb    4.6338056    2.5250746   -2.0837774

#Optimized Structure of [Ge4Sb14]4-, Isomer 19, C1, He = -11671.4309920600
Sb    1.6193284   -0.8021999    2.5891548
Ge    0.6437302   -1.0020872    0.1593830
Ge   -0.6693499    1.0964835   -0.1102785
Sb   -1.5385296    0.6762762   -2.5537248
Sb   -2.5900091    1.0654041    1.6881571
Sb   -1.1109257   -0.5759297    3.5396473
Sb   -0.8698315   -3.1369298   -0.1093084
Sb   -2.8622610   -1.7245576   -1.6163735
Ge   -4.3239826   -0.4465892    0.2653858
Sb   -1.9844758   -3.1191706    2.5414663
Sb   -4.6359918   -2.4839618    1.9260864
Sb    2.5406036   -1.1931466   -1.6539216
Sb    1.2136326    0.6008828   -3.4586463
Sb    1.0104298    3.1143223    0.0685174
Sb    2.8624566    1.6801716    1.7504210
Sb    4.4367499    0.5332085   -0.3538349
Ge    1.8318041    3.0573630   -2.5089789
Sb    4.4266217    2.6604604   -2.1631519

#Optimized Structure of [Ge4Sb14]4-, Isomer 20, C1, He = -11671.4309759400
Sb    1.6378921   -0.7004104    2.5478070
Ge    0.6885397   -1.0288663    0.1221200
Ge   -0.6884235    1.0287186   -0.1222237
Sb   -1.6378316    0.7004181   -2.5479128
Sb   -2.5898244    1.0595764    1.6916246
Sb   -1.0850761   -0.5646412    3.5296175
Sb   -0.8640004   -3.1416066   -0.1162868
Sb   -2.8882738   -1.7406736   -1.5993858
Ge   -4.3412301   -0.4624778    0.2899589
Sb   -1.9495747   -3.1152248    2.5405114
Sb   -4.6140021   -2.5090060    1.9477048
Sb    2.5898481   -1.0597037   -1.6918434
Sb    1.0851637    0.5646466   -3.5297131
Sb    0.8639087    3.1415231    0.1163997
Sb    2.8884635    1.7405527    1.5993201
Ge    4.3411643    0.4622991   -0.2901183
Sb    1.9494036    3.1153049   -2.5403955
Sb    4.6138528    2.5095710   -1.9471847

#Optimized Structure of [Ge4Sb14]4-, Isomer 21, C1, He = -11671.4305958500
Sb    1.4707686   -0.7547210    2.6113670
Ge    0.6436570   -1.0575198    0.1468010
Ge   -0.6745027    1.0284718   -0.1427310
Sb   -1.6462026    0.6418810   -2.5414399
Sb   -2.4387981    1.1276961    1.7870623
Ge   -1.1377895   -0.5342220    3.5381389
Sb   -0.9818166   -3.0710179   -0.2422372
Ge   -2.8576378   -1.7271670   -1.7289134
Sb   -4.2593353   -0.4748386    0.2283248
Sb   -1.8098186   -2.9586817    2.5172496
Sb   -4.5469037   -2.5922539    2.0416185
Sb    2.5273843   -1.1656855   -1.6959137
Sb    1.0700183    0.5109654   -3.5229979
Sb    0.9098789    3.1163714    0.1450137
Sb    2.7891723    1.6778530    1.7813413
Sb    4.3812275    0.5188691   -0.3034440
Sb    1.9215619    3.0671970   -2.5357251
Sb    4.6391361    2.6468029   -2.0835148

#Optimized Structure of [Ge4Sb14]4-, Isomer 22, C1, He = -11671.4296154100
Sb    1.4447126   -0.7320550    2.5740129
Ge    0.5661389   -1.2054340    0.1396057
Ge   -0.6315124    0.9620324   -0.1295851
Sb   -1.6036792    0.7937427   -2.5685083
Sb   -2.4526182    1.1447352    1.7490903
Ge   -1.1586771   -0.4972641    3.5325062
Ge   -0.9453135   -3.1490878   -0.1784131
Sb   -2.7558795   -1.7276232   -1.6783516
Sb   -4.3726003   -0.4560674    0.3092246
Sb   -1.7628130   -2.9045408    2.4118426
Sb   -4.5276091   -2.6205996    2.0743205
Sb    2.4952505   -1.1663262   -1.6805439
Sb    1.1083715    0.5281439   -3.5369372
Sb    0.8903712    3.0994770    0.1404023
Sb    2.7806451    1.6888889    1.7726786
Sb    4.3590055    0.5165710   -0.3059601
Sb    1.9253478    3.0842021   -2.5393452
Sb    4.6408591    2.6412050   -2.0860390

#Optimized Structure of [Ge4Sb14]4-, Isomer 23, C1, He = -11671.4296022500
Sb    1.6068401   -0.7942535    2.5670089
Ge    0.6053715   -0.9825493    0.1418287
Ge   -0.8010099    1.0659703   -0.0340470
Sb   -1.6157219    0.6290707   -2.4969369
Ge   -2.5287514    1.1762421    1.7472162
Sb   -1.1540249   -0.4973453    3.4364099
Sb   -0.9397117   -3.0712849   -0.2234011
Ge   -2.8283123   -1.7575085   -1.7275281
Sb   -4.1422644   -0.4389910    0.2582119
Sb   -1.8813415   -3.1014597    2.5027841
Sb   -4.5851749   -2.5578715    2.0325701
Sb    2.5144616   -1.1694464   -1.6694397
Sb    1.0761754    0.4913936   -3.5133042
Sb    0.9000578    3.0925156    0.1461172
Sb    2.8240745    1.7041075    1.7650991
Sb    4.4005896    0.5175888   -0.3099195
Sb    1.9128238    3.0454438   -2.5306361
Sb    4.6359185    2.6483776   -2.0920335

#Optimized Structure of [Ge4Sb14]4-, Isomer 24, C1, He = -11671.4276769400
Sb    1.5164487   -0.7793535    2.5687060
Ge    0.5985196   -1.0417742    0.1194409
Ge   -0.7928108    1.0202228   -0.0518478
Sb   -1.5555390    0.7851480   -2.5688846
Ge   -2.5499131    1.2155367    1.6819934
Sb   -1.2626096   -0.5216017    3.3684191
Sb   -0.9902996   -3.1248876   -0.0889317
Sb   -2.8567877   -1.6746825   -1.7563888
Sb   -4.2996750   -0.4332551    0.3924368
Ge   -1.7854811   -3.0300671    2.5087488
Sb   -4.3825988   -2.6721754    2.0787891
Sb    2.5265063   -1.1805062   -1.6869022
Sb    1.1491410    0.4995037   -3.5481883
Sb    0.8900484    3.0612798    0.1363087
Sb    2.8060803    1.6805471    1.7608750
Sb    4.3968886    0.5020535   -0.3059806
Sb    1.9371096    3.0546831   -2.5334285
Sb    4.6549723    2.6393286   -2.0751653

#Optimized Structure of [Ge4Sb14]4-, Isomer 25, C1, He = -11671.4267467900
Ge    1.4498543   -0.7570878    2.5959412
Ge    0.7288571   -1.0951239    0.2695245
Ge   -0.6401855    0.9501066   -0.1586243
Sb   -1.6012848    0.7933642   -2.6053939
Sb   -2.4380004    1.1346579    1.7312409
Ge   -0.9850289   -0.4508967    3.4503074
Sb   -0.9128567   -3.1082274   -0.2158681
Sb   -2.8564999   -1.6788301   -1.7760207
Sb   -4.3842754   -0.4639055    0.3335732
Sb   -1.7756888   -2.8580091    2.5294741
Sb   -4.5259428   -2.6652240    2.0421612
Sb    2.4909017   -1.1856966   -1.7098877
Sb    1.1123435    0.5200391   -3.5629282
Sb    0.8595297    3.0900256    0.1284204
Sb    2.6509540    1.5715619    1.8230341
Sb    4.2972305    0.5066358   -0.2678950
Sb    1.9109999    3.0787856   -2.5462130
Sb    4.6190925    2.6178240   -2.0608460

#Optimized Structure of [Ge4Sb14]4-, Isomer 26, C1, He = -11671.4262749700
Sb    1.4795276   -0.7673555    2.5909071
Ge    0.6628412   -1.0518510    0.1216012
Ge   -0.7115153    1.0007608   -0.1545968
Sb   -1.5984447    0.6615148   -2.6043416
Sb   -2.4862563    1.0587676    1.7633062
Ge   -1.1231939   -0.5436817    3.5163742
Sb   -0.8828179   -3.1515654   -0.1736712
Sb   -2.9775800   -1.6941375   -1.5214417
Ge   -4.3490404   -0.3673286    0.3799675
Sb   -1.8220873   -2.9774903    2.5362941
Sb   -4.5206956   -2.5738048    1.8430921
Sb    2.5582026   -1.1555300   -1.7125397
Sb    1.1359092    0.5147285   -3.5590822
Sb    0.8824790    3.0886158    0.1170321
Sb    2.7694459    1.6845320    1.7707244
Sb    4.3909708    0.5344755   -0.2950545
Sb    1.9381505    3.0744801   -2.5473568
Sb    4.6541048    2.6648696   -2.0712141

#Optimized Structure of [Ge4Sb14]4-, Isomer 27, C1, He = -11671.4225662400
Sb    1.5608760   -0.7331966    2.5887908
Ge    0.6329161   -1.0614822    0.1548977
Ge   -0.6843371    1.0278423   -0.1354596
Sb   -1.5866181    0.7129879   -2.5810960
Sb   -2.5853284    1.1190006    1.6653982
Sb   -1.2247502   -0.6971872    3.4469207
Sb   -0.9539643   -3.1348434   -0.0733780
Sb   -2.9312329   -1.6680115   -1.5759798
Ge   -4.3803400   -0.4217743    0.3388089
Ge   -1.8754325   -3.1342465    2.4817072
Sb   -4.4134983   -2.4968644    2.0025596
Sb    2.5408538   -1.1524215   -1.6759226
Sb    1.1412967    0.5068208   -3.5439479
Sb    0.9176810    3.1157617    0.1176088
Sb    2.8237588    1.7393913    1.7559472
Sb    4.4094985    0.5411972   -0.3078128
Sb    1.9457636    3.0755805   -2.5606342
Sb    4.6628575    2.6614453   -2.0984085

#Optimized Structure of [Ge4Sb14]4-, Isomer 28, C1, He = -11671.4223011400
Sb    1.4378689   -0.7858424    2.5956317
Ge    0.6287488   -1.0210299    0.1127486
Ge   -0.8206428    1.0092141   -0.0369713
Sb   -1.5649665    0.7664154   -2.5659354
Ge   -2.4816095    1.1304528    1.7783041
Ge   -1.1895456   -0.4010584    3.4171326
Sb   -0.9027362   -3.1410971   -0.2068944
Sb   -2.8483070   -1.7049532   -1.7631236
Sb   -4.2559177   -0.4170747    0.4012269
Sb   -1.7589156   -2.8863403    2.5531630
Sb   -4.5031022   -2.7028226    1.9917034
Sb    2.5313281   -1.1918224   -1.7151478
Sb    1.1335791    0.4990224   -3.5563180
Sb    0.8727322    3.0414062    0.1424595
Sb    2.7783398    1.6310579    1.7684675
Sb    4.3830070    0.4923990   -0.3146342
Sb    1.9192424    3.0483797   -2.5252098
Sb    4.6408965    2.6336937   -2.0766027

#Optimized Structure of [Ge4Sb14]4-, Isomer 29, C1, He = -11671.4205582500
Sb    1.6201729   -0.8067655    2.5501001
Ge    0.6224481   -0.9844363    0.1246370
Ge   -0.8434560    1.0300629   -0.0360187
Sb   -1.5833218    0.6551266   -2.5454800
Ge   -2.5717717    1.1137294    1.7360771
Sb   -1.1411636   -0.5143475    3.4195929
Sb   -0.8219848   -3.1647905   -0.1435566
Sb   -2.9329366   -1.7324195   -1.5224685
Ge   -4.1768161   -0.3211424    0.3856828
Sb   -1.9072934   -3.1216732    2.5178273
Sb   -4.5631226   -2.5131371    1.8066609
Sb    2.5389179   -1.1588245   -1.6840319
Sb    1.1253228    0.4921580   -3.5436910
Sb    0.8691350    3.0625527    0.1220958
Sb    2.8028422    1.7138295    1.7547007
Sb    4.4055728    0.5361722   -0.3053603
Sb    1.9171281    3.0517160   -2.5431292
Sb    4.6403266    2.6621893   -2.0936382

#Optimized Structure of [Ge4Sb14]4-, Isomer 30, C1, He = -11671.4202971100
Sb    1.3629191   -0.7936249    2.4408961
Ge    0.5814302   -1.0539346   -0.0671884
Ge   -0.7405532    0.9658928   -0.5326963
Sb   -1.3412467    0.8580779   -3.0723159
Sb   -2.3855451    1.2353179    1.5330653
Ge   -1.1478400   -0.3085461    3.4048336
Sb   -1.0114997   -3.1727362   -0.0471708
Sb   -3.6516952   -2.4075196   -0.8881305
Sb   -4.6107329   -0.3950445    0.8228559
Sb   -1.7529980   -2.8423335    2.6831257
Ge   -4.3649931   -2.8982929    1.8070398
Sb    2.5364989   -1.0732920   -1.8570872
Sb    1.3914972    0.8880530   -3.6820134
Sb    0.8490379    3.0252485    0.1076209
Sb    2.7286027    1.6271473    1.7356447
Sb    4.3899441    0.3970092   -0.2349484
Sb    2.2578948    3.2786305   -2.3811658
Sb    4.9092792    2.6699472   -1.7723654

#Optimized Structure of [Ge4Sb14]4-, Isomer 31, C1, He = -11671.4197587200
Sb    1.4977467   -0.8356376    2.4127071
Ge    0.5625098   -1.0084407   -0.0598069
Ge   -0.8615619    0.9720451   -0.4006645
Sb   -1.3658251    0.7726337   -2.9652358
Ge   -2.4445219    1.3349781    1.5086671
Sb   -1.1701366   -0.2589983    3.3073773
Sb   -0.9650213   -3.1790419   -0.0449180
Sb   -3.5874271   -2.3609553   -0.9239025
Sb   -4.4614185   -0.3442059    0.8128573
Sb   -1.7811308   -2.9667603    2.6724267
Ge   -4.3874683   -2.8731882    1.7433148
Sb    2.5260004   -1.0771827   -1.8385057
Sb    1.3449928    0.8574465   -3.6569364
Sb    0.8264760    2.9964007    0.1254512
Sb    2.7642710    1.6450780    1.7254374
Sb    4.4069156    0.3987313   -0.2486768
Sb    2.2144620    3.2516005   -2.3711084
Sb    4.8811372    2.6754966   -1.7984838

#Optimized Structure of [Ge4Sb14]4-, Isomer 32, C1, He = -11671.4186389400
Sb    1.3743062   -0.7309335    2.6124485
Ge    0.6429483   -1.1247730    0.1276017
Ge   -0.6608812    0.9774915   -0.1579320
Sb   -1.5765015    0.8181992   -2.6168804
Sb   -2.4819574    1.1426460    1.7082957
Ge   -1.2492244   -0.5535243    3.4723177
Sb   -1.0474229   -3.1161528   -0.0831970
Sb   -2.8966827   -1.6214826   -1.7700342
Sb   -4.4372620   -0.5110180    0.3764267
Ge   -1.7136674   -2.8582547    2.5141491
Sb   -4.3243538   -2.7330851    2.0882711
Sb    2.5427880   -1.1734475   -1.7176600
Sb    1.1519839    0.5239727   -3.5631504
Sb    0.9008974    3.0849135    0.1283111
Sb    2.7696809    1.6604579    1.7762542
Sb    4.3778551    0.5017708   -0.2934004
Sb    1.9584037    3.0772136   -2.5421304
Sb    4.6690899    2.6360064   -2.0596912

#Optimized Structure of [Ge4Sb14]4-, Isomer 33, C1, He = -11671.4120215900
Ge    1.5932166   -0.7903370    2.4913294
Ge    0.7083238   -1.0630900    0.2014726
Ge   -0.6537137    0.9618438   -0.2484123
Sb   -1.5448533    0.6448752   -2.7017621
Sb   -2.4638134    1.2170673    1.6552160
Sb   -0.9715943   -0.4733118    3.4222138
Sb   -0.9614460   -3.0797460   -0.1678060
Sb   -2.9908417   -1.6606572   -1.6154842
Sb   -4.4989037   -0.5504906    0.6009238
Sb   -2.0040972   -3.0076189    2.5239431
Ge   -4.5674881   -2.7093286    2.0355314
Sb    2.5474480   -1.1378202   -1.7156318
Sb    1.2310709    0.5723841   -3.5957776
Sb    0.8618305    3.0948364    0.0984978
Sb    2.6748818    1.6329769    1.7965788
Sb    4.3530520    0.5404030   -0.2432701
Sb    1.9927980    3.1201150   -2.5443017
Sb    4.6941297    2.6878987   -1.9932610

#Optimized Structure of [Ge4Sb14]4-, Isomer 34, C1, He = -11671.4108104900
Sb    1.5388109   -0.7717039    2.5781487
Ge    0.6139558   -1.0004718    0.1253607
Ge   -0.8041143    1.0335577   -0.0304194
Sb   -1.5687481    0.7015197   -2.5375819
Ge   -2.5750970    1.1590247    1.7142676
Sb   -1.2181975   -0.4621835    3.4532433
Sb   -0.9149570   -3.1473331   -0.1276489
Sb   -2.8583627   -1.7677373   -1.7258234
Sb   -4.3070872   -0.4667728    0.3810086
Sb   -1.9267239   -3.0771673    2.5694120
Sb   -4.6457661   -2.6891038    2.0377539
Sb    2.5200495   -1.1567175   -1.6894644
Sb    1.1525894    0.5663966   -3.5022520
Sb    0.8999671    3.0564419    0.1329939
Sb    2.8504427    1.6573794    1.6890047
Sb    4.4721104    0.6184724   -0.4749526
Sb    2.1189826    3.1064024   -2.4889604
Ge    4.6521456    2.6399961   -2.1040903

#Optimized Structure of [Ge4Sb14]4-, Isomer 35, C1, He = -11671.4097949300
Sb    1.4129493   -0.7579407    2.5850243
Ge    0.6435536   -1.0876225    0.1008558
Ge   -0.6847717    0.9857232   -0.1752948
Sb   -1.5891529    0.6829227   -2.6242972
Sb   -2.4948989    1.0976343    1.7260065
Ge   -1.1707732   -0.4792126    3.5334167
Sb   -0.9853585   -3.1538521   -0.1466605
Sb   -2.9204542   -1.7453840   -1.7239183
Sb   -4.4453096   -0.5268526    0.3790269
Sb   -1.8449427   -2.9262472    2.5933426
Sb   -4.5961049   -2.7054558    2.1209300
Sb    2.5417108   -1.1326464   -1.7290578
Sb    1.1825936    0.6393965   -3.5160559
Sb    0.8884300    3.0811512    0.1370877
Sb    2.7869451    1.6415361    1.7211948
Sb    4.4388910    0.6191677   -0.4188598
Sb    2.1627248    3.1682708   -2.4580154
Ge    4.6739680    2.5994116   -2.1047254

#Optimized Structure of [Ge4Sb14]4-, Isomer 36, C1, He = -11671.4093094400
Sb    1.5809475   -0.8139816    2.4235567
Ge    0.5942753   -1.0659522   -0.0189053
Ge   -0.7529621    0.9510134   -0.4333652
Sb   -1.3883535    0.6087630   -2.9454148
Sb   -2.5141536    1.1915137    1.5440140
Sb   -1.0680984   -0.3933144    3.4376973
Sb   -1.0177820   -3.1710805   -0.0531070
Sb   -3.5541227   -2.1201351   -0.9697813
Ge   -4.5454732   -0.3944235    0.7825801
Sb   -1.8592698   -3.0162586    2.6546811
Ge   -4.4211650   -2.7181209    1.7050012
Sb    2.5534986   -1.0587987   -1.8050093
Sb    1.3219795    0.8223975   -3.6476506
Sb    0.8341119    3.0393217    0.0990039
Sb    2.7673488    1.7042285    1.7257446
Sb    4.4218343    0.4633422   -0.2428051
Sb    2.1880211    3.2559366   -2.4176091
Sb    4.8593634    2.7155486   -1.8386310

#Optimized Structure of [Ge4Sb14]4-, Isomer 37, C1, He = -11671.4084600900
Sb    1.5833273   -0.7296960    2.5989210
Ge    0.6426831   -1.0219936    0.1627170
Ge   -0.6990845    1.0465178   -0.0949234
Sb   -1.6015075    0.6548971   -2.5324675
Sb   -2.6293460    1.0416388    1.7005191
Sb   -1.1587921   -0.5950614    3.5532429
Sb   -0.8908959   -3.1525919   -0.0900401
Sb   -2.9063136   -1.7568117   -1.5856242
Ge   -4.3730686   -0.4785461    0.2877513
Sb   -2.0104932   -3.1413715    2.5560615
Sb   -4.6720121   -2.5290776    1.9411360
Sb    2.5250601   -1.1420799   -1.6824467
Sb    1.1349510    0.5671581   -3.4932262
Sb    0.9359407    3.1086130    0.1314031
Sb    2.8861006    1.7010005    1.6754973
Sb    4.4848650    0.6383811   -0.4993653
Sb    2.1053194    3.1170712   -2.5143931
Ge    4.6432663    2.6719519   -2.1147626

#Optimized Structure of [Ge4Sb14]4-, Isomer 38, C1, He = -11671.3846037900
Sb    1.5524936   -0.6865093    2.5805690
Ge    0.6518284   -1.0413404    0.1361565
Ge   -0.6516744    1.0412558   -0.1359663
Sb   -1.5525385    0.6869338   -2.5803682
Sb   -2.5627421    1.1193547    1.6907807
Sb   -1.2013254   -0.6025448    3.5113215
Sb   -0.9584804   -3.1263584   -0.1052408
Sb   -2.8935524   -1.7282339   -1.6673711
Sb   -4.5106921   -0.6602715    0.4832441
Sb   -2.1789247   -3.1500219    2.5228651
Ge   -4.7085378   -2.6711569    2.1283911
Sb    2.5628449   -1.1194953   -1.6906128
Sb    1.2012364    0.6022236   -3.5112087
Sb    0.9584508    3.1263996    0.1051462
Sb    2.8936935    1.7284800    1.6672099
Sb    4.5107867    0.6602395   -0.4833500
Sb    2.1787822    3.1498352   -2.5231278
Ge    4.7083513    2.6712100   -2.1284385

#Optimized Structure of [Ge4Bi14]4-, Isomer 1, C1, He = -11313.2984749300
Ge    1.6299959   -0.8256025    2.5840698
Ge    0.7015851   -0.9920137    0.3058266
Ge   -0.7015335    0.9919286   -0.3057986
Ge   -1.6299248    0.8256093   -2.5840435
Bi   -2.5220915    1.2821271    1.7028857
Bi    4.7891721    2.7337895   -2.1518597
Bi    1.9132761    3.1671336   -2.6500494
Bi    4.5180635    0.4872610   -0.2586936
Bi    0.9577483    0.4678842   -3.6261717
Bi    2.5223287   -1.2822280   -1.7026396
Bi    0.8372054    3.1875526    0.1848016
Bi    2.7903934    1.6528331    1.9326760
Bi   -4.7893288   -2.7335442    2.1520723
Bi   -1.9134116   -3.1672391    2.6497565
Bi   -4.5179457   -0.4871675    0.2587986
Bi   -0.9576373   -0.4681098    3.6263051
Bi   -0.8373496   -3.1874735   -0.1850992
Bi   -2.7905459   -1.6527408   -1.9328371

#Optimized Structure of [Ge4Bi14]4-, Isomer 2, C1, He = -11313.2940664100
Bi    1.6282772   -0.8375753    2.6278002
Ge    0.7783460   -0.9735220    0.0326403
Ge   -0.7783420    0.9739959   -0.0324131
Bi   -1.6281207    0.8377947   -2.6276279
Ge   -2.5394642    1.2134616    1.7029146
Bi   -1.2374146   -0.4073252    3.5735140
Bi   -0.8429448   -3.1763603   -0.1886486
Bi   -2.9604435   -1.7827081   -1.8327029
Bi   -4.4410753   -0.3933843    0.4040474
Bi   -1.9179036   -3.1810185    2.6512539
Bi   -4.7979068   -2.7902171    2.0927424
Ge    2.5396353   -1.2135342   -1.7022827
Bi    1.2372743    0.4065030   -3.5733524
Bi    0.8431287    3.1767874    0.1883715
Bi    2.9603590    1.7831187    1.8329161
Bi    4.4412497    0.3937496   -0.4037596
Bi    1.9176368    3.1804778   -2.6517092
Bi    4.7977083    2.7897564   -2.0937039

#Optimized Structure of [Ge4Bi14]4-, Isomer 3, C1, He = -11313.2930967300
Ge    1.5840538   -0.8062823    2.5260437
Ge    0.5815299   -1.1495653    0.2876996
Ge   -0.6393774    0.9786731   -0.1734121
Bi   -1.7070114    0.8280901   -2.6732909
Bi   -2.5756650    1.2993793    1.7172479
Bi   -0.9869423   -0.4622859    3.6192438
Ge   -0.8671953   -3.1215518   -0.1664303
Bi   -2.8146586   -1.8651362   -1.7460663
Bi   -4.5732930   -0.4933354    0.2711511
Bi   -1.8360244   -3.1355077    2.4612215
Bi   -4.7500874   -2.7021438    2.2303919
Bi    2.4776500   -1.2549214   -1.6939506
Bi    1.1429967    0.5565781   -3.7011923
Bi    0.8614313    3.2225256    0.1734453
Bi    2.7765012    1.6597511    1.9224014
Bi    4.4934825    0.4782991   -0.2571724
Bi    1.9871132    3.2526889   -2.6462633
Bi    4.8454960    2.7147447   -2.1510681

#Optimized Structure of [Ge4Bi14]4-, Isomer 4, C1, He = -11313.2927340900
Ge    1.6009768   -0.8609561    2.5554044
Ge    0.6924944   -1.0018676    0.2604072
Ge   -0.8033411    0.9690996   -0.0913100
Bi   -1.6631102    0.7977771   -2.6778749
Ge   -2.5082125    1.2298041    1.6930789
Bi   -1.0296786   -0.3597957    3.4949759
Bi   -0.8563725   -3.2195789   -0.1759727
Bi   -2.9668115   -1.8231361   -1.8346535
Bi   -4.4126690   -0.3740299    0.3951331
Bi   -1.8938342   -3.1246928    2.6774285
Bi   -4.7729031   -2.7604516    2.0984059
Bi    2.5436607   -1.2602016   -1.7354434
Bi    1.1750607    0.5342974   -3.7256996
Bi    0.8150996    3.1517967    0.1805319
Bi    2.7738173    1.6184615    1.9182740
Bi    4.5277085    0.4961841   -0.2678361
Bi    1.9524965    3.2292456   -2.6263930
Bi    4.8256180    2.7580439   -2.1384568

#Optimized Structure of [Ge4Bi14]4-, Isomer 5, C1, He = -11313.2921697500
Ge    1.6586080   -0.8284522    2.5454460
Ge    0.7075313   -1.0176281    0.2791416
Ge   -0.6965077    0.9917838   -0.1875125
Bi   -1.6973422    0.7207055   -2.6988192
Bi   -2.6264175    1.1571326    1.7231951
Bi   -0.9369029   -0.5340095    3.6149451
Bi   -0.8289309   -3.2323685   -0.1345921
Bi   -3.0658097   -1.8086799   -1.6098228
Ge   -4.4553137   -0.4129930    0.3245403
Bi   -1.9726345   -3.2115277    2.6638875
Bi   -4.7865364   -2.5748009    1.9405151
Bi    2.5528315   -1.2291988   -1.7308318
Bi    1.1644036    0.5494406   -3.7271416
Bi    0.8455420    3.2079885    0.1519986
Bi    2.7817396    1.6784444    1.9161610
Bi    4.5340380    0.5240944   -0.2596003
Bi    1.9777505    3.2532911   -2.6577710
Bi    4.8439509    2.7667776   -2.1537392

#Optimized Structure of [Ge4Bi14]4-, Isomer 6, C1, He = -11313.2914572200
Ge    1.6376866   -0.8191404    2.5668602
Ge    0.6863200   -1.0187780    0.3009411
Ge   -0.6602982    1.0261605   -0.1727672
Bi   -1.7575904    0.6535131   -2.6227072
Bi   -2.5458707    1.2617476    1.7691928
Bi   -0.9551678   -0.5270897    3.6348486
Bi   -0.9525873   -3.1215099   -0.2571123
Ge   -2.9036084   -1.8126698   -1.7946277
Bi   -4.4193726   -0.5117037    0.1449905
Bi   -1.9423487   -3.2050401    2.6082743
Bi   -4.8085733   -2.6268675    2.1872381
Bi    2.5306386   -1.2420750   -1.7031463
Bi    1.1005968    0.5278481   -3.6843761
Bi    0.8757036    3.2403520    0.1711569
Bi    2.7922117    1.6714186    1.9300268
Bi    4.5270795    0.5169796   -0.2590828
Bi    1.9640400    3.2359974   -2.6552167
Bi    4.8311409    2.7508572   -2.1644932

#Optimized Structure of [Ge4Bi14]4-, Isomer 7, C1, He = -11313.2912048800
Bi    1.6592490   -0.7789961    2.6416922
Ge    0.6793201   -1.0215438    0.1146881
Ge   -0.7906210    0.9826857   -0.0554381
Bi   -1.6857597    0.8048195   -2.6278440
Ge   -2.5474937    1.1849741    1.6910128
Bi   -1.2266790   -0.4084572    3.5752996
Bi   -0.8824538   -3.2478227   -0.1499830
Bi   -2.9657848   -1.8470856   -1.8293660
Bi   -4.4444262   -0.4257736    0.3947133
Bi   -1.9383688   -3.1945151    2.6979307
Bi   -4.8122091   -2.7940356    2.1219760
Bi    2.6683416   -1.1209230   -1.7443228
Bi    1.1478851    0.6094651   -3.7126517
Bi    0.8119713    3.1864452    0.1514014
Bi    3.0293089    1.7688685    1.6482328
Ge    4.4597773    0.4519721   -0.3153942
Bi    2.0125318    3.2772810   -2.6256703
Bi    4.8254111    2.5726420   -1.9762767

#Optimized Structure of [Ge4Bi14]4-, Isomer 8, C1, He = -11313.2911243600
Bi    1.6768771   -0.8717969    2.6290998
Ge    0.6195447   -0.9852503    0.1210646
Ge   -0.6765623    1.1401698   -0.0637497
Bi   -1.6297787    0.7919656   -2.6126447
Ge   -2.4695944    1.1999129    1.6671090
Bi   -1.1999314   -0.4346694    3.5553430
Bi   -0.8829939   -3.2497984   -0.1697318
Bi   -2.9557057   -1.8326151   -1.8386564
Bi   -4.3903629   -0.3792353    0.3846892
Bi   -1.9551945   -3.2057740    2.6792682
Bi   -4.8200236   -2.7453628    2.1042177
Bi    2.5979104   -1.2744802   -1.7419324
Bi    1.1940831    0.5272781   -3.7101234
Ge    0.8628243    3.0874077    0.1702340
Bi    2.8016671    1.8301773    1.7548773
Bi    4.5809802    0.5046760   -0.2699075
Bi    1.8668113    3.1771299   -2.4378930
Bi    4.7794493    2.7202651   -2.2212642

#Optimized Structure of [Ge4Bi14]4-, Isomer 9, C1, He = -11313.2911000100
Bi    1.6306270   -0.8892069    2.6714324
Ge    0.6355127   -0.9933655    0.1423234
Ge   -0.7810669    1.0498222   -0.0529397
Bi   -1.5827247    0.7768292   -2.6505908
Ge   -2.5467776    1.2029477    1.6860117
Bi   -1.2513740   -0.4082029    3.5782694
Bi   -0.8951403   -3.2389135   -0.1480876
Bi   -2.9499841   -1.8243582   -1.8446542
Bi   -4.4344303   -0.3954471    0.3680330
Bi   -1.9765599   -3.1883297    2.6962761
Bi   -4.8402600   -2.7609060    2.0909179
Bi    2.6158940   -1.2870287   -1.7011920
Bi    1.3122301    0.6607791   -3.6092781
Bi    0.9791624    3.1427052    0.0957699
Bi    2.9986209    1.7002566    1.8433219
Bi    4.6595765    0.5146106   -0.3718565
Ge    1.8702720    3.1390473   -2.5298000
Bi    4.5564222    2.7987605   -2.2639566

#Optimized Structure of [Ge4Bi14]4-, Isomer 10, C1, He = -11313.2904927100
Bi    1.6407714   -0.8634551    2.6825662
Ge    0.6441106   -0.9501505    0.1515670
Ge   -0.8207104    1.0580970   -0.0214411
Bi   -1.4649238    0.8012107   -2.6622715
Ge   -2.5767211    1.2023415    1.7259618
Bi   -1.2458440   -0.4198432    3.5922072
Bi   -0.8573886   -3.2098173   -0.1532612
Bi   -2.8955373   -1.7722885   -1.8587902
Bi   -4.4236260   -0.4047395    0.3657534
Bi   -1.9571642   -3.1941895    2.6834078
Bi   -4.8234580   -2.7739491    2.0819702
Bi    2.4984062   -1.1719436   -1.8207866
Ge    1.1735861    0.4879827   -3.6423189
Bi    0.9080707    3.1656212    0.2179626
Bi    3.0061568    1.7284623    1.8463225
Bi    4.6116902    0.4706616   -0.3807144
Bi    1.8348813    3.0071974   -2.6694237
Bi    4.7477002    2.8388018   -2.1387113

#Optimized Structure of [Ge4Bi14]4-, Isomer 11, C1, He = -11313.2898589600
Ge    1.5616303   -0.8032683    2.5650705
Ge    0.6933526   -1.0931105    0.2735094
Ge   -0.6457488    0.9622948   -0.2014091
Bi   -1.6639212    0.8507952   -2.7186231
Bi   -2.5768124    1.3048378    1.6755623
Bi   -1.0765288   -0.5728370    3.5377577
Bi   -1.0107713   -3.1973885   -0.0652650
Bi   -3.0095247   -1.7378055   -1.8440397
Bi   -4.6427225   -0.4994074    0.3646092
Ge   -1.8593874   -3.0642720    2.5730974
Bi   -4.5416072   -2.7884756    2.2449725
Bi    2.5560886   -1.2502452   -1.7269408
Bi    1.1947811    0.5401658   -3.7318590
Bi    0.8620252    3.1996491    0.1502673
Bi    2.7677203    1.6538040    1.9289485
Bi    4.5252755    0.5002723   -0.2424291
Bi    2.0036599    3.2441717   -2.6620146
Bi    4.8624907    2.7508193   -2.1212144

#Optimized Structure of [Ge4Bi14]4-, Isomer 12, C1, He = -11313.2894807900
Bi    1.6268300   -0.8431270    2.6325945
Ge    0.5059296   -1.1459061    0.1570466
Ge   -0.7858943    0.9772677   -0.0281197
Bi   -1.6755371    0.8058154   -2.6085060
Ge   -2.5541780    1.2362156    1.7065743
Bi   -1.2541780   -0.4174317    3.5735052
Ge   -0.8807298   -3.1938296   -0.1520281
Bi   -2.8102729   -1.9008940   -1.7374251
Bi   -4.3962342   -0.3836217    0.3280193
Bi   -1.8561116   -3.1635524    2.4882791
Bi   -4.7638947   -2.6973571    2.1430643
Bi    2.5091753   -1.2442635   -1.7093736
Bi    1.1462680    0.5503726   -3.6992296
Bi    0.8563443    3.1572896    0.1908468
Bi    2.9468343    1.7745214    1.8527543
Bi    4.5744871    0.4871413   -0.3270535
Bi    1.9659062    3.2386805   -2.6260828
Bi    4.8452558    2.7626793   -2.1848660

#Optimized Structure of [Ge4Bi14]4-, Isomer 13, C1, He = -11313.2893318100
Bi    1.5052984   -0.8295658    2.6748236
Ge    0.6469520   -1.0459161    0.1086079
Ge   -0.5463435    1.1204725   -0.1899927
Bi   -1.6442885    0.8146700   -2.6697013
Bi   -2.4382178    1.1641433    1.7742372
Ge   -1.1488166   -0.5070812    3.6221819
Bi   -0.9424501   -3.2359087   -0.2031588
Bi   -3.0025411   -1.7823290   -1.8515151
Bi   -4.5716117   -0.4675955    0.3661651
Bi   -1.8555797   -3.0305330    2.6933627
Bi   -4.7621719   -2.8108830    2.1537471
Bi    2.6224571   -1.2698501   -1.7599768
Bi    1.2066936    0.5431118   -3.7244800
Ge    0.8862414    3.1226260    0.1461291
Bi    2.7585726    1.8168827    1.7726902
Bi    4.5641349    0.5011224   -0.2435898
Bi    1.9096582    3.1966013   -2.4620410
Bi    4.8120127    2.7000322   -2.2074890

#Optimized Structure of [Ge4Bi14]4-, Isomer 14, C1, He = -11313.2892153400
Bi    1.7286820   -0.6964729    2.5790539
Ge    0.6449378   -1.0435647    0.1143766
Ge   -0.7800246    0.9906296   -0.0806476
Bi   -1.6724512    0.7956256   -2.6528390
Ge   -2.5287743    1.1898675    1.6709504
Bi   -1.1667558   -0.3939867    3.5400226
Bi   -0.9009377   -3.2752482   -0.1544801
Bi   -2.9658418   -1.8458690   -1.8415224
Bi   -4.4317532   -0.4185281    0.3858457
Bi   -1.9351477   -3.1789621    2.6978515
Bi   -4.8081358   -2.7817247    2.1194213
Bi    2.5690192   -1.2363075   -1.8033356
Bi    1.1687625    0.6078745   -3.7285099
Bi    0.9383791    3.0815261    0.2681600
Ge    2.8923004    1.7728740    1.7962364
Bi    4.4277502    0.5201139   -0.1536409
Bi    1.9796387    3.2721398   -2.5712949
Bi    4.8403521    2.6400129   -2.1856478

#Optimized Structure of [Ge4Bi14]4-, Isomer 15, C1, He = -11313.2883808200
Bi    1.6874790   -0.8567290    2.6716141
Ge    0.6424967   -0.9885944    0.1694030
Ge   -0.6820711    1.0996276   -0.1367163
Bi   -1.6132134    0.7164570   -2.6633483
Bi   -2.6776658    1.1083071    1.7216886
Bi   -1.1677454   -0.6065089    3.7191002
Bi   -0.8599490   -3.2423864   -0.1056027
Bi   -3.0185956   -1.8102596   -1.6621267
Ge   -4.4538452   -0.4628159    0.2802102
Bi   -2.0710156   -3.2853063    2.6728033
Bi   -4.8615422   -2.5539876    1.9694884
Bi    2.6142460   -1.2584066   -1.6887116
Bi    1.2957280    0.6640606   -3.6131690
Bi    1.0251218    3.2173489    0.0590972
Bi    3.0072401    1.7643670    1.8405441
Bi    4.6607664    0.5420463   -0.3642495
Ge    1.8956486    3.1589643   -2.5756457
Bi    4.5769166    2.7938161   -2.2943790

#Optimized Structure of [Ge4Bi14]4-, Isomer 16, C1, He = -11313.2882740300
Bi    1.7168078   -0.7446737    2.6419257
Ge    0.6918030   -1.0242369    0.1426353
Ge   -0.6917758    1.0241732   -0.1428050
Bi   -1.7168160    0.7443449   -2.6420731
Bi   -2.6688835    1.0953695    1.7321933
Bi   -1.1348027   -0.6080287    3.7145747
Bi   -0.8480294   -3.2540941   -0.1102882
Bi   -3.0383737   -1.8339528   -1.6406138
Ge   -4.4632203   -0.4791897    0.3053737
Bi   -2.0354668   -3.2908913    2.6722285
Bi   -4.8385986   -2.5775619    1.9938743
Bi    2.6692129   -1.0953073   -1.7320934
Bi    1.1348558    0.6077719   -3.7146548
Bi    0.8481946    3.2538721    0.1101647
Bi    3.0383920    1.8336916    1.6408332
Ge    4.4634894    0.4793964   -0.3052817
Bi    2.0350477    3.2909062   -2.6725132
Bi    4.8381636    2.5784107   -1.9934803

#Optimized Structure of [Ge4Bi14]4-, Isomer 17, C1, He = -11313.2872877200
Bi    1.4629856   -0.8457992    2.7148134
Ge    0.6661087   -1.0572677    0.1327788
Ge   -0.6521526    1.0302793   -0.1778570
Bi   -1.5940259    0.7995715   -2.7161864
Bi   -2.5122048    1.1632858    1.7975089
Ge   -1.1984298   -0.4858925    3.6467212
Bi   -0.9577346   -3.2230791   -0.1825698
Bi   -2.9992164   -1.7690373   -1.8584929
Bi   -4.6105869   -0.4820233    0.3519269
Bi   -1.8800477   -3.0201891    2.7097227
Bi   -4.7841971   -2.8215060    2.1443803
Bi    2.6427360   -1.2831541   -1.7188321
Bi    1.3359643    0.6812675   -3.6221905
Bi    1.0013484    3.1814534    0.0738118
Bi    2.9426410    1.6894640    1.8638782
Bi    4.6413550    0.5126138   -0.3376673
Ge    1.9091903    3.1654733   -2.5542040
Bi    4.5862664    2.7645396   -2.2675425

#Optimized Structure of [Ge4Bi14]4-, Isomer 18, C1, He = -11313.2869038200
Bi    1.4899655   -0.7495766    2.6776323
Ge    0.7198287   -1.1099023    0.0978196
Ge   -0.6535376    0.9490829   -0.1810020
Bi   -1.6965499    0.8315791   -2.6855183
Bi   -2.5033102    1.1521226    1.7983882
Ge   -1.1622544   -0.4772092    3.6385310
Bi   -0.9570213   -3.2396491   -0.1868626
Bi   -3.0198972   -1.7899056   -1.8457320
Bi   -4.6174687   -0.5052203    0.3780714
Bi   -1.8394706   -3.0130825    2.7107259
Bi   -4.7517569   -2.8412520    2.1796444
Bi    2.7073349   -1.1071815   -1.7594497
Bi    1.1620747    0.6193008   -3.7328372
Bi    0.8268366    3.2113111    0.1161355
Bi    2.9620652    1.7486367    1.6867016
Ge    4.4363414    0.4703199   -0.2762290
Bi    2.0514612    3.2890763   -2.6548945
Bi    4.8453583    2.5615495   -1.9611248

#Optimized Structure of [Ge4Bi14]4-, Isomer 19, C1, He = -11313.2863412000
Bi    1.4779385   -0.8221209    2.7274187
Ge    0.6849900   -1.0278534    0.1422884
Ge   -0.6850912    1.0280549   -0.1421872
Bi   -1.4780267    0.8225774   -2.7273472
Bi   -2.5300493    1.1673638    1.8407513
Ge   -1.1891416   -0.4987483    3.6594976
Bi   -0.9239238   -3.1993105   -0.1876984
Bi   -2.9475258   -1.7171667   -1.8681854
Bi   -4.5923663   -0.4782341    0.3476829
Bi   -1.8673853   -3.0244407    2.6977446
Bi   -4.7715516   -2.8250508    2.1269445
Bi    2.5293329   -1.1675019   -1.8412327
Ge    1.1886578    0.4992372   -3.6598496
Bi    0.9241317    3.1993024    0.1880111
Bi    2.9482491    1.7169670    1.8677420
Bi    4.5923633    0.4771235   -0.3483161
Bi    1.8677110    3.0246318   -2.6974626
Bi    4.7716874    2.8251695   -2.1258020

#Optimized Structure of [Ge4Bi14]4-, Isomer 20, C1, He = -11313.2861717200
Bi    1.5772921   -0.8392510    2.6676023
Ge    0.6155458   -1.0688363    0.1322617
Ge   -0.8000723    0.9712367   -0.0645239
Bi   -1.6295874    0.8290156   -2.6624958
Ge   -2.5623537    1.2397903    1.6587151
Bi   -1.3597279   -0.5288350    3.4864098
Bi   -1.0271093   -3.2371048   -0.0685910
Bi   -3.0256987   -1.7543768   -1.8323388
Bi   -4.4872523   -0.3951112    0.4303582
Ge   -1.8501912   -3.1029460    2.5914809
Bi   -4.5336662   -2.8006126    2.1900283
Bi    2.6033567   -1.2464379   -1.7322310
Bi    1.2064604    0.5182943   -3.7244939
Bi    0.8636447    3.1371387    0.1716677
Bi    2.9395274    1.7591052    1.8625063
Bi    4.6187542    0.5098227   -0.3059373
Bi    1.9850384    3.2185175   -2.6396097
Bi    4.8660395    2.7905905   -2.1608087

#Optimized Structure of [Ge4Bi14]4-, Isomer 21, C1, He = -11313.2849589600
Bi    1.6737094   -0.8496315    2.6709179
Ge    0.6219844   -0.9956896    0.1664085
Ge   -0.8030597    1.0358231   -0.0262172
Bi   -1.7092876    0.6380527   -2.5670120
Ge   -2.5381830    1.1915189    1.7474202
Bi   -1.2345058   -0.5025736    3.5727007
Bi   -0.9673327   -3.1658579   -0.2609320
Ge   -2.9210059   -1.8152729   -1.7655758
Bi   -4.2861089   -0.4100550    0.2354431
Bi   -1.9643576   -3.2616660    2.6162733
Bi   -4.8174685   -2.6319460    2.1271503
Bi    2.5880221   -1.2395454   -1.7055443
Bi    1.1197653    0.4946011   -3.6810247
Bi    0.8793955    3.1825447    0.1795448
Bi    2.9611020    1.7884858    1.8619428
Bi    4.6209610    0.5373140   -0.3217619
Bi    1.9435743    3.2026850   -2.6477589
Bi    4.8327959    2.8012126   -2.2019748

#Optimized Structure of [Ge4Bi14]4-, Isomer 22, C1, He = -11313.2849185900
Bi    1.4643134   -0.7886100    2.6783489
Ge    0.5407294   -1.1956823    0.1452793
Ge   -0.6497441    0.9687996   -0.1522313
Bi   -1.6852445    0.8399446   -2.6649576
Bi   -2.5070567    1.1898642    1.8248384
Ge   -1.2071671   -0.5218057    3.6373974
Ge   -0.9379217   -3.1670739   -0.1762738
Bi   -2.8607163   -1.8343546   -1.7340642
Bi   -4.5796538   -0.4649679    0.3214253
Bi   -1.7775959   -3.0203475    2.5065282
Bi   -4.7154109   -2.7694015    2.1769521
Bi    2.5373993   -1.2420218   -1.7264848
Bi    1.1578452    0.5522314   -3.7196432
Bi    0.8803423    3.2035456    0.1461748
Bi    2.8923154    1.7726509    1.8691643
Bi    4.5548297    0.4906479   -0.2934941
Bi    2.0132434    3.2440753   -2.6673241
Bi    4.8794930    2.7425059   -2.1716354

#Optimized Structure of [Ge4Bi14]4-, Isomer 23, C1, He = -11313.2845026200
Ge    1.4266139   -0.7970372    2.6069901
Ge    0.7202761   -1.0878480    0.2655420
Ge   -0.6573897    0.9425585   -0.2040159
Bi   -1.6782980    0.8339404   -2.7219491
Bi   -2.4710183    1.1892442    1.7930666
Ge   -0.9490459   -0.4486110    3.5218115
Bi   -0.9173566   -3.2190755   -0.2268523
Bi   -3.0095742   -1.7697583   -1.8539166
Bi   -4.5921564   -0.4590065    0.3653587
Bi   -1.7924044   -2.9567568    2.6819094
Bi   -4.7080320   -2.7935517    2.1734310
Bi    2.5608830   -1.2575745   -1.7512136
Bi    1.1794911    0.5452977   -3.7390094
Bi    0.8305344    3.1879676    0.1427557
Bi    2.7120857    1.6066110    1.9438887
Bi    4.4969004    0.4962015   -0.2319559
Bi    1.9947617    3.2423180   -2.6582364
Bi    4.8537291    2.7450806   -2.1076046

#Optimized Structure of [Ge4Bi14]4-, Isomer 24, C1, He = -11313.2838295500
Bi    1.5621941   -0.6688519    2.6123501
Ge    0.6814907   -1.1318171    0.0930505
Ge   -0.6415125    0.9532086   -0.2112454
Bi   -1.6872999    0.8200251   -2.7145189
Bi   -2.4845576    1.1602934    1.7693843
Ge   -1.0969820   -0.4559081    3.5978700
Bi   -0.9801587   -3.2667354   -0.1932710
Bi   -3.0263112   -1.7891690   -1.8571414
Bi   -4.6106788   -0.5038142    0.3759572
Bi   -1.8236277   -2.9905619    2.7081585
Bi   -4.7392330   -2.8354827    2.1842590
Bi    2.6091094   -1.2177183   -1.8249214
Bi    1.1824607    0.6241552   -3.7492652
Bi    0.9470326    3.1083675    0.2369172
Ge    2.8207464    1.7613404    1.8339981
Bi    4.3932860    0.5314727   -0.1029125
Bi    2.0249088    3.2881062   -2.5952428
Bi    4.8691324    2.6130896   -2.1634265

#Optimized Structure of [Ge4Bi14]4-, Isomer 25, C1, He = -11313.2831645400
Bi    1.6829685   -0.8737813    2.6271085
Ge    0.6346686   -1.0127719    0.1210631
Ge   -0.8595667    0.9690449   -0.0923713
Bi   -1.6632976    0.6224447   -2.6801312
Ge   -2.5531178    1.1538145    1.7265363
Bi   -1.2108671   -0.5090174    3.5493983
Bi   -0.8203265   -3.3006891   -0.1281392
Bi   -3.1766633   -1.8472380   -1.4311594
Ge   -4.2621808   -0.2294132    0.4816259
Bi   -1.9936730   -3.2795429    2.6660827
Bi   -4.7635042   -2.5863545    1.7464274
Bi    2.6121229   -1.2049714   -1.7487753
Bi    1.1846261    0.5474662   -3.7376646
Bi    0.8159597    3.1334047    0.1421230
Bi    2.9097470    1.8016158    1.8510503
Bi    4.6161461    0.5476825   -0.2946524
Bi    1.9827373    3.2380384   -2.6458560
Bi    4.8642204    2.8302681   -2.1526660

#Optimized Structure of [Ge4Bi14]4-, Isomer 26, C1, He = -11313.2826796700
Bi    1.4980400   -0.8119423    2.7170286
Ge    0.6470589   -1.0601852    0.1546794
Ge   -0.6782376    1.0193015   -0.1526849
Bi   -1.7426018    0.6539162   -2.6177768
Bi   -2.4766878    1.1680202    1.8737735
Ge   -1.1762771   -0.5664759    3.6545602
Bi   -1.0209305   -3.1552395   -0.2885339
Ge   -2.9667366   -1.7765929   -1.7720956
Bi   -4.4314496   -0.4699222    0.2048837
Bi   -1.8520864   -3.0751977    2.6424853
Bi   -4.7538772   -2.7120732    2.1257493
Bi    2.6018939   -1.2345006   -1.7310533
Bi    1.1150995    0.5096471   -3.6970615
Bi    0.8962446    3.2174108    0.1476577
Bi    2.9003786    1.7690459    1.8817582
Bi    4.5931892    0.5289794   -0.2905203
Bi    1.9858294    3.2163695   -2.6742753
Bi    4.8611504    2.7794389   -2.1785744

#Optimized Structure of [Ge4Bi14]4-, Isomer 27, C1, He = -11313.2826511400
Bi    1.5098813   -0.8465200    2.6554393
Ge    0.6708743   -1.0733037    0.0831293
Ge   -0.7363848    0.9336700   -0.2773157
Bi   -1.6506530    0.5548693   -2.8041000
Bi   -2.4428275    1.1445671    1.8489381
Ge   -1.1367773   -0.5806453    3.6229929
Bi   -0.9121812   -3.2659671   -0.1742938
Bi   -3.3450922   -1.8405753   -1.3257909
Ge   -4.4952284   -0.2198189    0.5494362
Bi   -1.8623523   -3.1074129    2.6967434
Bi   -4.6739721   -2.7004037    1.7051072
Bi    2.6510285   -1.1882262   -1.7833824
Bi    1.2274381    0.5883104   -3.7766498
Bi    0.8042415    3.1577350    0.0810638
Bi    2.8171996    1.7892901    1.8666493
Bi    4.5887573    0.5453461   -0.2354507
Bi    2.0643823    3.2677844   -2.6668724
Bi    4.9216662    2.8413009   -2.0656436

#Optimized Structure of [Ge4Bi14]4-, Isomer 28, C1, He = -11313.2814982100
Bi    1.4546313   -0.8365557    2.6967820
Ge    0.6527566   -1.0675429    0.1089914
Ge   -0.8160587    0.9405230   -0.0580168
Bi   -1.6482481    0.8077122   -2.6622291
Ge   -2.4499889    1.1303545    1.7873034
Ge   -1.2453794   -0.3685309    3.4763147
Bi   -0.9285978   -3.2655921   -0.2147896
Bi   -3.0259796   -1.7884352   -1.8278193
Bi   -4.4205756   -0.3655102    0.4570430
Bi   -1.8090192   -2.9684962    2.7003664
Bi   -4.7106401   -2.8290039    2.0727847
Bi    2.6146756   -1.2554744   -1.7722640
Bi    1.1857671    0.5280913   -3.7323504
Bi    0.8300545    3.1177701    0.1728127
Bi    2.8925693    1.7184067    1.8705639
Bi    4.5942620    0.5000263   -0.3016727
Bi    1.9739177    3.2168712   -2.6278137
Bi    4.8558531    2.7853861   -2.1460066

#Optimized Structure of [Ge4Bi14]4-, Isomer 29, C1, He = -11313.2811078000
Bi    1.6309249   -0.7837884    2.6810709
Ge    0.6379525   -1.0578670    0.1689654
Ge   -0.6912723    1.0175745   -0.1579439
Bi   -1.6573467    0.7549266   -2.6816349
Bi   -2.6784149    1.1637287    1.6934635
Bi   -1.3071525   -0.7679068    3.6003664
Bi   -0.9713184   -3.2407460   -0.0485393
Bi   -3.1081964   -1.7415711   -1.6082199
Ge   -4.5367827   -0.4400357    0.3775448
Ge   -1.9595027   -3.2479612    2.5592953
Bi   -4.5784705   -2.5916280    2.0758051
Bi    2.6095656   -1.2124959   -1.7170491
Bi    1.2003945    0.5239284   -3.7295956
Bi    0.9107838    3.2102917    0.1251099
Bi    2.9558316    1.8336676    1.8528924
Bi    4.6301532    0.5463500   -0.3025018
Bi    2.0186935    3.2381276   -2.6939231
Bi    4.8941577    2.7954050   -2.1951063

#Optimized Structure of [Ge4Bi14]4-, Isomer 30, C1, He = -11313.2781740800
Bi    1.3934173   -0.7978851    2.7048978
Ge    0.6534729   -1.1453564    0.1154209
Ge   -0.6633515    0.9451152   -0.1926317
Bi   -1.6441897    0.8568549   -2.7245609
Bi   -2.5211897    1.1921706    1.7654859
Ge   -1.3116558   -0.5950117    3.5622584
Bi   -1.1048700   -3.2105689   -0.0634236
Bi   -3.0899700   -1.6856985   -1.8357505
Bi   -4.6714819   -0.5033504    0.4403476
Ge   -1.7504734   -2.8785435    2.6047703
Bi   -4.4399315   -2.9086554    2.1856448
Bi    2.6307014   -1.2349385   -1.7647183
Bi    1.2201010    0.5360765   -3.7523308
Bi    0.8829064    3.1694586    0.1308419
Bi    2.8752965    1.7464172    1.8852308
Bi    4.5942714    0.5068444   -0.2650156
Bi    2.0409817    3.2316668   -2.6714126
Bi    4.9059649    2.7754043   -2.1250548

#Optimized Structure of [Ge4Bi14]4-, Isomer 31, C1, He = -11313.2751556800
Bi    1.6224391   -0.8867206    2.5681061
Ge    0.6513967   -1.0391745    0.0169694
Ge   -0.8426797    0.8899729   -0.3195184
Bi   -1.4914747    0.4292808   -2.9147267
Ge   -2.3717987    1.3387199    1.6169386
Bi   -1.2193967   -0.3582702    3.4887652
Bi   -0.9966495   -3.2157653   -0.1621416
Bi   -3.6752650   -2.1102178   -1.1038242
Bi   -4.6136763   -0.2001017    0.9563123
Bi   -1.9758861   -3.1688458    2.6875541
Ge   -4.5621223   -2.8959974    1.6073257
Bi    2.6707729   -1.1458057   -1.8265072
Bi    1.3506649    0.7343292   -3.8143241
Bi    0.7680040    3.0889712    0.1002423
Bi    2.8586354    1.7825821    1.8312780
Bi    4.6444336    0.5073835   -0.2290612
Bi    2.1682314    3.3502086   -2.5674588
Bi    5.0143711    2.8994506   -1.9359294

#Optimized Structure of [Ge4Bi14]4-, Isomer 32, C1, He = -11313.2726582500
Bi    1.4571893   -0.8500323    2.6036769
Ge    0.6809472   -1.0970395    0.0009583
Ge   -0.7113383    0.8775048   -0.4659471
Bi   -1.4674731    0.4672523   -3.0283622
Bi   -2.3256423    1.2766810    1.7290260
Ge   -1.1626378   -0.4599021    3.5551367
Bi   -1.0699696   -3.1861079   -0.1816648
Bi   -3.7458562   -2.0769044   -1.0917116
Bi   -4.8114494   -0.2706308    1.0051603
Bi   -1.9031265   -3.0106558    2.7096547
Ge   -4.5152372   -2.9480160    1.6348415
Bi    2.7030284   -1.1415646   -1.8399665
Bi    1.4012422    0.7453566   -3.8469996
Bi    0.7846431    3.1236997    0.0531183
Bi    2.7935311    1.7747823    1.8486816
Bi    4.6223830    0.5148772   -0.1887251
Bi    2.2231134    3.3646834   -2.6010526
Bi    5.0466528    2.8960161   -1.8958248

#Optimized Structure of [Ge4Bi14]4-, Isomer 33, C1, He = -11313.2718352400
Ge    1.6172009   -0.8264746    2.5018653
Ge    0.7099162   -1.0574849    0.2183921
Ge   -0.6611302    0.9604582   -0.2584823
Bi   -1.6206596    0.7176622   -2.7893685
Bi   -2.5416437    1.2812233    1.6898022
Bi   -0.9636769   -0.4697395    3.5688302
Bi   -0.9566305   -3.1945474   -0.1581865
Bi   -3.0867149   -1.7530508   -1.7152747
Bi   -4.7200850   -0.5866317    0.6235017
Bi   -2.1140377   -3.1493535    2.6772373
Ge   -4.7192801   -2.7926740    2.1138162
Bi    2.6147224   -1.2094938   -1.7542647
Bi    1.2784095    0.5838207   -3.7679924
Bi    0.8547015    3.1934993    0.1237637
Bi    2.7738622    1.6657909    1.9079975
Bi    4.5701194    0.5361900   -0.2394201
Bi    2.0523319    3.2787933   -2.6633987
Bi    4.9125941    2.8220123   -2.0788183

#Optimized Structure of [Ge4Bi14]4-, Isomer 34, C1, He = -11313.2710426800
Bi    1.6007439   -0.8355164    2.6674233
Ge    0.6284326   -1.0219984    0.1305699
Ge   -0.8076900    0.9979834   -0.0390391
Bi   -1.6501444    0.7495746   -2.6264944
Ge   -2.5813716    1.1765158    1.6988497
Bi   -1.2873100   -0.4326781    3.5893206
Bi   -0.9259606   -3.2629617   -0.1283214
Bi   -3.0050915   -1.8615454   -1.8061536
Bi   -4.4828589   -0.4306432    0.4062367
Bi   -2.0008199   -3.2169927    2.7168913
Bi   -4.8728251   -2.8053828    2.1263991
Bi    2.6031447   -1.2144214   -1.7433139
Bi    1.2029935    0.5908088   -3.6713522
Bi    0.8868775    3.1454773    0.1625815
Bi    2.9799613    1.7352970    1.7805979
Bi    4.7051108    0.6575616   -0.5057679
Bi    2.2104841    3.2763448   -2.5970640
Ge    4.7963238    2.7525769   -2.1613635

#Optimized Structure of [Ge4Bi14]4-, Isomer 35, C1, He = -11313.2692373900
Bi    1.6958918   -0.8769371    2.5454325
Ge    0.6399046   -1.0871019    0.0362662
Ge   -0.7430349    0.9123123   -0.3720054
Bi   -1.5242693    0.3432412   -2.8998854
Bi   -2.5436850    1.2355878    1.6839007
Bi   -1.0932253   -0.5070694    3.6631091
Bi   -1.0301427   -3.2444231   -0.1201711
Bi   -3.6046258   -1.9469707   -1.1446644
Ge   -4.6458212   -0.3567203    0.8269823
Bi   -2.0704941   -3.1962156    2.7103032
Ge   -4.5974196   -2.6992842    1.6198674
Bi    2.6579837   -1.1148427   -1.8238849
Bi    1.3339951    0.7441478   -3.8185487
Bi    0.8035339    3.1386075    0.0782516
Bi    2.8765116    1.8215616    1.8239466
Bi    4.6485894    0.5373329   -0.2417230
Bi    2.1772592    3.3738801   -2.6082379
Bi    5.0190485    2.9228939   -1.9589386

#Optimized Structure of [Ge4Bi14]4-, Isomer 36, C1, He = -11313.2683554200
Bi    1.6549576   -0.7926149    2.6802529
Ge    0.6414905   -1.0159327    0.1692836
Ge   -0.7071056    1.0486380   -0.1135106
Bi   -1.6827650    0.7035560   -2.6286367
Bi   -2.7168726    1.0789947    1.7382519
Bi   -1.2084219   -0.6297138    3.7343482
Bi   -0.8853048   -3.2618796   -0.0862403
Bi   -3.0619752   -1.8430053   -1.6321301
Ge   -4.5020908   -0.4989956    0.3071479
Bi   -2.0963874   -3.3103227    2.6899003
Bi   -4.8989218   -2.6000733    1.9934078
Bi    2.5980399   -1.1946697   -1.7290828
Bi    1.1827216    0.5847273   -3.6710801
Bi    0.9384744    3.2158142    0.1314459
Bi    3.0051124    1.7924627    1.7689054
Bi    4.7134823    0.6758343   -0.5214521
Bi    2.2207016    3.2810233   -2.6490427
Ge    4.8048646    2.7661571   -2.1817683

#Optimized Structure of [Ge4Bi14]4-, Isomer 37, C1, He = -11313.2673830600
Bi    1.4392218   -0.8109663    2.6868383
Ge    0.6569091   -1.1012637    0.1014188
Ge   -0.6814663    0.9678068   -0.1880752
Bi   -1.6703823    0.7478943   -2.7089299
Bi   -2.5356374    1.1377706    1.7989377
Ge   -1.2108180   -0.5001279    3.6462244
Bi   -1.0004499   -3.2583764   -0.1618995
Bi   -3.0703086   -1.8239755   -1.8152070
Bi   -4.6593411   -0.5190484    0.3971891
Bi   -1.8963282   -3.0391261    2.7368782
Bi   -4.8103799   -2.8478446    2.2124258
Bi    2.6330422   -1.1879045   -1.7764890
Bi    1.2254920    0.6416920   -3.6901178
Bi    0.8882706    3.1802323    0.1297750
Bi    2.8996770    1.7314334    1.8161923
Bi    4.6732084    0.6618618   -0.4301147
Bi    2.2796816    3.3213254   -2.5936153
Ge    4.8396087    2.6986170   -2.1614312

#Optimized Structure of [Ge4Bi14]4-, Isomer 38, C1, He = -11313.2470342600
Bi    1.6275567   -0.7511979    2.6658772
Ge    0.6559367   -1.0403651    0.1430265
Ge   -0.6558564    1.0403203   -0.1426177
Bi   -1.6274683    0.7517527   -2.6655484
Bi   -2.6428891    1.1739779    1.7366314
Bi   -1.2500269   -0.6119309    3.6885109
Bi   -0.9703183   -3.2290381   -0.1047510
Bi   -3.0224767   -1.8136017   -1.7586612
Bi   -4.7473211   -0.6958359    0.5127194
Bi   -2.2954693   -3.3057225    2.6621044
Ge   -4.8729874   -2.7753673    2.1893356
Bi    2.6427661   -1.1742061   -1.7364605
Bi    1.2499288    0.6115748   -3.6886688
Bi    0.9704631    3.2289601    0.1045870
Bi    3.0228809    1.8138265    1.7584590
Bi    4.7473957    0.6955894   -0.5131609
Bi    2.2952147    3.3052814   -2.6627257
Ge    4.8726709    2.7759824   -2.1886574
