# Supplementary material for: Between Elemental Match and Mismatch: From K12Ge3.5Sb6 to Salts of (Ge2Sb2)2−, (Ge4Sb12)4−, and (Ge4Sb14)4−
Source: Angew Chem Int Ed Engl. 2022 Jul 28;61(41):e202207232. doi: 10.1002/anie.202207232 (PMC9796001; doi:10.1002/anie.202207232)
Supplement: Supplementary file 6 — Supporting Information [file ANIE-61-0-s002.txt]

52
                                        
 K    4.765947    5.461396    1.275453
 K    1.760411    5.797960    8.953805
 K    5.989903    1.396734    1.275453
 K    0.649906    9.972752    8.953805
 K    8.898027    4.489041    1.275453
 K   -2.410317    6.923631    8.953805
 K    1.748846    5.827062    3.837345
 K    0.630486    9.948186    3.837345
 K   -2.379332    6.919096    3.837345
 K    4.765947    5.461396    6.399236
 K    5.989903    1.396734    6.399236
 K    8.898027    4.489041    6.399236
 K    1.793071    2.467432    1.391043
 K    4.635776    8.663671    8.953805
 K   10.069191    0.319128    1.391043
 K   -3.269554   11.030036    8.953805
 K    7.791617    8.560611    1.391043
 K   -1.366222    3.000637    8.953805
 K    4.626003    8.632913    3.837345
 K   -3.238031   11.036951    3.837345
 K   -1.387972    3.024479    3.837345
 K    1.793071    2.467432    6.283646
 K   10.069191    0.319128    6.283646
 K    7.791617    8.560611    6.283646
Sb    4.090844    3.080070    3.837345
Sb    2.458449    8.257966    6.400205
Sb    8.389746    2.002739    3.837345
Sb   -1.829540    9.347268    6.400205
Sb    7.173290    6.264362    3.837345
Sb   -0.628909    5.089109    6.400205
Sb    4.079113    3.064982    8.953805
Sb    8.408678    2.000125    8.953805
Sb    7.166089    6.282064    8.953805
Sb    2.458449    8.257966    1.274484
Sb   -1.829540    9.347268    1.274484
Sb   -0.628909    5.089109    1.274484
Ge    6.551294    3.782390    3.837345
Ge    0.000000    7.564781    6.428988
Ge    6.551294    3.782390    8.953805
Ge    0.000000    7.564781    1.245701
Ge    0.000000    0.000000    7.817223
Ge   -6.551293   11.347172    7.817223
Ge   13.102586    0.000000    7.817223
Ge    6.551293   11.347172    7.817223
Ge    0.000000    0.000000   10.090384
Ge   -6.551293   11.347172   10.090384
Ge   13.102586    0.000000   10.090384
Ge    6.551293   11.347172   10.090384
Ge    0.000000    0.000000    3.837345
Ge   -6.551293   11.347172    3.837345
Ge   13.102586    0.000000    3.837345
Ge    6.551293   11.347172    3.837345
